# Supplementary material for: Intestinal mast cell-derived leukotrienes mediate anaphylactic response to ingested antigens
Source: Science. Author manuscript; Available in PMC 2025 Oct 10. (PMC12513082; doi:10.1126/science.adp0246)
Supplement: Table S1 [file NIHMS2111023-supplement-Table_S1.xlsx]

## Sheet: 240220 DESeq2_IELMinusLP_all
	baseMean	log2FoldChange	lfcSE	stat	pvalue	padj	Gene Name	Description
ENSMUSG00000025279	3461.21	-9.05702	0.446749	-20.2732	2.21862e-91	5.64307e-87	Dnase1l3	deoxyribonuclease 1-like 3 [Source:MGI Symbol;Acc:MGI:1314633]
ENSMUSG00000073421	28132.3	-6.57199	0.325689	-20.1787	1.50633e-90	1.91568e-86	H2-Ab1	histocompatibility 2, class II antigen A, beta 1 [Source:MGI Symbol;Acc:MGI:103070]
ENSMUSG00000019929	1868.26	-11.792	0.608276	-19.386	1.01363e-83	8.5939e-80	Dcn	decorin [Source:MGI Symbol;Acc:MGI:94872]
ENSMUSG00000036896	407.282	-10.4054	0.585668	-17.7667	1.28021e-70	8.14054e-67	C1qc	complement component 1, q subcomponent, C chain [Source:MGI Symbol;Acc:MGI:88225]
ENSMUSG00000105606	4844.04	-12.1234	0.690546	-17.5562	5.33304e-69	2.71292e-65	Igkv2-109	immunoglobulin kappa variable 2-109 [Source:MGI Symbol;Acc:MGI:3642626]
ENSMUSG00000036887	278.397	-11.7748	0.673824	-17.4745	2.24037e-68	9.49732e-65	C1qa	complement component 1, q subcomponent, alpha polypeptide [Source:MGI Symbol;Acc:MGI:88223]
ENSMUSG00000002985	9643.72	-7.23254	0.421649	-17.153	5.9706e-66	2.16946e-62	Apoe	apolipoprotein E [Source:MGI Symbol;Acc:MGI:88057]
ENSMUSG00000036905	651.39	-12.2175	0.718263	-17.0098	6.94448e-65	2.20791e-61	C1qb	complement component 1, q subcomponent, beta polypeptide [Source:MGI Symbol;Acc:MGI:88224]
ENSMUSG00000097296	1769.88	-4.75	0.28024	-16.9497	1.93289e-64	5.46257e-61	Gm26532	predicted gene, 26532 [Source:MGI Symbol;Acc:MGI:5477026]
ENSMUSG00000023224	379.653	-12.2222	0.731057	-16.7185	9.60659e-63	2.44344e-59	Serping1	serine (or cysteine) peptidase inhibitor, clade G, member 1 [Source:MGI Symbol;Acc:MGI:894696]
ENSMUSG00000022037	2255.37	-14.2748	0.869742	-16.4127	1.55199e-60	3.58862e-57	Clu	clusterin [Source:MGI Symbol;Acc:MGI:88423]
ENSMUSG00000028214	1087.2	-3.65894	0.227928	-16.053	5.44331e-58	1.15376e-54	Gem	GTP binding protein (gene overexpressed in skeletal muscle) [Source:MGI Symbol;Acc:MGI:99844]
ENSMUSG00000096461	332.125	-26.9973	1.68369	-16.0346	7.31968e-58	1.43212e-54	Igkv14-130	immunoglobulin kappa variable 14-130 [Source:MGI Symbol;Acc:MGI:3645770]
ENSMUSG00000021250	25049.9	-5.99504	0.376973	-15.9031	6.02894e-57	1.09533e-53	Fos	FBJ osteosarcoma oncogene [Source:MGI Symbol;Acc:MGI:95574]
ENSMUSG00000042453	731.025	-9.1274	0.580841	-15.7141	1.21044e-55	2.05251e-52	Reln	reelin [Source:MGI Symbol;Acc:MGI:103022]
ENSMUSG00000024164	210.303	-11.3702	0.727545	-15.6281	4.68486e-55	7.44746e-52	C3	complement component 3 [Source:MGI Symbol;Acc:MGI:88227]
ENSMUSG00000045730	747.641	-7.43699	0.481041	-15.4602	6.4393e-54	9.63433e-51	Adrb2	adrenergic receptor, beta 2 [Source:MGI Symbol;Acc:MGI:87938]
ENSMUSG00000094088	6825.76	-7.76151	0.509011	-15.2482	1.69176e-52	2.39055e-49	Ighv1-64	immunoglobulin heavy variable 1-64 [Source:MGI Symbol;Acc:MGI:4439789]
ENSMUSG00000071042	431.813	-7.02152	0.462359	-15.1863	4.35874e-52	5.83498e-49	Rasgrp3	RAS, guanyl releasing protein 3 [Source:MGI Symbol;Acc:MGI:3028579]
ENSMUSG00000042817	362.394	-5.39993	0.358086	-15.08	2.19346e-51	2.78953e-48	Flt3	FMS-like tyrosine kinase 3 [Source:MGI Symbol;Acc:MGI:95559]
ENSMUSG00000026043	1145.67	-13.8155	0.916761	-15.0699	2.55466e-51	3.09418e-48	Col3a1	collagen, type III, alpha 1 [Source:MGI Symbol;Acc:MGI:88453]
ENSMUSG00000069516	4978.08	-9.53658	0.641534	-14.8653	5.53822e-50	6.40294e-47	Lyz2	lysozyme 2 [Source:MGI Symbol;Acc:MGI:96897]
ENSMUSG00000024621	234.111	-9.32785	0.628317	-14.8458	7.41152e-50	8.19618e-47	Csf1r	colony stimulating factor 1 receptor [Source:MGI Symbol;Acc:MGI:1339758]
ENSMUSG00000017652	513.343	-6.83396	0.467287	-14.6247	1.95297e-48	1.98695e-45	Cd40	CD40 antigen [Source:MGI Symbol;Acc:MGI:88336]
ENSMUSG00000040435	3363.11	-3.81831	0.261078	-14.6252	1.94028e-48	1.98695e-45	Ppp1r15a	protein phosphatase 1, regulatory subunit 15A [Source:MGI Symbol;Acc:MGI:1927072]
ENSMUSG00000060509	799.21	-7.05463	0.489864	-14.4012	5.08493e-47	4.97443e-44	Xcr1	chemokine (C motif) receptor 1 [Source:MGI Symbol;Acc:MGI:1346338]
ENSMUSG00000048621	267.501	-11.7168	0.816415	-14.3515	1.04192e-46	9.81524e-44	Gm6377	predicted gene 6377 [Source:MGI Symbol;Acc:MGI:3647255]
ENSMUSG00000026628	1546.65	-8.65721	0.607515	-14.2502	4.46928e-46	4.05986e-43	Atf3	activating transcription factor 3 [Source:MGI Symbol;Acc:MGI:109384]
ENSMUSG00000096632	3115.38	-13.8614	0.976822	-14.1903	1.05272e-45	9.23307e-43	Igkv9-124	immunoglobulin kappa chain variable 9-124 [Source:MGI Symbol;Acc:MGI:3646892]
ENSMUSG00000029661	368.792	-8.73182	0.618735	-14.1124	3.18671e-45	2.7018e-42	Col1a2	collagen, type I, alpha 2 [Source:MGI Symbol;Acc:MGI:88468]
ENSMUSG00000071521	910.672	-28.4114	2.03724	-13.946	3.32589e-44	2.72884e-41	Try10	trypsin 10 [Source:MGI Symbol;Acc:MGI:3687012]
ENSMUSG00000076535	1541.4	-13.7314	0.9848	-13.9434	3.45297e-44	2.74457e-41	Igkv1-88	immunoglobulin kappa chain variable 1-88 [Source:MGI Symbol;Acc:MGI:4439828]
ENSMUSG00000052688	261.398	-9.22523	0.665271	-13.8669	1.00566e-43	7.75123e-41	Rab7b	RAB7B, member RAS oncogene family [Source:MGI Symbol;Acc:MGI:2442295]
ENSMUSG00000062515	227.285	-11.3624	0.828345	-13.717	8.03611e-43	6.01172e-40	Fabp4	fatty acid binding protein 4, adipocyte [Source:MGI Symbol;Acc:MGI:88038]
ENSMUSG00000079293	147.486	-7.69686	0.56203	-13.6948	1.09134e-42	7.93096e-40	Clec7a	C-type lectin domain family 7, member a [Source:MGI Symbol;Acc:MGI:1861431]
ENSMUSG00000052271	254.571	-6.2012	0.457336	-13.5594	6.96957e-42	4.92419e-39	Bhlha15	basic helix-loop-helix family, member a15 [Source:MGI Symbol;Acc:MGI:891976]
ENSMUSG00000070360	77092.9	-18.8456	1.39037	-13.5544	7.4576e-42	5.12659e-39	Amy2a1	amylase 2a1 [Source:MGI Symbol;Acc:MGI:104548]
ENSMUSG00000023034	3311.17	-6.03623	0.451219	-13.3776	8.1741e-41	5.33098e-38	Nr4a1	nuclear receptor subfamily 4, group A, member 1 [Source:MGI Symbol;Acc:MGI:1352454]
ENSMUSG00000069255	367.786	-7.26347	0.542908	-13.3788	8.03979e-41	5.33098e-38	Dusp22	dual specificity phosphatase 22 [Source:MGI Symbol;Acc:MGI:1915926]
ENSMUSG00000026630	112.081	-8.13377	0.613413	-13.2599	3.95621e-40	2.51566e-37	Batf3	basic leucine zipper transcription factor, ATF-like 3 [Source:MGI Symbol;Acc:MGI:1925491]
ENSMUSG00000024014	1011.14	-4.42351	0.335341	-13.1911	9.87658e-40	6.12709e-37	Pim1	proviral integration site 1 [Source:MGI Symbol;Acc:MGI:97584]
ENSMUSG00000031375	125.448	-9.36643	0.710551	-13.1819	1.11519e-39	6.75355e-37	Bgn	biglycan [Source:MGI Symbol;Acc:MGI:88158]
ENSMUSG00000008348	8421.79	-2.28597	0.17408	-13.1317	2.16717e-39	1.28191e-36	Ubc	ubiquitin C [Source:MGI Symbol;Acc:MGI:98889]
ENSMUSG00000044786	1718.17	-5.39086	0.411522	-13.0998	3.29994e-39	1.90759e-36	Zfp36	zinc finger protein 36 [Source:MGI Symbol;Acc:MGI:99180]
ENSMUSG00000021281	139.505	-10.7752	0.826399	-13.0387	7.36741e-39	4.16423e-36	Tnfaip2	tumor necrosis factor, alpha-induced protein 2 [Source:MGI Symbol;Acc:MGI:104960]
ENSMUSG00000071519	594.699	-26.6308	2.04331	-13.0331	7.92947e-39	4.38448e-36	Prss3	protease, serine 3 [Source:MGI Symbol;Acc:MGI:102758]
ENSMUSG00000030954	4499.74	-15.519	1.19121	-13.0279	8.49069e-39	4.59491e-36	Gp2	glycoprotein 2 (zymogen granule membrane) [Source:MGI Symbol;Acc:MGI:1914383]
ENSMUSG00000030256	206.231	-6.81113	0.523217	-13.0178	9.6935e-39	5.13654e-36	Bhlhe41	basic helix-loop-helix family, member e41 [Source:MGI Symbol;Acc:MGI:1930704]
ENSMUSG00000037548	1711.58	-5.56492	0.429417	-12.9592	2.08324e-38	1.08137e-35	H2-DMb2	histocompatibility 2, class II, locus Mb2 [Source:MGI Symbol;Acc:MGI:95923]
ENSMUSG00000018920	533.542	-7.05991	0.545636	-12.9389	2.71624e-38	1.38175e-35	Cxcl16	chemokine (C-X-C motif) ligand 16 [Source:MGI Symbol;Acc:MGI:1932682]
ENSMUSG00000004951	181.178	-9.40073	0.73346	-12.817	1.31756e-37	6.571e-35	Hspb1	heat shock protein 1 [Source:MGI Symbol;Acc:MGI:96240]
ENSMUSG00000102717	398.343	-7.72524	0.606447	-12.7385	3.61102e-37	1.76627e-34	Gm37759	predicted gene, 37759 [Source:MGI Symbol;Acc:MGI:5610987]
ENSMUSG00000036594	14233.5	-7.05514	0.557279	-12.66	9.85308e-37	4.72855e-34	H2-Aa	histocompatibility 2, class II antigen A, alpha [Source:MGI Symbol;Acc:MGI:95895]
ENSMUSG00000015396	2956.75	-10.3159	0.815657	-12.6473	1.15721e-36	5.45069e-34	Cd83	CD83 antigen [Source:MGI Symbol;Acc:MGI:1328316]
ENSMUSG00000061353	221.486	-10.3814	0.820935	-12.6459	1.17883e-36	5.45156e-34	Cxcl12	chemokine (C-X-C motif) ligand 12 [Source:MGI Symbol;Acc:MGI:103556]
ENSMUSG00000095889	229.664	-9.90779	0.785496	-12.6134	1.78089e-36	8.08875e-34	Ighv1-58	immunoglobulin heavy variable 1-58 [Source:MGI Symbol;Acc:MGI:4439557]
ENSMUSG00000076594	5371.29	-11.2911	0.897913	-12.5748	2.90613e-36	1.2968e-33	Igkv6-13	immunoglobulin kappa variable 6-13 [Source:MGI Symbol;Acc:MGI:1330829]
ENSMUSG00000096594	3277.46	-11.6511	0.929755	-12.5314	5.02777e-36	2.20485e-33	Igkv8-19	immunoglobulin kappa variable 8-19 [Source:MGI Symbol;Acc:MGI:1330844]
ENSMUSG00000076538	2134.54	-13.675	1.09206	-12.5222	5.64323e-36	2.43281e-33	Igkv13-84	immunoglobulin kappa chain variable 13-84 [Source:MGI Symbol;Acc:MGI:96514]
ENSMUSG00000018648	157.992	-7.32625	0.58994	-12.4186	2.07069e-35	8.778e-33	Dusp14	dual specificity phosphatase 14 [Source:MGI Symbol;Acc:MGI:1927168]
ENSMUSG00000027009	1288.55	-2.4288	0.195611	-12.4165	2.12705e-35	8.86911e-33	Itga4	integrin alpha 4 [Source:MGI Symbol;Acc:MGI:96603]
ENSMUSG00000074268	61851.6	-14.046	1.13387	-12.3877	3.04607e-35	1.24962e-32	Amy2a5	amylase 2a5 [Source:MGI Symbol;Acc:MGI:88020]
ENSMUSG00000038521	130.397	-10.1609	0.822051	-12.3604	4.28168e-35	1.72864e-32	C1s1	complement component 1, s subcomponent 1 [Source:MGI Symbol;Acc:MGI:1355312]
ENSMUSG00000095079	1.08281e+06	-6.84158	0.556377	-12.2967	9.43819e-35	3.75094e-32	Igha	immunoglobulin heavy constant alpha [Source:MGI Symbol;Acc:MGI:96444]
ENSMUSG00000024028	41855.4	-12.1394	0.990038	-12.2615	1.45741e-34	5.70294e-32	Tff2	trefoil factor 2 (spasmolytic protein 1) [Source:MGI Symbol;Acc:MGI:1306805]
ENSMUSG00000026837	88.6643	-10.1264	0.826574	-12.251	1.65908e-34	6.39373e-32	Col5a1	collagen, type V, alpha 1 [Source:MGI Symbol;Acc:MGI:88457]
ENSMUSG00000055148	240.116	-6.80349	0.555417	-12.2493	1.69368e-34	6.42966e-32	Klf2	Kruppel-like factor 2 (lung) [Source:MGI Symbol;Acc:MGI:1342772]
ENSMUSG00000024042	373.252	-7.08472	0.578825	-12.2398	1.9042e-34	7.12255e-32	Sik1	salt inducible kinase 1 [Source:MGI Symbol;Acc:MGI:104754]
ENSMUSG00000003379	2839.91	-8.10983	0.663719	-12.2188	2.46773e-34	9.09664e-32	Cd79a	CD79A antigen (immunoglobulin-associated alpha) [Source:MGI Symbol;Acc:MGI:101774]
ENSMUSG00000026415	106.522	-25.4128	2.08616	-12.1816	3.89478e-34	1.4152e-31	Fcamr	Fc receptor, IgA, IgM, high affinity [Source:MGI Symbol;Acc:MGI:1927803]
ENSMUSG00000019944	129.758	-7.8188	0.642377	-12.1717	4.39924e-34	1.57598e-31	Rhobtb1	Rho-related BTB domain containing 1 [Source:MGI Symbol;Acc:MGI:1916538]
ENSMUSG00000023367	2583.95	-5.80568	0.478776	-12.1261	7.68459e-34	2.71469e-31	Tmem176a	transmembrane protein 176A [Source:MGI Symbol;Acc:MGI:1913308]
ENSMUSG00000022540	741.5	-2.40092	0.198029	-12.1241	7.87147e-34	2.74261e-31	Rogdi	rogdi homolog [Source:MGI Symbol;Acc:MGI:1913299]
ENSMUSG00000034708	2052.32	-2.41402	0.199139	-12.1223	8.04626e-34	2.76563e-31	Grn	granulin [Source:MGI Symbol;Acc:MGI:95832]
ENSMUSG00000057098	409.571	-5.53735	0.45923	-12.0579	1.76229e-33	5.97651e-31	Ebf1	early B cell factor 1 [Source:MGI Symbol;Acc:MGI:95275]
ENSMUSG00000072109	1120.61	-4.37917	0.363626	-12.0431	2.10941e-33	7.05957e-31	A530040E14Rik	RIKEN cDNA A530040E14 gene [Source:MGI Symbol;Acc:MGI:3612703]
ENSMUSG00000095866	838.215	-13.1115	1.09171	-12.0101	3.145e-33	1.03887e-30	Ighv2-4	immunoglobulin heavy variable V2-4 [Source:MGI Symbol;Acc:MGI:3643263]
ENSMUSG00000022504	902.306	-6.65403	0.554346	-12.0034	3.41023e-33	1.11204e-30	Ciita	class II transactivator [Source:MGI Symbol;Acc:MGI:108445]
ENSMUSG00000049985	106.929	-7.56432	0.63151	-11.9782	4.62502e-33	1.48908e-30	Ankrd55	ankyrin repeat domain 55 [Source:MGI Symbol;Acc:MGI:1924568]
ENSMUSG00000051998	3111.45	-7.94286	0.66369	-11.9677	5.24416e-33	1.66732e-30	Lax1	lymphocyte transmembrane adaptor 1 [Source:MGI Symbol;Acc:MGI:2443362]
ENSMUSG00000052684	11886.5	-2.74082	0.229876	-11.923	8.97829e-33	2.81929e-30	Jun	jun proto-oncogene [Source:MGI Symbol;Acc:MGI:96646]
ENSMUSG00000076550	1315.29	-10.7505	0.902969	-11.9057	1.10475e-32	3.42673e-30	Igkv4-63	immunoglobulin kappa variable 4-63 [Source:MGI Symbol;Acc:MGI:3645235]
ENSMUSG00000030313	1044.66	-4.35581	0.366266	-11.8925	1.29508e-32	3.96872e-30	Dennd5b	DENN/MADD domain containing 5B [Source:MGI Symbol;Acc:MGI:2444273]
ENSMUSG00000022838	1731.91	-7.14959	0.602083	-11.8748	1.60108e-32	4.84804e-30	Eaf2	ELL associated factor 2 [Source:MGI Symbol;Acc:MGI:2146616]
ENSMUSG00000053318	202.74	-11.3169	0.953482	-11.869	1.71478e-32	5.13123e-30	Slamf8	SLAM family member 8 [Source:MGI Symbol;Acc:MGI:1921998]
ENSMUSG00000093931	52231.6	-15.9614	1.34808	-11.8401	2.42228e-32	7.00123e-30	Amy2a3	amylase 2a3 [Source:MGI Symbol;Acc:MGI:3714985]
ENSMUSG00000096569	52231.6	-15.9614	1.34808	-11.8401	2.42228e-32	7.00123e-30	Amy2a2	amylase 2a2 [Source:MGI Symbol;Acc:MGI:3711220]
ENSMUSG00000096770	52231.6	-15.9614	1.34808	-11.8401	2.42228e-32	7.00123e-30	Amy2a4	amylase 2a4 [Source:MGI Symbol;Acc:MGI:3711258]
ENSMUSG00000076541	1544.4	-12.4449	1.05136	-11.837	2.51247e-32	7.1803e-30	Igkv4-79	immunoglobulin kappa variable 4-79 [Source:MGI Symbol;Acc:MGI:2685040]
ENSMUSG00000038991	18927.7	-4.64746	0.393042	-11.8243	2.92223e-32	8.16778e-30	Txndc5	thioredoxin domain containing 5 [Source:MGI Symbol;Acc:MGI:2145316]
ENSMUSG00000058579	31819.5	-15.2401	1.28885	-11.8246	2.91436e-32	8.16778e-30	Cela2a	chymotrypsin-like elastase family, member 2A [Source:MGI Symbol;Acc:MGI:95316]
ENSMUSG00000062980	142.766	-9.24483	0.782024	-11.8217	3.01606e-32	8.33841e-30	Cped1	cadherin-like and PC-esterase domain containing 1 [Source:MGI Symbol;Acc:MGI:2444814]
ENSMUSG00000068105	981.913	-5.36777	0.45669	-11.7536	6.7635e-32	1.84978e-29	Tnfrsf13c	tumor necrosis factor receptor superfamily, member 13c [Source:MGI Symbol;Acc:MGI:1919299]
ENSMUSG00000105646	820.485	-7.64759	0.652465	-11.7211	9.94017e-32	2.68966e-29	Gm30211	predicted gene, 30211 [Source:MGI Symbol;Acc:MGI:5589370]
ENSMUSG00000025647	4130.12	-2.78862	0.238058	-11.714	1.08001e-31	2.89158e-29	Shisa5	shisa family member 5 [Source:MGI Symbol;Acc:MGI:1915044]
ENSMUSG00000020810	33.4266	-8.71747	0.745678	-11.6907	1.42274e-31	3.76953e-29	Cygb	cytoglobin [Source:MGI Symbol;Acc:MGI:2149481]
ENSMUSG00000048120	863.891	-3.85478	0.330417	-11.6664	1.89259e-31	4.96269e-29	Entpd1	ectonucleoside triphosphate diphosphohydrolase 1 [Source:MGI Symbol;Acc:MGI:102805]
ENSMUSG00000031779	176.156	-9.3803	0.804494	-11.6599	2.04361e-31	5.30399e-29	Ccl22	chemokine (C-C motif) ligand 22 [Source:MGI Symbol;Acc:MGI:1306779]
ENSMUSG00000079017	1955.9	-4.99676	0.4288	-11.6529	2.21792e-31	5.69826e-29	Ifi27l2a	interferon, alpha-inducible protein 27 like 2A [Source:MGI Symbol;Acc:MGI:1924183]
ENSMUSG00000037242	911.082	-3.06819	0.263733	-11.6337	2.77752e-31	7.06462e-29	Clic4	chloride intracellular channel 4 (mitochondrial) [Source:MGI Symbol;Acc:MGI:1352754]
ENSMUSG00000036446	259.773	-11.1515	0.959212	-11.6257	3.0522e-31	7.68641e-29	Lum	lumican [Source:MGI Symbol;Acc:MGI:109347]
ENSMUSG00000013584	257.124	-9.41854	0.812242	-11.5957	4.33153e-31	1.08012e-28	Aldh1a2	aldehyde dehydrogenase family 1, subfamily A2 [Source:MGI Symbol;Acc:MGI:107928]
ENSMUSG00000083079	15366.2	-16.5095	1.42551	-11.5815	5.11444e-31	1.26297e-28	Amy2b	amylase 2b [Source:MGI Symbol;Acc:MGI:104547]
ENSMUSG00000094087	858.574	-8.37094	0.727711	-11.5031	1.27251e-30	3.11213e-28	Ighv1-61	immunoglobulin heavy variable 1-61 [Source:MGI Symbol;Acc:MGI:4439824]
ENSMUSG00000095704	85.4637	-6.71365	0.585548	-11.4656	1.96421e-30	4.75805e-28	Gm8221	predicted gene 8221 [Source:MGI Symbol;Acc:MGI:3779789]
ENSMUSG00000031957	33435.1	-14.9762	1.30673	-11.4608	2.07485e-30	4.97867e-28	Ctrb1	chymotrypsinogen B1 [Source:MGI Symbol;Acc:MGI:88559]
ENSMUSG00000026818	47981.3	-16.7334	1.46103	-11.4531	2.26851e-30	5.39247e-28	Cel	carboxyl ester lipase [Source:MGI Symbol;Acc:MGI:88374]
ENSMUSG00000023092	151.803	-5.56056	0.489549	-11.3585	6.7265e-30	1.58415e-27	Fhl1	four and a half LIM domains 1 [Source:MGI Symbol;Acc:MGI:1298387]
ENSMUSG00000030048	21828.3	-12.0388	1.05999	-11.3575	6.80882e-30	1.58883e-27	Gkn3	gastrokine 3 [Source:MGI Symbol;Acc:MGI:1916138]
ENSMUSG00000022092	430.244	-4.40936	0.389239	-11.3282	9.51645e-30	2.20046e-27	Ppp3cc	protein phosphatase 3, catalytic subunit, gamma isoform [Source:MGI Symbol;Acc:MGI:107162]
ENSMUSG00000051969	171.424	-9.74005	0.860211	-11.3229	1.01106e-29	2.31678e-27	Tlr11	toll-like receptor 11 [Source:MGI Symbol;Acc:MGI:3045226]
ENSMUSG00000035296	68.5451	4.69507	0.418498	11.2188	3.29555e-29	7.48413e-27	Sgcg	sarcoglycan, gamma (dystrophin-associated glycoprotein) [Source:MGI Symbol;Acc:MGI:1346524]
ENSMUSG00000026866	105.532	-4.52877	0.403843	-11.2142	3.47382e-29	7.81917e-27	Kynu	kynureninase [Source:MGI Symbol;Acc:MGI:1918039]
ENSMUSG00000044309	176.744	-8.53739	0.763444	-11.1827	4.95425e-29	1.10536e-26	Apol7c	apolipoprotein L 7c [Source:MGI Symbol;Acc:MGI:1920912]
ENSMUSG00000094322	1870.52	-9.11962	0.818749	-11.1385	8.15008e-29	1.80259e-26	Ighv9-4	immunoglobulin heavy variable 9-4 [Source:MGI Symbol;Acc:MGI:3646379]
ENSMUSG00000068246	973.659	5.17432	0.465506	11.1155	1.05499e-28	2.31324e-26	Apol9b	apolipoprotein L 9b [Source:MGI Symbol;Acc:MGI:1919148]
ENSMUSG00000044052	788.869	-7.85707	0.708469	-11.0902	1.39974e-28	3.04293e-26	Ccr10	chemokine (C-C motif) receptor 10 [Source:MGI Symbol;Acc:MGI:1096320]
ENSMUSG00000020241	145.438	-9.83819	0.888585	-11.0717	1.72012e-28	3.70774e-26	Col6a2	collagen, type VI, alpha 2 [Source:MGI Symbol;Acc:MGI:88460]
ENSMUSG00000037337	536.218	-4.25107	0.384524	-11.0554	2.06429e-28	4.4122e-26	Map4k1	mitogen-activated protein kinase kinase kinase kinase 1 [Source:MGI Symbol;Acc:MGI:1346882]
ENSMUSG00000102806	79.5832	-7.59676	0.690266	-11.0056	3.59295e-28	7.61555e-26	Ighv1-19-1	immunoglobulin heavy variable 1-19-1 [Source:MGI Symbol;Acc:MGI:3644603]
ENSMUSG00000046008	30909.5	-16.0548	1.46077	-10.9906	4.23965e-28	8.91203e-26	Pnlip	pancreatic lipase [Source:MGI Symbol;Acc:MGI:97722]
ENSMUSG00000007655	133.313	-10.7121	0.97486	-10.9883	4.34833e-28	9.06555e-26	Cav1	caveolin 1, caveolae protein [Source:MGI Symbol;Acc:MGI:102709]
ENSMUSG00000024397	313.538	-5.66966	0.516605	-10.9749	5.04857e-28	1.04399e-25	Aif1	allograft inflammatory factor 1 [Source:MGI Symbol;Acc:MGI:1343098]
ENSMUSG00000089809	126.245	-5.276	0.480892	-10.9713	5.25307e-28	1.07752e-25	Rasgef1b	RasGEF domain family, member 1B [Source:MGI Symbol;Acc:MGI:2443755]
ENSMUSG00000034765	607.281	-6.38059	0.583359	-10.9377	7.61272e-28	1.54904e-25	Dusp5	dual specificity phosphatase 5 [Source:MGI Symbol;Acc:MGI:2685183]
ENSMUSG00000018339	201.117	-5.04277	0.463882	-10.8708	1.58793e-27	3.20548e-25	Gpx3	glutathione peroxidase 3 [Source:MGI Symbol;Acc:MGI:105102]
ENSMUSG00000061086	453.746	-6.50073	0.601205	-10.8128	2.99301e-27	5.99427e-25	Myl4	myosin, light polypeptide 4 [Source:MGI Symbol;Acc:MGI:97267]
ENSMUSG00000036938	15377.1	-15.2018	1.40723	-10.8026	3.34511e-27	6.64711e-25	Try5	trypsin 5 [Source:MGI Symbol;Acc:MGI:102756]
ENSMUSG00000026407	649.831	-8.79419	0.814507	-10.7969	3.55838e-27	7.01607e-25	Cacna1s	calcium channel, voltage-dependent, L type, alpha 1S subunit [Source:MGI Symbol;Acc:MGI:88294]
ENSMUSG00000009281	188.852	-10.3972	0.966118	-10.7618	5.21159e-27	1.01967e-24	Rarres2	retinoic acid receptor responder (tazarotene induced) 2 [Source:MGI Symbol;Acc:MGI:1918910]
ENSMUSG00000030050	561.24	-27.5468	2.56041	-10.7588	5.38907e-27	1.04634e-24	Gkn1	gastrokine 1 [Source:MGI Symbol;Acc:MGI:1913533]
ENSMUSG00000095497	1677.84	-11.1125	1.03324	-10.755	5.61415e-27	1.08179e-24	Igkv1-122	immunoglobulin kappa chain variable 1-122 [Source:MGI Symbol;Acc:MGI:4439722]
ENSMUSG00000033450	445.068	-3.89503	0.363727	-10.7086	9.27064e-27	1.77292e-24	Tagap	T cell activation Rho GTPase activating protein [Source:MGI Symbol;Acc:MGI:3615484]
ENSMUSG00000025790	242.635	-5.2595	0.491501	-10.7009	1.00791e-26	1.91314e-24	Slco3a1	solute carrier organic anion transporter family, member 3a1 [Source:MGI Symbol;Acc:MGI:1351867]
ENSMUSG00000029718	85.3531	-4.87541	0.455796	-10.6965	1.05724e-26	1.99192e-24	Pcolce	procollagen C-endopeptidase enhancer protein [Source:MGI Symbol;Acc:MGI:105099]
ENSMUSG00000022057	1063.16	-9.78828	0.915801	-10.6882	1.15569e-26	2.16139e-24	Adamdec1	ADAM-like, decysin 1 [Source:MGI Symbol;Acc:MGI:1917650]
ENSMUSG00000066975	51.7044	-9.09491	0.851189	-10.685	1.19713e-26	2.22256e-24	Cryba4	crystallin, beta A4 [Source:MGI Symbol;Acc:MGI:102716]
ENSMUSG00000032515	426.996	-4.28758	0.40135	-10.6829	1.22396e-26	2.25589e-24	Csrnp1	cysteine-serine-rich nuclear protein 1 [Source:MGI Symbol;Acc:MGI:2387989]
ENSMUSG00000000903	971.313	-7.06196	0.661139	-10.6815	1.24233e-26	2.27329e-24	Vpreb3	pre-B lymphocyte gene 3 [Source:MGI Symbol;Acc:MGI:98938]
ENSMUSG00000032359	1383.92	-4.81889	0.451434	-10.6746	1.3379e-26	2.43068e-24	Ctsh	cathepsin H [Source:MGI Symbol;Acc:MGI:107285]
ENSMUSG00000094862	479.331	-6.28646	0.590492	-10.6461	1.81737e-26	3.27835e-24	Ighv1-56	immunoglobulin heavy variable 1-56 [Source:MGI Symbol;Acc:MGI:4439715]
ENSMUSG00000026594	894.964	-3.41985	0.321287	-10.6442	1.8553e-26	3.32322e-24	Ralgps2	Ral GEF with PH domain and SH3 binding motif 2 [Source:MGI Symbol;Acc:MGI:1925505]
ENSMUSG00000111809	34.9973	8.36214	0.787283	10.6215	2.36677e-26	4.2097e-24	Gm49334	predicted gene, 49334 [Source:MGI Symbol;Acc:MGI:6121520]
ENSMUSG00000060586	10554.5	-7.43809	0.700916	-10.6119	2.62224e-26	4.63171e-24	H2-Eb1	histocompatibility 2, class II antigen E beta [Source:MGI Symbol;Acc:MGI:95901]
ENSMUSG00000075141	151.255	2.89113	0.272665	10.6033	2.87794e-26	5.0483e-24	Olfr1160	olfactory receptor 1160 [Source:MGI Symbol;Acc:MGI:3030994]
ENSMUSG00000029882	13687.3	-14.0228	1.32339	-10.5961	3.10526e-26	5.40974e-24	2210010C04Rik	RIKEN cDNA 2210010C04 gene [Source:MGI Symbol;Acc:MGI:1914623]
ENSMUSG00000041538	833.926	-6.06907	0.572875	-10.5941	3.17533e-26	5.49418e-24	H2-Ob	histocompatibility 2, O region beta locus [Source:MGI Symbol;Acc:MGI:95925]
ENSMUSG00000022018	549.756	-4.6728	0.441586	-10.5819	3.6174e-26	6.2168e-24	Rgcc	regulator of cell cycle [Source:MGI Symbol;Acc:MGI:1913464]
ENSMUSG00000063564	74.0902	-6.95883	0.659521	-10.5513	5.00799e-26	8.54887e-24	Col23a1	collagen, type XXIII, alpha 1 [Source:MGI Symbol;Acc:MGI:2653243]
ENSMUSG00000002885	2588.44	-2.30892	0.219146	-10.536	5.89565e-26	9.93085e-24	Adgre5	adhesion G protein-coupled receptor E5 [Source:MGI Symbol;Acc:MGI:1347095]
ENSMUSG00000021356	1065.48	-7.82556	0.742732	-10.5362	5.88403e-26	9.93085e-24	Irf4	interferon regulatory factor 4 [Source:MGI Symbol;Acc:MGI:1096873]
ENSMUSG00000005417	723.546	-2.71563	0.257835	-10.5325	6.12154e-26	1.02435e-23	Mprip	myosin phosphatase Rho interacting protein [Source:MGI Symbol;Acc:MGI:1349438]
ENSMUSG00000021190	382.433	-5.68371	0.539776	-10.5298	6.29895e-26	1.04715e-23	Lgmn	legumain [Source:MGI Symbol;Acc:MGI:1330838]
ENSMUSG00000076543	3379.87	-9.79121	0.929964	-10.5286	6.37778e-26	1.05337e-23	Igkv4-74	immunoglobulin kappa variable 4-74 [Source:MGI Symbol;Acc:MGI:3779447]
ENSMUSG00000020388	110.02	-7.51874	0.716008	-10.5009	8.5543e-26	1.40373e-23	Pdlim4	PDZ and LIM domain 4 [Source:MGI Symbol;Acc:MGI:1353470]
ENSMUSG00000022900	193.174	-7.23685	0.689369	-10.4978	8.84167e-26	1.44159e-23	Ildr1	immunoglobulin-like domain containing receptor 1 [Source:MGI Symbol;Acc:MGI:2146574]
ENSMUSG00000030049	434.576	-27.3738	2.61083	-10.4847	1.0154e-25	1.64501e-23	Gkn2	gastrokine 2 [Source:MGI Symbol;Acc:MGI:1913534]
ENSMUSG00000036181	1550.52	-2.75182	0.262512	-10.4827	1.0378e-25	1.67066e-23	H1f2	H1.2 linker histone, cluster member [Source:MGI Symbol;Acc:MGI:1931526]
ENSMUSG00000076501	5966.33	-10.5666	1.01062	-10.4556	1.38187e-25	2.21056e-23	Igkv2-137	immunoglobulin kappa chain variable 2-137 [Source:MGI Symbol;Acc:MGI:4439879]
ENSMUSG00000106567	29.697	-8.27879	0.792395	-10.4478	1.49957e-25	2.38384e-23	2010309G21Rik	RIKEN cDNA 2010309G21 gene [Source:MGI Symbol;Acc:MGI:1917268]
ENSMUSG00000018830	169.811	-6.62962	0.634613	-10.4467	1.51692e-25	2.39646e-23	Myh11	myosin, heavy polypeptide 11, smooth muscle [Source:MGI Symbol;Acc:MGI:102643]
ENSMUSG00000029581	70.6299	-8.60439	0.823811	-10.4446	1.55085e-25	2.43493e-23	Fscn1	fascin actin-bundling protein 1 [Source:MGI Symbol;Acc:MGI:1352745]
ENSMUSG00000022490	27.619	-8.43726	0.808072	-10.4412	1.60725e-25	2.4927e-23	Ppp1r1a	protein phosphatase 1, regulatory inhibitor subunit 1A [Source:MGI Symbol;Acc:MGI:1889595]
ENSMUSG00000023433	14800.6	-13.3185	1.2755	-10.4418	1.59811e-25	2.4927e-23	Cela3b	chymotrypsin-like elastase family, member 3B [Source:MGI Symbol;Acc:MGI:1915118]
ENSMUSG00000110320	320.271	2.82272	0.270722	10.4266	1.87417e-25	2.88906e-23	Gm31152	predicted gene, 31152 [Source:MGI Symbol;Acc:MGI:5590311]
ENSMUSG00000021087	80.699	-9.98735	0.959003	-10.4143	2.1334e-25	3.26885e-23	Rtn1	reticulon 1 [Source:MGI Symbol;Acc:MGI:1933947]
ENSMUSG00000039981	214.612	-4.46073	0.429096	-10.3957	2.59501e-25	3.92882e-23	Zc3h12d	zinc finger CCCH type containing 12D [Source:MGI Symbol;Acc:MGI:3045313]
ENSMUSG00000059901	72.6432	-7.12923	0.685757	-10.3961	2.58161e-25	3.92882e-23	Adamts14	a disintegrin-like and metallopeptidase (reprolysin type) with thrombospondin type 1 motif, 14 [Source:MGI Symbol;Acc:MGI:2179942]
ENSMUSG00000036256	253.964	-8.53114	0.823218	-10.3632	3.6469e-25	5.48869e-23	Igfbp7	insulin-like growth factor binding protein 7 [Source:MGI Symbol;Acc:MGI:1352480]
ENSMUSG00000094686	140.304	-10.7859	1.04107	-10.3603	3.75698e-25	5.62111e-23	Ccl21a	chemokine (C-C motif) ligand 21A (serine) [Source:MGI Symbol;Acc:MGI:1349183]
ENSMUSG00000022371	108.685	-10.4176	1.00571	-10.3585	3.83056e-25	5.69768e-23	Col14a1	collagen, type XIV, alpha 1 [Source:MGI Symbol;Acc:MGI:1341272]
ENSMUSG00000022496	635.91	-7.73027	0.746426	-10.3564	3.91469e-25	5.78896e-23	Tnfrsf17	tumor necrosis factor receptor superfamily, member 17 [Source:MGI Symbol;Acc:MGI:1343050]
ENSMUSG00000032369	3596.29	2.37392	0.229596	10.3396	4.66595e-25	6.86003e-23	Plscr1	phospholipid scramblase 1 [Source:MGI Symbol;Acc:MGI:893575]
ENSMUSG00000072941	48.9441	-7.48026	0.724686	-10.3221	5.60048e-25	8.18667e-23	Sod3	superoxide dismutase 3, extracellular [Source:MGI Symbol;Acc:MGI:103181]
ENSMUSG00000015519	547.613	-12.2454	1.18714	-10.3151	6.02305e-25	8.75407e-23	2310057J18Rik	RIKEN cDNA 2310057J18 gene [Source:MGI Symbol;Acc:MGI:1914969]
ENSMUSG00000046223	415.1	-4.38006	0.424694	-10.3135	6.12583e-25	8.85287e-23	Plaur	plasminogen activator, urokinase receptor [Source:MGI Symbol;Acc:MGI:97612]
ENSMUSG00000063506	59.7417	-9.55373	0.927779	-10.2974	7.23828e-25	1.04014e-22	Arhgap22	Rho GTPase activating protein 22 [Source:MGI Symbol;Acc:MGI:2443418]
ENSMUSG00000000530	118.847	-8.36682	0.813846	-10.2806	8.61954e-25	1.23167e-22	Acvrl1	activin A receptor, type II-like 1 [Source:MGI Symbol;Acc:MGI:1338946]
ENSMUSG00000004207	7483.16	-3.18218	0.309789	-10.2721	9.41415e-25	1.3377e-22	Psap	prosaposin [Source:MGI Symbol;Acc:MGI:97783]
ENSMUSG00000096351	60.8008	-6.68339	0.651726	-10.2549	1.12493e-24	1.58959e-22	Samd11	sterile alpha motif domain containing 11 [Source:MGI Symbol;Acc:MGI:2446220]
ENSMUSG00000029094	89.1371	-3.55171	0.34655	-10.2488	1.19883e-24	1.68466e-22	Afap1	actin filament associated protein 1 [Source:MGI Symbol;Acc:MGI:1917542]
ENSMUSG00000032501	401.583	-5.90539	0.577012	-10.2344	1.39017e-24	1.9428e-22	Trib1	tribbles pseudokinase 1 [Source:MGI Symbol;Acc:MGI:2443397]
ENSMUSG00000050853	35.4675	3.68674	0.360285	10.2328	1.41334e-24	1.96439e-22	Olfr958	olfactory receptor 958 [Source:MGI Symbol;Acc:MGI:3030792]
ENSMUSG00000105906	66536.2	-8.06985	0.789568	-10.2206	1.60369e-24	2.21685e-22	Iglc1	immunoglobulin lambda constant 1 [Source:MGI Symbol;Acc:MGI:99546]
ENSMUSG00000101389	63.865	-9.6504	0.944907	-10.2131	1.7329e-24	2.38251e-22	Ms4a4a	membrane-spanning 4-domains, subfamily A, member 4A [Source:MGI Symbol;Acc:MGI:3643932]
ENSMUSG00000027947	103.913	-4.30961	0.42277	-10.1938	2.11408e-24	2.88856e-22	Il6ra	interleukin 6 receptor, alpha [Source:MGI Symbol;Acc:MGI:105304]
ENSMUSG00000047867	2629.74	-2.71834	0.266678	-10.1933	2.12369e-24	2.88856e-22	Gimap6	GTPase, IMAP family member 6 [Source:MGI Symbol;Acc:MGI:1918876]
ENSMUSG00000015312	598.498	-4.08286	0.401067	-10.18	2.43567e-24	3.29528e-22	Gadd45b	growth arrest and DNA-damage-inducible 45 beta [Source:MGI Symbol;Acc:MGI:107776]
ENSMUSG00000001119	126.472	-8.8693	0.871609	-10.1758	2.54351e-24	3.42298e-22	Col6a1	collagen, type VI, alpha 1 [Source:MGI Symbol;Acc:MGI:88459]
ENSMUSG00000018593	431.206	-4.62021	0.454668	-10.1617	2.93894e-24	3.93431e-22	Sparc	secreted acidic cysteine rich glycoprotein [Source:MGI Symbol;Acc:MGI:98373]
ENSMUSG00000068220	1671.78	-3.252	0.320421	-10.1492	3.34246e-24	4.45107e-22	Lgals1	lectin, galactose binding, soluble 1 [Source:MGI Symbol;Acc:MGI:96777]
ENSMUSG00000036469	239.142	-7.94784	0.78322	-10.1477	3.39433e-24	4.4966e-22	Marchf1	membrane associated ring-CH-type finger 1 [Source:MGI Symbol;Acc:MGI:1920175]
ENSMUSG00000076539	56.0042	-8.65489	0.853882	-10.1359	3.8275e-24	5.04417e-22	Igkv4-81	immunoglobulin kappa variable 4-81 [Source:MGI Symbol;Acc:MGI:2685306]
ENSMUSG00000114203	635.874	-3.54297	0.349794	-10.1287	4.11954e-24	5.40106e-22	Gm35279	predicted gene, 35279 [Source:MGI Symbol;Acc:MGI:5594438]
ENSMUSG00000037370	594.057	-4.36236	0.431267	-10.1152	4.72953e-24	6.16901e-22	Enpp1	ectonucleotide pyrophosphatase/phosphodiesterase 1 [Source:MGI Symbol;Acc:MGI:97370]
ENSMUSG00000094872	3467.32	-9.4326	0.932592	-10.1144	4.76976e-24	6.18974e-22	Igkv9-120	immunoglobulin kappa chain variable 9-120 [Source:MGI Symbol;Acc:MGI:3647784]
ENSMUSG00000001506	149.46	-9.55064	0.944538	-10.1114	4.91518e-24	6.34607e-22	Col1a1	collagen, type I, alpha 1 [Source:MGI Symbol;Acc:MGI:88467]
ENSMUSG00000054446	25520.1	-15.8732	1.57143	-10.1011	5.463e-24	7.01775e-22	Cpa1	carboxypeptidase A1, pancreatic [Source:MGI Symbol;Acc:MGI:88478]
ENSMUSG00000009092	2071.51	-7.47941	0.740732	-10.0973	5.67707e-24	7.25609e-22	Derl3	Der1-like domain family, member 3 [Source:MGI Symbol;Acc:MGI:1917627]
ENSMUSG00000037944	1388.2	-8.38544	0.831562	-10.084	6.50424e-24	8.27176e-22	Ccr7	chemokine (C-C motif) receptor 7 [Source:MGI Symbol;Acc:MGI:103011]
ENSMUSG00000105547	5372.87	-7.99086	0.792603	-10.0818	6.64984e-24	8.41486e-22	Iglc3	immunoglobulin lambda constant 3 [Source:MGI Symbol;Acc:MGI:99886]
ENSMUSG00000021186	188.936	-7.05378	0.69981	-10.0796	6.8024e-24	8.5653e-22	Fbln5	fibulin 5 [Source:MGI Symbol;Acc:MGI:1346091]
ENSMUSG00000060550	1207.19	-2.22772	0.221167	-10.0726	7.30475e-24	9.15253e-22	H2-Q7	histocompatibility 2, Q region locus 7 [Source:MGI Symbol;Acc:MGI:95936]
ENSMUSG00000003545	1219.09	-5.00891	0.497583	-10.0665	7.77156e-24	9.68968e-22	Fosb	FBJ osteosarcoma oncogene B [Source:MGI Symbol;Acc:MGI:95575]
ENSMUSG00000111611	107.055	-5.39138	0.535757	-10.0631	8.0415e-24	9.97734e-22	Olfr157	olfactory receptor 157 [Source:MGI Symbol;Acc:MGI:1352684]
ENSMUSG00000106039	13.0872	-7.35734	0.731207	-10.0619	8.14066e-24	1.00513e-21	Iglc4	immunoglobulin lambda constant 4 [Source:MGI Symbol;Acc:MGI:3642936]
ENSMUSG00000020427	64.7608	-9.6708	0.961734	-10.0556	8.67999e-24	1.06655e-21	Igfbp3	insulin-like growth factor binding protein 3 [Source:MGI Symbol;Acc:MGI:96438]
ENSMUSG00000030218	110.205	-10.4377	1.03895	-10.0465	9.52366e-24	1.16459e-21	Mgp	matrix Gla protein [Source:MGI Symbol;Acc:MGI:96976]
ENSMUSG00000079018	4632.77	-6.75095	0.672118	-10.0443	9.73314e-24	1.18451e-21	Ly6c1	lymphocyte antigen 6 complex, locus C1 [Source:MGI Symbol;Acc:MGI:96882]
ENSMUSG00000037754	687.639	-4.31517	0.43016	-10.0316	1.10762e-23	1.34154e-21	Ppp1r16b	protein phosphatase 1, regulatory subunit 16B [Source:MGI Symbol;Acc:MGI:2151841]
ENSMUSG00000044468	2454.55	-3.24239	0.323614	-10.0193	1.25355e-23	1.51109e-21	Tent5c	terminal nucleotidyltransferase 5C [Source:MGI Symbol;Acc:MGI:1921895]
ENSMUSG00000079547	807.498	-6.42954	0.64287	-10.0013	1.50411e-23	1.80458e-21	H2-DMb1	histocompatibility 2, class II, locus Mb1 [Source:MGI Symbol;Acc:MGI:95922]
ENSMUSG00000005397	72.0702	-7.27423	0.72816	-9.98988	1.68792e-23	2.0156e-21	Nid1	nidogen 1 [Source:MGI Symbol;Acc:MGI:97342]
ENSMUSG00000041202	197.557	-6.72271	0.673085	-9.98789	1.72202e-23	2.04671e-21	Pla2g2d	phospholipase A2, group IID [Source:MGI Symbol;Acc:MGI:1341796]
ENSMUSG00000103939	652.264	-7.09089	0.710792	-9.97604	1.94063e-23	2.29581e-21	Ighv3-4	immunoglobulin heavy variable V3-4 [Source:MGI Symbol;Acc:MGI:3644034]
ENSMUSG00000020484	20081.3	-3.4166	0.343255	-9.95354	2.43365e-23	2.86573e-21	Xbp1	X-box binding protein 1 [Source:MGI Symbol;Acc:MGI:98970]
ENSMUSG00000035638	47.7646	-7.73247	0.777247	-9.94853	2.55925e-23	2.99975e-21	Muc20	mucin 20 [Source:MGI Symbol;Acc:MGI:2385039]
ENSMUSG00000019846	42.7288	-6.21865	0.625232	-9.94615	2.62137e-23	3.0445e-21	Lama4	laminin, alpha 4 [Source:MGI Symbol;Acc:MGI:109321]
ENSMUSG00000059108	35.9873	-8.82239	0.887011	-9.9462	2.6199e-23	3.0445e-21	Ifitm6	interferon induced transmembrane protein 6 [Source:MGI Symbol;Acc:MGI:2686976]
ENSMUSG00000022661	522.193	-7.2592	0.730414	-9.93847	2.83129e-23	3.27336e-21	Cd200	CD200 antigen [Source:MGI Symbol;Acc:MGI:1196990]
ENSMUSG00000029771	946.579	-3.2937	0.331816	-9.92628	3.19961e-23	3.68244e-21	Irf5	interferon regulatory factor 5 [Source:MGI Symbol;Acc:MGI:1350924]
ENSMUSG00000033174	241.269	-7.26569	0.732229	-9.9227	3.31664e-23	3.79995e-21	Mgll	monoglyceride lipase [Source:MGI Symbol;Acc:MGI:1346042]
ENSMUSG00000024663	44.0752	-8.79946	0.887772	-9.91185	3.69747e-23	4.21727e-21	Rab3il1	RAB3A interacting protein (rabin3)-like 1 [Source:MGI Symbol;Acc:MGI:1922010]
ENSMUSG00000022181	63.0981	-8.1109	0.818384	-9.91088	3.73362e-23	4.23949e-21	C6	complement component 6 [Source:MGI Symbol;Acc:MGI:88233]
ENSMUSG00000050234	86.605	-9.56494	0.965627	-9.90543	3.94275e-23	4.45706e-21	Gja4	gap junction protein, alpha 4 [Source:MGI Symbol;Acc:MGI:95715]
ENSMUSG00000075122	51.9048	-3.87202	0.391355	-9.8939	4.4244e-23	4.97941e-21	Cd80	CD80 antigen [Source:MGI Symbol;Acc:MGI:101775]
ENSMUSG00000052837	10294.6	-3.83066	0.387353	-9.88934	4.63072e-23	5.18865e-21	Junb	jun B proto-oncogene [Source:MGI Symbol;Acc:MGI:96647]
ENSMUSG00000096515	1674.43	-14.3822	1.45493	-9.88514	4.82921e-23	5.38732e-21	Igkv14-100	immunoglobulin kappa chain variable 14-100 [Source:MGI Symbol;Acc:MGI:4439559]
ENSMUSG00000016756	1519.47	-3.90807	0.395528	-9.88066	5.0499e-23	5.60892e-21	Cmah	cytidine monophospho-N-acetylneuraminic acid hydroxylase [Source:MGI Symbol;Acc:MGI:103227]
ENSMUSG00000047945	120.327	-4.24789	0.430169	-9.87493	5.34709e-23	5.91318e-21	Marcksl1	MARCKS-like 1 [Source:MGI Symbol;Acc:MGI:97143]
ENSMUSG00000094787	2696.62	-9.18465	0.930898	-9.86644	5.81908e-23	6.40728e-21	Ighv1-54	immunoglobulin heavy variable V1-54 [Source:MGI Symbol;Acc:MGI:3647133]
ENSMUSG00000024610	10338.6	-6.90956	0.700675	-9.86129	6.12592e-23	6.6956e-21	Cd74	CD74 antigen (invariant polypeptide of major histocompatibility complex, class II antigen-associated) [Source:MGI Symbol;Acc:MGI:96534]
ENSMUSG00000026042	46.9563	-8.84246	0.896695	-9.86116	6.13357e-23	6.6956e-21	Col5a2	collagen, type V, alpha 2 [Source:MGI Symbol;Acc:MGI:88458]
ENSMUSG00000040350	144.527	-5.32564	0.54052	-9.8528	6.66612e-23	7.24584e-21	Trim7	tripartite motif-containing 7 [Source:MGI Symbol;Acc:MGI:2137353]
ENSMUSG00000057069	1140.69	-2.71142	0.275266	-9.8502	6.84091e-23	7.4042e-21	Ero1lb	ERO1-like beta (S. cerevisiae) [Source:MGI Symbol;Acc:MGI:1914725]
ENSMUSG00000031202	80.3266	-8.64278	0.878214	-9.84132	7.47257e-23	8.05359e-21	Rab39b	RAB39B, member RAS oncogene family [Source:MGI Symbol;Acc:MGI:1915040]
ENSMUSG00000034118	181.195	-4.76283	0.485661	-9.8069	1.05147e-22	1.12845e-20	Tpst1	protein-tyrosine sulfotransferase 1 [Source:MGI Symbol;Acc:MGI:1298231]
ENSMUSG00000030159	94.5256	-8.88349	0.905943	-9.80579	1.06312e-22	1.13615e-20	Clec1b	C-type lectin domain family 1, member b [Source:MGI Symbol;Acc:MGI:1913287]
ENSMUSG00000052013	589.44	-7.64863	0.780843	-9.79536	1.17881e-22	1.25452e-20	Btla	B and T lymphocyte associated [Source:MGI Symbol;Acc:MGI:2658978]
ENSMUSG00000093894	1771.47	-7.26216	0.743482	-9.76777	1.54817e-22	1.64074e-20	Ighv1-53	immunoglobulin heavy variable 1-53 [Source:MGI Symbol;Acc:MGI:3576502]
ENSMUSG00000062478	6206.09	-14.5823	1.4953	-9.7521	1.80687e-22	1.90696e-20	Ctrc	chymotrypsin C (caldecrin) [Source:MGI Symbol;Acc:MGI:1923951]
ENSMUSG00000015340	1622.48	-5.92211	0.607935	-9.74134	2.00885e-22	2.11136e-20	Cybb	cytochrome b-245, beta polypeptide [Source:MGI Symbol;Acc:MGI:88574]
ENSMUSG00000094029	64.8485	-9.11883	0.940354	-9.69724	3.09777e-22	3.24246e-20	Ighv3-3	immunoglobulin heavy variable V3-3 [Source:MGI Symbol;Acc:MGI:3643949]
ENSMUSG00000004814	146.908	-7.92661	0.818052	-9.68962	3.33769e-22	3.47927e-20	Ccl24	chemokine (C-C motif) ligand 24 [Source:MGI Symbol;Acc:MGI:1928953]
ENSMUSG00000096824	42.54	-6.55113	0.676674	-9.68137	3.61841e-22	3.7565e-20	Ighv2-7	immunoglobulin heavy variable 2-7 [Source:MGI Symbol;Acc:MGI:4439521]
ENSMUSG00000027447	26885	-2.85302	0.294709	-9.6808	3.6385e-22	3.76201e-20	Cst3	cystatin C [Source:MGI Symbol;Acc:MGI:102519]
ENSMUSG00000013076	81.773	-4.06908	0.420461	-9.67765	3.7523e-22	3.84838e-20	Amotl1	angiomotin-like 1 [Source:MGI Symbol;Acc:MGI:1922973]
ENSMUSG00000094478	472.048	-11.0735	1.14419	-9.67801	3.73911e-22	3.84838e-20	Igkv3-3	immunoglobulin kappa variable 3-3 [Source:MGI Symbol;Acc:MGI:1330849]
ENSMUSG00000028517	133.629	-6.29446	0.651653	-9.65923	4.49245e-22	4.58897e-20	Plpp3	phospholipid phosphatase 3 [Source:MGI Symbol;Acc:MGI:1915166]
ENSMUSG00000057163	42226.1	-14.1348	1.46356	-9.65781	4.55483e-22	4.63408e-20	Prss2	protease, serine 2 [Source:MGI Symbol;Acc:MGI:102759]
ENSMUSG00000094902	206.233	-8.48487	0.878655	-9.65667	4.60612e-22	4.66759e-20	Igkv10-95	immunoglobulin kappa variable 10-95 [Source:MGI Symbol;Acc:MGI:3644598]
ENSMUSG00000030214	3829.25	-6.13085	0.635844	-9.64207	5.31087e-22	5.36039e-20	Plbd1	phospholipase B domain containing 1 [Source:MGI Symbol;Acc:MGI:1914107]
ENSMUSG00000029378	218.035	-7.48796	0.77689	-9.63838	5.50474e-22	5.51233e-20	Areg	amphiregulin [Source:MGI Symbol;Acc:MGI:88068]
ENSMUSG00000031770	7704.92	-2.4663	0.255877	-9.63862	5.49233e-22	5.51233e-20	Herpud1	homocysteine-inducible, endoplasmic reticulum stress-inducible, ubiquitin-like domain member 1 [Source:MGI Symbol;Acc:MGI:1927406]
ENSMUSG00000102601	185.87	-6.94231	0.720714	-9.63254	5.82687e-22	5.81201e-20	Ighv3-7	immunoglobulin heavy variable V3-7 [Source:MGI Symbol;Acc:MGI:5009898]
ENSMUSG00000000078	5151.61	-1.88564	0.196029	-9.61922	6.63291e-22	6.59016e-20	Klf6	Kruppel-like factor 6 [Source:MGI Symbol;Acc:MGI:1346318]
ENSMUSG00000020423	5741.02	-5.01852	0.521864	-9.61653	6.80903e-22	6.73882e-20	Btg2	BTG anti-proliferation factor 2 [Source:MGI Symbol;Acc:MGI:108384]
ENSMUSG00000031896	13449.9	-12.6167	1.31229	-9.61431	6.95722e-22	6.85879e-20	Ctrl	chymotrypsin-like [Source:MGI Symbol;Acc:MGI:88558]
ENSMUSG00000074912	47.9473	-5.47408	0.57022	-9.59994	7.99873e-22	7.85512e-20	Gm14207	predicted gene 14207 [Source:MGI Symbol;Acc:MGI:3649550]
ENSMUSG00000106668	967.423	-7.58041	0.789768	-9.59828	8.12905e-22	7.9524e-20	Iglj1	immunoglobulin lambda joining 1 [Source:MGI Symbol;Acc:MGI:5009822]
ENSMUSG00000039236	1059.26	-3.51829	0.366943	-9.5881	8.97247e-22	8.74386e-20	Isg20	interferon-stimulated protein [Source:MGI Symbol;Acc:MGI:1928895]
ENSMUSG00000029761	179.247	-5.18786	0.54125	-9.58497	9.24882e-22	8.97877e-20	Cald1	caldesmon 1 [Source:MGI Symbol;Acc:MGI:88250]
ENSMUSG00000020154	91.9627	-7.32698	0.76497	-9.57812	9.88297e-22	9.55792e-20	Ptprb	protein tyrosine phosphatase, receptor type, B [Source:MGI Symbol;Acc:MGI:97809]
ENSMUSG00000036908	2456.79	-4.89879	0.512455	-9.55946	1.18377e-21	1.13923e-19	Unc93b1	unc-93 homolog B1, TLR signaling regulator [Source:MGI Symbol;Acc:MGI:1859307]
ENSMUSG00000102037	327.794	-8.9272	0.933887	-9.55918	1.18693e-21	1.13923e-19	Bcl2a1a	B cell leukemia/lymphoma 2 related protein A1a [Source:MGI Symbol;Acc:MGI:102687]
ENSMUSG00000030830	852.548	-2.65874	0.278598	-9.54328	1.38379e-21	1.32318e-19	Itgal	integrin alpha L [Source:MGI Symbol;Acc:MGI:96606]
ENSMUSG00000039452	98.8131	-5.37581	0.563614	-9.53809	1.45481e-21	1.38588e-19	Snx22	sorting nexin 22 [Source:MGI Symbol;Acc:MGI:2685966]
ENSMUSG00000095589	2408.3	-7.16398	0.751237	-9.53625	1.48093e-21	1.4055e-19	Ighv1-55	immunoglobulin heavy variable 1-55 [Source:MGI Symbol;Acc:MGI:4439716]
ENSMUSG00000090765	229.119	-7.91729	0.83123	-9.52478	1.65389e-21	1.56381e-19	Ighv1-13	immunoglobulin heavy variable V1-13 [Source:MGI Symbol;Acc:MGI:5009907]
ENSMUSG00000028211	3688.44	-5.58922	0.587332	-9.51629	1.79476e-21	1.69073e-19	Trp53inp1	transformation related protein 53 inducible nuclear protein 1 [Source:MGI Symbol;Acc:MGI:1926609]
ENSMUSG00000061232	7761	-1.60066	0.168388	-9.50579	1.9853e-21	1.85647e-19	H2-K1	histocompatibility 2, K1, K region [Source:MGI Symbol;Acc:MGI:95904]
ENSMUSG00000076525	699.294	-28.0444	2.95023	-9.50584	1.98434e-21	1.85647e-19	Igkv1-99	immunoglobulin kappa variable 1-99 [Source:MGI Symbol;Acc:MGI:4439724]
ENSMUSG00000078606	742.861	-3.22167	0.339082	-9.50114	2.07599e-21	1.93417e-19	Gm4070	predicted gene 4070 [Source:MGI Symbol;Acc:MGI:3782245]
ENSMUSG00000094102	1186.19	-8.68778	0.915165	-9.49313	2.24196e-21	2.08117e-19	Ighv9-2	immunoglobulin heavy variable V9-2 [Source:MGI Symbol;Acc:MGI:3643816]
ENSMUSG00000005583	1020.59	-6.61078	0.697709	-9.47498	2.66818e-21	2.46782e-19	Mef2c	myocyte enhancer factor 2C [Source:MGI Symbol;Acc:MGI:99458]
ENSMUSG00000029380	53.706	-7.59146	0.801797	-9.46805	2.85127e-21	2.62761e-19	Cxcl1	chemokine (C-X-C motif) ligand 1 [Source:MGI Symbol;Acc:MGI:108068]
ENSMUSG00000026012	555.192	-6.03776	0.637938	-9.46449	2.94987e-21	2.70866e-19	Cd28	CD28 antigen [Source:MGI Symbol;Acc:MGI:88327]
ENSMUSG00000094345	2164.5	-10.4415	1.10467	-9.45217	3.31887e-21	3.03653e-19	Igkv14-126	immunoglobulin kappa variable 14-126 [Source:MGI Symbol;Acc:MGI:3643131]
ENSMUSG00000044217	263.837	-11.3661	1.20259	-9.45136	3.34447e-21	3.04898e-19	Aqp5	aquaporin 5 [Source:MGI Symbol;Acc:MGI:106215]
ENSMUSG00000076526	956.269	-13.5747	1.43681	-9.4478	3.46035e-21	3.14335e-19	Igkv12-98	immunoglobulin kappa variable 12-98 [Source:MGI Symbol;Acc:MGI:4439560]
ENSMUSG00000028555	366.034	-5.19238	0.550147	-9.43817	3.79337e-21	3.43361e-19	Ttc39a	tetratricopeptide repeat domain 39A [Source:MGI Symbol;Acc:MGI:2444350]
ENSMUSG00000017002	3709.54	-7.68087	0.815109	-9.42312	4.3788e-21	3.94946e-19	Slpi	secretory leukocyte peptidase inhibitor [Source:MGI Symbol;Acc:MGI:109297]
ENSMUSG00000037712	577.27	3.12992	0.332186	9.42219	4.41791e-21	3.97066e-19	Fermt2	fermitin family member 2 [Source:MGI Symbol;Acc:MGI:2385001]
ENSMUSG00000034858	1152.21	-3.87773	0.412992	-9.38936	6.03643e-21	5.40622e-19	Fam214a	family with sequence similarity 214, member A [Source:MGI Symbol;Acc:MGI:2387648]
ENSMUSG00000076617	8558.18	-5.00162	0.532788	-9.38764	6.13568e-21	5.47583e-19	Ighm	immunoglobulin heavy constant mu [Source:MGI Symbol;Acc:MGI:96448]
ENSMUSG00000020051	43.2005	-24.1526	2.5741	-9.38295	6.4155e-21	5.70553e-19	Pah	phenylalanine hydroxylase [Source:MGI Symbol;Acc:MGI:97473]
ENSMUSG00000044694	234.794	-6.5268	0.695867	-9.37939	6.63569e-21	5.8808e-19	2010007H06Rik	RIKEN cDNA 2010007H06 gene [Source:MGI Symbol;Acc:MGI:1917099]
ENSMUSG00000048776	60.1645	-24.5787	2.62242	-9.3725	7.08358e-21	6.25593e-19	Pthlh	parathyroid hormone-like peptide [Source:MGI Symbol;Acc:MGI:97800]
ENSMUSG00000014453	167.844	-7.96241	0.850861	-9.35806	8.12106e-21	7.14737e-19	Blk	B lymphoid kinase [Source:MGI Symbol;Acc:MGI:88169]
ENSMUSG00000032232	66.3185	-9.4278	1.00838	-9.34944	8.81151e-21	7.7283e-19	Cgnl1	cingulin-like 1 [Source:MGI Symbol;Acc:MGI:1915428]
ENSMUSG00000035783	290.807	-8.05792	0.863834	-9.32809	1.07795e-20	9.42185e-19	Acta2	actin, alpha 2, smooth muscle, aorta [Source:MGI Symbol;Acc:MGI:87909]
ENSMUSG00000105883	41.6475	-7.3137	0.784357	-9.32445	1.11558e-20	9.71743e-19	Igkv4-65	immunoglobulin kappa chain variable 4-65 [Source:MGI Symbol;Acc:MGI:3644339]
ENSMUSG00000102991	54.6705	-8.91243	0.956567	-9.3171	1.19564e-20	1.03792e-18	Ighv1-40	immunoglobulin heavy variable V1-40 [Source:MGI Symbol;Acc:MGI:5009912]
ENSMUSG00000071552	199.112	-5.6288	0.605891	-9.29012	1.54119e-20	1.33334e-18	Tigit	T cell immunoreceptor with Ig and ITIM domains [Source:MGI Symbol;Acc:MGI:3642260]
ENSMUSG00000022498	1800.66	-2.87569	0.309757	-9.28368	1.63724e-20	1.40686e-18	Txndc11	thioredoxin domain containing 11 [Source:MGI Symbol;Acc:MGI:1923620]
ENSMUSG00000094652	2156.92	-6.35396	0.68441	-9.28386	1.63445e-20	1.40686e-18	Ighv1-42	immunoglobulin heavy variable V1-42 [Source:MGI Symbol;Acc:MGI:3704123]
ENSMUSG00000095771	3889.64	-8.07227	0.870034	-9.2781	1.72526e-20	1.47751e-18	Igkv14-111	immunoglobulin kappa variable 14-111 [Source:MGI Symbol;Acc:MGI:4439863]
ENSMUSG00000044220	54.2067	-9.1508	0.986492	-9.2761	1.75802e-20	1.50051e-18	Nkx2-3	NK2 homeobox 3 [Source:MGI Symbol;Acc:MGI:97348]
ENSMUSG00000030104	4962.98	-3.5968	0.387904	-9.27241	1.81993e-20	1.54816e-18	Edem1	ER degradation enhancer, mannosidase alpha-like 1 [Source:MGI Symbol;Acc:MGI:2180139]
ENSMUSG00000037493	96.6384	-6.07808	0.656008	-9.26524	1.94633e-20	1.64911e-18	Cib2	calcium and integrin binding family member 2 [Source:MGI Symbol;Acc:MGI:1929293]
ENSMUSG00000054203	303.264	-7.97769	0.86106	-9.26496	1.95157e-20	1.64911e-18	Ifi205	interferon activated gene 205 [Source:MGI Symbol;Acc:MGI:101847]
ENSMUSG00000076614	581.837	-7.24547	0.782425	-9.26027	2.03912e-20	1.71738e-18	Ighg1	immunoglobulin heavy constant gamma 1 (G1m marker) [Source:MGI Symbol;Acc:MGI:96446]
ENSMUSG00000030468	485.433	-7.03987	0.760632	-9.2553	2.13626e-20	1.79326e-18	Siglecg	sialic acid binding Ig-like lectin G [Source:MGI Symbol;Acc:MGI:2443630]
ENSMUSG00000061132	1212.19	-5.50416	0.595499	-9.24294	2.39811e-20	2.00644e-18	Blnk	B cell linker [Source:MGI Symbol;Acc:MGI:96878]
ENSMUSG00000031635	51.9182	-24.4068	2.64157	-9.23953	2.47581e-20	2.06466e-18	Anxa10	annexin A10 [Source:MGI Symbol;Acc:MGI:1347090]
ENSMUSG00000029522	1190.17	-11.0843	1.20208	-9.22098	2.94402e-20	2.44709e-18	Pla2g1b	phospholipase A2, group IB, pancreas [Source:MGI Symbol;Acc:MGI:101842]
ENSMUSG00000046768	75.0206	-7.78653	0.845246	-9.21215	3.19646e-20	2.64827e-18	Rhoj	ras homolog family member J [Source:MGI Symbol;Acc:MGI:1931551]
ENSMUSG00000056492	55.77	-5.87557	0.637998	-9.20938	3.28002e-20	2.70868e-18	Adgrf5	adhesion G protein-coupled receptor F5 [Source:MGI Symbol;Acc:MGI:2182928]
ENSMUSG00000034634	802.722	-6.83242	0.742446	-9.20258	3.49458e-20	2.87652e-18	Ly6d	lymphocyte antigen 6 complex, locus D [Source:MGI Symbol;Acc:MGI:96881]
ENSMUSG00000046080	456.2	-7.90737	0.86006	-9.19397	3.7859e-20	3.10627e-18	Clec9a	C-type lectin domain family 9, member a [Source:MGI Symbol;Acc:MGI:2444608]
ENSMUSG00000095630	12133.1	-8.77305	0.955939	-9.17742	4.41543e-20	3.61114e-18	Igkv6-23	immunoglobulin kappa variable 6-23 [Source:MGI Symbol;Acc:MGI:3711980]
ENSMUSG00000080921	279.767	27.0412	2.95026	9.1657	4.92265e-20	4.01307e-18	Rpl38-ps2	ribosomal protein L38, pseudogene 2 [Source:MGI Symbol;Acc:MGI:3646625]
ENSMUSG00000031825	49.914	-6.41073	0.6997	-9.1621	5.08958e-20	4.13589e-18	Crispld2	cysteine-rich secretory protein LCCL domain containing 2 [Source:MGI Symbol;Acc:MGI:1926142]
ENSMUSG00000076557	60.2045	-7.66213	0.836797	-9.1565	5.36081e-20	4.34243e-18	Igkv4-83	immunoglobulin kappa chain variable 4-83 [Source:MGI Symbol;Acc:MGI:5009867]
ENSMUSG00000074607	39.3105	-5.44992	0.595536	-9.15129	5.62569e-20	4.54252e-18	Tox2	TOX high mobility group box family member 2 [Source:MGI Symbol;Acc:MGI:3611233]
ENSMUSG00000026875	602.811	-4.14168	0.452626	-9.15032	5.67656e-20	4.56909e-18	Traf1	TNF receptor-associated factor 1 [Source:MGI Symbol;Acc:MGI:101836]
ENSMUSG00000051344	267.19	-4.19977	0.459191	-9.14603	5.9066e-20	4.73925e-18	Plekhm3	pleckstrin homology domain containing, family M, member 3 [Source:MGI Symbol;Acc:MGI:2443627]
ENSMUSG00000037706	3640.4	-4.66563	0.511274	-9.12551	7.13999e-20	5.71087e-18	Cd81	CD81 antigen [Source:MGI Symbol;Acc:MGI:1096398]
ENSMUSG00000027953	1079.14	-1.85195	0.20298	-9.12381	7.25314e-20	5.78318e-18	Slc50a1	solute carrier family 50 (sugar transporter), member 1 [Source:MGI Symbol;Acc:MGI:107417]
ENSMUSG00000026678	87.8328	-7.51223	0.823856	-9.11839	7.6251e-20	6.06076e-18	Rgs5	regulator of G-protein signaling 5 [Source:MGI Symbol;Acc:MGI:1098434]
ENSMUSG00000037887	47.7435	-6.50902	0.714436	-9.11071	8.18453e-20	6.48516e-18	Dusp8	dual specificity phosphatase 8 [Source:MGI Symbol;Acc:MGI:106626]
ENSMUSG00000021939	6520.05	-1.77277	0.194589	-9.11032	8.21413e-20	6.4884e-18	Ctsb	cathepsin B [Source:MGI Symbol;Acc:MGI:88561]
ENSMUSG00000100944	241.628	26.8303	2.95027	9.09419	9.52938e-20	7.50402e-18	Gm28900	predicted gene 28900 [Source:MGI Symbol;Acc:MGI:5579606]
ENSMUSG00000052957	27.1079	-8.41473	0.927522	-9.07227	1.16567e-19	9.15085e-18	Gas1	growth arrest specific 1 [Source:MGI Symbol;Acc:MGI:95655]
ENSMUSG00000032053	1394.28	-6.41638	0.707453	-9.06969	1.19358e-19	9.34111e-18	Pou2af1	POU domain, class 2, associating factor 1 [Source:MGI Symbol;Acc:MGI:105086]
ENSMUSG00000037953	172.77	-10.0332	1.10686	-9.06454	1.25135e-19	9.76318e-18	A4gnt	alpha-1,4-N-acetylglucosaminyltransferase [Source:MGI Symbol;Acc:MGI:2143261]
ENSMUSG00000005540	304.241	-5.95973	0.660366	-9.02489	1.79875e-19	1.39912e-17	Fcer2a	Fc receptor, IgE, low affinity II, alpha polypeptide [Source:MGI Symbol;Acc:MGI:95497]
ENSMUSG00000020044	124.193	-4.91412	0.54477	-9.02054	1.87165e-19	1.45138e-17	Timp3	tissue inhibitor of metalloproteinase 3 [Source:MGI Symbol;Acc:MGI:98754]
ENSMUSG00000020592	1318.3	-6.71268	0.74446	-9.01684	1.9359e-19	1.49664e-17	Sdc1	syndecan 1 [Source:MGI Symbol;Acc:MGI:1349162]
ENSMUSG00000031502	125.616	-10.0512	1.11569	-9.00898	2.07988e-19	1.60309e-17	Col4a1	collagen, type IV, alpha 1 [Source:MGI Symbol;Acc:MGI:88454]
ENSMUSG00000096670	3604.07	-8.53899	0.948004	-9.00733	2.11125e-19	1.62235e-17	Ighv2-6	immunoglobulin heavy variable 2-6 [Source:MGI Symbol;Acc:MGI:4439518]
ENSMUSG00000024673	1651.82	-6.77227	0.75224	-9.00281	2.20013e-19	1.68555e-17	Ms4a1	membrane-spanning 4-domains, subfamily A, member 1 [Source:MGI Symbol;Acc:MGI:88321]
ENSMUSG00000030711	337.734	-5.03429	0.559825	-8.99261	2.41424e-19	1.84403e-17	Sult1a1	sulfotransferase family 1A, phenol-preferring, member 1 [Source:MGI Symbol;Acc:MGI:102896]
ENSMUSG00000020709	61.2684	-5.48868	0.610438	-8.99138	2.44146e-19	1.85924e-17	Adap2	ArfGAP with dual PH domains 2 [Source:MGI Symbol;Acc:MGI:2663075]
ENSMUSG00000041961	591.958	-2.65734	0.295572	-8.99052	2.46066e-19	1.86826e-17	Znrf3	zinc and ring finger 3 [Source:MGI Symbol;Acc:MGI:3039616]
ENSMUSG00000059994	481.016	-6.62391	0.736911	-8.98875	2.50064e-19	1.89297e-17	Fcrl1	Fc receptor-like 1 [Source:MGI Symbol;Acc:MGI:2442862]
ENSMUSG00000084174	9206.09	-12.1817	1.35827	-8.96854	3.00468e-19	2.26778e-17	Sycn	syncollin [Source:MGI Symbol;Acc:MGI:1915666]
ENSMUSG00000034586	512.057	-6.06728	0.676981	-8.96226	3.18078e-19	2.39359e-17	Hid1	HID1 domain containing [Source:MGI Symbol;Acc:MGI:2445087]
ENSMUSG00000076940	2974.54	-9.36404	1.04624	-8.9502	3.54841e-19	2.66235e-17	Iglv2	immunoglobulin lambda variable 2 [Source:MGI Symbol;Acc:MGI:99548]
ENSMUSG00000096672	1413.1	-8.28789	0.926406	-8.94629	3.67636e-19	2.75024e-17	Ighv1-63	immunoglobulin heavy variable V1-63 [Source:MGI Symbol;Acc:MGI:3642755]
ENSMUSG00000024810	42.4105	-8.81164	0.98555	-8.94083	3.86244e-19	2.88097e-17	Il33	interleukin 33 [Source:MGI Symbol;Acc:MGI:1924375]
ENSMUSG00000019970	309.873	-5.41012	0.605247	-8.93869	3.93819e-19	2.92888e-17	Sgk1	serum/glucocorticoid regulated kinase 1 [Source:MGI Symbol;Acc:MGI:1340062]
ENSMUSG00000000290	1526.07	-3.05836	0.342456	-8.93068	4.23392e-19	3.13964e-17	Itgb2	integrin beta 2 [Source:MGI Symbol;Acc:MGI:96611]
ENSMUSG00000045954	97.7887	-10.2651	1.1497	-8.92856	4.31603e-19	3.19123e-17	Cavin2	caveolae associated 2 [Source:MGI Symbol;Acc:MGI:99513]
ENSMUSG00000038264	40.8409	-8.09062	0.906238	-8.9277	4.34969e-19	3.20679e-17	Sema7a	sema domain, immunoglobulin domain (Ig), and GPI membrane anchor, (semaphorin) 7A [Source:MGI Symbol;Acc:MGI:1306826]
ENSMUSG00000095700	929.092	-10.1488	1.13768	-8.92062	4.63683e-19	3.40861e-17	Ighv10-3	immunoglobulin heavy variable V10-3 [Source:MGI Symbol;Acc:MGI:3648785]
ENSMUSG00000034845	54.1755	-9.41305	1.05591	-8.91464	4.89388e-19	3.57689e-17	Plvap	plasmalemma vesicle associated protein [Source:MGI Symbol;Acc:MGI:1890497]
ENSMUSG00000063903	2939.52	-5.61424	0.629768	-8.91479	4.88756e-19	3.57689e-17	Klk1	kallikrein 1 [Source:MGI Symbol;Acc:MGI:102850]
ENSMUSG00000090024	46.9454	-7.74001	0.868607	-8.91083	5.06525e-19	3.69154e-17	Gm16350	predicted gene 16350 [Source:MGI Symbol;Acc:MGI:3840133]
ENSMUSG00000042179	13057.9	-13.7831	1.54748	-8.90684	5.2506e-19	3.81569e-17	Pnliprp1	pancreatic lipase related protein 1 [Source:MGI Symbol;Acc:MGI:97723]
ENSMUSG00000024353	8547.49	-7.45484	0.838376	-8.892	6.0018e-19	4.33681e-17	Mzb1	marginal zone B and B1 cell-specific protein 1 [Source:MGI Symbol;Acc:MGI:1917066]
ENSMUSG00000117740	255.325	-6.16628	0.69345	-8.89219	5.99186e-19	4.33681e-17	Gm4242	predicted gene 4242 [Source:MGI Symbol;Acc:MGI:3782419]
ENSMUSG00000029231	75.3707	-6.39555	0.719665	-8.88685	6.28679e-19	4.52988e-17	Pdgfra	platelet derived growth factor receptor, alpha polypeptide [Source:MGI Symbol;Acc:MGI:97530]
ENSMUSG00000026208	44.8746	-8.70577	0.980368	-8.8801	6.68013e-19	4.79969e-17	Des	desmin [Source:MGI Symbol;Acc:MGI:94885]
ENSMUSG00000102656	84.688	-8.25736	0.930129	-8.87765	6.82879e-19	4.89268e-17	Ighv1-32	immunoglobulin heavy variable V1-32 [Source:MGI Symbol;Acc:MGI:5009910]
ENSMUSG00000074785	171.405	-5.93397	0.668453	-8.87717	6.85858e-19	4.90022e-17	Plxnc1	plexin C1 [Source:MGI Symbol;Acc:MGI:1890127]
ENSMUSG00000008193	474.43	-5.10292	0.57533	-8.86954	7.34455e-19	5.23274e-17	Spib	Spi-B transcription factor (Spi-1/PU.1 related) [Source:MGI Symbol;Acc:MGI:892986]
ENSMUSG00000019876	433.183	-3.40423	0.384252	-8.85937	8.04713e-19	5.71728e-17	Pkib	protein kinase inhibitor beta, cAMP dependent, testis specific [Source:MGI Symbol;Acc:MGI:101937]
ENSMUSG00000000682	4492.08	-3.5587	0.402001	-8.85245	8.56189e-19	6.06606e-17	Cd52	CD52 antigen [Source:MGI Symbol;Acc:MGI:1346088]
ENSMUSG00000027803	42.6209	-8.27159	0.937128	-8.82654	1.07968e-18	7.62822e-17	Wwtr1	WW domain containing transcription regulator 1 [Source:MGI Symbol;Acc:MGI:1917649]
ENSMUSG00000021598	2872.94	1.82738	0.207223	8.8184	1.16107e-18	8.18056e-17	Med10	mediator complex subunit 10 [Source:MGI Symbol;Acc:MGI:106331]
ENSMUSG00000026399	633.288	-4.11652	0.467078	-8.81333	1.21479e-18	8.53542e-17	Cd55	CD55 molecule, decay accelerating factor for complement [Source:MGI Symbol;Acc:MGI:104850]
ENSMUSG00000076710	87.674	-9.33221	1.06058	-8.79916	1.37845e-18	9.65867e-17	Ighv1-49	immunoglobulin heavy variable 1-49 [Source:MGI Symbol;Acc:MGI:4439754]
ENSMUSG00000098557	247.015	-4.43827	0.504543	-8.79662	1.40993e-18	9.85205e-17	Kctd12	potassium channel tetramerisation domain containing 12 [Source:MGI Symbol;Acc:MGI:2145823]
ENSMUSG00000106599	486.977	-7.08858	0.806434	-8.79002	1.49531e-18	1.042e-16	Ighv1-73	immunoglobulin heavy variable 1-73 [Source:MGI Symbol;Acc:MGI:3645131]
ENSMUSG00000058427	74.3467	-9.86979	1.124	-8.78092	1.62145e-18	1.12682e-16	Cxcl2	chemokine (C-X-C motif) ligand 2 [Source:MGI Symbol;Acc:MGI:1340094]
ENSMUSG00000004698	235.585	-5.44846	0.620637	-8.77882	1.65203e-18	1.14494e-16	Hdac9	histone deacetylase 9 [Source:MGI Symbol;Acc:MGI:1931221]
ENSMUSG00000121503	1238.76	-1.39863	0.159331	-8.77818	1.66137e-18	1.14829e-16	#N/A	#N/A
ENSMUSG00000023140	4400.37	-7.65874	0.873728	-8.76559	1.85808e-18	1.28077e-16	Reg2	regenerating islet-derived 2 [Source:MGI Symbol;Acc:MGI:97896]
ENSMUSG00000076536	1363.65	-10.315	1.17719	-8.76241	1.91125e-18	1.31385e-16	Igkv4-86	immunoglobulin kappa variable 4-86 [Source:MGI Symbol;Acc:MGI:2685305]
ENSMUSG00000036273	184.935	-8.00661	0.914321	-8.7569	2.007e-18	1.37596e-16	Lrrk2	leucine-rich repeat kinase 2 [Source:MGI Symbol;Acc:MGI:1913975]
ENSMUSG00000092415	60.7066	-5.83699	0.666742	-8.75449	2.05032e-18	1.40188e-16	Gm20513	predicted gene 20513 [Source:MGI Symbol;Acc:MGI:5141978]
ENSMUSG00000052160	432.088	-5.02644	0.574487	-8.74945	2.14403e-18	1.46202e-16	Pld4	phospholipase D family, member 4 [Source:MGI Symbol;Acc:MGI:2144765]
ENSMUSG00000068551	87.6033	-5.39616	0.616796	-8.74869	2.15851e-18	1.46796e-16	Zfp467	zinc finger protein 467 [Source:MGI Symbol;Acc:MGI:1916160]
ENSMUSG00000022584	10041.4	-6.80321	0.778326	-8.74083	2.31406e-18	1.56955e-16	Ly6c2	lymphocyte antigen 6 complex, locus C2 [Source:MGI Symbol;Acc:MGI:3712069]
ENSMUSG00000076688	424.185	-12.382	1.41694	-8.73856	2.36105e-18	1.59716e-16	Ighv15-2	immunoglobulin heavy variable V15-2 [Source:MGI Symbol;Acc:MGI:4947963]
ENSMUSG00000106601	301.425	-7.41192	0.848525	-8.73507	2.43499e-18	1.64281e-16	Ighv1-70	immunoglobulin heavy variable 1-70 [Source:MGI Symbol;Acc:MGI:3644620]
ENSMUSG00000067818	112.216	-6.2763	0.718544	-8.73475	2.44199e-18	1.64318e-16	Myl9	myosin, light polypeptide 9, regulatory [Source:MGI Symbol;Acc:MGI:2138915]
ENSMUSG00000086501	52.6568	-8.84728	1.01357	-8.72881	2.57361e-18	1.72717e-16	4930597A21Rik	RIKEN cDNA 4930597A21 gene [Source:MGI Symbol;Acc:MGI:1922639]
ENSMUSG00000025810	230.898	-6.00057	0.689201	-8.70656	3.13227e-18	2.09106e-16	Nrp1	neuropilin 1 [Source:MGI Symbol;Acc:MGI:106206]
ENSMUSG00000035896	15767.9	-9.86269	1.13277	-8.70668	3.12905e-18	2.09106e-16	Rnase1	ribonuclease, RNase A family, 1 (pancreatic) [Source:MGI Symbol;Acc:MGI:97919]
ENSMUSG00000046805	1698.87	-6.36787	0.732641	-8.69167	3.57139e-18	2.37797e-16	Mpeg1	macrophage expressed gene 1 [Source:MGI Symbol;Acc:MGI:1333743]
ENSMUSG00000107619	45.9031	-9.17333	1.05728	-8.67636	4.08626e-18	2.71368e-16	Gm32479	predicted gene, 32479 [Source:MGI Symbol;Acc:MGI:5591638]
ENSMUSG00000073028	26.8653	-8.39985	0.969211	-8.66669	4.4488e-18	2.94675e-16	Igkv4-71	immunoglobulin kappa chain variable 4-71 [Source:MGI Symbol;Acc:MGI:4439654]
ENSMUSG00000071037	744.077	2.08509	0.241045	8.65022	5.13991e-18	3.39568e-16	Camkmt	calmodulin-lysine N-methyltransferase [Source:MGI Symbol;Acc:MGI:1920832]
ENSMUSG00000027962	215.096	-5.74773	0.664563	-8.64887	5.20098e-18	3.42712e-16	Vcam1	vascular cell adhesion molecule 1 [Source:MGI Symbol;Acc:MGI:98926]
ENSMUSG00000065541	16.1688	-5.88747	0.682394	-8.62768	6.26095e-18	4.11492e-16	Mir24-2	microRNA 24-2 [Source:MGI Symbol;Acc:MGI:3618755]
ENSMUSG00000019188	5474.24	-2.21977	0.257385	-8.62431	6.44817e-18	4.22231e-16	H13	histocompatibility 13 [Source:MGI Symbol;Acc:MGI:95886]
ENSMUSG00000029373	44.1681	-9.11927	1.05741	-8.62414	6.45755e-18	4.22231e-16	Pf4	platelet factor 4 [Source:MGI Symbol;Acc:MGI:1888711]
ENSMUSG00000076937	16925.6	-7.04968	0.817692	-8.62143	6.61226e-18	4.31238e-16	Iglc2	immunoglobulin lambda constant 2 [Source:MGI Symbol;Acc:MGI:99547]
ENSMUSG00000042364	1242.24	2.2969	0.26645	8.62041	6.67168e-18	4.3391e-16	Snx18	sorting nexin 18 [Source:MGI Symbol;Acc:MGI:2137642]
ENSMUSG00000069792	67.1734	-9.72342	1.12799	-8.62014	6.68735e-18	4.3391e-16	Wfdc17	WAP four-disulfide core domain 17 [Source:MGI Symbol;Acc:MGI:3649773]
ENSMUSG00000094241	56.5838	-7.89851	0.91696	-8.6138	7.06762e-18	4.57417e-16	Ighv1-24	immunoglobulin heavy variable V1-24 [Source:MGI Symbol;Acc:MGI:3815052]
ENSMUSG00000067149	535632	-6.71388	0.779629	-8.61163	7.20288e-18	4.64988e-16	Jchain	immunoglobulin joining chain [Source:MGI Symbol;Acc:MGI:96493]
ENSMUSG00000076609	815043	-6.34258	0.73702	-8.6057	7.58504e-18	4.88419e-16	Igkc	immunoglobulin kappa constant [Source:MGI Symbol;Acc:MGI:96495]
ENSMUSG00000019850	2498.7	-3.41093	0.396386	-8.60507	7.62707e-18	4.89885e-16	Tnfaip3	tumor necrosis factor, alpha-induced protein 3 [Source:MGI Symbol;Acc:MGI:1196377]
ENSMUSG00000001552	226.377	-2.62132	0.304983	-8.59498	8.32758e-18	5.33531e-16	Jup	junction plakoglobin [Source:MGI Symbol;Acc:MGI:96650]
ENSMUSG00000021268	157.399	-6.87651	0.800552	-8.58971	8.71898e-18	5.57204e-16	Meg3	maternally expressed 3 [Source:MGI Symbol;Acc:MGI:1202886]
ENSMUSG00000046402	173.729	-4.42351	0.51556	-8.58001	9.48665e-18	6.04744e-16	Rbp1	retinol binding protein 1, cellular [Source:MGI Symbol;Acc:MGI:97876]
ENSMUSG00000020689	127.069	-4.48114	0.522616	-8.57445	9.95625e-18	6.33093e-16	Itgb3	integrin beta 3 [Source:MGI Symbol;Acc:MGI:96612]
ENSMUSG00000029915	48.2967	-8.60813	1.00406	-8.57334	1.00523e-17	6.37604e-16	Clec5a	C-type lectin domain family 5, member a [Source:MGI Symbol;Acc:MGI:1345151]
ENSMUSG00000117220	34.3585	2.33611	0.272521	8.57224	1.01496e-17	6.42174e-16	Gm49932	predicted gene, 49932 [Source:MGI Symbol;Acc:MGI:6270641]
ENSMUSG00000032076	797.182	-4.48715	0.52397	-8.56374	1.0926e-17	6.89588e-16	Cadm1	cell adhesion molecule 1 [Source:MGI Symbol;Acc:MGI:1889272]
ENSMUSG00000038642	2836.35	-4.22771	0.493936	-8.55922	1.1363e-17	7.15392e-16	Ctss	cathepsin S [Source:MGI Symbol;Acc:MGI:107341]
ENSMUSG00000028480	334.116	-4.63963	0.542086	-8.55886	1.13991e-17	7.15891e-16	Glipr2	GLI pathogenesis-related 2 [Source:MGI Symbol;Acc:MGI:1917770]
ENSMUSG00000023031	28979.7	-7.53075	0.881538	-8.54274	1.3108e-17	8.2119e-16	Cela1	chymotrypsin-like elastase family, member 1 [Source:MGI Symbol;Acc:MGI:95314]
ENSMUSG00000076934	70147.4	-7.73727	0.907343	-8.52739	1.49683e-17	9.35425e-16	Iglv1	immunoglobulin lambda variable 1 [Source:MGI Symbol;Acc:MGI:96530]
ENSMUSG00000060678	101.249	-3.29973	0.387227	-8.52144	1.5758e-17	9.82366e-16	H4c3	H4 clustered histone 3 [Source:MGI Symbol;Acc:MGI:2448421]
ENSMUSG00000050737	141.046	-4.10304	0.482873	-8.49714	1.94311e-17	1.20839e-15	Ptges	prostaglandin E synthase [Source:MGI Symbol;Acc:MGI:1927593]
ENSMUSG00000036322	1155.97	-8.14046	0.960152	-8.47831	2.2849e-17	1.41747e-15	H2-Ea	histocompatibility 2, class II antigen E alpha [Source:MGI Symbol;Acc:MGI:95900]
ENSMUSG00000020183	101.336	-4.16585	0.491865	-8.4695	2.46454e-17	1.5252e-15	Cpm	carboxypeptidase M [Source:MGI Symbol;Acc:MGI:1917824]
ENSMUSG00000014030	236.809	-5.89459	0.696364	-8.46481	2.56565e-17	1.58391e-15	Pax5	paired box 5 [Source:MGI Symbol;Acc:MGI:97489]
ENSMUSG00000038418	477.196	-3.60314	0.425825	-8.46155	2.63837e-17	1.62486e-15	Egr1	early growth response 1 [Source:MGI Symbol;Acc:MGI:95295]
ENSMUSG00000032946	197.502	-4.15919	0.491672	-8.45927	2.69061e-17	1.65304e-15	Rasgrp2	RAS, guanyl releasing protein 2 [Source:MGI Symbol;Acc:MGI:1333849]
ENSMUSG00000104452	1554.83	-9.95602	1.17744	-8.45566	2.7751e-17	1.70083e-15	Ighv8-8	immunoglobulin heavy variable 8-8 [Source:MGI Symbol;Acc:MGI:3815333]
ENSMUSG00000031488	239.351	-2.30921	0.273144	-8.45418	2.8106e-17	1.71845e-15	Rab11fip1	RAB11 family interacting protein 1 (class I) [Source:MGI Symbol;Acc:MGI:1923017]
ENSMUSG00000082912	7.75413	-6.33454	0.75036	-8.44199	3.11967e-17	1.90285e-15	Gm8770	predicted gene 8770 [Source:MGI Symbol;Acc:MGI:3646216]
ENSMUSG00000105955	59.6595	-8.76403	1.03888	-8.43603	3.28296e-17	1.99766e-15	Igkv12-40	immunoglobulin kappa chain variable 12-40 [Source:MGI Symbol;Acc:MGI:3643951]
ENSMUSG00000038156	126.418	-4.81439	0.570951	-8.43222	3.39158e-17	2.05883e-15	Spon1	spondin 1, (f-spondin) extracellular matrix protein [Source:MGI Symbol;Acc:MGI:2385287]
ENSMUSG00000071311	21.2254	-8.05991	0.956307	-8.42816	3.51133e-17	2.12644e-15	Gpr31b	G protein-coupled receptor 31, D17Leh66b region [Source:MGI Symbol;Acc:MGI:1354372]
ENSMUSG00000022555	1006.86	-2.78011	0.330164	-8.42039	3.75231e-17	2.26698e-15	Dgat1	diacylglycerol O-acyltransferase 1 [Source:MGI Symbol;Acc:MGI:1333825]
ENSMUSG00000049625	110.297	-6.8123	0.809329	-8.41722	3.85534e-17	2.32371e-15	Tifab	TRAF-interacting protein with forkhead-associated domain, family member B [Source:MGI Symbol;Acc:MGI:2385852]
ENSMUSG00000021482	355.446	-3.36845	0.400244	-8.41598	3.89629e-17	2.34284e-15	Prxl2c	peroxiredoxin like 2C [Source:MGI Symbol;Acc:MGI:1913379]
ENSMUSG00000017969	58.4586	-9.23646	1.09764	-8.4148	3.9356e-17	2.36089e-15	Ptgis	prostaglandin I2 (prostacyclin) synthase [Source:MGI Symbol;Acc:MGI:1097156]
ENSMUSG00000032531	45.299	-6.18824	0.735668	-8.41173	4.04024e-17	2.41797e-15	Amotl2	angiomotin-like 2 [Source:MGI Symbol;Acc:MGI:1929286]
ENSMUSG00000102928	35.8708	-8.03018	0.955835	-8.40122	4.41867e-17	2.63824e-15	Ighv1-46	immunoglobulin heavy variable V1-46 [Source:MGI Symbol;Acc:MGI:5009843]
ENSMUSG00000041378	113.982	-10.4861	1.24821	-8.40094	4.42915e-17	2.6383e-15	Cldn5	claudin 5 [Source:MGI Symbol;Acc:MGI:1276112]
ENSMUSG00000094315	152.632	-8.12846	0.967638	-8.40031	4.45319e-17	2.64642e-15	Igkv4-78	immunoglobulin kappa variable 4-78 [Source:MGI Symbol;Acc:MGI:3819775]
ENSMUSG00000006369	217.945	-4.39848	0.523769	-8.39775	4.55131e-17	2.69843e-15	Fbln1	fibulin 1 [Source:MGI Symbol;Acc:MGI:95487]
ENSMUSG00000079033	349.647	-6.91128	0.824226	-8.38517	5.06509e-17	2.99606e-15	Mef2b	myocyte enhancer factor 2B [Source:MGI Symbol;Acc:MGI:104526]
ENSMUSG00000040913	529.026	2.68527	0.320337	8.38264	5.17518e-17	3.047e-15	Fbxw4	F-box and WD-40 domain protein 4 [Source:MGI Symbol;Acc:MGI:1354698]
ENSMUSG00000094561	1223.46	-7.98957	0.953085	-8.38285	5.16605e-17	3.047e-15	Ighv1-22	immunoglobulin heavy variable 1-22 [Source:MGI Symbol;Acc:MGI:4439784]
ENSMUSG00000030724	770.227	-8.06193	0.962064	-8.37983	5.30063e-17	3.11366e-15	Cd19	CD19 antigen [Source:MGI Symbol;Acc:MGI:88319]
ENSMUSG00000000278	1539.08	-3.97706	0.474904	-8.37445	5.54843e-17	3.2511e-15	Scpep1	serine carboxypeptidase 1 [Source:MGI Symbol;Acc:MGI:1921867]
ENSMUSG00000020467	79.4281	-9.96546	1.19002	-8.3742	5.56016e-17	3.2511e-15	Efemp1	epidermal growth factor-containing fibulin-like extracellular matrix protein 1 [Source:MGI Symbol;Acc:MGI:1339998]
ENSMUSG00000063286	1387.07	-2.38062	0.284318	-8.37309	5.61274e-17	3.27432e-15	Gm8995	predicted gene 8995 [Source:MGI Symbol;Acc:MGI:3644223]
ENSMUSG00000020328	1552.26	1.80258	0.215547	8.36281	6.1244e-17	3.55648e-15	Nudcd2	NudC domain containing 2 [Source:MGI Symbol;Acc:MGI:1277103]
ENSMUSG00000095442	2096.83	-6.89737	0.824761	-8.36287	6.12105e-17	3.55648e-15	Ighv1-4	immunoglobulin heavy variable 1-4 [Source:MGI Symbol;Acc:MGI:4439618]
ENSMUSG00000022425	71.8015	-9.31216	1.11687	-8.3377	7.57481e-17	4.38873e-15	Enpp2	ectonucleotide pyrophosphatase/phosphodiesterase 2 [Source:MGI Symbol;Acc:MGI:1321390]
ENSMUSG00000010663	1447.22	1.68722	0.202393	8.33637	7.66067e-17	4.42839e-15	Fads1	fatty acid desaturase 1 [Source:MGI Symbol;Acc:MGI:1923517]
ENSMUSG00000033082	62.2686	-6.62508	0.795283	-8.33047	8.05254e-17	4.64436e-15	Clec1a	C-type lectin domain family 1, member a [Source:MGI Symbol;Acc:MGI:2444151]
ENSMUSG00000024039	228.198	-4.89621	0.588277	-8.32297	8.57834e-17	4.93643e-15	Cbs	cystathionine beta-synthase [Source:MGI Symbol;Acc:MGI:88285]
ENSMUSG00000041445	91.6616	-6.87075	0.825813	-8.31998	8.79801e-17	5.05141e-15	Mmrn2	multimerin 2 [Source:MGI Symbol;Acc:MGI:2385618]
ENSMUSG00000095565	689.625	-8.48165	1.01959	-8.31865	8.89672e-17	5.09658e-15	Ighv2-9-1	immunoglobulin heavy variable 2-9-1 [Source:MGI Symbol;Acc:MGI:4439519]
ENSMUSG00000004952	157.675	-3.42734	0.412184	-8.31507	9.16991e-17	5.24128e-15	Rasa4	RAS p21 protein activator 4 [Source:MGI Symbol;Acc:MGI:1858600]
ENSMUSG00000025178	547.512	-2.09866	0.252488	-8.3119	9.41823e-17	5.37114e-15	Pi4k2a	phosphatidylinositol 4-kinase type 2 alpha [Source:MGI Symbol;Acc:MGI:1934031]
ENSMUSG00000102512	23.5933	-7.16268	0.861991	-8.30946	9.61411e-17	5.47058e-15	Ighv1-29	immunoglobulin heavy variable V1-29 [Source:MGI Symbol;Acc:MGI:5009909]
ENSMUSG00000054106	33780.7	-17.0733	2.05488	-8.30863	9.68108e-17	5.49639e-15	Try4	trypsin 4 [Source:MGI Symbol;Acc:MGI:102757]
ENSMUSG00000028545	178.211	-6.0508	0.730167	-8.28688	1.16262e-16	6.58603e-15	Bend5	BEN domain containing 5 [Source:MGI Symbol;Acc:MGI:1914871]
ENSMUSG00000038179	682.506	-3.97667	0.479936	-8.28582	1.17299e-16	6.63001e-15	Slamf7	SLAM family member 7 [Source:MGI Symbol;Acc:MGI:1922595]
ENSMUSG00000027579	51.134	-9.32964	1.12646	-8.28227	1.20853e-16	6.81574e-15	Srms	src-related kinase lacking C-terminal regulatory tyrosine and N-terminal myristylation sites [Source:MGI Symbol;Acc:MGI:101865]
ENSMUSG00000076621	1211.62	-6.76606	0.81964	-8.25492	1.5201e-16	8.55391e-15	Ighj1	immunoglobulin heavy joining 1 [Source:MGI Symbol;Acc:MGI:4439802]
ENSMUSG00000024395	46.2526	-9.18637	1.11455	-8.24226	1.68989e-16	9.48838e-15	Lims2	LIM and senescent cell antigen like domains 2 [Source:MGI Symbol;Acc:MGI:2385067]
ENSMUSG00000004071	577.274	-2.19576	0.266574	-8.23696	1.76646e-16	9.89648e-15	Cdip1	cell death inducing Trp53 target 1 [Source:MGI Symbol;Acc:MGI:1913876]
ENSMUSG00000102901	1048.98	-6.65724	0.808627	-8.23277	1.82937e-16	1.02264e-14	Ighv5-1	immunoglobulin heavy variable V5-1 [Source:MGI Symbol;Acc:MGI:5009886]
ENSMUSG00000061356	378.448	-7.43435	0.904151	-8.22247	1.99358e-16	1.11199e-14	Nuggc	nuclear GTPase, germinal center associated [Source:MGI Symbol;Acc:MGI:2685446]
ENSMUSG00000102910	49.7146	-8.01179	0.976207	-8.20706	2.26664e-16	1.26153e-14	Gm37722	predicted gene, 37722 [Source:MGI Symbol;Acc:MGI:5610950]
ENSMUSG00000024807	1352.49	-2.8004	0.341617	-8.19748	2.45469e-16	1.36321e-14	Syvn1	synovial apoptosis inhibitor 1, synoviolin [Source:MGI Symbol;Acc:MGI:1921376]
ENSMUSG00000024190	11352.2	-4.1073	0.501155	-8.19567	2.49206e-16	1.38095e-14	Dusp1	dual specificity phosphatase 1 [Source:MGI Symbol;Acc:MGI:105120]
ENSMUSG00000038421	463.191	-5.6335	0.688871	-8.17787	2.88912e-16	1.59749e-14	Fcrla	Fc receptor-like A [Source:MGI Symbol;Acc:MGI:2138647]
ENSMUSG00000076605	2995.68	-6.45186	0.789333	-8.17381	2.988e-16	1.64859e-14	Igkj2	immunoglobulin kappa joining 2 [Source:MGI Symbol;Acc:MGI:1316690]
ENSMUSG00000034810	87.7352	-9.58299	1.17497	-8.15592	3.46545e-16	1.90787e-14	Scn7a	sodium channel, voltage-gated, type VII, alpha [Source:MGI Symbol;Acc:MGI:102965]
ENSMUSG00000026347	62.5209	-7.88172	0.967981	-8.14243	3.87438e-16	2.1284e-14	Tmem163	transmembrane protein 163 [Source:MGI Symbol;Acc:MGI:1919410]
ENSMUSG00000044350	70.0472	-3.7396	0.459481	-8.13875	3.99382e-16	2.18928e-14	Lacc1	laccase domain containing 1 [Source:MGI Symbol;Acc:MGI:2445077]
ENSMUSG00000090461	35.2031	-8.79216	1.08215	-8.12472	4.48403e-16	2.45271e-14	Iltifb	interleukin 10-related T cell-derived inducible factor beta [Source:MGI Symbol;Acc:MGI:2151139]
ENSMUSG00000028121	324.735	-5.1544	0.634667	-8.12142	4.60748e-16	2.51484e-14	Bcar3	breast cancer anti-estrogen resistance 3 [Source:MGI Symbol;Acc:MGI:1352501]
ENSMUSG00000025351	52055.9	3.12064	0.384413	8.11793	4.74198e-16	2.5827e-14	Cd63	CD63 antigen [Source:MGI Symbol;Acc:MGI:99529]
ENSMUSG00000024521	666.19	-4.91872	0.607077	-8.1023	5.39294e-16	2.93097e-14	Pmaip1	phorbol-12-myristate-13-acetate-induced protein 1 [Source:MGI Symbol;Acc:MGI:1930146]
ENSMUSG00000095170	662.779	-9.21511	1.13744	-8.10162	5.42318e-16	2.94112e-14	Ighv8-11	immunoglobulin heavy variable V8-11 [Source:MGI Symbol;Acc:MGI:3644925]
ENSMUSG00000024112	49.9837	-5.61709	0.693578	-8.09871	5.55429e-16	3.00107e-14	Cacna1h	calcium channel, voltage-dependent, T type, alpha 1H subunit [Source:MGI Symbol;Acc:MGI:1928842]
ENSMUSG00000102281	187.504	-7.53611	0.930539	-8.09865	5.55732e-16	3.00107e-14	Ighv1-30	immunoglobulin heavy variable 1-30 [Source:MGI Symbol;Acc:MGI:4937173]
ENSMUSG00000066456	407.709	-4.24062	0.523649	-8.09821	5.57746e-16	3.00556e-14	Hmgn3	high mobility group nucleosomal binding domain 3 [Source:MGI Symbol;Acc:MGI:2138069]
ENSMUSG00000017400	93.6723	-8.69644	1.07456	-8.09301	5.82073e-16	3.13003e-14	Stac2	SH3 and cysteine rich domain 2 [Source:MGI Symbol;Acc:MGI:2144518]
ENSMUSG00000041120	53.8554	-6.88318	0.850737	-8.09085	5.92519e-16	3.17947e-14	Nbl1	NBL1, DAN family BMP antagonist [Source:MGI Symbol;Acc:MGI:104591]
ENSMUSG00000053477	1047.01	-2.85562	0.353015	-8.08924	6.00403e-16	3.215e-14	Tcf4	transcription factor 4 [Source:MGI Symbol;Acc:MGI:98506]
ENSMUSG00000060470	2326.95	3.53785	0.437635	8.08402	6.2667e-16	3.34861e-14	Adgrg3	adhesion G protein-coupled receptor G3 [Source:MGI Symbol;Acc:MGI:1859670]
ENSMUSG00000025608	75.5805	-9.10457	1.12697	-8.07878	6.54183e-16	3.48829e-14	Podxl	podocalyxin-like [Source:MGI Symbol;Acc:MGI:1351317]
ENSMUSG00000040152	71.5812	-7.67809	0.952166	-8.06381	7.3952e-16	3.93508e-14	Thbs1	thrombospondin 1 [Source:MGI Symbol;Acc:MGI:98737]
ENSMUSG00000003746	539.02	-3.52823	0.437814	-8.05875	7.70816e-16	4.09305e-14	Man1a	mannosidase 1, alpha [Source:MGI Symbol;Acc:MGI:104677]
ENSMUSG00000024130	540.782	-3.70715	0.460036	-8.05838	7.73121e-16	4.09674e-14	Abca3	ATP-binding cassette, sub-family A (ABC1), member 3 [Source:MGI Symbol;Acc:MGI:1351617]
ENSMUSG00000039007	282.053	-4.01358	0.498568	-8.05021	8.265e-16	4.36675e-14	Cpq	carboxypeptidase Q [Source:MGI Symbol;Acc:MGI:1889205]
ENSMUSG00000095753	4023.81	-8.89957	1.10553	-8.05006	8.2751e-16	4.36675e-14	Igkv4-53	immunoglobulin kappa variable 4-53 [Source:MGI Symbol;Acc:MGI:2686266]
ENSMUSG00000021423	406.275	-6.13115	0.761686	-8.04944	8.3176e-16	4.38008e-14	Ly86	lymphocyte antigen 86 [Source:MGI Symbol;Acc:MGI:1321404]
ENSMUSG00000083671	26.7237	7.16381	0.890674	8.04313	8.75742e-16	4.60217e-14	Gm14304	predicted gene 14304 [Source:MGI Symbol;Acc:MGI:3650849]
ENSMUSG00000073628	84.2613	-5.57966	0.694177	-8.0378	9.14654e-16	4.79675e-14	Gm10552	predicted gene 10552 [Source:MGI Symbol;Acc:MGI:3642083]
ENSMUSG00000024032	510.212	-12.3939	1.54297	-8.03249	9.55119e-16	4.99865e-14	Tff1	trefoil factor 1 [Source:MGI Symbol;Acc:MGI:88135]
ENSMUSG00000029648	94.9139	-3.19109	0.397364	-8.03064	9.69629e-16	5.06417e-14	Flt1	FMS-like tyrosine kinase 1 [Source:MGI Symbol;Acc:MGI:95558]
ENSMUSG00000067341	96.9814	-4.9212	0.613409	-8.02272	1.03432e-15	5.39097e-14	H2-Eb2	histocompatibility 2, class II antigen E beta2 [Source:MGI Symbol;Acc:MGI:95902]
ENSMUSG00000076618	6669.73	-6.90221	0.860529	-8.0209	1.04977e-15	5.46031e-14	Ighj4	immunoglobulin heavy joining 4 [Source:MGI Symbol;Acc:MGI:4439658]
ENSMUSG00000076531	84.7272	-7.67436	0.957661	-8.01365	1.11355e-15	5.78021e-14	Igkv4-92	immunoglobulin kappa variable 4-92 [Source:MGI Symbol;Acc:MGI:2686254]
ENSMUSG00000001700	397.522	-4.34466	0.542252	-8.01226	1.1262e-15	5.834e-14	Gramd3	GRAM domain containing 3 [Source:MGI Symbol;Acc:MGI:1914815]
ENSMUSG00000029650	250.497	-5.90306	0.737439	-8.00481	1.19649e-15	6.18553e-14	Slc46a3	solute carrier family 46, member 3 [Source:MGI Symbol;Acc:MGI:1918956]
ENSMUSG00000095335	5282.61	-7.84844	0.980882	-8.00141	1.23003e-15	6.346e-14	Igkv3-5	immunoglobulin kappa chain variable 3-5 [Source:MGI Symbol;Acc:MGI:1330854]
ENSMUSG00000098934	68.8348	-5.57706	0.69709	-8.00049	1.23923e-15	6.38055e-14	Gm18853	predicted gene, 18853 [Source:MGI Symbol;Acc:MGI:5011038]
ENSMUSG00000030669	99.2967	-7.49673	0.937187	-7.99919	1.25243e-15	6.43545e-14	Calca	calcitonin/calcitonin-related polypeptide, alpha [Source:MGI Symbol;Acc:MGI:2151253]
ENSMUSG00000030116	79.408	-5.27658	0.660126	-7.9933	1.31379e-15	6.73712e-14	Mfap5	microfibrillar associated protein 5 [Source:MGI Symbol;Acc:MGI:1354387]
ENSMUSG00000076607	1269.56	-6.88333	0.861229	-7.99245	1.32283e-15	6.76983e-14	Igkj4	immunoglobulin kappa joining 4 [Source:MGI Symbol;Acc:MGI:1316692]
ENSMUSG00000022901	552.638	-4.22471	0.528687	-7.99096	1.33897e-15	6.83871e-14	Cd86	CD86 antigen [Source:MGI Symbol;Acc:MGI:101773]
ENSMUSG00000026826	133.841	-4.69803	0.588661	-7.98087	1.45305e-15	7.40645e-14	Nr4a2	nuclear receptor subfamily 4, group A, member 2 [Source:MGI Symbol;Acc:MGI:1352456]
ENSMUSG00000021127	915.314	-3.90598	0.489461	-7.98016	1.46145e-15	7.41957e-14	Zfp36l1	zinc finger protein 36, C3H type-like 1 [Source:MGI Symbol;Acc:MGI:107946]
ENSMUSG00000076500	24.6274	-8.02449	1.00552	-7.9804	1.45857e-15	7.41957e-14	Gm20730	predicted gene, 20730 [Source:MGI Symbol;Acc:MGI:5313039]
ENSMUSG00000042254	164.011	-11.0112	1.38043	-7.97662	1.50397e-15	7.62023e-14	Cilp	cartilage intermediate layer protein, nucleotide pyrophosphohydrolase [Source:MGI Symbol;Acc:MGI:2444507]
ENSMUSG00000033327	41.7276	-9.03663	1.13312	-7.97503	1.52348e-15	7.70372e-14	Tnxb	tenascin XB [Source:MGI Symbol;Acc:MGI:1932137]
ENSMUSG00000042622	48.0706	-5.10536	0.6404	-7.97214	1.55945e-15	7.85436e-14	Maff	v-maf musculoaponeurotic fibrosarcoma oncogene family, protein F (avian) [Source:MGI Symbol;Acc:MGI:96910]
ENSMUSG00000054364	85.5338	-3.54439	0.444597	-7.97215	1.55942e-15	7.85436e-14	Rhob	ras homolog family member B [Source:MGI Symbol;Acc:MGI:107949]
ENSMUSG00000118012	2485.25	-2.18976	0.274964	-7.9638	1.66836e-15	8.3863e-14	Gm46620	predicted gene, 46620 [Source:MGI Symbol;Acc:MGI:5826257]
ENSMUSG00000026483	1404.28	1.62989	0.204784	7.95909	1.73313e-15	8.6947e-14	Fam129a	family with sequence similarity 129, member A [Source:MGI Symbol;Acc:MGI:2137237]
ENSMUSG00000053560	6413.87	-2.20363	0.277078	-7.95307	1.8194e-15	9.10952e-14	Ier2	immediate early response 2 [Source:MGI Symbol;Acc:MGI:104815]
ENSMUSG00000117465	1280.36	-1.55607	0.195788	-7.94772	1.89969e-15	9.49284e-14	Gm49980	predicted gene, 49980 [Source:MGI Symbol;Acc:MGI:6275257]
ENSMUSG00000053113	188.671	-5.50333	0.692462	-7.94748	1.90343e-15	9.49291e-14	Socs3	suppressor of cytokine signaling 3 [Source:MGI Symbol;Acc:MGI:1201791]
ENSMUSG00000094491	199.775	-10.5161	1.32338	-7.94641	1.92e-15	9.55678e-14	Igkv1-133	immunoglobulin kappa variable 1-133 [Source:MGI Symbol;Acc:MGI:3648380]
ENSMUSG00000032207	71.8164	-9.04266	1.13839	-7.94337	1.96767e-15	9.75589e-14	Lipc	lipase, hepatic [Source:MGI Symbol;Acc:MGI:96216]
ENSMUSG00000048489	66.3302	-5.59272	0.704059	-7.94355	1.96479e-15	9.75589e-14	Depp1	DEPP1 autophagy regulator [Source:MGI Symbol;Acc:MGI:1918730]
ENSMUSG00000028277	2239.02	-2.44621	0.308106	-7.93952	2.02967e-15	1.00437e-13	Ube2j1	ubiquitin-conjugating enzyme E2J 1 [Source:MGI Symbol;Acc:MGI:1926245]
ENSMUSG00000035849	117.961	-5.64688	0.711831	-7.93289	2.14099e-15	1.0574e-13	Krt222	keratin 222 [Source:MGI Symbol;Acc:MGI:2442728]
ENSMUSG00000028341	122.099	-6.40008	0.807197	-7.92878	2.21316e-15	1.09093e-13	Nr4a3	nuclear receptor subfamily 4, group A, member 3 [Source:MGI Symbol;Acc:MGI:1352457]
ENSMUSG00000015342	111.845	-5.04275	0.636181	-7.92659	2.25245e-15	1.10814e-13	Xk	X-linked Kx blood group [Source:MGI Symbol;Acc:MGI:103569]
ENSMUSG00000030156	13468.8	-2.44556	0.308637	-7.92374	2.30467e-15	1.13165e-13	Cd69	CD69 antigen [Source:MGI Symbol;Acc:MGI:88343]
ENSMUSG00000047907	36.8604	-7.77956	0.982372	-7.91915	2.39134e-15	1.17194e-13	Tshz2	teashirt zinc finger family member 2 [Source:MGI Symbol;Acc:MGI:2153084]
ENSMUSG00000022587	25831.6	1.55963	0.197025	7.91589	2.45486e-15	1.20076e-13	Ly6e	lymphocyte antigen 6 complex, locus E [Source:MGI Symbol;Acc:MGI:106651]
ENSMUSG00000062783	128.171	-6.03399	0.762375	-7.91472	2.47807e-15	1.20978e-13	Csprs	component of Sp100-rs [Source:MGI Symbol;Acc:MGI:1891441]
ENSMUSG00000035356	1904.22	-2.68409	0.339257	-7.91166	2.5397e-15	1.2375e-13	Nfkbiz	nuclear factor of kappa light polypeptide gene enhancer in B cells inhibitor, zeta [Source:MGI Symbol;Acc:MGI:1931595]
ENSMUSG00000031517	45.5098	-9.16143	1.15828	-7.90951	2.58402e-15	1.25669e-13	Gpm6a	glycoprotein m6a [Source:MGI Symbol;Acc:MGI:107671]
ENSMUSG00000096108	96.861	-10.2513	1.29748	-7.90095	2.7679e-15	1.34354e-13	Ighv11-2	immunoglobulin heavy variable V11-2 [Source:MGI Symbol;Acc:MGI:4947968]
ENSMUSG00000005483	6525.71	-2.50541	0.31747	-7.8918	2.9785e-15	1.44301e-13	Dnajb1	DnaJ heat shock protein family (Hsp40) member B1 [Source:MGI Symbol;Acc:MGI:1931874]
ENSMUSG00000038312	5988.51	-2.40875	0.305475	-7.88526	3.1387e-15	1.51773e-13	Edem2	ER degradation enhancer, mannosidase alpha-like 2 [Source:MGI Symbol;Acc:MGI:1915540]
ENSMUSG00000040205	1535.24	-15.4633	1.96311	-7.87694	3.3549e-15	1.6192e-13	Cuzd1	CUB and zona pellucida-like domains 1 [Source:MGI Symbol;Acc:MGI:1202881]
ENSMUSG00000094198	1011.53	-6.59768	0.838148	-7.87174	3.49733e-15	1.68475e-13	Ighv1-50	immunoglobulin heavy variable 1-50 [Source:MGI Symbol;Acc:MGI:4439753]
ENSMUSG00000013974	40.5617	-8.99559	1.14291	-7.87074	3.52536e-15	1.69504e-13	Mcemp1	mast cell expressed membrane protein 1 [Source:MGI Symbol;Acc:MGI:1916439]
ENSMUSG00000105703	2835.02	-2.33805	0.297078	-7.87016	3.54195e-15	1.6998e-13	Gm43305	predicted gene 43305 [Source:MGI Symbol;Acc:MGI:5663442]
ENSMUSG00000121828	111.487	-6.77632	0.862641	-7.85532	3.98752e-15	1.91003e-13	#N/A	#N/A
ENSMUSG00000031750	24.8273	-8.29013	1.0556	-7.85347	4.04676e-15	1.93476e-13	Il34	interleukin 34 [Source:MGI Symbol;Acc:MGI:1923777]
ENSMUSG00000026535	52.6704	-8.8458	1.12642	-7.85305	4.06031e-15	1.9376e-13	Ifi202b	interferon activated gene 202B [Source:MGI Symbol;Acc:MGI:1347083]
ENSMUSG00000020310	118.198	-9.4636	1.20608	-7.84654	4.27655e-15	2.03697e-13	Madcam1	mucosal vascular addressin cell adhesion molecule 1 [Source:MGI Symbol;Acc:MGI:103579]
ENSMUSG00000033102	344.025	-3.74384	0.477267	-7.84432	4.35316e-15	2.06958e-13	Cdc14b	CDC14 cell division cycle 14B [Source:MGI Symbol;Acc:MGI:2441808]
ENSMUSG00000026070	135.312	-3.25194	0.41461	-7.84339	4.38555e-15	2.08109e-13	Il18r1	interleukin 18 receptor 1 [Source:MGI Symbol;Acc:MGI:105383]
ENSMUSG00000029417	75.6696	-6.43557	0.820654	-7.842	4.43433e-15	2.10032e-13	Cxcl9	chemokine (C-X-C motif) ligand 9 [Source:MGI Symbol;Acc:MGI:1352449]
ENSMUSG00000025278	3395.98	1.91657	0.24445	7.84034	4.4934e-15	2.12434e-13	Flnb	filamin, beta [Source:MGI Symbol;Acc:MGI:2446089]
ENSMUSG00000023274	185.253	-3.83083	0.489081	-7.83271	4.77461e-15	2.2531e-13	Cd4	CD4 antigen [Source:MGI Symbol;Acc:MGI:88335]
ENSMUSG00000002504	245.033	-4.23128	0.541448	-7.81475	5.50706e-15	2.59393e-13	Slc9a3r2	solute carrier family 9 (sodium/hydrogen exchanger), member 3 regulator 2 [Source:MGI Symbol;Acc:MGI:1890662]
ENSMUSG00000038375	634.718	-3.90745	0.500134	-7.81281	5.59278e-15	2.62943e-13	Trp53inp2	transformation related protein 53 inducible nuclear protein 2 [Source:MGI Symbol;Acc:MGI:1915978]
ENSMUSG00000064080	64.9238	-3.97469	0.508775	-7.81228	5.61629e-15	2.63561e-13	Fbln2	fibulin 2 [Source:MGI Symbol;Acc:MGI:95488]
ENSMUSG00000024033	71.0489	-4.92981	0.631099	-7.81147	5.65235e-15	2.64765e-13	Rsph1	radial spoke head 1 homolog (Chlamydomonas) [Source:MGI Symbol;Acc:MGI:1194909]
ENSMUSG00000025743	88.433	-7.12804	0.913663	-7.8016	6.11269e-15	2.85802e-13	Sdc3	syndecan 3 [Source:MGI Symbol;Acc:MGI:1349163]
ENSMUSG00000039062	428.506	-3.73198	0.47841	-7.8008	6.15166e-15	2.87096e-13	Anpep	alanyl (membrane) aminopeptidase [Source:MGI Symbol;Acc:MGI:5000466]
ENSMUSG00000006356	376.558	-5.5835	0.716407	-7.79376	6.50443e-15	3.03004e-13	Crip2	cysteine rich protein 2 [Source:MGI Symbol;Acc:MGI:1915587]
ENSMUSG00000024225	24119	-8.42285	1.08078	-7.79334	6.52609e-15	3.03457e-13	Clps	colipase, pancreatic [Source:MGI Symbol;Acc:MGI:88421]
ENSMUSG00000002007	182.312	-5.74646	0.737493	-7.79188	6.60211e-15	3.05874e-13	Srpk3	serine/arginine-rich protein specific kinase 3 [Source:MGI Symbol;Acc:MGI:1891338]
ENSMUSG00000102715	84.5407	2.91233	0.373758	7.79201	6.59538e-15	3.05874e-13	Gm6209	predicted gene 6209 [Source:MGI Symbol;Acc:MGI:3643374]
ENSMUSG00000050799	36.8658	-3.2198	0.413743	-7.78213	7.13159e-15	3.29803e-13	H2bc1	H2B clustered histone 1 [Source:MGI Symbol;Acc:MGI:2448375]
ENSMUSG00000095338	733	-9.53724	1.22616	-7.77812	7.36129e-15	3.39808e-13	Igkv3-9	immunoglobulin kappa variable 3-9 [Source:MGI Symbol;Acc:MGI:1330856]
ENSMUSG00000094262	273.577	-7.6809	0.987671	-7.77678	7.43931e-15	3.42788e-13	Igkv4-62	immunoglobulin kappa variable 4-62 [Source:MGI Symbol;Acc:MGI:3643587]
ENSMUSG00000000489	34.061	-6.93784	0.892474	-7.77371	7.62188e-15	3.50565e-13	Pdgfb	platelet derived growth factor, B polypeptide [Source:MGI Symbol;Acc:MGI:97528]
ENSMUSG00000024544	1143.41	2.90613	0.373948	7.77149	7.75701e-15	3.56137e-13	Ldlrad4	low density lipoprotein receptor class A domain containing 4 [Source:MGI Symbol;Acc:MGI:1277150]
ENSMUSG00000096459	4930.12	-7.92058	1.01939	-7.7699	7.85451e-15	3.59963e-13	Ighv9-3	immunoglobulin heavy variable V9-3 [Source:MGI Symbol;Acc:MGI:3642720]
ENSMUSG00000002900	107.842	-5.914	0.763121	-7.74976	9.20687e-15	4.21181e-13	Lamb1	laminin B1 [Source:MGI Symbol;Acc:MGI:96743]
ENSMUSG00000032841	54.602	-3.57022	0.460759	-7.74857	9.29318e-15	4.24366e-13	Prr5l	proline rich 5 like [Source:MGI Symbol;Acc:MGI:1919696]
ENSMUSG00000001334	226.26	-5.07903	0.655987	-7.74258	9.74162e-15	4.43462e-13	Fndc5	fibronectin type III domain containing 5 [Source:MGI Symbol;Acc:MGI:1917614]
ENSMUSG00000070547	96.1262	-5.86683	0.757763	-7.7423	9.76367e-15	4.43462e-13	Mrgprb1	MAS-related GPR, member B1 [Source:MGI Symbol;Acc:MGI:3033115]
ENSMUSG00000078851	375.841	-1.83726	0.237297	-7.74246	9.75143e-15	4.43462e-13	H2aw	H2A.W histone [Source:MGI Symbol;Acc:MGI:2448458]
ENSMUSG00000096020	612.007	-7.12817	0.920911	-7.74034	9.9149e-15	4.49528e-13	Ighv1-75	immunoglobulin heavy variable 1-75 [Source:MGI Symbol;Acc:MGI:4439735]
ENSMUSG00000096577	680.683	-8.56538	1.1069	-7.73817	1.00857e-14	4.56461e-13	Ighv1-71	immunoglobulin heavy variable 1-71 [Source:MGI Symbol;Acc:MGI:3643033]
ENSMUSG00000095416	1554.74	-6.55921	0.847698	-7.73768	1.01246e-14	4.57406e-13	Ighv1-12	immunoglobulin heavy variable V1-12 [Source:MGI Symbol;Acc:MGI:3646284]
ENSMUSG00000034394	61.2409	-3.30751	0.427526	-7.73638	1.02284e-14	4.61274e-13	Lif	leukemia inhibitory factor [Source:MGI Symbol;Acc:MGI:96787]
ENSMUSG00000022500	3587.54	1.7053	0.220496	7.73394	1.04268e-14	4.69393e-13	Litaf	LPS-induced TN factor [Source:MGI Symbol;Acc:MGI:1929512]
ENSMUSG00000048200	103.066	-4.29513	0.55593	-7.72602	1.10963e-14	4.98645e-13	Cracr2b	calcium release activated channel regulator 2B [Source:MGI Symbol;Acc:MGI:2446129]
ENSMUSG00000091475	92.7143	-6.53348	0.845708	-7.72546	1.11454e-14	4.99971e-13	Cerox1	cytoplasmic endogenous regulator of oxidative phosphorylation 1 [Source:MGI Symbol;Acc:MGI:1920084]
ENSMUSG00000034041	2300.79	1.92407	0.249181	7.72154	1.14931e-14	5.1466e-13	Lyl1	lymphoblastomic leukemia 1 [Source:MGI Symbol;Acc:MGI:96891]
ENSMUSG00000027313	97.8621	-6.98834	0.905243	-7.71985	1.16464e-14	5.2061e-13	Chac1	ChaC, cation transport regulator 1 [Source:MGI Symbol;Acc:MGI:1916315]
ENSMUSG00000105231	28.3988	-7.6994	0.998374	-7.71194	1.23919e-14	5.52963e-13	Iglj3	immunoglobulin lambda joining 3 [Source:MGI Symbol;Acc:MGI:5293407]
ENSMUSG00000012076	516.582	2.17587	0.282224	7.70971	1.26103e-14	5.6172e-13	Brms1l	breast cancer metastasis-suppressor 1-like [Source:MGI Symbol;Acc:MGI:1196337]
ENSMUSG00000069305	569.032	-3.19369	0.414312	-7.70842	1.27382e-14	5.66427e-13	Hist1h4n	histone cluster 1, H4n [Source:MGI Symbol;Acc:MGI:4843992]
ENSMUSG00000038370	53.861	-6.33719	0.822417	-7.70557	1.3026e-14	5.78212e-13	Pcp4l1	Purkinje cell protein 4-like 1 [Source:MGI Symbol;Acc:MGI:1913675]
ENSMUSG00000041361	204.922	-4.70678	0.611652	-7.69519	1.41282e-14	6.26045e-13	Myzap	myocardial zonula adherens protein [Source:MGI Symbol;Acc:MGI:2142908]
ENSMUSG00000076604	3254.02	-6.22275	0.80887	-7.69313	1.43579e-14	6.35119e-13	Igkj1	immunoglobulin kappa joining 1 [Source:MGI Symbol;Acc:MGI:1316689]
ENSMUSG00000039782	346.661	-5.44708	0.708554	-7.68761	1.4991e-14	6.60888e-13	Cpeb2	cytoplasmic polyadenylation element binding protein 2 [Source:MGI Symbol;Acc:MGI:2442640]
ENSMUSG00000116528	12.8973	-7.0845	0.92155	-7.6876	1.49924e-14	6.60888e-13	Gm49508	predicted gene, 49508 [Source:MGI Symbol;Acc:MGI:6155198]
ENSMUSG00000096805	2671.36	-7.64882	0.995559	-7.68295	1.55472e-14	6.84157e-13	Ighv9-1	immunoglobulin heavy variable 9-1 [Source:MGI Symbol;Acc:MGI:4439911]
ENSMUSG00000035148	34.1299	-8.74605	1.13989	-7.6727	1.68409e-14	7.39809e-13	Gpr33	G protein-coupled receptor 33 [Source:MGI Symbol;Acc:MGI:1277106]
ENSMUSG00000093327	5.34598	-6.07156	0.791402	-7.67191	1.6946e-14	7.43142e-13	Mir5107	microRNA 5107 [Source:MGI Symbol;Acc:MGI:4950427]
ENSMUSG00000036046	200.606	-3.13534	0.408798	-7.66965	1.72465e-14	7.55015e-13	5031439G07Rik	RIKEN cDNA 5031439G07 gene [Source:MGI Symbol;Acc:MGI:2444899]
ENSMUSG00000029530	991.887	-3.85455	0.50274	-7.66708	1.75956e-14	7.68978e-13	Ccr9	chemokine (C-C motif) receptor 9 [Source:MGI Symbol;Acc:MGI:1341902]
ENSMUSG00000105462	202.838	-6.68001	0.871838	-7.66199	1.8307e-14	7.98692e-13	Igkv4-77	immunoglobulin kappa variable 4-77 [Source:MGI Symbol;Acc:MGI:3647937]
ENSMUSG00000004837	462.396	-4.4751	0.585338	-7.64532	2.08431e-14	9.07783e-13	Grap	GRB2-related adaptor protein [Source:MGI Symbol;Acc:MGI:1918770]
ENSMUSG00000020053	96.6648	-5.8006	0.759029	-7.64212	2.13669e-14	9.29003e-13	Igf1	insulin-like growth factor 1 [Source:MGI Symbol;Acc:MGI:96432]
ENSMUSG00000003418	269.99	-4.8961	0.641207	-7.63575	2.24501e-14	9.74434e-13	St8sia6	ST8 alpha-N-acetyl-neuraminide alpha-2,8-sialyltransferase 6 [Source:MGI Symbol;Acc:MGI:2386797]
ENSMUSG00000041515	3360.19	-5.09507	0.667918	-7.62828	2.37898e-14	1.03082e-12	Irf8	interferon regulatory factor 8 [Source:MGI Symbol;Acc:MGI:96395]
ENSMUSG00000079800	36.1444	-3.59921	0.472454	-7.61811	2.57422e-14	1.11352e-12	AC125149.3	0
ENSMUSG00000017607	101.337	-4.20275	0.551729	-7.61743	2.58782e-14	1.11751e-12	Tns4	tensin 4 [Source:MGI Symbol;Acc:MGI:2144377]
ENSMUSG00000022517	693.616	-1.95671	0.256953	-7.61503	2.63632e-14	1.13652e-12	Mgrn1	mahogunin, ring finger 1 [Source:MGI Symbol;Acc:MGI:2447670]
ENSMUSG00000094546	1914.43	-6.45917	0.849156	-7.60657	2.81455e-14	1.2113e-12	Ighv1-26	immunoglobulin heavy variable 1-26 [Source:MGI Symbol;Acc:MGI:4439641]
ENSMUSG00000059430	52.6709	-6.1322	0.806579	-7.60273	2.89953e-14	1.24577e-12	Actg2	actin, gamma 2, smooth muscle, enteric [Source:MGI Symbol;Acc:MGI:104589]
ENSMUSG00000076619	4663.67	-6.31071	0.830558	-7.59816	3.0036e-14	1.2883e-12	Ighj3	immunoglobulin heavy joining 3 [Source:MGI Symbol;Acc:MGI:4439767]
ENSMUSG00000025151	337.996	-4.15437	0.547287	-7.59084	3.17832e-14	1.36095e-12	Maged1	melanoma antigen, family D, 1 [Source:MGI Symbol;Acc:MGI:1930187]
ENSMUSG00000021065	1293.07	-2.08468	0.274846	-7.5849	3.32743e-14	1.4224e-12	Fut8	fucosyltransferase 8 [Source:MGI Symbol;Acc:MGI:1858901]
ENSMUSG00000005057	133.245	-4.37093	0.576412	-7.583	3.37653e-14	1.44097e-12	Sh2b2	SH2B adaptor protein 2 [Source:MGI Symbol;Acc:MGI:1345171]
ENSMUSG00000020611	1254.65	-1.34813	0.177843	-7.58044	3.44397e-14	1.46729e-12	Gna13	guanine nucleotide binding protein, alpha 13 [Source:MGI Symbol;Acc:MGI:95768]
ENSMUSG00000023987	28.5928	-8.49059	1.12042	-7.57802	3.50872e-14	1.49238e-12	Pgc	progastricsin (pepsinogen C) [Source:MGI Symbol;Acc:MGI:98909]
ENSMUSG00000094689	921.39	-7.65775	1.01065	-7.57704	3.53522e-14	1.50114e-12	Ighv1-81	immunoglobulin heavy variable 1-81 [Source:MGI Symbol;Acc:MGI:4439635]
ENSMUSG00000017167	38.1683	-6.87454	0.907636	-7.57412	3.61578e-14	1.53279e-12	Cntnap1	contactin associated protein-like 1 [Source:MGI Symbol;Acc:MGI:1858201]
ENSMUSG00000020806	120.096	-3.19699	0.422188	-7.57245	3.6626e-14	1.55005e-12	Rhbdf2	rhomboid 5 homolog 2 [Source:MGI Symbol;Acc:MGI:2442473]
ENSMUSG00000072596	38.5531	-8.92185	1.17879	-7.56862	3.7722e-14	1.59379e-12	Ear2	eosinophil-associated, ribonuclease A family, member 2 [Source:MGI Symbol;Acc:MGI:108020]
ENSMUSG00000076613	11316.6	-7.59449	1.00493	-7.55726	4.1164e-14	1.73633e-12	Ighg2b	immunoglobulin heavy constant gamma 2B [Source:MGI Symbol;Acc:MGI:96445]
ENSMUSG00000029084	377.28	-3.60571	0.477308	-7.55427	4.21229e-14	1.77383e-12	Cd38	CD38 antigen [Source:MGI Symbol;Acc:MGI:107474]
ENSMUSG00000102418	2237.95	2.35072	0.311231	7.55297	4.25455e-14	1.78867e-12	Sh2d1b1	SH2 domain containing 1B1 [Source:MGI Symbol;Acc:MGI:1349420]
ENSMUSG00000032496	46.347	-8.16735	1.08156	-7.55147	4.30369e-14	1.80634e-12	Ltf	lactotransferrin [Source:MGI Symbol;Acc:MGI:96837]
ENSMUSG00000104760	24.833	-6.00438	0.79576	-7.54547	4.50658e-14	1.88838e-12	Igkv3-8	immunoglobulin kappa variable 3-8 [Source:MGI Symbol;Acc:MGI:1330857]
ENSMUSG00000021610	2011.34	-1.79753	0.238275	-7.54391	4.56096e-14	1.90803e-12	Clptm1l	CLPTM1-like [Source:MGI Symbol;Acc:MGI:2442892]
ENSMUSG00000071176	68.0831	-4.76784	0.6322	-7.54166	4.64027e-14	1.93802e-12	Arhgef10	Rho guanine nucleotide exchange factor (GEF) 10 [Source:MGI Symbol;Acc:MGI:2444453]
ENSMUSG00000034908	632.342	-1.85041	0.245376	-7.5411	4.66034e-14	1.94321e-12	Sidt2	SID1 transmembrane family, member 2 [Source:MGI Symbol;Acc:MGI:2446134]
ENSMUSG00000106771	11.3828	6.19186	0.821654	7.53585	4.85165e-14	2.01967e-12	Gm43459	predicted gene 43459 [Source:MGI Symbol;Acc:MGI:5663596]
ENSMUSG00000047222	10.9061	-22.2316	2.95193	-7.53121	5.02734e-14	2.08939e-12	Rnase2a	ribonuclease, RNase A family, 2A (liver, eosinophil-derived neurotoxin) [Source:MGI Symbol;Acc:MGI:1890465]
ENSMUSG00000099397	28.5301	-3.09536	0.411266	-7.52643	5.21458e-14	2.16367e-12	Gm7809	predicted gene 7809 [Source:MGI Symbol;Acc:MGI:3643362]
ENSMUSG00000051339	921.818	2.94244	0.391226	7.52108	5.43253e-14	2.25043e-12	2900026A02Rik	RIKEN cDNA 2900026A02 gene [Source:MGI Symbol;Acc:MGI:1920194]
ENSMUSG00000054720	423.689	-3.48899	0.46393	-7.5205	5.45667e-14	2.25675e-12	Lrrc8c	leucine rich repeat containing 8 family, member C [Source:MGI Symbol;Acc:MGI:2140839]
ENSMUSG00000041779	1114.7	-3.08151	0.409784	-7.51983	5.48465e-14	2.26465e-12	Tram2	translocating chain-associating membrane protein 2 [Source:MGI Symbol;Acc:MGI:1924817]
ENSMUSG00000026315	52.548	-8.39852	1.11765	-7.51442	5.71651e-14	2.35655e-12	Serpinb8	serine (or cysteine) peptidase inhibitor, clade B, member 8 [Source:MGI Symbol;Acc:MGI:894657]
ENSMUSG00000076620	6254.63	-6.49617	0.86519	-7.50838	5.98638e-14	2.46381e-12	Ighj2	immunoglobulin heavy joining 2 [Source:MGI Symbol;Acc:MGI:4439803]
ENSMUSG00000029309	306.835	-9.7464	1.29851	-7.50586	6.10246e-14	2.50753e-12	Sparcl1	SPARC-like 1 [Source:MGI Symbol;Acc:MGI:108110]
ENSMUSG00000085791	7.83418	22.1546	2.952	7.50495	6.14511e-14	2.52098e-12	Rpl30-ps9	ribosomal protein L30, pseudogene 9 [Source:MGI Symbol;Acc:MGI:3648153]
ENSMUSG00000092164	10.2438	-22.1421	2.95204	-7.50061	6.35191e-14	2.60162e-12	Rergl	RERG/RAS-like [Source:MGI Symbol;Acc:MGI:3642998]
ENSMUSG00000032554	11089.9	2.04841	0.2732	7.49785	6.48755e-14	2.65291e-12	Trf	transferrin [Source:MGI Symbol;Acc:MGI:98821]
ENSMUSG00000023132	11225.5	3.8583	0.51469	7.49636	6.56137e-14	2.67879e-12	Gzma	granzyme A [Source:MGI Symbol;Acc:MGI:109266]
ENSMUSG00000036053	98.8447	-4.73436	0.631938	-7.49181	6.79306e-14	2.76893e-12	Fmnl2	formin-like 2 [Source:MGI Symbol;Acc:MGI:1918659]
ENSMUSG00000034139	396.199	-12.0222	1.60564	-7.48751	7.01942e-14	2.85206e-12	Serpini2	serine (or cysteine) peptidase inhibitor, clade I, member 2 [Source:MGI Symbol;Acc:MGI:1915181]
ENSMUSG00000071553	6438.87	-11.3061	1.50997	-7.48765	7.01165e-14	2.85206e-12	Cpa2	carboxypeptidase A2, pancreatic [Source:MGI Symbol;Acc:MGI:3617840]
ENSMUSG00000050919	181.853	-4.22661	0.565046	-7.48012	7.42568e-14	3.01232e-12	Zfp366	zinc finger protein 366 [Source:MGI Symbol;Acc:MGI:2178429]
ENSMUSG00000104712	13.4491	-7.13902	0.954445	-7.47976	7.44596e-14	3.01573e-12	Igkv4-75	immunoglobulin kappa chain variable 4-75 [Source:MGI Symbol;Acc:MGI:5009863]
ENSMUSG00000086152	43.9224	-8.32378	1.11318	-7.47748	7.5762e-14	3.0636e-12	Gm11454	predicted gene 11454 [Source:MGI Symbol;Acc:MGI:3650530]
ENSMUSG00000026185	71.7291	-9.00579	1.20615	-7.46654	8.23327e-14	3.32402e-12	Igfbp5	insulin-like growth factor binding protein 5 [Source:MGI Symbol;Acc:MGI:96440]
ENSMUSG00000055413	560.18	-1.75935	0.235649	-7.46596	8.26964e-14	3.33341e-12	H2-Q5	histocompatibility 2, Q region locus 5 [Source:MGI Symbol;Acc:MGI:95934]
ENSMUSG00000095612	5523.33	-6.93605	0.929666	-7.4608	8.60004e-14	3.46111e-12	Ighv5-4	immunoglobulin heavy variable 5-4 [Source:MGI Symbol;Acc:MGI:4439895]
ENSMUSG00000021091	20.3942	-4.86829	0.652547	-7.46043	8.62385e-14	3.46521e-12	Serpina3n	serine (or cysteine) peptidase inhibitor, clade A, member 3N [Source:MGI Symbol;Acc:MGI:105045]
ENSMUSG00000006179	105.198	-6.10384	0.818514	-7.45722	8.83654e-14	3.54507e-12	Prss16	protease, serine 16 (thymus) [Source:MGI Symbol;Acc:MGI:1859181]
ENSMUSG00000036931	595.427	-4.29417	0.5759	-7.45644	8.88903e-14	3.56051e-12	Nfkbid	nuclear factor of kappa light polypeptide gene enhancer in B cells inhibitor, delta [Source:MGI Symbol;Acc:MGI:3041243]
ENSMUSG00000109776	158.787	2.0867	0.280237	7.4462	9.60662e-14	3.84189e-12	Gm30400	predicted gene, 30400 [Source:MGI Symbol;Acc:MGI:5589559]
ENSMUSG00000029070	148.202	-4.53781	0.609856	-7.44079	1.00087e-13	3.9964e-12	Mxra8	matrix-remodelling associated 8 [Source:MGI Symbol;Acc:MGI:1922011]
ENSMUSG00000027073	113.998	-6.8273	0.917884	-7.43808	1.02159e-13	4.07276e-12	Prg2	proteoglycan 2, bone marrow [Source:MGI Symbol;Acc:MGI:103294]
ENSMUSG00000054342	3400.36	1.35139	0.181753	7.4353	1.0433e-13	4.15278e-12	Kcnn4	potassium intermediate/small conductance calcium-activated channel, subfamily N, member 4 [Source:MGI Symbol;Acc:MGI:1277957]
ENSMUSG00000001943	126.763	-7.99407	1.07537	-7.43378	1.0554e-13	4.19439e-12	Vsig2	V-set and immunoglobulin domain containing 2 [Source:MGI Symbol;Acc:MGI:1928009]
ENSMUSG00000029816	35.1452	-5.046	0.678938	-7.43219	1.06812e-13	4.23833e-12	Gpnmb	glycoprotein (transmembrane) nmb [Source:MGI Symbol;Acc:MGI:1934765]
ENSMUSG00000000441	1088.72	-1.86421	0.251145	-7.42287	1.14609e-13	4.54063e-12	Raf1	v-raf-leukemia viral oncogene 1 [Source:MGI Symbol;Acc:MGI:97847]
ENSMUSG00000102502	53.4561	-6.90137	0.929932	-7.42138	1.1591e-13	4.58504e-12	Ighv1-10	immunoglobulin heavy variable V1-10 [Source:MGI Symbol;Acc:MGI:5009837]
ENSMUSG00000020893	587.454	-2.48814	0.335298	-7.42069	1.16514e-13	4.60175e-12	Per1	period circadian clock 1 [Source:MGI Symbol;Acc:MGI:1098283]
ENSMUSG00000025902	39.2055	-8.94583	1.20766	-7.40757	1.28637e-13	5.07269e-12	Sox17	SRY (sex determining region Y)-box 17 [Source:MGI Symbol;Acc:MGI:107543]
ENSMUSG00000095429	3390.56	-7.06089	0.954354	-7.39861	1.37616e-13	5.41837e-12	Ighv5-12	immunoglobulin heavy variable 5-12 [Source:MGI Symbol;Acc:MGI:4439516]
ENSMUSG00000034591	121.342	-5.67143	0.766821	-7.39602	1.40322e-13	5.51637e-12	Slc41a2	solute carrier family 41, member 2 [Source:MGI Symbol;Acc:MGI:2442940]
ENSMUSG00000056055	269.687	2.02408	0.273682	7.39576	1.40607e-13	5.51904e-12	Sag	S-antigen, retina and pineal gland (arrestin) [Source:MGI Symbol;Acc:MGI:98227]
ENSMUSG00000024184	1594.1	-10.4964	1.42022	-7.39071	1.46048e-13	5.72376e-12	Pdia2	protein disulfide isomerase associated 2 [Source:MGI Symbol;Acc:MGI:1916441]
ENSMUSG00000037321	1224.57	-1.93297	0.261577	-7.38966	1.47201e-13	5.7601e-12	Tap1	transporter 1, ATP-binding cassette, sub-family B (MDR/TAP) [Source:MGI Symbol;Acc:MGI:98483]
ENSMUSG00000008843	38.89	-21.7953	2.95069	-7.38649	1.5075e-13	5.8899e-12	Cldn13	claudin 13 [Source:MGI Symbol;Acc:MGI:1913102]
ENSMUSG00000022469	166.963	-5.0281	0.681048	-7.38289	1.54888e-13	6.0423e-12	Rapgef3	Rap guanine nucleotide exchange factor (GEF) 3 [Source:MGI Symbol;Acc:MGI:2441741]
ENSMUSG00000096498	4004.4	-7.65271	1.0366	-7.38251	1.55328e-13	6.05018e-12	Ighv2-5	immunoglobulin heavy variable 2-5 [Source:MGI Symbol;Acc:MGI:4439517]
ENSMUSG00000019810	2747.08	1.54342	0.209086	7.38176	1.56208e-13	6.07515e-12	Fuca2	fucosidase, alpha-L- 2, plasma [Source:MGI Symbol;Acc:MGI:1914098]
ENSMUSG00000015568	124.58	-2.51164	0.34026	-7.38152	1.56487e-13	6.07673e-12	Lpl	lipoprotein lipase [Source:MGI Symbol;Acc:MGI:96820]
ENSMUSG00000010142	2674.56	-2.374	0.321916	-7.37457	1.64871e-13	6.39252e-12	Tnfrsf13b	tumor necrosis factor receptor superfamily, member 13b [Source:MGI Symbol;Acc:MGI:1889411]
ENSMUSG00000053469	113.243	-4.82593	0.654717	-7.37101	1.69336e-13	6.55564e-12	Tg	thyroglobulin [Source:MGI Symbol;Acc:MGI:98733]
ENSMUSG00000026616	420.426	-5.20254	0.706101	-7.36799	1.73226e-13	6.69606e-12	Cr2	complement receptor 2 [Source:MGI Symbol;Acc:MGI:88489]
ENSMUSG00000041362	92.364	-4.10417	0.557674	-7.35946	1.8466e-13	7.12722e-12	Shtn1	shootin 1 [Source:MGI Symbol;Acc:MGI:1918903]
ENSMUSG00000040270	343.725	-6.43755	0.875047	-7.3568	1.88367e-13	7.25927e-12	Bach2	BTB and CNC homology, basic leucine zipper transcription factor 2 [Source:MGI Symbol;Acc:MGI:894679]
ENSMUSG00000018189	3574.69	1.58935	0.216098	7.35478	1.91243e-13	7.35893e-12	Uchl5	ubiquitin carboxyl-terminal esterase L5 [Source:MGI Symbol;Acc:MGI:1914848]
ENSMUSG00000017344	104.942	-10.3672	1.4098	-7.35368	1.92817e-13	7.39844e-12	Vtn	vitronectin [Source:MGI Symbol;Acc:MGI:98940]
ENSMUSG00000094502	2938.65	-5.28237	0.718332	-7.35366	1.92851e-13	7.39844e-12	Ighv1-69	immunoglobulin heavy variable 1-69 [Source:MGI Symbol;Acc:MGI:4439632]
ENSMUSG00000066152	517.044	-1.90843	0.259542	-7.35306	1.93716e-13	7.42042e-12	Slc31a2	solute carrier family 31, member 2 [Source:MGI Symbol;Acc:MGI:1333844]
ENSMUSG00000040829	34.6262	-5.09829	0.693446	-7.35211	1.95102e-13	7.46227e-12	Zmynd15	zinc finger, MYND-type containing 15 [Source:MGI Symbol;Acc:MGI:3603821]
ENSMUSG00000015314	903.95	-4.49473	0.611587	-7.34929	1.99265e-13	7.61007e-12	Slamf6	SLAM family member 6 [Source:MGI Symbol;Acc:MGI:1353620]
ENSMUSG00000091345	73.1043	-9.84262	1.33935	-7.34882	1.99962e-13	7.62524e-12	Col6a5	collagen, type VI, alpha 5 [Source:MGI Symbol;Acc:MGI:3648134]
ENSMUSG00000025140	210.408	-3.79405	0.516464	-7.34621	2.03905e-13	7.76395e-12	Pycr1	pyrroline-5-carboxylate reductase 1 [Source:MGI Symbol;Acc:MGI:2384795]
ENSMUSG00000025085	645.939	-3.13273	0.426719	-7.34144	2.11312e-13	8.03398e-12	Ablim1	actin-binding LIM protein 1 [Source:MGI Symbol;Acc:MGI:1194500]
ENSMUSG00000032402	122.836	-4.40381	0.599894	-7.34098	2.12029e-13	8.04919e-12	Smad3	SMAD family member 3 [Source:MGI Symbol;Acc:MGI:1201674]
ENSMUSG00000106405	13.3588	-7.11306	0.969078	-7.34003	2.1355e-13	8.09484e-12	Iglj3p	immunoglobulin lambda joining 3 pseudogene [Source:MGI Symbol;Acc:MGI:3645901]
ENSMUSG00000078153	244.93	-3.02089	0.411585	-7.33965	2.14159e-13	8.10585e-12	Psme2b	protease (prosome, macropain) activator subunit 2B [Source:MGI Symbol;Acc:MGI:1341073]
ENSMUSG00000032014	401.131	2.2522	0.307038	7.33522	2.2135e-13	8.36559e-12	Oaf	out at first homolog [Source:MGI Symbol;Acc:MGI:94852]
ENSMUSG00000074071	85.6447	-5.54062	0.755398	-7.3347	2.2222e-13	8.38601e-12	Fam169b	family with sequence similarity 169, member B [Source:MGI Symbol;Acc:MGI:3644026]
ENSMUSG00000021756	189.82	-3.33975	0.455728	-7.32839	2.32932e-13	8.77721e-12	Il6st	interleukin 6 signal transducer [Source:MGI Symbol;Acc:MGI:96560]
ENSMUSG00000086061	77.4264	2.69143	0.367477	7.32407	2.40565e-13	9.05145e-12	Gm13075	predicted gene 13075 [Source:MGI Symbol;Acc:MGI:3651958]
ENSMUSG00000048612	81.0318	-5.12123	0.699593	-7.32029	2.47428e-13	9.29592e-12	Myof	myoferlin [Source:MGI Symbol;Acc:MGI:1919192]
ENSMUSG00000024778	236.894	-3.64768	0.498434	-7.31828	2.51163e-13	9.42233e-12	Fas	Fas (TNF receptor superfamily member 6) [Source:MGI Symbol;Acc:MGI:95484]
ENSMUSG00000091383	129.918	-2.44373	0.333976	-7.3171	2.53391e-13	9.49191e-12	Hist1h2al	histone cluster 1, H2al [Source:MGI Symbol;Acc:MGI:3646032]
ENSMUSG00000031871	28.2603	-7.12109	0.97423	-7.30946	2.68218e-13	1.00325e-11	Cdh5	cadherin 5 [Source:MGI Symbol;Acc:MGI:105057]
ENSMUSG00000028464	131.512	-5.38135	0.73635	-7.30815	2.70855e-13	1.01163e-11	Tpm2	tropomyosin 2, beta [Source:MGI Symbol;Acc:MGI:98810]
ENSMUSG00000105363	7.76549	-6.60375	0.904067	-7.30449	2.78322e-13	1.03799e-11	Igkv11-114	immunoglobulin kappa chain variable [Source:MGI Symbol;Acc:MGI:5009877]
ENSMUSG00000001270	1402.71	-2.62337	0.359201	-7.30334	2.80706e-13	1.04535e-11	Ckb	creatine kinase, brain [Source:MGI Symbol;Acc:MGI:88407]
ENSMUSG00000051439	153.899	-5.19757	0.712018	-7.29978	2.88244e-13	1.07185e-11	Cd14	CD14 antigen [Source:MGI Symbol;Acc:MGI:88318]
ENSMUSG00000019997	32.5559	-8.67772	1.18961	-7.29456	2.99634e-13	1.11258e-11	Ccn2	cellular communication network factor 2 [Source:MGI Symbol;Acc:MGI:95537]
ENSMUSG00000040950	67.1476	-6.68997	0.917398	-7.29234	3.04622e-13	1.12946e-11	Mgl2	macrophage galactose N-acetyl-galactosamine specific lectin 2 [Source:MGI Symbol;Acc:MGI:2385729]
ENSMUSG00000062526	373.434	-3.85433	0.528696	-7.29025	3.09386e-13	1.14545e-11	Mppe1	metallophosphoesterase 1 [Source:MGI Symbol;Acc:MGI:2661311]
ENSMUSG00000021477	1027.28	-3.06957	0.421338	-7.2853	3.20967e-13	1.1866e-11	Ctsl	cathepsin L [Source:MGI Symbol;Acc:MGI:88564]
ENSMUSG00000093955	2526.6	-6.796	0.932941	-7.28449	3.22884e-13	1.19195e-11	Ighv1-34	immunoglobulin heavy variable 1-34 [Source:MGI Symbol;Acc:MGI:4439659]
ENSMUSG00000023336	48.2266	-7.90791	1.08621	-7.2803	3.33074e-13	1.22779e-11	Wfdc1	WAP four-disulfide core domain 1 [Source:MGI Symbol;Acc:MGI:1915116]
ENSMUSG00000104542	66.3837	-9.19333	1.26467	-7.26938	3.61151e-13	1.32936e-11	Ighv8-15	immunoglobulin heavy variable V8-15 [Source:MGI Symbol;Acc:MGI:5434408]
ENSMUSG00000040713	9841.25	2.1053	0.289889	7.26244	3.80182e-13	1.39739e-11	Creg1	cellular repressor of E1A-stimulated genes 1 [Source:MGI Symbol;Acc:MGI:1344382]
ENSMUSG00000094164	3083.42	-7.91291	1.08964	-7.26192	3.81626e-13	1.40067e-11	Ighv2-3	immunoglobulin heavy variable 2-3 [Source:MGI Symbol;Acc:MGI:4439872]
ENSMUSG00000029484	155.968	-5.05992	0.697155	-7.25795	3.92988e-13	1.44029e-11	Anxa3	annexin A3 [Source:MGI Symbol;Acc:MGI:1201378]
ENSMUSG00000029061	69.5967	-7.40582	1.02085	-7.25459	4.02865e-13	1.47437e-11	Mmp23	matrix metallopeptidase 23 [Source:MGI Symbol;Acc:MGI:1347361]
ENSMUSG00000025877	61.6254	-6.68387	0.921504	-7.25322	4.06965e-13	1.48723e-11	Hk3	hexokinase 3 [Source:MGI Symbol;Acc:MGI:2670962]
ENSMUSG00000071984	32.4112	-7.11232	0.982311	-7.2404	4.4738e-13	1.63024e-11	Fndc1	fibronectin type III domain containing 1 [Source:MGI Symbol;Acc:MGI:1915905]
ENSMUSG00000091705	975.693	-1.4528	0.200647	-7.24056	4.46823e-13	1.63024e-11	H2-Q2	histocompatibility 2, Q region locus 2 [Source:MGI Symbol;Acc:MGI:95931]
ENSMUSG00000058119	203.098	-11.3195	1.56374	-7.23879	4.52718e-13	1.64733e-11	Gm5771	predicted gene 5771 [Source:MGI Symbol;Acc:MGI:3646222]
ENSMUSG00000060639	770.687	-2.40282	0.332215	-7.23273	4.73392e-13	1.7201e-11	H4c9	H4 clustered histone 9 [Source:MGI Symbol;Acc:MGI:2448432]
ENSMUSG00000096767	251.152	-5.85175	0.809107	-7.23236	4.74679e-13	1.72232e-11	Ighv1-62-3	immunoglobulin heavy variable 1-62-3 [Source:MGI Symbol;Acc:MGI:3648544]
ENSMUSG00000031786	35.0728	5.75329	0.795994	7.22781	4.90863e-13	1.77746e-11	Drc7	dynein regulatory complex subunit 7 [Source:MGI Symbol;Acc:MGI:2685616]
ENSMUSG00000101698	729.369	-1.85171	0.256197	-7.22769	4.91273e-13	1.77746e-11	Gm29562	predicted gene 29562 [Source:MGI Symbol;Acc:MGI:5580268]
ENSMUSG00000028657	5960.81	-2.28524	0.316314	-7.2246	5.02592e-13	1.81583e-11	Ppt1	palmitoyl-protein thioesterase 1 [Source:MGI Symbol;Acc:MGI:1298204]
ENSMUSG00000013275	216.232	-3.57385	0.494963	-7.22045	5.18153e-13	1.86939e-11	Slc41a1	solute carrier family 41, member 1 [Source:MGI Symbol;Acc:MGI:2444823]
ENSMUSG00000022837	376.843	-2.38961	0.331379	-7.21112	5.54944e-13	1.99929e-11	Iqcb1	IQ calmodulin-binding motif containing 1 [Source:MGI Symbol;Acc:MGI:2443764]
ENSMUSG00000104319	8.66453	-6.76296	0.939514	-7.19836	6.09408e-13	2.1924e-11	Ighv5-19	immunoglobulin heavy variable V5-19 [Source:MGI Symbol;Acc:MGI:5009894]
ENSMUSG00000068289	1519.04	4.82181	0.67059	7.1904	6.46027e-13	2.32086e-11	Cma2	chymase 2, mast cell [Source:MGI Symbol;Acc:MGI:88426]
ENSMUSG00000103297	6656.47	-7.20974	1.00294	-7.18859	6.54636e-13	2.34847e-11	Ighv3-2	immunoglobulin heavy variable 3-2 [Source:MGI Symbol;Acc:MGI:4439923]
ENSMUSG00000094124	2480.73	-6.66299	0.92711	-7.18683	6.63105e-13	2.3755e-11	Ighv1-74	immunoglobulin heavy variable V1-74 [Source:MGI Symbol;Acc:MGI:4439634]
ENSMUSG00000047462	198.29	-5.30713	0.738915	-7.18234	6.85293e-13	2.45154e-11	Gpr141b	G protein-coupled receptor 141B [Source:MGI Symbol;Acc:MGI:2441809]
ENSMUSG00000026980	190.618	-4.08453	0.56933	-7.17428	7.26906e-13	2.59675e-11	Ly75	lymphocyte antigen 75 [Source:MGI Symbol;Acc:MGI:106662]
ENSMUSG00000031548	108.523	-7.74624	1.0798	-7.17379	7.29469e-13	2.60225e-11	Sfrp1	secreted frizzled-related protein 1 [Source:MGI Symbol;Acc:MGI:892014]
ENSMUSG00000022237	45.9832	-7.87948	1.0989	-7.17033	7.48193e-13	2.66531e-11	Ankrd33b	ankyrin repeat domain 33B [Source:MGI Symbol;Acc:MGI:1917904]
ENSMUSG00000022489	64.0585	-4.00264	0.558324	-7.16903	7.55324e-13	2.68694e-11	Pde1b	phosphodiesterase 1B, Ca2+-calmodulin dependent [Source:MGI Symbol;Acc:MGI:97523]
ENSMUSG00000074695	144.237	-7.77399	1.08516	-7.1639	7.84155e-13	2.78561e-11	Il22	interleukin 22 [Source:MGI Symbol;Acc:MGI:1355307]
ENSMUSG00000071361	1172.39	4.86109	0.678735	7.16198	7.95214e-13	2.82096e-11	Mcpt9	mast cell protease 9 [Source:MGI Symbol;Acc:MGI:1194491]
ENSMUSG00000054196	26.5465	-8.38416	1.17069	-7.16172	7.96687e-13	2.82225e-11	Cthrc1	collagen triple helix repeat containing 1 [Source:MGI Symbol;Acc:MGI:1915838]
ENSMUSG00000038072	311.925	-2.77193	0.387068	-7.16134	7.989e-13	2.82615e-11	Galnt11	polypeptide N-acetylgalactosaminyltransferase 11 [Source:MGI Symbol;Acc:MGI:2444392]
ENSMUSG00000043088	54.0816	-4.29646	0.600561	-7.15408	8.42337e-13	2.97567e-11	Il17re	interleukin 17 receptor E [Source:MGI Symbol;Acc:MGI:1889371]
ENSMUSG00000022528	1112.43	-2.04348	0.285726	-7.15189	8.55911e-13	3.01943e-11	Hes1	hes family bHLH transcription factor 1 [Source:MGI Symbol;Acc:MGI:104853]
ENSMUSG00000078520	209.457	-11.1016	1.55238	-7.15138	8.5909e-13	3.02645e-11	Cela3a	chymotrypsin-like elastase family, member 3A [Source:MGI Symbol;Acc:MGI:3651647]
ENSMUSG00000022885	1438.46	-2.638	0.369313	-7.143	9.13177e-13	3.21254e-11	St6gal1	beta galactoside alpha 2,6 sialyltransferase 1 [Source:MGI Symbol;Acc:MGI:108470]
ENSMUSG00000110720	430.069	-2.00483	0.280725	-7.14163	9.2233e-13	3.24026e-11	Gm46223	predicted gene, 46223 [Source:MGI Symbol;Acc:MGI:5825860]
ENSMUSG00000020027	847.374	-3.1561	0.441972	-7.14094	9.2696e-13	3.24855e-11	Socs2	suppressor of cytokine signaling 2 [Source:MGI Symbol;Acc:MGI:1201787]
ENSMUSG00000042286	135.211	-2.88381	0.403844	-7.1409	9.27246e-13	3.24855e-11	Stab1	stabilin 1 [Source:MGI Symbol;Acc:MGI:2178742]
ENSMUSG00000045092	161.928	-4.30165	0.603052	-7.13313	9.81105e-13	3.43252e-11	S1pr1	sphingosine-1-phosphate receptor 1 [Source:MGI Symbol;Acc:MGI:1096355]
ENSMUSG00000027596	26.1083	-4.33611	0.607939	-7.13248	9.8578e-13	3.44414e-11	a	nonagouti [Source:MGI Symbol;Acc:MGI:87853]
ENSMUSG00000034109	912.462	1.60018	0.224423	7.13021	1.00218e-12	3.49662e-11	Golim4	golgi integral membrane protein 4 [Source:MGI Symbol;Acc:MGI:1920374]
ENSMUSG00000022799	86.8997	-3.77854	0.529994	-7.12939	1.00812e-12	3.51253e-11	Arhgap31	Rho GTPase activating protein 31 [Source:MGI Symbol;Acc:MGI:1333857]
ENSMUSG00000096452	2074.03	-6.33148	0.888247	-7.12806	1.01791e-12	3.54179e-11	Ighv1-77	immunoglobulin heavy variable 1-77 [Source:MGI Symbol;Acc:MGI:4439670]
ENSMUSG00000051978	140.085	-3.68037	0.516435	-7.1265	1.02952e-12	3.57729e-11	Erich1	glutamate rich 1 [Source:MGI Symbol;Acc:MGI:3588201]
ENSMUSG00000033278	46.2082	-8.32638	1.16936	-7.12044	1.0758e-12	3.72794e-11	Ptprm	protein tyrosine phosphatase, receptor type, M [Source:MGI Symbol;Acc:MGI:102694]
ENSMUSG00000054934	72.211	-4.53114	0.636343	-7.12059	1.07464e-12	3.72794e-11	Kcnmb4	potassium large conductance calcium-activated channel, subfamily M, beta member 4 [Source:MGI Symbol;Acc:MGI:1913272]
ENSMUSG00000022947	36.0945	-7.36642	1.03467	-7.1196	1.08241e-12	3.74572e-11	Cbr3	carbonyl reductase 3 [Source:MGI Symbol;Acc:MGI:1309992]
ENSMUSG00000056501	42.7067	-4.00241	0.562388	-7.11681	1.10456e-12	3.81719e-11	Cebpb	CCAAT/enhancer binding protein (C/EBP), beta [Source:MGI Symbol;Acc:MGI:88373]
ENSMUSG00000037379	96.9291	-8.25412	1.16087	-7.11029	1.15796e-12	3.9963e-11	Spon2	spondin 2, extracellular matrix protein [Source:MGI Symbol;Acc:MGI:1923724]
ENSMUSG00000002944	366.901	-6.1629	0.867523	-7.10402	1.2118e-12	4.17078e-11	Cd36	CD36 molecule [Source:MGI Symbol;Acc:MGI:107899]
ENSMUSG00000106480	20.7991	-7.76333	1.09279	-7.10415	1.21068e-12	4.17078e-11	Igkv14-118-1	immunoglobulin kappa chain variable 14-118-1 [Source:MGI Symbol;Acc:MGI:5009879]
ENSMUSG00000020253	595.126	-1.87126	0.263419	-7.10373	1.21432e-12	4.17383e-11	Ppm1m	protein phosphatase 1M [Source:MGI Symbol;Acc:MGI:1915155]
ENSMUSG00000037071	171.466	-2.93043	0.412872	-7.09768	1.2687e-12	4.35483e-11	Scd1	stearoyl-Coenzyme A desaturase 1 [Source:MGI Symbol;Acc:MGI:98239]
ENSMUSG00000037649	1911.84	-2.06671	0.291292	-7.09496	1.29387e-12	4.43329e-11	H2-DMa	histocompatibility 2, class II, locus DMa [Source:MGI Symbol;Acc:MGI:95921]
ENSMUSG00000076674	2432.28	-6.97965	0.983765	-7.09484	1.29504e-12	4.43329e-11	Ighv3-8	immunoglobulin heavy variable V3-8 [Source:MGI Symbol;Acc:MGI:3645298]
ENSMUSG00000037679	134.764	-5.77723	0.814811	-7.09027	1.33853e-12	4.57601e-11	Inf2	inverted formin, FH2 and WH2 domain containing [Source:MGI Symbol;Acc:MGI:1917685]
ENSMUSG00000024486	358.405	-4.75585	0.670783	-7.08999	1.34118e-12	4.57891e-11	Hbegf	heparin-binding EGF-like growth factor [Source:MGI Symbol;Acc:MGI:96070]
ENSMUSG00000025731	578.625	-1.29342	0.182554	-7.08513	1.38913e-12	4.73083e-11	Mettl26	methyltransferase like 26 [Source:MGI Symbol;Acc:MGI:1915597]
ENSMUSG00000045382	107.397	-3.95672	0.558456	-7.0851	1.3894e-12	4.73083e-11	Cxcr4	chemokine (C-X-C motif) receptor 4 [Source:MGI Symbol;Acc:MGI:109563]
ENSMUSG00000031453	645.631	-2.05497	0.290054	-7.08479	1.39253e-12	4.73517e-11	Rasa3	RAS p21 protein activator 3 [Source:MGI Symbol;Acc:MGI:1197013]
ENSMUSG00000011884	876.769	-1.42891	0.201763	-7.08211	1.4198e-12	4.81572e-11	Gltp	glycolipid transfer protein [Source:MGI Symbol;Acc:MGI:1929253]
ENSMUSG00000104532	13.1896	-6.84884	0.967065	-7.08209	1.42001e-12	4.81572e-11	Gm43739	predicted gene 43739 [Source:MGI Symbol;Acc:MGI:5663876]
ENSMUSG00000095127	1102.49	-7.01356	0.991691	-7.07232	1.52362e-12	5.16023e-11	Ighv1-82	immunoglobulin heavy variable 1-82 [Source:MGI Symbol;Acc:MGI:4439671]
ENSMUSG00000093896	548.161	-6.34079	0.896673	-7.07147	1.53306e-12	5.18529e-11	Ighv1-76	immunoglobulin heavy variable 1-76 [Source:MGI Symbol;Acc:MGI:4439737]
ENSMUSG00000071065	27.7924	3.42788	0.484834	7.07021	1.54698e-12	5.22542e-11	Olfr806	olfactory receptor 806 [Source:MGI Symbol;Acc:MGI:3030640]
ENSMUSG00000007097	31.1869	-4.18329	0.592758	-7.05733	1.69729e-12	5.72553e-11	Atp1a2	ATPase, Na+/K+ transporting, alpha 2 polypeptide [Source:MGI Symbol;Acc:MGI:88106]
ENSMUSG00000053820	6.44492	-6.33145	0.898239	-7.04873	1.80555e-12	6.08267e-11	Bcl2a1c	B cell leukemia/lymphoma 2 related protein A1c [Source:MGI Symbol;Acc:MGI:1278327]
ENSMUSG00000022226	233132	4.32272	0.613315	7.04812	1.81356e-12	6.10159e-11	Mcpt2	mast cell protease 2 [Source:MGI Symbol;Acc:MGI:96938]
ENSMUSG00000094335	24168.8	-6.26436	0.888962	-7.04683	1.83037e-12	6.15001e-11	Igkv1-117	immunoglobulin kappa variable 1-117 [Source:MGI Symbol;Acc:MGI:4439721]
ENSMUSG00000025929	23.95	-8.23487	1.16875	-7.04586	1.84313e-12	6.18471e-11	Il17a	interleukin 17A [Source:MGI Symbol;Acc:MGI:107364]
ENSMUSG00000049130	27.3989	-5.88193	0.835012	-7.04412	1.86637e-12	6.25442e-11	C5ar1	complement component 5a receptor 1 [Source:MGI Symbol;Acc:MGI:88232]
ENSMUSG00000078780	14.6676	-7.52792	1.06896	-7.04228	1.89118e-12	6.32924e-11	Gm5150	predicted gene 5150 [Source:MGI Symbol;Acc:MGI:3779469]
ENSMUSG00000035385	2441.4	-4.41364	0.626952	-7.03983	1.9248e-12	6.43328e-11	Ccl2	chemokine (C-C motif) ligand 2 [Source:MGI Symbol;Acc:MGI:98259]
ENSMUSG00000031880	644.898	-2.28169	0.324414	-7.03327	2.01745e-12	6.73411e-11	Rrad	Ras-related associated with diabetes [Source:MGI Symbol;Acc:MGI:1930943]
ENSMUSG00000032334	19.2161	-7.91888	1.12633	-7.03068	2.05531e-12	6.8515e-11	Loxl1	lysyl oxidase-like 1 [Source:MGI Symbol;Acc:MGI:106096]
ENSMUSG00000047562	26.9593	-8.40637	1.19576	-7.03013	2.06348e-12	6.86973e-11	Mmp10	matrix metallopeptidase 10 [Source:MGI Symbol;Acc:MGI:97007]
ENSMUSG00000076612	811.898	-7.1624	1.02029	-7.01994	2.21971e-12	7.37055e-11	Ighg2c	immunoglobulin heavy constant gamma 2C [Source:MGI Symbol;Acc:MGI:2686979]
ENSMUSG00000090958	31.5118	-5.76693	0.821501	-7.02	2.21872e-12	7.37055e-11	Lrrc32	leucine rich repeat containing 32 [Source:MGI Symbol;Acc:MGI:93882]
ENSMUSG00000005125	538.154	-3.0803	0.438998	-7.01666	2.27231e-12	7.53535e-11	Ndrg1	N-myc downstream regulated gene 1 [Source:MGI Symbol;Acc:MGI:1341799]
ENSMUSG00000022969	730.598	-2.06995	0.295024	-7.01622	2.27953e-12	7.54945e-11	Il10rb	interleukin 10 receptor, beta [Source:MGI Symbol;Acc:MGI:109380]
ENSMUSG00000074141	336.22	-4.90777	0.699858	-7.01251	2.34073e-12	7.74207e-11	Il4i1	interleukin 4 induced 1 [Source:MGI Symbol;Acc:MGI:109552]
ENSMUSG00000097746	134.651	-2.25744	0.322049	-7.0096	2.38998e-12	7.89468e-11	Gm6225	predicted gene 6225 [Source:MGI Symbol;Acc:MGI:3643252]
ENSMUSG00000036103	177.232	-4.38178	0.625225	-7.00833	2.41177e-12	7.95634e-11	Colec12	collectin sub-family member 12 [Source:MGI Symbol;Acc:MGI:2152907]
ENSMUSG00000003363	1295.07	-2.20247	0.314556	-7.00184	2.5262e-12	8.32304e-11	Pld3	phospholipase D family, member 3 [Source:MGI Symbol;Acc:MGI:1333782]
ENSMUSG00000033036	192.349	1.20864	0.172679	6.99934	2.57171e-12	8.46203e-11	Gm7879	predicted pseudogene 7879 [Source:MGI Symbol;Acc:MGI:3645078]
ENSMUSG00000048126	85.6619	-7.15046	1.02167	-6.99876	2.58232e-12	8.48597e-11	Col6a3	collagen, type VI, alpha 3 [Source:MGI Symbol;Acc:MGI:88461]
ENSMUSG00000045930	36.0727	-8.56301	1.22357	-6.99841	2.58892e-12	8.49667e-11	Clec14a	C-type lectin domain family 14, member a [Source:MGI Symbol;Acc:MGI:1914114]
ENSMUSG00000004110	166.246	-4.09843	0.586181	-6.99174	2.71505e-12	8.89915e-11	Cacna1e	calcium channel, voltage-dependent, R type, alpha 1E subunit [Source:MGI Symbol;Acc:MGI:106217]
ENSMUSG00000038539	61.1214	-4.00324	0.572892	-6.98777	2.79293e-12	9.14262e-11	Atf5	activating transcription factor 5 [Source:MGI Symbol;Acc:MGI:2141857]
ENSMUSG00000096150	1250.09	-6.40639	0.916967	-6.9865	2.8183e-12	9.21381e-11	Ighv1-85	immunoglobulin heavy variable 1-85 [Source:MGI Symbol;Acc:MGI:3645723]
ENSMUSG00000076575	744.618	-14.4228	2.0652	-6.9837	2.8751e-12	9.38744e-11	Igkv7-33	immunoglobulin kappa chain variable 7-33 [Source:MGI Symbol;Acc:MGI:3577282]
ENSMUSG00000022636	259.917	-4.84024	0.693113	-6.98333	2.88264e-12	9.38795e-11	Alcam	activated leukocyte cell adhesion molecule [Source:MGI Symbol;Acc:MGI:1313266]
ENSMUSG00000090622	18.1602	-7.03907	1.00798	-6.98336	2.88211e-12	9.38795e-11	A930033H14Rik	RIKEN cDNA A930033H14 gene [Source:MGI Symbol;Acc:MGI:2444562]
ENSMUSG00000024399	603.896	-3.70297	0.531065	-6.97272	3.1088e-12	1.01115e-10	Ltb	lymphotoxin B [Source:MGI Symbol;Acc:MGI:104796]
ENSMUSG00000096078	484.982	-7.97198	1.14387	-6.96929	3.18555e-12	1.03479e-10	Ighv1-62-2	immunoglobulin heavy variable 1-62-2 [Source:MGI Symbol;Acc:MGI:3644968]
ENSMUSG00000075091	56.2105	2.11226	0.303212	6.96628	3.25429e-12	1.05578e-10	Olfr1233	olfactory receptor 1233 [Source:MGI Symbol;Acc:MGI:3031067]
ENSMUSG00000038151	364.346	-5.07648	0.728821	-6.96533	3.2763e-12	1.06021e-10	Prdm1	PR domain containing 1, with ZNF domain [Source:MGI Symbol;Acc:MGI:99655]
ENSMUSG00000102453	26.6932	-6.4744	0.929506	-6.96542	3.2743e-12	1.06021e-10	Ighv1-48	immunoglobulin heavy variable V1-48 [Source:MGI Symbol;Acc:MGI:5009916]
ENSMUSG00000102773	12.085	-6.98953	1.00355	-6.96482	3.28815e-12	1.06269e-10	Ighv1-17-1	immunoglobulin heavy variable V1-17-1 [Source:MGI Symbol;Acc:MGI:5009914]
ENSMUSG00000047407	612.962	-3.28358	0.471527	-6.96371	3.3142e-12	1.06975e-10	Tgif1	TGFB-induced factor homeobox 1 [Source:MGI Symbol;Acc:MGI:1194497]
ENSMUSG00000087582	233.493	-7.44748	1.06966	-6.96249	3.34301e-12	1.07769e-10	Ighv6-7	immunoglobulin heavy variable V6-7 [Source:MGI Symbol;Acc:MGI:3644477]
ENSMUSG00000028766	100.945	-6.61517	0.950473	-6.95987	3.40589e-12	1.09657e-10	Alpl	alkaline phosphatase, liver/bone/kidney [Source:MGI Symbol;Acc:MGI:87983]
ENSMUSG00000051517	542.398	1.56148	0.224577	6.95296	3.57693e-12	1.15018e-10	Arhgef39	Rho guanine nucleotide exchange factor (GEF) 39 [Source:MGI Symbol;Acc:MGI:3036286]
ENSMUSG00000066512	39.0319	-8.94017	1.28653	-6.94903	3.67797e-12	1.18118e-10	Klk1b5	kallikrein 1-related peptidase b5 [Source:MGI Symbol;Acc:MGI:892020]
ENSMUSG00000079523	1517.9	-2.2748	0.327575	-6.94435	3.80196e-12	1.21946e-10	Tmsb10	thymosin, beta 10 [Source:MGI Symbol;Acc:MGI:109146]
ENSMUSG00000079492	292.941	-1.62415	0.233898	-6.94381	3.81652e-12	1.22258e-10	Gm11127	predicted gene 11127 [Source:MGI Symbol;Acc:MGI:3779381]
ENSMUSG00000029810	3272.46	-4.92983	0.710408	-6.93944	3.93662e-12	1.25874e-10	Tmem176b	transmembrane protein 176B [Source:MGI Symbol;Acc:MGI:1916348]
ENSMUSG00000032714	8.01935	-6.38987	0.920818	-6.93934	3.93929e-12	1.25874e-10	Syde1	synapse defective 1, Rho GTPase, homolog 1 (C. elegans) [Source:MGI Symbol;Acc:MGI:1918959]
ENSMUSG00000106387	233.953	-6.94614	1.00122	-6.93765	3.98678e-12	1.27232e-10	Igkv4-73	immunoglobulin kappa variable 4-73 [Source:MGI Symbol;Acc:MGI:3645825]
ENSMUSG00000030717	1310.9	-5.5808	0.804448	-6.93742	3.99312e-12	1.27275e-10	Nupr1	nuclear protein transcription regulator 1 [Source:MGI Symbol;Acc:MGI:1891834]
ENSMUSG00000022150	29.4123	-8.5321	1.23011	-6.93602	4.03305e-12	1.28233e-10	Dab2	disabled 2, mitogen-responsive phosphoprotein [Source:MGI Symbol;Acc:MGI:109175]
ENSMUSG00000102313	518.961	-7.20121	1.03823	-6.93601	4.03327e-12	1.28233e-10	Ighv1-62-1	immunoglobulin heavy variable 1-62-1 [Source:MGI Symbol;Acc:MGI:3704125]
ENSMUSG00000086507	25.6038	-3.63356	0.524188	-6.9318	4.1552e-12	1.31944e-10	Adap2os	ArfGAP with dual PH domains 2, opposite strand [Source:MGI Symbol;Acc:MGI:3650197]
ENSMUSG00000033909	336.475	-1.41442	0.204177	-6.92739	4.28679e-12	1.35953e-10	Usp36	ubiquitin specific peptidase 36 [Source:MGI Symbol;Acc:MGI:1919594]
ENSMUSG00000036782	32.1018	-8.15019	1.17685	-6.92546	4.34574e-12	1.37651e-10	Klhl13	kelch-like 13 [Source:MGI Symbol;Acc:MGI:1914705]
ENSMUSG00000035828	1130.65	-2.5996	0.375456	-6.92384	4.39557e-12	1.39056e-10	Pim3	proviral integration site 3 [Source:MGI Symbol;Acc:MGI:1355297]
ENSMUSG00000055172	123.599	-5.01378	0.724252	-6.9227	4.43128e-12	1.40012e-10	C1ra	complement component 1, r subcomponent A [Source:MGI Symbol;Acc:MGI:1355313]
ENSMUSG00000076441	243.564	-4.56151	0.658997	-6.9219	4.4564e-12	1.40631e-10	Ass1	argininosuccinate synthetase 1 [Source:MGI Symbol;Acc:MGI:88090]
ENSMUSG00000042784	126.211	-4.44732	0.642546	-6.9214	4.47191e-12	1.40945e-10	Muc1	mucin 1, transmembrane [Source:MGI Symbol;Acc:MGI:97231]
ENSMUSG00000025915	334.245	-2.43561	0.352162	-6.91618	4.63977e-12	1.46055e-10	Sgk3	serum/glucocorticoid regulated kinase 3 [Source:MGI Symbol;Acc:MGI:2182368]
ENSMUSG00000024907	559.745	-8.70626	1.26121	-6.90312	5.08717e-12	1.59941e-10	Gal	galanin and GMAP prepropeptide [Source:MGI Symbol;Acc:MGI:95637]
ENSMUSG00000030084	90.9459	-5.84181	0.846973	-6.89728	5.30085e-12	1.66453e-10	Plxna1	plexin A1 [Source:MGI Symbol;Acc:MGI:107685]
ENSMUSG00000093838	1747.82	-7.15794	1.03787	-6.89676	5.32037e-12	1.6686e-10	Ighv3-1	immunoglobulin heavy variable 3-1 [Source:MGI Symbol;Acc:MGI:4439534]
ENSMUSG00000000983	229.788	-7.98542	1.15839	-6.89354	5.44201e-12	1.70465e-10	Wfdc18	WAP four-disulfide core domain 18 [Source:MGI Symbol;Acc:MGI:107506]
ENSMUSG00000031530	119.127	-3.69697	0.536607	-6.88953	5.59761e-12	1.75123e-10	Dusp4	dual specificity phosphatase 4 [Source:MGI Symbol;Acc:MGI:2442191]
ENSMUSG00000055917	1690.82	1.9057	0.276665	6.88813	5.65317e-12	1.76644e-10	Zfp277	zinc finger protein 277 [Source:MGI Symbol;Acc:MGI:1890393]
ENSMUSG00000110918	80.6665	2.67267	0.38859	6.87786	6.07571e-12	1.89614e-10	Gm48862	predicted gene, 48862 [Source:MGI Symbol;Acc:MGI:6098604]
ENSMUSG00000076532	7645.52	-7.6815	1.11783	-6.87183	6.33855e-12	1.97575e-10	Igkv4-91	immunoglobulin kappa chain variable 4-91 [Source:MGI Symbol;Acc:MGI:3642277]
ENSMUSG00000019564	115.603	-2.96605	0.431749	-6.86983	6.42776e-12	2.0011e-10	Arid3a	AT rich interactive domain 3A (BRIGHT-like) [Source:MGI Symbol;Acc:MGI:1328360]
ENSMUSG00000000957	58.8467	-3.63533	0.529361	-6.86738	6.539e-12	2.03325e-10	Mmp14	matrix metallopeptidase 14 (membrane-inserted) [Source:MGI Symbol;Acc:MGI:101900]
ENSMUSG00000102301	32.4699	-7.13938	1.0401	-6.86411	6.6906e-12	2.07784e-10	Ighv8-2	immunoglobulin heavy variable V8-2 [Source:MGI Symbol;Acc:MGI:3647474]
ENSMUSG00000040592	2271.65	-3.63071	0.529543	-6.85631	7.06597e-12	2.19174e-10	Cd79b	CD79B antigen [Source:MGI Symbol;Acc:MGI:96431]
ENSMUSG00000026009	345.65	-5.59942	0.817071	-6.85303	7.22995e-12	2.23987e-10	Icos	inducible T cell co-stimulator [Source:MGI Symbol;Acc:MGI:1858745]
ENSMUSG00000021835	45.13	-6.90283	1.00768	-6.85021	7.37408e-12	2.28175e-10	Bmp4	bone morphogenetic protein 4 [Source:MGI Symbol;Acc:MGI:88180]
ENSMUSG00000053063	262.468	-3.59018	0.524574	-6.84399	7.70153e-12	2.38018e-10	Clec12a	C-type lectin domain family 12, member a [Source:MGI Symbol;Acc:MGI:3040968]
ENSMUSG00000018916	36.4942	-6.59388	0.96379	-6.84161	7.8308e-12	2.41719e-10	Csf2	colony stimulating factor 2 (granulocyte-macrophage) [Source:MGI Symbol;Acc:MGI:1339752]
ENSMUSG00000006800	121.906	-3.89989	0.570148	-6.84013	7.91227e-12	2.43938e-10	Sulf2	sulfatase 2 [Source:MGI Symbol;Acc:MGI:1919293]
ENSMUSG00000024065	154.624	-4.44095	0.649276	-6.83985	7.92772e-12	2.44118e-10	Ehd3	EH-domain containing 3 [Source:MGI Symbol;Acc:MGI:1928900]
ENSMUSG00000029270	2630.5	1.70599	0.249478	6.83822	8.01835e-12	2.4661e-10	Dipk1a	divergent protein kinase domain 1A [Source:MGI Symbol;Acc:MGI:1914516]
ENSMUSG00000085771	16.7548	-4.98814	0.729545	-6.83733	8.06803e-12	2.47839e-10	C230066G23Rik	RIKEN cDNA C230066G23 gene [Source:MGI Symbol;Acc:MGI:2141339]
ENSMUSG00000001348	1042.86	-2.58434	0.377989	-6.83706	8.08344e-12	2.48012e-10	Acp5	acid phosphatase 5, tartrate resistant [Source:MGI Symbol;Acc:MGI:87883]
ENSMUSG00000041920	1378.78	-1.77906	0.260256	-6.83582	8.15354e-12	2.49862e-10	Slc16a6	solute carrier family 16 (monocarboxylic acid transporters), member 6 [Source:MGI Symbol;Acc:MGI:2144585]
ENSMUSG00000066621	571.599	-2.1799	0.318906	-6.83554	8.16943e-12	2.50047e-10	Tecpr1	tectonin beta-propeller repeat containing 1 [Source:MGI Symbol;Acc:MGI:1917631]
ENSMUSG00000097736	64.1498	-5.25011	0.768247	-6.83388	8.26482e-12	2.52663e-10	9530059O14Rik	RIKEN cDNA 9530059O14 gene [Source:MGI Symbol;Acc:MGI:2442421]
ENSMUSG00000052698	93.498	-3.59759	0.526481	-6.83328	8.29966e-12	2.53424e-10	Tln2	talin 2 [Source:MGI Symbol;Acc:MGI:1917799]
ENSMUSG00000001576	1276.96	-1.96844	0.288085	-6.83283	8.32576e-12	2.53916e-10	Ergic1	endoplasmic reticulum-golgi intermediate compartment (ERGIC) 1 [Source:MGI Symbol;Acc:MGI:1914708]
ENSMUSG00000021701	177.641	-5.23796	0.766637	-6.83238	8.3515e-12	2.54396e-10	Plk2	polo like kinase 2 [Source:MGI Symbol;Acc:MGI:1099790]
ENSMUSG00000104422	7402.74	-7.37522	1.07953	-6.83187	8.38157e-12	2.55006e-10	Ighv1-14	immunoglobulin heavy variable 1-14 [Source:MGI Symbol;Acc:MGI:4439781]
ENSMUSG00000024027	617.599	-5.32241	0.779129	-6.83123	8.41891e-12	2.55836e-10	Glp1r	glucagon-like peptide 1 receptor [Source:MGI Symbol;Acc:MGI:99571]
ENSMUSG00000056116	913.246	-0.823674	0.120654	-6.82673	8.68693e-12	2.63666e-10	H2-T22	histocompatibility 2, T region locus 22 [Source:MGI Symbol;Acc:MGI:95956]
ENSMUSG00000020676	46.904	-6.86735	1.00606	-6.826	8.7318e-12	2.643e-10	Ccl11	chemokine (C-C motif) ligand 11 [Source:MGI Symbol;Acc:MGI:103576]
ENSMUSG00000022604	345.252	-2.47967	0.363257	-6.82621	8.71866e-12	2.643e-10	Cep97	centrosomal protein 97 [Source:MGI Symbol;Acc:MGI:1921451]
ENSMUSG00000085451	75.1372	2.3344	0.342001	6.82571	8.74937e-12	2.643e-10	Gm40614	predicted gene, 40614 [Source:MGI Symbol;Acc:MGI:5623499]
ENSMUSG00000096490	11334.1	-7.56339	1.10805	-6.82585	8.74051e-12	2.643e-10	Igkv10-94	immunoglobulin kappa variable 10-94 [Source:MGI Symbol;Acc:MGI:3646140]
ENSMUSG00000001555	30.6279	-8.3627	1.22569	-6.82285	8.92515e-12	2.6929e-10	Fkbp10	FK506 binding protein 10 [Source:MGI Symbol;Acc:MGI:104769]
ENSMUSG00000017754	140.654	-4.41859	0.647729	-6.82166	8.99937e-12	2.71207e-10	Pltp	phospholipid transfer protein [Source:MGI Symbol;Acc:MGI:103151]
ENSMUSG00000025357	535.263	-1.95694	0.287132	-6.81549	9.39416e-12	2.8277e-10	Dgka	diacylglycerol kinase, alpha [Source:MGI Symbol;Acc:MGI:102952]
ENSMUSG00000033287	26.1384	-7.24558	1.06408	-6.80927	9.80976e-12	2.94931e-10	Kctd17	potassium channel tetramerisation domain containing 17 [Source:MGI Symbol;Acc:MGI:1920094]
ENSMUSG00000026036	713.467	1.09344	0.160656	6.80608	1.00295e-11	3.01181e-10	Nif3l1	Ngg1 interacting factor 3-like 1 (S. pombe) [Source:MGI Symbol;Acc:MGI:1929485]
ENSMUSG00000096410	2965.58	-6.68864	0.983775	-6.79895	1.05383e-11	3.16087e-10	Ighv1-19	immunoglobulin heavy variable V1-19 [Source:MGI Symbol;Acc:MGI:4439779]
ENSMUSG00000021541	38.1074	3.41103	0.502572	6.78715	1.14367e-11	3.42631e-10	Trpc7	transient receptor potential cation channel, subfamily C, member 7 [Source:MGI Symbol;Acc:MGI:1349470]
ENSMUSG00000072623	86.8654	-3.02689	0.446041	-6.78612	1.15192e-11	3.44694e-10	Zfp9	zinc finger protein 9 [Source:MGI Symbol;Acc:MGI:99210]
ENSMUSG00000016918	43.2297	-7.02831	1.03784	-6.77203	1.2699e-11	3.79552e-10	Sulf1	sulfatase 1 [Source:MGI Symbol;Acc:MGI:2138563]
ENSMUSG00000020964	2760.37	-1.95839	0.28921	-6.77152	1.27435e-11	3.80436e-10	Sel1l	sel-1 suppressor of lin-12-like (C. elegans) [Source:MGI Symbol;Acc:MGI:1329016]
ENSMUSG00000015143	71.5091	-5.4392	0.803283	-6.77121	1.27711e-11	3.80811e-10	Actn1	actinin, alpha 1 [Source:MGI Symbol;Acc:MGI:2137706]
ENSMUSG00000026821	219.735	-2.5919	0.382927	-6.76864	1.30003e-11	3.87191e-10	Ralgds	ral guanine nucleotide dissociation stimulator [Source:MGI Symbol;Acc:MGI:107485]
ENSMUSG00000021978	210.539	-2.63593	0.389556	-6.76649	1.31947e-11	3.92523e-10	Extl3	exostosin-like glycosyltransferase 3 [Source:MGI Symbol;Acc:MGI:1860765]
ENSMUSG00000027398	387.298	-6.37036	0.942469	-6.75923	1.38726e-11	4.12209e-10	Il1b	interleukin 1 beta [Source:MGI Symbol;Acc:MGI:96543]
ENSMUSG00000036112	7610.11	1.37431	0.203354	6.75824	1.39677e-11	4.14548e-10	Metap2	methionine aminopeptidase 2 [Source:MGI Symbol;Acc:MGI:1929701]
ENSMUSG00000051682	54.3394	-6.3105	0.93422	-6.75483	1.43006e-11	4.23934e-10	Treml4	triggering receptor expressed on myeloid cells-like 4 [Source:MGI Symbol;Acc:MGI:1923239]
ENSMUSG00000039145	319.815	-3.30773	0.48988	-6.75213	1.45694e-11	4.31401e-10	Camk1d	calcium/calmodulin-dependent protein kinase ID [Source:MGI Symbol;Acc:MGI:2442190]
ENSMUSG00000018821	218.357	-3.46708	0.513741	-6.74871	1.49168e-11	4.41173e-10	Avpi1	arginine vasopressin-induced 1 [Source:MGI Symbol;Acc:MGI:1916784]
ENSMUSG00000027583	112.703	-3.89808	0.577709	-6.74747	1.50446e-11	4.44436e-10	Zbtb46	zinc finger and BTB domain containing 46 [Source:MGI Symbol;Acc:MGI:1919397]
ENSMUSG00000001098	2797.85	1.48129	0.219549	6.74696	1.50978e-11	4.4549e-10	Kctd10	potassium channel tetramerisation domain containing 10 [Source:MGI Symbol;Acc:MGI:2141207]
ENSMUSG00000037922	495.713	-3.79145	0.561973	-6.74667	1.51281e-11	4.45868e-10	Bank1	B cell scaffold protein with ankyrin repeats 1 [Source:MGI Symbol;Acc:MGI:2442120]
ENSMUSG00000011256	304.667	-4.52063	0.67018	-6.74541	1.526e-11	4.49234e-10	Adam19	a disintegrin and metallopeptidase domain 19 (meltrin beta) [Source:MGI Symbol;Acc:MGI:105377]
ENSMUSG00000021115	2308.18	1.5949	0.236499	6.74379	1.54309e-11	4.53546e-10	Vrk1	vaccinia related kinase 1 [Source:MGI Symbol;Acc:MGI:1261847]
ENSMUSG00000035493	180.74	-3.31824	0.492052	-6.74368	1.54421e-11	4.53546e-10	Tgfbi	transforming growth factor, beta induced [Source:MGI Symbol;Acc:MGI:99959]
ENSMUSG00000035314	117.913	-3.43622	0.509893	-6.73911	1.59365e-11	4.67525e-10	Gdpd5	glycerophosphodiester phosphodiesterase domain containing 5 [Source:MGI Symbol;Acc:MGI:2686926]
ENSMUSG00000003154	56.7539	-4.40253	0.653313	-6.73877	1.5973e-11	4.68057e-10	Foxj2	forkhead box J2 [Source:MGI Symbol;Acc:MGI:1926805]
ENSMUSG00000025780	438.195	-2.79847	0.415367	-6.73735	1.61298e-11	4.72109e-10	Itih5	inter-alpha (globulin) inhibitor H5 [Source:MGI Symbol;Acc:MGI:1925751]
ENSMUSG00000076633	273.376	-7.72358	1.14647	-6.73682	1.61893e-11	4.73306e-10	Ighv5-2	immunoglobulin heavy variable 5-2 [Source:MGI Symbol;Acc:MGI:4439893]
ENSMUSG00000002365	252.548	-4.03442	0.599052	-6.73467	1.64306e-11	4.79807e-10	Snx9	sorting nexin 9 [Source:MGI Symbol;Acc:MGI:1913866]
ENSMUSG00000038173	48.2327	-5.41864	0.804758	-6.73325	1.65914e-11	4.83946e-10	Enpp6	ectonucleotide pyrophosphatase/phosphodiesterase 6 [Source:MGI Symbol;Acc:MGI:2445171]
ENSMUSG00000031297	48.6463	-4.74528	0.705226	-6.72875	1.71131e-11	4.98594e-10	Slc7a3	solute carrier family 7 (cationic amino acid transporter, y+ system), member 3 [Source:MGI Symbol;Acc:MGI:1100521]
ENSMUSG00000058690	539.818	-2.03025	0.301806	-6.72698	1.73218e-11	5.04097e-10	Ccser2	coiled-coil serine rich 2 [Source:MGI Symbol;Acc:MGI:101859]
ENSMUSG00000028494	1407.85	-1.30965	0.194702	-6.72641	1.73904e-11	5.05515e-10	Plin2	perilipin 2 [Source:MGI Symbol;Acc:MGI:87920]
ENSMUSG00000094694	9384.95	-7.34434	1.09196	-6.72583	1.7459e-11	5.06929e-10	Ighv1-9	immunoglobulin heavy variable V1-9 [Source:MGI Symbol;Acc:MGI:4439621]
ENSMUSG00000094094	912.037	-7.82301	1.16329	-6.72491	1.75705e-11	5.09584e-10	Igkv5-45	immunoglobulin kappa chain variable 5-45 [Source:MGI Symbol;Acc:MGI:4439774]
ENSMUSG00000094728	5.42041	-6.08871	0.905995	-6.72046	1.81148e-11	5.23579e-10	AC132444.2	0
ENSMUSG00000095450	5.42041	-6.08871	0.905995	-6.72046	1.81148e-11	5.23579e-10	AC132444.4	0
ENSMUSG00000095787	5.42041	-6.08871	0.905995	-6.72046	1.81148e-11	5.23579e-10	AC133103.6	0
ENSMUSG00000029193	94.8228	-7.93722	1.1817	-6.71677	1.85795e-11	5.36402e-10	Cckar	cholecystokinin A receptor [Source:MGI Symbol;Acc:MGI:99478]
ENSMUSG00000032548	96.1738	-3.12554	0.465753	-6.71072	1.93671e-11	5.58507e-10	Slco2a1	solute carrier organic anion transporter family, member 2a1 [Source:MGI Symbol;Acc:MGI:1346021]
ENSMUSG00000030077	21.0707	-7.504	1.12016	-6.69906	2.09765e-11	6.04233e-10	Chl1	cell adhesion molecule L1-like [Source:MGI Symbol;Acc:MGI:1098266]
ENSMUSG00000041556	13.2559	-7.11747	1.0627	-6.69757	2.11915e-11	6.09735e-10	Fbxo2	F-box protein 2 [Source:MGI Symbol;Acc:MGI:2446216]
ENSMUSG00000031995	335.995	-2.48626	0.371254	-6.69693	2.12844e-11	6.11717e-10	St14	suppression of tumorigenicity 14 (colon carcinoma) [Source:MGI Symbol;Acc:MGI:1338881]
ENSMUSG00000022227	181245	3.80169	0.568067	6.69233	2.19647e-11	6.30557e-10	Mcpt1	mast cell protease 1 [Source:MGI Symbol;Acc:MGI:96937]
ENSMUSG00000087305	604.712	-3.7448	0.559711	-6.69059	2.22268e-11	6.37362e-10	A430035B10Rik	RIKEN cDNA A430035B10 gene [Source:MGI Symbol;Acc:MGI:2443789]
ENSMUSG00000005947	8062.71	2.6567	0.397096	6.69031	2.22703e-11	6.37889e-10	Itgae	integrin alpha E, epithelial-associated [Source:MGI Symbol;Acc:MGI:1298377]
ENSMUSG00000090395	22.1015	-7.86344	1.17543	-6.68984	2.23419e-11	6.39219e-10	Ighv5-8	immunoglobulin heavy variable V5-8 [Source:MGI Symbol;Acc:MGI:5009890]
ENSMUSG00000023959	195.547	-3.24596	0.485433	-6.68673	2.28212e-11	6.52199e-10	Clic5	chloride intracellular channel 5 [Source:MGI Symbol;Acc:MGI:1917912]
ENSMUSG00000079138	258.664	-5.25243	0.785807	-6.68413	2.32303e-11	6.63146e-10	Gm8818	predicted pseudogene 8818 [Source:MGI Symbol;Acc:MGI:3645903]
ENSMUSG00000019775	56.0159	-4.57035	0.684161	-6.68022	2.38579e-11	6.80297e-10	Rgs17	regulator of G-protein signaling 17 [Source:MGI Symbol;Acc:MGI:1927469]
ENSMUSG00000001025	226.968	-3.15165	0.472098	-6.67585	2.4581e-11	7.00133e-10	S100a6	S100 calcium binding protein A6 (calcyclin) [Source:MGI Symbol;Acc:MGI:1339467]
ENSMUSG00000030789	2500.51	2.30672	0.345645	6.67367	2.49489e-11	7.09815e-10	Itgax	integrin alpha X [Source:MGI Symbol;Acc:MGI:96609]
ENSMUSG00000021306	288.973	-2.56777	0.384814	-6.67277	2.51024e-11	7.13386e-10	Gpr137b	G protein-coupled receptor 137B [Source:MGI Symbol;Acc:MGI:1891463]
ENSMUSG00000104934	6.10873	-5.45401	0.817483	-6.67171	2.52838e-11	7.17738e-10	Igkv11-118	immunoglobulin kappa chain variable 11-118 [Source:MGI Symbol;Acc:MGI:5009878]
ENSMUSG00000002265	49.5831	-5.27736	0.791093	-6.67097	2.54111e-11	7.20547e-10	Peg3	paternally expressed 3 [Source:MGI Symbol;Acc:MGI:104748]
ENSMUSG00000095583	2860.12	-6.83583	1.02549	-6.66591	2.63022e-11	7.44984e-10	Ighv14-2	immunoglobulin heavy variable 14-2 [Source:MGI Symbol;Acc:MGI:4439607]
ENSMUSG00000023903	27.621	-4.20498	0.631076	-6.66318	2.67965e-11	7.58141e-10	Mmp25	matrix metallopeptidase 25 [Source:MGI Symbol;Acc:MGI:2443938]
ENSMUSG00000111503	39.6763	-3.48811	0.523575	-6.6621	2.69943e-11	7.62888e-10	Gm47034	predicted gene, 47034 [Source:MGI Symbol;Acc:MGI:6095732]
ENSMUSG00000022122	35.825	-8.81659	1.3249	-6.65453	2.84211e-11	8.02321e-10	Ednrb	endothelin receptor type B [Source:MGI Symbol;Acc:MGI:102720]
ENSMUSG00000052572	25.3729	-6.66573	1.00179	-6.65381	2.85595e-11	8.05335e-10	Dlg2	discs large MAGUK scaffold protein 2 [Source:MGI Symbol;Acc:MGI:1344351]
ENSMUSG00000085786	53.7007	-4.48321	0.673918	-6.65246	2.88227e-11	8.11856e-10	Gm15987	predicted gene 15987 [Source:MGI Symbol;Acc:MGI:3801849]
ENSMUSG00000031955	86.7067	-3.14825	0.47355	-6.64818	2.96739e-11	8.34908e-10	Bcar1	breast cancer anti-estrogen resistance 1 [Source:MGI Symbol;Acc:MGI:108091]
ENSMUSG00000113542	24.3995	6.14594	0.924501	6.64784	2.97428e-11	8.35919e-10	Gm19154	predicted gene, 19154 [Source:MGI Symbol;Acc:MGI:5011339]
ENSMUSG00000028776	96.9277	-4.65057	0.699679	-6.64672	2.99694e-11	8.40431e-10	Tinagl1	tubulointerstitial nephritis antigen-like 1 [Source:MGI Symbol;Acc:MGI:2137617]
ENSMUSG00000101304	112.335	5.23521	0.78762	6.64688	2.99379e-11	8.40431e-10	Plet1os	placenta expressed transcript 1, opposite strand [Source:MGI Symbol;Acc:MGI:1916881]
ENSMUSG00000022548	71.5929	-6.85037	1.03211	-6.63728	3.19532e-11	8.94547e-10	Apod	apolipoprotein D [Source:MGI Symbol;Acc:MGI:88056]
ENSMUSG00000085837	28.6479	-6.99346	1.05368	-6.6372	3.19694e-11	8.94547e-10	Kcnmb4os2	potassium large conductance calcium-activated channel, subfamily M, beta member 4, opposite strand 2 [Source:MGI Symbol;Acc:MGI:1918263]
ENSMUSG00000050315	59.7389	-4.65411	0.701348	-6.63596	3.22402e-11	9.01132e-10	Synpo2	synaptopodin 2 [Source:MGI Symbol;Acc:MGI:2153070]
ENSMUSG00000025646	707.008	1.44434	0.217681	6.63514	3.2419e-11	9.04141e-10	Atrip	ATR interacting protein [Source:MGI Symbol;Acc:MGI:1925349]
ENSMUSG00000082726	3.29487	-5.0869	0.766648	-6.63525	3.23958e-11	9.04141e-10	Gm11424	predicted gene 11424 [Source:MGI Symbol;Acc:MGI:3651336]
ENSMUSG00000035258	46.0935	-4.81711	0.726395	-6.63154	3.32202e-11	9.25472e-10	Abi3bp	ABI gene family, member 3 (NESH) binding protein [Source:MGI Symbol;Acc:MGI:2444583]
ENSMUSG00000095863	2409.89	-5.94806	0.897048	-6.6307	3.341e-11	9.29741e-10	Ighv1-67	immunoglobulin heavy variable V1-67 [Source:MGI Symbol;Acc:MGI:3645228]
ENSMUSG00000039774	210.49	-3.25472	0.491037	-6.62826	3.39665e-11	9.43933e-10	Galnt12	polypeptide N-acetylgalactosaminyltransferase 12 [Source:MGI Symbol;Acc:MGI:2444664]
ENSMUSG00000040181	118.84	-2.05733	0.310393	-6.62814	3.39942e-11	9.43933e-10	Fmo1	flavin containing monooxygenase 1 [Source:MGI Symbol;Acc:MGI:1310002]
ENSMUSG00000022893	81.1715	-5.13798	0.775614	-6.6244	3.48667e-11	9.67103e-10	Adamts1	a disintegrin-like and metallopeptidase (reprolysin type) with thrombospondin type 1 motif, 1 [Source:MGI Symbol;Acc:MGI:109249]
ENSMUSG00000026281	1722.22	1.24208	0.187559	6.62236	3.5352e-11	9.79496e-10	Dtymk	deoxythymidylate kinase [Source:MGI Symbol;Acc:MGI:108396]
ENSMUSG00000032673	1064.33	1.56958	0.237021	6.62213	3.54068e-11	9.79948e-10	Prorsd1	prolyl-tRNA synthetase domain containing 1 [Source:MGI Symbol;Acc:MGI:1915189]
ENSMUSG00000026170	267.377	-4.32512	0.653507	-6.61832	3.63308e-11	1.00443e-09	Cyp27a1	cytochrome P450, family 27, subfamily a, polypeptide 1 [Source:MGI Symbol;Acc:MGI:88594]
ENSMUSG00000006576	19.3641	-7.70659	1.1652	-6.61399	3.74106e-11	1.03316e-09	Slc4a3	solute carrier family 4 (anion exchanger), member 3 [Source:MGI Symbol;Acc:MGI:109350]
ENSMUSG00000056220	810.206	2.00779	0.303662	6.61194	3.79325e-11	1.04643e-09	Pla2g4a	phospholipase A2, group IVA (cytosolic, calcium-dependent) [Source:MGI Symbol;Acc:MGI:1195256]
ENSMUSG00000095642	3079.41	-7.04556	1.06591	-6.60987	3.8466e-11	1.06e-09	Ighv14-3	immunoglobulin heavy variable V14-3 [Source:MGI Symbol;Acc:MGI:4439764]
ENSMUSG00000001627	2196.59	-1.95255	0.295596	-6.60548	3.96239e-11	1.09073e-09	Ifrd1	interferon-related developmental regulator 1 [Source:MGI Symbol;Acc:MGI:1316717]
ENSMUSG00000076569	2514.49	-8.06531	1.22171	-6.60164	4.06639e-11	1.11815e-09	Igkv5-39	immunoglobulin kappa variable 5-39 [Source:MGI Symbol;Acc:MGI:2686255]
ENSMUSG00000024679	107.781	-3.74531	0.567421	-6.60058	4.09553e-11	1.12494e-09	Ms4a6d	membrane-spanning 4-domains, subfamily A, member 6D [Source:MGI Symbol;Acc:MGI:1916024]
ENSMUSG00000075703	531.138	2.05387	0.311557	6.59226	4.33181e-11	1.18856e-09	Selenoi	selenoprotein I [Source:MGI Symbol;Acc:MGI:107898]
ENSMUSG00000070780	507.87	-3.14469	0.477181	-6.59013	4.39438e-11	1.20443e-09	Rbm47	RNA binding motif protein 47 [Source:MGI Symbol;Acc:MGI:2384294]
ENSMUSG00000117575	50.8212	-4.21798	0.640271	-6.58781	4.46371e-11	1.22211e-09	Gm36486	predicted gene, 36486 [Source:MGI Symbol;Acc:MGI:5595645]
ENSMUSG00000095204	1596.02	-6.19105	0.941227	-6.57764	4.77987e-11	1.30727e-09	Ighv1-52	immunoglobulin heavy variable 1-52 [Source:MGI Symbol;Acc:MGI:4439752]
ENSMUSG00000016256	3989.38	-1.14289	0.173923	-6.57127	4.98864e-11	1.3629e-09	Ctsz	cathepsin Z [Source:MGI Symbol;Acc:MGI:1891190]
ENSMUSG00000076518	1646.47	-10.433	1.58773	-6.571	4.99795e-11	1.36398e-09	Igkv2-112	immunoglobulin kappa variable 2-112 [Source:MGI Symbol;Acc:MGI:3644894]
ENSMUSG00000007207	13.5921	-7.18471	1.09375	-6.56887	5.06979e-11	1.3821e-09	Stx1a	syntaxin 1A (brain) [Source:MGI Symbol;Acc:MGI:109355]
ENSMUSG00000052942	41.8771	-7.11064	1.08349	-6.56271	5.28395e-11	1.43894e-09	Glis3	GLIS family zinc finger 3 [Source:MGI Symbol;Acc:MGI:2444289]
ENSMUSG00000026981	36.0201	-7.09264	1.08116	-6.5602	5.37356e-11	1.46178e-09	Il1rn	interleukin 1 receptor antagonist [Source:MGI Symbol;Acc:MGI:96547]
ENSMUSG00000036169	47.3274	-7.31839	1.11658	-6.5543	5.59032e-11	1.51912e-09	Sostdc1	sclerostin domain containing 1 [Source:MGI Symbol;Acc:MGI:1913292]
ENSMUSG00000001946	145.321	-6.6145	1.0095	-6.55224	5.66819e-11	1.53864e-09	Esam	endothelial cell-specific adhesion molecule [Source:MGI Symbol;Acc:MGI:1916774]
ENSMUSG00000032372	297.221	2.38704	0.364326	6.55193	5.67965e-11	1.5401e-09	Plscr2	phospholipid scramblase 2 [Source:MGI Symbol;Acc:MGI:1270860]
ENSMUSG00000002486	158.046	-1.0822	0.165367	-6.54426	5.97888e-11	1.61952e-09	Tchp	trichoplein, keratin filament binding [Source:MGI Symbol;Acc:MGI:1925082]
ENSMUSG00000076523	5345.54	-6.06148	0.927075	-6.53828	6.22307e-11	1.68387e-09	Igkv15-103	immunoglobulin kappa chain variable 15-103 [Source:MGI Symbol;Acc:MGI:96513]
ENSMUSG00000001542	770.137	-2.70897	0.414346	-6.53794	6.23718e-11	1.68589e-09	Ell2	elongation factor RNA polymerase II 2 [Source:MGI Symbol;Acc:MGI:2183438]
ENSMUSG00000094433	5532.48	-7.21705	1.10429	-6.53548	6.34054e-11	1.71201e-09	Igkv5-43	immunoglobulin kappa chain variable 5-43 [Source:MGI Symbol;Acc:MGI:4943320]
ENSMUSG00000034456	16.4086	4.09971	0.627373	6.53472	6.37281e-11	1.7189e-09	Uroc1	urocanase domain containing 1 [Source:MGI Symbol;Acc:MGI:2385332]
ENSMUSG00000091800	11.2751	-6.89104	1.05493	-6.53224	6.47924e-11	1.74576e-09	Igkv1-115	immunoglobulin kappa variable 1-115 [Source:MGI Symbol;Acc:MGI:3644873]
ENSMUSG00000020009	1938.98	-1.67918	0.257235	-6.5278	6.67448e-11	1.79478e-09	Ifngr1	interferon gamma receptor 1 [Source:MGI Symbol;Acc:MGI:107655]
ENSMUSG00000085939	252.716	4.57051	0.700163	6.52778	6.67529e-11	1.79478e-09	Cd63-ps	CD63 antigen, pseudogene [Source:MGI Symbol;Acc:MGI:105972]
ENSMUSG00000018774	422.14	-3.79332	0.581495	-6.52339	6.87356e-11	1.84613e-09	Cd68	CD68 antigen [Source:MGI Symbol;Acc:MGI:88342]
ENSMUSG00000089762	12.5483	-7.30162	1.11963	-6.52143	6.96395e-11	1.86844e-09	Ier5l	immediate early response 5-like [Source:MGI Symbol;Acc:MGI:1919750]
ENSMUSG00000031996	658.381	-1.41889	0.217625	-6.5199	7.03545e-11	1.88563e-09	Aplp2	amyloid beta (A4) precursor-like protein 2 [Source:MGI Symbol;Acc:MGI:88047]
ENSMUSG00000034714	514.933	1.60559	0.246292	6.51906	7.07476e-11	1.89417e-09	Ttyh2	tweety family member 2 [Source:MGI Symbol;Acc:MGI:2157091]
ENSMUSG00000076540	6690.55	-7.33986	1.12633	-6.51663	7.1906e-11	1.92316e-09	Igkv4-80	immunoglobulin kappa variable 4-80 [Source:MGI Symbol;Acc:MGI:4439653]
ENSMUSG00000070031	1276.78	-1.94062	0.29788	-6.51477	7.27999e-11	1.94503e-09	Sp140	Sp140 nuclear body protein [Source:MGI Symbol;Acc:MGI:3702467]
ENSMUSG00000022512	44.2261	-7.05608	1.08324	-6.5139	7.32249e-11	1.95433e-09	Cldn1	claudin 1 [Source:MGI Symbol;Acc:MGI:1276109]
ENSMUSG00000044337	54.9369	-5.75784	0.883958	-6.51371	7.33188e-11	1.95478e-09	Ackr3	atypical chemokine receptor 3 [Source:MGI Symbol;Acc:MGI:109562]
ENSMUSG00000024095	1594.54	2.382	0.365885	6.51025	7.50276e-11	1.99825e-09	Hnrnpll	heterogeneous nuclear ribonucleoprotein L-like [Source:MGI Symbol;Acc:MGI:1919942]
ENSMUSG00000103254	1293.08	-7.27915	1.1184	-6.50854	7.58843e-11	2.01895e-09	Ighv1-15	immunoglobulin heavy variable 1-15 [Source:MGI Symbol;Acc:MGI:4439782]
ENSMUSG00000110386	255.846	-1.69498	0.260482	-6.50711	7.66098e-11	2.03612e-09	Gm42031	predicted gene, 42031 [Source:MGI Symbol;Acc:MGI:5624916]
ENSMUSG00000035692	33.0541	-4.54261	0.69815	-6.50664	7.68518e-11	2.04042e-09	Isg15	ISG15 ubiquitin-like modifier [Source:MGI Symbol;Acc:MGI:1855694]
ENSMUSG00000056749	193.499	-3.80116	0.584463	-6.50369	7.83752e-11	2.0787e-09	Nfil3	nuclear factor, interleukin 3, regulated [Source:MGI Symbol;Acc:MGI:109495]
ENSMUSG00000121342	51.5427	-4.21548	0.648385	-6.50152	7.95142e-11	2.10671e-09	#N/A	#N/A
ENSMUSG00000022225	10976.6	-3.60004	0.553758	-6.50111	7.9729e-11	2.1102e-09	Cma1	chymase 1, mast cell [Source:MGI Symbol;Acc:MGI:96941]
ENSMUSG00000033863	179.308	-2.89648	0.445979	-6.49464	8.32315e-11	2.20062e-09	Klf9	Kruppel-like factor 9 [Source:MGI Symbol;Acc:MGI:1333856]
ENSMUSG00000079190	85.7239	-3.06475	0.471984	-6.49333	8.39578e-11	2.21751e-09	AC133103.1	nuclear body protein SP140-like [Source:NCBI gene;Acc:100041057]
ENSMUSG00000057722	49.7005	-4.75514	0.73248	-6.49184	8.47916e-11	2.23721e-09	Lepr	leptin receptor [Source:MGI Symbol;Acc:MGI:104993]
ENSMUSG00000089716	16.4341	-3.40559	0.525038	-6.48637	8.79295e-11	2.3176e-09	Gm6264	predicted gene 6264 [Source:MGI Symbol;Acc:MGI:3779580]
ENSMUSG00000004098	10.2988	-6.39542	0.986011	-6.48616	8.80536e-11	2.31847e-09	Col5a3	collagen, type V, alpha 3 [Source:MGI Symbol;Acc:MGI:1858212]
ENSMUSG00000096580	6.399	-6.32833	0.976037	-6.4837	8.95005e-11	2.35413e-09	Igkv1-132	immunoglobulin kappa variable 1-132 [Source:MGI Symbol;Acc:MGI:3648800]
ENSMUSG00000022468	28.5244	-7.17216	1.10645	-6.48216	9.04199e-11	2.37586e-09	Endou	endonuclease, polyU-specific [Source:MGI Symbol;Acc:MGI:97746]
ENSMUSG00000076695	2613.39	-7.93471	1.22438	-6.48062	9.13461e-11	2.39772e-09	Ighv1-18	immunoglobulin heavy variable V1-18 [Source:MGI Symbol;Acc:MGI:4439780]
ENSMUSG00000027624	34.6782	-5.2925	0.816719	-6.4802	9.1602e-11	2.40196e-09	Epb41l1	erythrocyte membrane protein band 4.1 like 1 [Source:MGI Symbol;Acc:MGI:103010]
ENSMUSG00000032436	12070.6	1.79708	0.277458	6.47693	9.36051e-11	2.45195e-09	Cmtm7	CKLF-like MARVEL transmembrane domain containing 7 [Source:MGI Symbol;Acc:MGI:2447166]
ENSMUSG00000040524	64.9659	-4.09925	0.633176	-6.47411	9.53748e-11	2.49574e-09	Zfp609	zinc finger protein 609 [Source:MGI Symbol;Acc:MGI:2674092]
ENSMUSG00000006948	93.2345	-5.11714	0.790518	-6.47315	9.59823e-11	2.50906e-09	Klk4	kallikrein related-peptidase 4 (prostase, enamel matrix, prostate) [Source:MGI Symbol;Acc:MGI:1861379]
ENSMUSG00000021298	96.8911	-4.28525	0.662285	-6.4704	9.77447e-11	2.5525e-09	Gpr132	G protein-coupled receptor 132 [Source:MGI Symbol;Acc:MGI:1890220]
ENSMUSG00000011179	1239.91	-2.28264	0.35282	-6.46971	9.8191e-11	2.56153e-09	Odc1	ornithine decarboxylase, structural 1 [Source:MGI Symbol;Acc:MGI:97402]
ENSMUSG00000042842	1597.78	-4.35134	0.672647	-6.46898	9.86685e-11	2.57135e-09	Serpinb6b	serine (or cysteine) peptidase inhibitor, clade B, member 6b [Source:MGI Symbol;Acc:MGI:894688]
ENSMUSG00000079192	23.323	-4.15219	0.642816	-6.45937	1.05139e-10	2.73717e-09	AC125149.1	0
ENSMUSG00000033350	76.6664	-3.95113	0.61172	-6.45904	1.05369e-10	2.74034e-09	Chst2	carbohydrate sulfotransferase 2 [Source:MGI Symbol;Acc:MGI:1891160]
ENSMUSG00000075702	292.288	-2.6844	0.415678	-6.45788	1.06179e-10	2.7586e-09	Selenom	selenoprotein M [Source:MGI Symbol;Acc:MGI:2149786]
ENSMUSG00000030605	1983.46	-4.11782	0.638011	-6.45415	1.08825e-10	2.82446e-09	Mfge8	milk fat globule-EGF factor 8 protein [Source:MGI Symbol;Acc:MGI:102768]
ENSMUSG00000097910	20.8188	-3.85881	0.59799	-6.45298	1.09675e-10	2.84361e-09	5033428I22Rik	RIKEN cDNA 5033428I22 gene [Source:MGI Symbol;Acc:MGI:1923246]
ENSMUSG00000000567	117.363	-4.21102	0.652598	-6.4527	1.09878e-10	2.84598e-09	Sox9	SRY (sex determining region Y)-box 9 [Source:MGI Symbol;Acc:MGI:98371]
ENSMUSG00000092600	38.3444	3.20351	0.496562	6.45139	1.10832e-10	2.86777e-09	Gm20442	predicted gene 20442 [Source:MGI Symbol;Acc:MGI:5141907]
ENSMUSG00000047878	43.8262	-3.78416	0.586587	-6.45115	1.11003e-10	2.86927e-09	A4galt	alpha 1,4-galactosyltransferase [Source:MGI Symbol;Acc:MGI:3512453]
ENSMUSG00000025017	614.063	-2.34755	0.364234	-6.44516	1.15476e-10	2.98186e-09	Pik3ap1	phosphoinositide-3-kinase adaptor protein 1 [Source:MGI Symbol;Acc:MGI:1933177]
ENSMUSG00000040627	244.617	-5.74343	0.891879	-6.43969	1.19716e-10	3.0882e-09	Aicda	activation-induced cytidine deaminase [Source:MGI Symbol;Acc:MGI:1342279]
ENSMUSG00000015085	109.057	-5.20878	0.808905	-6.4393	1.20026e-10	3.09308e-09	Entpd2	ectonucleoside triphosphate diphosphohydrolase 2 [Source:MGI Symbol;Acc:MGI:1096863]
ENSMUSG00000019795	1007.82	0.732459	0.113766	6.43829	1.20829e-10	3.11063e-09	Pcmt1	protein-L-isoaspartate (D-aspartate) O-methyltransferase 1 [Source:MGI Symbol;Acc:MGI:97502]
ENSMUSG00000039697	489.199	-2.16719	0.336838	-6.43392	1.24356e-10	3.19816e-09	Ncoa7	nuclear receptor coactivator 7 [Source:MGI Symbol;Acc:MGI:2444847]
ENSMUSG00000102952	1729.94	-5.92739	0.922082	-6.42827	1.29066e-10	3.31596e-09	Ighv1-25	immunoglobulin heavy variable 1-25 [Source:MGI Symbol;Acc:MGI:3648295]
ENSMUSG00000101585	126.802	-2.67909	0.416795	-6.42784	1.29432e-10	3.32199e-09	1600010M07Rik	RIKEN cDNA 1600010M07 gene [Source:MGI Symbol;Acc:MGI:1917031]
ENSMUSG00000026817	26.3916	-8.11094	1.26278	-6.42308	1.33542e-10	3.42403e-09	Ak1	adenylate kinase 1 [Source:MGI Symbol;Acc:MGI:87977]
ENSMUSG00000099974	580.205	-4.52569	0.704744	-6.42176	1.34709e-10	3.45047e-09	Bcl2a1d	B cell leukemia/lymphoma 2 related protein A1d [Source:MGI Symbol;Acc:MGI:1278325]
ENSMUSG00000050014	152.074	-4.1311	0.644108	-6.41367	1.42055e-10	3.63498e-09	Apol10b	apolipoprotein L 10B [Source:MGI Symbol;Acc:MGI:3043522]
ENSMUSG00000052727	153.257	-5.10175	0.796	-6.40924	1.46247e-10	3.73848e-09	Map1b	microtubule-associated protein 1B [Source:MGI Symbol;Acc:MGI:1306778]
ENSMUSG00000047216	20.0914	-7.80695	1.21867	-6.40612	1.49265e-10	3.8118e-09	Cdh19	cadherin 19, type 2 [Source:MGI Symbol;Acc:MGI:3588198]
ENSMUSG00000078853	893.195	-1.18778	0.185618	-6.39907	1.56324e-10	3.98805e-09	Igtp	interferon gamma induced GTPase [Source:MGI Symbol;Acc:MGI:107729]
ENSMUSG00000073411	22503.5	-1.27021	0.198564	-6.39694	1.58518e-10	4.03999e-09	H2-D1	histocompatibility 2, D region locus 1 [Source:MGI Symbol;Acc:MGI:95896]
ENSMUSG00000033208	29.0769	-5.77236	0.902641	-6.39497	1.60579e-10	4.08842e-09	S100b	S100 protein, beta polypeptide, neural [Source:MGI Symbol;Acc:MGI:98217]
ENSMUSG00000098098	35.1418	-5.0011	0.782291	-6.39289	1.62776e-10	4.1402e-09	Bvht	braveheart long non-coding RNA [Source:MGI Symbol;Acc:MGI:5434104]
ENSMUSG00000026424	44.7423	-8.87332	1.38825	-6.39172	1.64033e-10	4.168e-09	Gpr37l1	G protein-coupled receptor 37-like 1 [Source:MGI Symbol;Acc:MGI:1928503]
ENSMUSG00000054672	21.8129	-7.60724	1.19028	-6.39111	1.64688e-10	4.18048e-09	5830411N06Rik	RIKEN cDNA 5830411N06 gene [Source:MGI Symbol;Acc:MGI:2443685]
ENSMUSG00000093906	84.4447	-10.0532	1.57338	-6.38954	1.66384e-10	4.21932e-09	Igkv9-129	immunoglobulin kappa variable 9-129 [Source:MGI Symbol;Acc:MGI:3525017]
ENSMUSG00000096715	9425.06	-7.61979	1.19332	-6.38537	1.7098e-10	4.33154e-09	Igkv3-4	immunoglobulin kappa variable 3-4 [Source:MGI Symbol;Acc:MGI:1330855]
ENSMUSG00000034312	428.175	-2.85956	0.447866	-6.38485	1.71565e-10	4.34203e-09	Iqsec1	IQ motif and Sec7 domain 1 [Source:MGI Symbol;Acc:MGI:1196356]
ENSMUSG00000049001	28.9485	-5.19622	0.814034	-6.3833	1.73311e-10	4.38186e-09	Ndnf	neuron-derived neurotrophic factor [Source:MGI Symbol;Acc:MGI:1915419]
ENSMUSG00000026072	43.0883	-5.47027	0.856998	-6.38305	1.73591e-10	4.3846e-09	Il1r1	interleukin 1 receptor, type I [Source:MGI Symbol;Acc:MGI:96545]
ENSMUSG00000034957	24.7458	-3.08827	0.483895	-6.38212	1.74652e-10	4.40702e-09	Cebpa	CCAAT/enhancer binding protein (C/EBP), alpha [Source:MGI Symbol;Acc:MGI:99480]
ENSMUSG00000029910	1579.18	2.26362	0.354771	6.38053	1.76479e-10	4.44871e-09	Mad2l1	MAD2 mitotic arrest deficient-like 1 [Source:MGI Symbol;Acc:MGI:1860374]
ENSMUSG00000043336	1095.06	-1.95417	0.306294	-6.38006	1.77024e-10	4.45803e-09	Filip1l	filamin A interacting protein 1-like [Source:MGI Symbol;Acc:MGI:1925999]
ENSMUSG00000029401	1171.8	-1.74366	0.273404	-6.3776	1.7989e-10	4.52572e-09	Rilpl2	Rab interacting lysosomal protein-like 2 [Source:MGI Symbol;Acc:MGI:1933112]
ENSMUSG00000045322	21.3101	-7.27225	1.14073	-6.3751	1.82843e-10	4.59546e-09	Tlr9	toll-like receptor 9 [Source:MGI Symbol;Acc:MGI:1932389]
ENSMUSG00000029344	1825	-1.66468	0.261146	-6.37452	1.83542e-10	4.60849e-09	Tpst2	protein-tyrosine sulfotransferase 2 [Source:MGI Symbol;Acc:MGI:1309516]
ENSMUSG00000078698	93.6691	3.43523	0.538915	6.37435	1.83746e-10	4.60906e-09	Mrgpra3	MAS-related GPR, member A3 [Source:MGI Symbol;Acc:MGI:2684085]
ENSMUSG00000105668	16.0253	-5.92673	0.929964	-6.37308	1.85273e-10	4.64278e-09	Igkv8-22	immunoglobulin kappa chain variable 8-22 [Source:MGI Symbol;Acc:MGI:5009833]
ENSMUSG00000104742	7.6856	-6.05982	0.951115	-6.37128	1.87462e-10	4.69302e-09	Igkv9-128	immunoglobulin kappa chain variable 9-128 [Source:MGI Symbol;Acc:MGI:3809196]
ENSMUSG00000020589	189.886	-2.37896	0.373472	-6.36984	1.89219e-10	4.73235e-09	Fam49a	family with sequence similarity 49, member A [Source:MGI Symbol;Acc:MGI:1261783]
ENSMUSG00000028327	88.3865	-3.33571	0.523814	-6.36811	1.91368e-10	4.78138e-09	Stra6l	STRA6-like [Source:MGI Symbol;Acc:MGI:1921402]
ENSMUSG00000068341	75.5683	-9.57404	1.50371	-6.36694	1.92835e-10	4.81332e-09	Reg3d	regenerating islet-derived 3 delta [Source:MGI Symbol;Acc:MGI:1353426]
ENSMUSG00000105123	184.261	-6.22906	0.979108	-6.36198	1.99172e-10	4.9666e-09	Ighv1-79	immunoglobulin heavy variable 1-79 [Source:MGI Symbol;Acc:MGI:3648258]
ENSMUSG00000031636	43.4251	-6.62469	1.04156	-6.36035	2.013e-10	5.01475e-09	Pdlim3	PDZ and LIM domain 3 [Source:MGI Symbol;Acc:MGI:1859274]
ENSMUSG00000076608	1938.85	-6.0166	0.946066	-6.35959	2.02289e-10	5.03447e-09	Igkj5	immunoglobulin kappa joining 5 [Source:MGI Symbol;Acc:MGI:1316738]
ENSMUSG00000024664	66.8549	-3.29728	0.518602	-6.35802	2.04371e-10	5.08132e-09	Fads3	fatty acid desaturase 3 [Source:MGI Symbol;Acc:MGI:1928740]
ENSMUSG00000095210	3307.71	-7.84427	1.23434	-6.35503	2.0838e-10	5.17593e-09	Ighv5-9-1	immunoglobulin heavy variable 5-9-1 [Source:MGI Symbol;Acc:MGI:4439810]
ENSMUSG00000092274	3627.56	-1.85451	0.291852	-6.35426	2.09435e-10	5.19706e-09	Neat1	nuclear paraspeckle assembly transcript 1 (non-protein coding) [Source:MGI Symbol;Acc:MGI:1914211]
ENSMUSG00000033777	37.1125	-6.24679	0.983275	-6.35305	2.11093e-10	5.2331e-09	Tlr13	toll-like receptor 13 [Source:MGI Symbol;Acc:MGI:3045213]
ENSMUSG00000049422	2401.25	-3.20827	0.505187	-6.35066	2.144e-10	5.30989e-09	Chchd10	coiled-coil-helix-coiled-coil-helix domain containing 10 [Source:MGI Symbol;Acc:MGI:2143558]
ENSMUSG00000076512	237.802	-8.48128	1.33639	-6.3464	2.20408e-10	5.45338e-09	Igkv9-123	immunoglobulin kappa variable 9-123 [Source:MGI Symbol;Acc:MGI:3643848]
ENSMUSG00000044562	48.5856	-4.65515	0.733959	-6.34252	2.26036e-10	5.5872e-09	Rasip1	Ras interacting protein 1 [Source:MGI Symbol;Acc:MGI:1917153]
ENSMUSG00000004296	34.1384	-8.4811	1.33792	-6.33903	2.31221e-10	5.70981e-09	Il12b	interleukin 12b [Source:MGI Symbol;Acc:MGI:96540]
ENSMUSG00000015094	181.621	-3.62828	0.57272	-6.33516	2.37092e-10	5.84911e-09	Npdc1	neural proliferation, differentiation and control 1 [Source:MGI Symbol;Acc:MGI:1099802]
ENSMUSG00000054072	82.8314	-3.72678	0.588353	-6.33426	2.38488e-10	5.87784e-09	Iigp1	interferon inducible GTPase 1 [Source:MGI Symbol;Acc:MGI:1926259]
ENSMUSG00000022848	160.627	-3.21632	0.507974	-6.33166	2.42538e-10	5.97189e-09	Slc49a4	solute carrier family 49 member 4 [Source:MGI Symbol;Acc:MGI:2387188]
ENSMUSG00000039239	35.9755	-6.87264	1.08557	-6.33089	2.43749e-10	5.9959e-09	Tgfb2	transforming growth factor, beta 2 [Source:MGI Symbol;Acc:MGI:98726]
ENSMUSG00000021149	2266.69	1.11185	0.175725	6.32725	2.49572e-10	6.1332e-09	Gtpbp4	GTP binding protein 4 [Source:MGI Symbol;Acc:MGI:1916487]
ENSMUSG00000032268	29.0265	-8.51409	1.34579	-6.32645	2.50873e-10	6.15923e-09	Tmprss5	transmembrane protease, serine 5 (spinesin) [Source:MGI Symbol;Acc:MGI:1933407]
ENSMUSG00000040759	18.6751	-7.87762	1.24557	-6.32449	2.54072e-10	6.23176e-09	Cmtm5	CKLF-like MARVEL transmembrane domain containing 5 [Source:MGI Symbol;Acc:MGI:2447164]
ENSMUSG00000042436	27.3481	-8.42739	1.33272	-6.32343	2.55827e-10	6.26876e-09	Mfap4	microfibrillar-associated protein 4 [Source:MGI Symbol;Acc:MGI:1342276]
ENSMUSG00000001930	134.496	-4.38728	0.693842	-6.32317	2.56256e-10	6.2732e-09	Vwf	Von Willebrand factor [Source:MGI Symbol;Acc:MGI:98941]
ENSMUSG00000003352	109.395	-5.78008	0.914236	-6.32231	2.57688e-10	6.3022e-09	Cacnb3	calcium channel, voltage-dependent, beta 3 subunit [Source:MGI Symbol;Acc:MGI:103307]
ENSMUSG00000069114	26.141	-2.94045	0.465311	-6.31932	2.62715e-10	6.41898e-09	Zbtb10	zinc finger and BTB domain containing 10 [Source:MGI Symbol;Acc:MGI:2139883]
ENSMUSG00000114784	264.366	4.18386	0.66219	6.31821	2.64607e-10	6.45899e-09	Gm47754	predicted gene, 47754 [Source:MGI Symbol;Acc:MGI:6096900]
ENSMUSG00000030255	52.9608	-6.28382	0.994615	-6.31784	2.65246e-10	6.46839e-09	Sspn	sarcospan [Source:MGI Symbol;Acc:MGI:1353511]
ENSMUSG00000020101	642.247	-3.20204	0.506883	-6.31711	2.66493e-10	6.49256e-09	Vsir	V-set immunoregulatory receptor [Source:MGI Symbol;Acc:MGI:1921298]
ENSMUSG00000043421	945.384	-2.45955	0.389422	-6.3159	2.68596e-10	6.53754e-09	Hilpda	hypoxia inducible lipid droplet associated [Source:MGI Symbol;Acc:MGI:1916823]
ENSMUSG00000005883	22.873	-6.65851	1.05475	-6.3129	2.73855e-10	6.65917e-09	Spo11	SPO11 meiotic protein covalently bound to DSB [Source:MGI Symbol;Acc:MGI:1349669]
ENSMUSG00000031097	120.927	-4.21421	0.66773	-6.31125	2.76782e-10	6.72392e-09	Tnni2	troponin I, skeletal, fast 2 [Source:MGI Symbol;Acc:MGI:105070]
ENSMUSG00000022582	29.9472	-6.8542	1.08677	-6.30696	2.84564e-10	6.90638e-09	Ly6g	lymphocyte antigen 6 complex, locus G [Source:MGI Symbol;Acc:MGI:109440]
ENSMUSG00000105757	1017.87	-6.66867	1.05746	-6.30632	2.85749e-10	6.92853e-09	Ighv1-83	immunoglobulin heavy variable 1-83 [Source:MGI Symbol;Acc:MGI:3648939]
ENSMUSG00000040724	27.0746	-4.33365	0.687418	-6.30425	2.89599e-10	7.01519e-09	Kcna2	potassium voltage-gated channel, shaker-related subfamily, member 2 [Source:MGI Symbol;Acc:MGI:96659]
ENSMUSG00000028195	303.679	-6.45305	1.02364	-6.30406	2.89955e-10	7.01714e-09	Ccn1	cellular communication network factor 1 [Source:MGI Symbol;Acc:MGI:88613]
ENSMUSG00000029122	35.0934	-6.07714	0.964142	-6.30316	2.91642e-10	7.05124e-09	Evc	EvC ciliary complex subunit 1 [Source:MGI Symbol;Acc:MGI:1890596]
ENSMUSG00000048078	55.0738	-6.06845	0.962832	-6.30271	2.92494e-10	7.06512e-09	Tenm4	teneurin transmembrane protein 4 [Source:MGI Symbol;Acc:MGI:2447063]
ENSMUSG00000024155	37.7767	6.80163	1.07959	6.30021	2.97235e-10	7.17284e-09	Meiob	meiosis specific with OB domains [Source:MGI Symbol;Acc:MGI:1922428]
ENSMUSG00000026131	141.788	-2.27991	0.362051	-6.2972	3.03078e-10	7.30691e-09	Dst	dystonin [Source:MGI Symbol;Acc:MGI:104627]
ENSMUSG00000018537	65.3092	1.7438	0.276937	6.29673	3.03999e-10	7.32218e-09	Pcgf2	polycomb group ring finger 2 [Source:MGI Symbol;Acc:MGI:99161]
ENSMUSG00000076653	689.928	-7.54047	1.19765	-6.29605	3.0532e-10	7.34703e-09	Ighv7-2	immunoglobulin heavy variable 7-2 [Source:MGI Symbol;Acc:MGI:4439623]
ENSMUSG00000055546	40.2168	-6.20297	0.98549	-6.2943	3.08799e-10	7.42372e-09	Timd4	T cell immunoglobulin and mucin domain containing 4 [Source:MGI Symbol;Acc:MGI:2445125]
ENSMUSG00000024036	305.907	-2.16519	0.34406	-6.29305	3.11283e-10	7.47639e-09	Slc37a1	solute carrier family 37 (glycerol-3-phosphate transporter), member 1 [Source:MGI Symbol;Acc:MGI:2446181]
ENSMUSG00000032125	40.3679	-8.98814	1.42854	-6.29185	3.13701e-10	7.52736e-09	Robo4	roundabout guidance receptor 4 [Source:MGI Symbol;Acc:MGI:1921394]
ENSMUSG00000025408	774.971	-1.65289	0.26273	-6.29121	3.15006e-10	7.55154e-09	Ddit3	DNA-damage inducible transcript 3 [Source:MGI Symbol;Acc:MGI:109247]
ENSMUSG00000079363	695.863	-3.67294	0.584093	-6.28828	3.21001e-10	7.688e-09	Gbp4	guanylate binding protein 4 [Source:MGI Symbol;Acc:MGI:97072]
ENSMUSG00000044703	111.953	-4.57909	0.728324	-6.28715	3.23346e-10	7.73688e-09	Phf11a	PHD finger protein 11A [Source:MGI Symbol;Acc:MGI:1918441]
ENSMUSG00000076564	17188.4	-6.52069	1.03728	-6.28635	3.25016e-10	7.76953e-09	Igkv12-46	immunoglobulin kappa variable 12-46 [Source:MGI Symbol;Acc:MGI:4439773]
ENSMUSG00000029287	49.6529	-4.40531	0.70079	-6.2862	3.25337e-10	7.76989e-09	Tgfbr3	transforming growth factor, beta receptor III [Source:MGI Symbol;Acc:MGI:104637]
ENSMUSG00000039153	437.897	-2.13791	0.340315	-6.28215	3.33917e-10	7.96734e-09	Runx2	runt related transcription factor 2 [Source:MGI Symbol;Acc:MGI:99829]
ENSMUSG00000076589	6.33277	-5.49852	0.875522	-6.28027	3.37981e-10	8.05676e-09	Igkv8-18	immunoglobulin kappa variable 8-18 [Source:MGI Symbol;Acc:MGI:1330845]
ENSMUSG00000054641	33.8758	-8.73419	1.39118	-6.27825	3.424e-10	8.15445e-09	Mmrn1	multimerin 1 [Source:MGI Symbol;Acc:MGI:1918195]
ENSMUSG00000058672	10672.4	1.94507	0.309857	6.27733	3.44433e-10	8.1952e-09	Tubb2a	tubulin, beta 2A class IIA [Source:MGI Symbol;Acc:MGI:107861]
ENSMUSG00000017144	114.862	-4.83984	0.771268	-6.27518	3.49235e-10	8.30166e-09	Rnd3	Rho family GTPase 3 [Source:MGI Symbol;Acc:MGI:1921444]
ENSMUSG00000045680	12.5721	-6.31118	1.00702	-6.26717	3.67664e-10	8.73158e-09	Tcf21	transcription factor 21 [Source:MGI Symbol;Acc:MGI:1202715]
ENSMUSG00000040280	5.9226	-5.80038	0.925763	-6.26551	3.71598e-10	8.81679e-09	Ndufa4l2	Ndufa4, mitochondrial complex associated like 2 [Source:MGI Symbol;Acc:MGI:3039567]
ENSMUSG00000022817	80.9412	-5.56328	0.888072	-6.26445	3.74149e-10	8.86904e-09	Itgb5	integrin beta 5 [Source:MGI Symbol;Acc:MGI:96614]
ENSMUSG00000073538	2777.97	1.57612	0.251792	6.25962	3.85922e-10	9.1311e-09	E330020D12Rik	Riken cDNA E330020D12 gene [Source:MGI Symbol;Acc:MGI:3761270]
ENSMUSG00000105817	4.84284	-5.92064	0.945843	-6.25964	3.85858e-10	9.1311e-09	Igkv15-97	immunoglobulin kappa chain variable 15-97 [Source:MGI Symbol;Acc:MGI:5009871]
ENSMUSG00000032238	390.382	-4.54803	0.727092	-6.2551	3.97258e-10	9.39058e-09	Rora	RAR-related orphan receptor alpha [Source:MGI Symbol;Acc:MGI:104661]
ENSMUSG00000032557	1233.34	-1.62604	0.260084	-6.25196	4.05341e-10	9.57276e-09	Uba5	ubiquitin-like modifier activating enzyme 5 [Source:MGI Symbol;Acc:MGI:1913913]
ENSMUSG00000017009	901.692	-4.08723	0.6538	-6.2515	4.06541e-10	9.59218e-09	Sdc4	syndecan 4 [Source:MGI Symbol;Acc:MGI:1349164]
ENSMUSG00000112261	77.3336	-6.6593	1.06579	-6.24823	4.15133e-10	9.78584e-09	Gm47599	predicted gene, 47599 [Source:MGI Symbol;Acc:MGI:6096651]
ENSMUSG00000020674	27.71	-8.44655	1.35451	-6.23589	4.49229e-10	1.05798e-08	Pxdn	peroxidasin [Source:MGI Symbol;Acc:MGI:1916925]
ENSMUSG00000103893	6.49901	-6.08432	0.975994	-6.23397	4.54746e-10	1.06998e-08	Ighv5-18	immunoglobulin heavy variable V5-18 [Source:MGI Symbol;Acc:MGI:5009892]
ENSMUSG00000026932	225.339	-3.71782	0.596401	-6.23375	4.55398e-10	1.07052e-08	Nacc2	nucleus accumbens associated 2, BEN and BTB (POZ) domain containing [Source:MGI Symbol;Acc:MGI:1915241]
ENSMUSG00000023078	614.412	-9.70801	1.55765	-6.23247	4.59147e-10	1.07834e-08	Cxcl13	chemokine (C-X-C motif) ligand 13 [Source:MGI Symbol;Acc:MGI:1888499]
ENSMUSG00000035506	140.033	-2.63189	0.422441	-6.23019	4.65876e-10	1.09313e-08	Slc12a8	solute carrier family 12 (potassium/chloride transporters), member 8 [Source:MGI Symbol;Acc:MGI:2443672]
ENSMUSG00000047963	49.4168	-6.29083	1.01026	-6.22696	4.75562e-10	1.11483e-08	Stbd1	starch binding domain 1 [Source:MGI Symbol;Acc:MGI:1261768]
ENSMUSG00000094006	13171.3	-7.33285	1.17772	-6.22632	4.77526e-10	1.1184e-08	Igkv4-59	immunoglobulin kappa variable 4-59 [Source:MGI Symbol;Acc:MGI:3646808]
ENSMUSG00000018476	953.635	-2.59474	0.4169	-6.22389	4.84974e-10	1.1348e-08	Kdm6b	KDM1 lysine (K)-specific demethylase 6B [Source:MGI Symbol;Acc:MGI:2448492]
ENSMUSG00000091268	24.1222	-7.9909	1.28401	-6.22338	4.86547e-10	1.13744e-08	Igkv17-134	immunoglobulin kappa chain variable 17-134 [Source:MGI Symbol;Acc:MGI:4936953]
ENSMUSG00000034675	118.815	-3.03849	0.488319	-6.22235	4.89761e-10	1.1439e-08	Dbn1	drebrin 1 [Source:MGI Symbol;Acc:MGI:1931838]
ENSMUSG00000070873	32.6295	-8.68158	1.39563	-6.22055	4.95427e-10	1.15607e-08	Lilra5	leukocyte immunoglobulin-like receptor, subfamily A (with TM domain), member 5 [Source:MGI Symbol;Acc:MGI:3647196]
ENSMUSG00000041992	48.8109	-4.10948	0.660941	-6.21762	5.04763e-10	1.17678e-08	Rapgef5	Rap guanine nucleotide exchange factor (GEF) 5 [Source:MGI Symbol;Acc:MGI:2444365]
ENSMUSG00000094951	5760.4	-6.12513	0.985373	-6.21606	5.09808e-10	1.18745e-08	Ighv5-6	immunoglobulin heavy variable 5-6 [Source:MGI Symbol;Acc:MGI:4439815]
ENSMUSG00000047880	402.053	-4.77891	0.768851	-6.21565	5.11138e-10	1.18946e-08	Cxcr5	chemokine (C-X-C motif) receptor 5 [Source:MGI Symbol;Acc:MGI:103567]
ENSMUSG00000023243	127.023	-3.47182	0.558648	-6.21467	5.14312e-10	1.19575e-08	Kcnk5	potassium channel, subfamily K, member 5 [Source:MGI Symbol;Acc:MGI:1336175]
ENSMUSG00000097383	199.617	2.58259	0.415724	6.21226	5.22264e-10	1.21313e-08	1500026H17Rik	RIKEN cDNA 1500026H17 gene [Source:MGI Symbol;Acc:MGI:1916252]
ENSMUSG00000029343	7.69395	-6.5955	1.06185	-6.21133	5.25391e-10	1.21928e-08	Crybb1	crystallin, beta B1 [Source:MGI Symbol;Acc:MGI:104992]
ENSMUSG00000039542	64.7069	-3.96939	0.639843	-6.2037	5.51517e-10	1.27875e-08	Ncam1	neural cell adhesion molecule 1 [Source:MGI Symbol;Acc:MGI:97281]
ENSMUSG00000029161	560.719	-2.61644	0.422026	-6.19972	5.6563e-10	1.30908e-08	Cgref1	cell growth regulator with EF hand domain 1 [Source:MGI Symbol;Acc:MGI:1915817]
ENSMUSG00000031486	14.9298	-6.52092	1.05179	-6.19984	5.65189e-10	1.30908e-08	Adgra2	adhesion G protein-coupled receptor A2 [Source:MGI Symbol;Acc:MGI:1925810]
ENSMUSG00000043079	85.4787	-5.23554	0.844514	-6.19947	5.66552e-10	1.31002e-08	Synpo	synaptopodin [Source:MGI Symbol;Acc:MGI:1099446]
ENSMUSG00000024426	717.032	-2.31373	0.373273	-6.1985	5.70033e-10	1.31687e-08	Atat1	alpha tubulin acetyltransferase 1 [Source:MGI Symbol;Acc:MGI:1913869]
ENSMUSG00000074743	111.635	-4.78173	0.772128	-6.19292	5.90594e-10	1.36314e-08	Thbd	thrombomodulin [Source:MGI Symbol;Acc:MGI:98736]
ENSMUSG00000031628	1713.66	1.86622	0.301952	6.18052	6.38909e-10	1.47331e-08	Casp3	caspase 3 [Source:MGI Symbol;Acc:MGI:107739]
ENSMUSG00000102315	425.309	-6.09367	0.987009	-6.17388	6.66351e-10	1.5352e-08	Ighv1-28	immunoglobulin heavy variable 1-28 [Source:MGI Symbol;Acc:MGI:3644938]
ENSMUSG00000038646	1768.35	1.15327	0.186824	6.17304	6.6989e-10	1.54196e-08	Ramac	RNA guanine-7 methyltransferase activating subunit [Source:MGI Symbol;Acc:MGI:1914398]
ENSMUSG00000034751	292.943	-2.73556	0.44333	-6.17047	6.80864e-10	1.5658e-08	Mast4	microtubule associated serine/threonine kinase family member 4 [Source:MGI Symbol;Acc:MGI:1918885]
ENSMUSG00000026458	210.777	-4.62612	0.750253	-6.16608	7.00026e-10	1.60842e-08	Ppfia4	protein tyrosine phosphatase, receptor type, f polypeptide (PTPRF), interacting protein (liprin), alpha 4 [Source:MGI Symbol;Acc:MGI:1915757]
ENSMUSG00000009185	28.4846	-8.48557	1.37663	-6.16401	7.09253e-10	1.62815e-08	Ccl8	chemokine (C-C motif) ligand 8 [Source:MGI Symbol;Acc:MGI:101878]
ENSMUSG00000095981	5289.74	-7.72637	1.25353	-6.16367	7.10799e-10	1.63022e-08	Ighv10-1	immunoglobulin heavy variable 10-1 [Source:MGI Symbol;Acc:MGI:4439620]
ENSMUSG00000070690	14.5985	6.29133	1.02149	6.15898	7.3217e-10	1.67772e-08	Albfm1	albumin superfamily member 1 [Source:MGI Symbol;Acc:MGI:1923342]
ENSMUSG00000030701	88.7787	-7.24144	1.1758	-6.15875	7.33205e-10	1.67858e-08	Plekhb1	pleckstrin homology domain containing, family B (evectins) member 1 [Source:MGI Symbol;Acc:MGI:1351469]
ENSMUSG00000074227	2737.75	-1.67626	0.2722	-6.15821	7.35718e-10	1.68282e-08	Spint2	serine protease inhibitor, Kunitz type 2 [Source:MGI Symbol;Acc:MGI:1338031]
ENSMUSG00000003420	234.192	-3.51347	0.570669	-6.15676	7.42505e-10	1.69682e-08	Fcgrt	Fc receptor, IgG, alpha chain transporter [Source:MGI Symbol;Acc:MGI:103017]
ENSMUSG00000073631	278.041	-4.41033	0.716669	-6.15393	7.55867e-10	1.72581e-08	Gm10553	predicted gene 10553 [Source:MGI Symbol;Acc:MGI:3642178]
ENSMUSG00000038510	1366.08	1.54932	0.25183	6.15224	7.63984e-10	1.74141e-08	Rpf2	ribosome production factor 2 homolog [Source:MGI Symbol;Acc:MGI:1914489]
ENSMUSG00000105582	5.37934	-5.26753	0.856201	-6.15222	7.6407e-10	1.74141e-08	Ighv1-68	immunoglobulin heavy variable V1-68 [Source:MGI Symbol;Acc:MGI:5009923]
ENSMUSG00000032067	2682.68	1.59224	0.258964	6.1485	7.8217e-10	1.78106e-08	Pts	6-pyruvoyl-tetrahydropterin synthase [Source:MGI Symbol;Acc:MGI:1338783]
ENSMUSG00000096422	17063.8	-7.70592	1.25369	-6.14657	7.91761e-10	1.80129e-08	Igkv12-44	immunoglobulin kappa variable 12-44 [Source:MGI Symbol;Acc:MGI:4439775]
ENSMUSG00000045775	188.286	-3.98807	0.649049	-6.14448	8.02254e-10	1.82353e-08	Slc16a5	solute carrier family 16 (monocarboxylic acid transporters), member 5 [Source:MGI Symbol;Acc:MGI:2443515]
ENSMUSG00000007659	280.375	-1.73481	0.282419	-6.14268	8.11397e-10	1.84267e-08	Bcl2l1	BCL2-like 1 [Source:MGI Symbol;Acc:MGI:88139]
ENSMUSG00000022324	165.039	-4.61077	0.750633	-6.1425	8.1231e-10	1.8431e-08	Matn2	matrilin 2 [Source:MGI Symbol;Acc:MGI:109613]
ENSMUSG00000024885	142.463	-5.0009	0.814217	-6.14197	8.1503e-10	1.84597e-08	Aldh3b1	aldehyde dehydrogenase 3 family, member B1 [Source:MGI Symbol;Acc:MGI:1914939]
ENSMUSG00000036622	337.46	-1.6639	0.270901	-6.1421	8.14364e-10	1.84597e-08	Atp13a2	ATPase type 13A2 [Source:MGI Symbol;Acc:MGI:1922022]
ENSMUSG00000020865	109.364	-4.25978	0.693686	-6.14078	8.21147e-10	1.85817e-08	Abcc3	ATP-binding cassette, sub-family C (CFTR/MRP), member 3 [Source:MGI Symbol;Acc:MGI:1923658]
ENSMUSG00000102654	184.253	-6.13208	0.999121	-6.13748	8.38426e-10	1.89559e-08	Ighv1-21	immunoglobulin heavy variable V1-21 [Source:MGI Symbol;Acc:MGI:5009841]
ENSMUSG00000030577	418.464	-4.08417	0.665661	-6.1355	8.48924e-10	1.91762e-08	Cd22	CD22 antigen [Source:MGI Symbol;Acc:MGI:88322]
ENSMUSG00000044258	1223.82	2.90722	0.474055	6.13267	8.64189e-10	1.95037e-08	Ctla2a	cytotoxic T lymphocyte-associated protein 2 alpha [Source:MGI Symbol;Acc:MGI:88554]
ENSMUSG00000050910	39.3587	-5.15552	0.841144	-6.12918	8.8331e-10	1.99175e-08	Cdr2l	cerebellar degeneration-related protein 2-like [Source:MGI Symbol;Acc:MGI:2684867]
ENSMUSG00000074006	18.2316	-7.57484	1.23603	-6.12837	8.87867e-10	2.00026e-08	Omp	olfactory marker protein [Source:MGI Symbol;Acc:MGI:97436]
ENSMUSG00000105096	33.7602	-4.1485	0.677208	-6.12589	9.01805e-10	2.02986e-08	Gbp10	guanylate-binding protein 10 [Source:MGI Symbol;Acc:MGI:4359647]
ENSMUSG00000096407	12.8648	-6.51687	1.06406	-6.12453	9.09519e-10	2.04541e-08	Ighv6-5	immunoglobulin heavy variable V6-5 [Source:MGI Symbol;Acc:MGI:3647134]
ENSMUSG00000094509	2472.76	-6.79719	1.10993	-6.12396	9.12795e-10	2.05097e-08	Ighv14-1	immunoglobulin heavy variable 14-1 [Source:MGI Symbol;Acc:MGI:4439920]
ENSMUSG00000049241	24.3079	-8.25647	1.34839	-6.12319	9.1718e-10	2.059e-08	Hcar1	hydrocarboxylic acid receptor 1 [Source:MGI Symbol;Acc:MGI:2441671]
ENSMUSG00000110537	1804.01	-1.64558	0.268893	-6.11981	9.36873e-10	2.10136e-08	Gm4316	predicted gene 4316 [Source:MGI Symbol;Acc:MGI:3782497]
ENSMUSG00000024798	29.4061	-8.53111	1.39428	-6.11863	9.43822e-10	2.11508e-08	Htr7	5-hydroxytryptamine (serotonin) receptor 7 [Source:MGI Symbol;Acc:MGI:99841]
ENSMUSG00000079455	52.2875	-2.60999	0.426577	-6.11846	9.44818e-10	2.11544e-08	Gm16026	predicted pseudogene 16026 [Source:MGI Symbol;Acc:MGI:3783243]
ENSMUSG00000033788	16.8963	-7.50381	1.22699	-6.1156	9.61926e-10	2.15186e-08	Dysf	dysferlin [Source:MGI Symbol;Acc:MGI:1349385]
ENSMUSG00000017390	196.041	-3.10172	0.507264	-6.11461	9.67945e-10	2.16342e-08	Aldoc	aldolase C, fructose-bisphosphate [Source:MGI Symbol;Acc:MGI:101863]
ENSMUSG00000037347	14.3648	-7.49811	1.22677	-6.11207	9.83473e-10	2.19619e-08	Chst7	carbohydrate (N-acetylglucosamino) sulfotransferase 7 [Source:MGI Symbol;Acc:MGI:1891767]
ENSMUSG00000039934	301.92	-2.86627	0.468974	-6.11179	9.85221e-10	2.19817e-08	Gsap	gamma-secretase activating protein [Source:MGI Symbol;Acc:MGI:2442259]
ENSMUSG00000044505	22.1857	-4.55541	0.745396	-6.11139	9.87665e-10	2.20169e-08	Lingo4	leucine rich repeat and Ig domain containing 4 [Source:MGI Symbol;Acc:MGI:2444651]
ENSMUSG00000027580	350.749	-2.31083	0.37825	-6.10928	1.00079e-09	2.22705e-08	Helz2	helicase with zinc finger 2, transcriptional coactivator [Source:MGI Symbol;Acc:MGI:2385169]
ENSMUSG00000105499	444.581	-6.94454	1.1367	-6.10941	1.00002e-09	2.22705e-08	Igkv3-11	immunoglobulin kappa variable 3-11 [Source:MGI Symbol;Acc:MGI:1330820]
ENSMUSG00000092290	27.02	-1.91917	0.314176	-6.10857	1.00529e-09	2.23509e-08	Gm20452	predicted gene 20452 [Source:MGI Symbol;Acc:MGI:5141917]
ENSMUSG00000095859	2149.24	-6.31349	1.03405	-6.10561	1.02412e-09	2.27498e-08	Ighv1-43	immunoglobulin heavy variable V1-43 [Source:MGI Symbol;Acc:MGI:3704124]
ENSMUSG00000028412	262.507	-2.61576	0.428454	-6.10512	1.02726e-09	2.27996e-08	Slc44a1	solute carrier family 44, member 1 [Source:MGI Symbol;Acc:MGI:2140592]
ENSMUSG00000021396	75.2595	-4.94789	0.810494	-6.10478	1.0294e-09	2.28272e-08	Nxnl2	nucleoredoxin-like 2 [Source:MGI Symbol;Acc:MGI:1922374]
ENSMUSG00000116300	12.5633	-6.51164	1.06754	-6.09965	1.06303e-09	2.35524e-08	Gm49509	predicted gene, 49509 [Source:MGI Symbol;Acc:MGI:6155199]
ENSMUSG00000002233	133.078	-2.85801	0.468589	-6.0992	1.06602e-09	2.35982e-08	Rhoc	ras homolog family member C [Source:MGI Symbol;Acc:MGI:106028]
ENSMUSG00000087515	47.3508	-5.66457	0.928953	-6.0978	1.07537e-09	2.37843e-08	Gm13554	predicted gene 13554 [Source:MGI Symbol;Acc:MGI:3650406]
ENSMUSG00000098188	92.4304	-5.74235	0.941798	-6.09722	1.07929e-09	2.38504e-08	Sowahc	sosondowah ankyrin repeat domain family member C [Source:MGI Symbol;Acc:MGI:3606051]
ENSMUSG00000078713	2567.1	1.54933	0.254373	6.09078	1.12359e-09	2.48078e-08	Tomm5	translocase of outer mitochondrial membrane 5 [Source:MGI Symbol;Acc:MGI:1915762]
ENSMUSG00000033182	67.6887	-3.84747	0.632188	-6.08596	1.15792e-09	2.55436e-08	Kbtbd12	kelch repeat and BTB (POZ) domain containing 12 [Source:MGI Symbol;Acc:MGI:1918481]
ENSMUSG00000066366	17.1582	-7.38165	1.2132	-6.08443	1.16903e-09	2.57663e-08	Serpina1a	serine (or cysteine) peptidase inhibitor, clade A, member 1A [Source:MGI Symbol;Acc:MGI:891971]
ENSMUSG00000003882	460.574	-4.46377	0.734003	-6.08141	1.19129e-09	2.62341e-08	Il7r	interleukin 7 receptor [Source:MGI Symbol;Acc:MGI:96562]
ENSMUSG00000073889	80.3193	-4.14799	0.682279	-6.0796	1.20481e-09	2.65089e-08	Il11ra1	interleukin 11 receptor, alpha chain 1 [Source:MGI Symbol;Acc:MGI:107426]
ENSMUSG00000027750	309.271	-8.07774	1.33006	-6.07319	1.25394e-09	2.7566e-08	Postn	periostin, osteoblast specific factor [Source:MGI Symbol;Acc:MGI:1926321]
ENSMUSG00000101122	58.3458	-3.44349	0.567013	-6.07303	1.25519e-09	2.75697e-08	Gm17971	predicted gene, 17971 [Source:MGI Symbol;Acc:MGI:5010156]
ENSMUSG00000059401	23.8078	-7.97817	1.31415	-6.07096	1.27145e-09	2.79029e-08	Mamld1	mastermind-like domain containing 1 [Source:MGI Symbol;Acc:MGI:3045303]
ENSMUSG00000050967	28.6014	-3.75998	0.619414	-6.07022	1.27739e-09	2.8009e-08	Creg2	cellular repressor of E1A-stimulated genes 2 [Source:MGI Symbol;Acc:MGI:1928333]
ENSMUSG00000014503	191.317	-2.3804	0.392376	-6.06664	1.30615e-09	2.86148e-08	Pkd2l2	polycystic kidney disease 2-like 2 [Source:MGI Symbol;Acc:MGI:1858231]
ENSMUSG00000035473	1126.67	1.64933	0.271899	6.06598	1.31154e-09	2.87083e-08	Galm	galactose mutarotase [Source:MGI Symbol;Acc:MGI:2442420]
ENSMUSG00000028654	105.24	-4.79784	0.791225	-6.06382	1.3293e-09	2.90719e-08	Mycl	v-myc avian myelocytomatosis viral oncogene lung carcinoma derived [Source:MGI Symbol;Acc:MGI:96799]
ENSMUSG00000006403	23.4347	-7.66801	1.26584	-6.05763	1.38138e-09	3.0185e-08	Adamts4	a disintegrin-like and metallopeptidase (reprolysin type) with thrombospondin type 1 motif, 4 [Source:MGI Symbol;Acc:MGI:1339949]
ENSMUSG00000036646	273.817	-1.84397	0.304416	-6.0574	1.38336e-09	3.02023e-08	Man1b1	mannosidase, alpha, class 1B, member 1 [Source:MGI Symbol;Acc:MGI:2684954]
ENSMUSG00000074794	260.512	-2.87895	0.47537	-6.05624	1.39343e-09	3.03962e-08	Arrdc3	arrestin domain containing 3 [Source:MGI Symbol;Acc:MGI:2145242]
ENSMUSG00000039607	18.2908	-6.8392	1.12939	-6.05564	1.3986e-09	3.04827e-08	Rbms3	RNA binding motif, single stranded interacting protein [Source:MGI Symbol;Acc:MGI:2444477]
ENSMUSG00000031495	72.0292	-4.62226	0.76367	-6.05269	1.42443e-09	3.10191e-08	Cd209d	CD209d antigen [Source:MGI Symbol;Acc:MGI:2157947]
ENSMUSG00000103667	51.4264	-5.71332	0.944022	-6.0521	1.42967e-09	3.11066e-08	Ighv1-8	immunoglobulin heavy variable V1-8 [Source:MGI Symbol;Acc:MGI:5009906]
ENSMUSG00000021880	4670.09	1.47352	0.243549	6.05019	1.44679e-09	3.14522e-08	Rnase6	ribonuclease, RNase A family, 6 [Source:MGI Symbol;Acc:MGI:1925666]
ENSMUSG00000109907	70.1406	-5.0151	0.829004	-6.04955	1.45252e-09	3.15498e-08	Gm45321	predicted gene 45321 [Source:MGI Symbol;Acc:MGI:5791157]
ENSMUSG00000041528	518.575	-1.89276	0.312895	-6.04918	1.45584e-09	3.1595e-08	Rnf123	ring finger protein 123 [Source:MGI Symbol;Acc:MGI:2148796]
ENSMUSG00000107092	115.385	-1.68656	0.278832	-6.04868	1.46041e-09	3.16671e-08	Gm7993	predicted gene 7993 [Source:MGI Symbol;Acc:MGI:3647399]
ENSMUSG00000024008	406.942	2.79709	0.462512	6.04759	1.47029e-09	3.18541e-08	Cpne5	copine V [Source:MGI Symbol;Acc:MGI:2385908]
ENSMUSG00000002257	2141.22	1.42415	0.235585	6.04518	1.49246e-09	3.23071e-08	Def6	differentially expressed in FDCP 6 [Source:MGI Symbol;Acc:MGI:1346328]
ENSMUSG00000040413	46.1722	-5.65072	0.935369	-6.04117	1.52999e-09	3.30912e-08	Timd2	T cell immunoglobulin and mucin domain containing 2 [Source:MGI Symbol;Acc:MGI:2159681]
ENSMUSG00000007476	82.7911	-2.03271	0.336518	-6.04042	1.53715e-09	3.32179e-08	Lrrc8a	leucine rich repeat containing 8A VRAC subunit A [Source:MGI Symbol;Acc:MGI:2652847]
ENSMUSG00000038604	1124.57	1.78635	0.295779	6.0395	1.54593e-09	3.33791e-08	Ripor1	RHO family interacting cell polarization regulator 1 [Source:MGI Symbol;Acc:MGI:1922937]
ENSMUSG00000040229	1380.92	2.54374	0.421217	6.03902	1.55057e-09	3.34511e-08	Gpr34	G protein-coupled receptor 34 [Source:MGI Symbol;Acc:MGI:1346334]
ENSMUSG00000006782	1697.31	-1.71632	0.284423	-6.03439	1.59561e-09	3.43934e-08	Cnp	2',3'-cyclic nucleotide 3' phosphodiesterase [Source:MGI Symbol;Acc:MGI:88437]
ENSMUSG00000094075	746.946	-6.12402	1.01524	-6.03206	1.61883e-09	3.48644e-08	Ighv1-80	immunoglobulin heavy variable 1-80 [Source:MGI Symbol;Acc:MGI:4439738]
ENSMUSG00000049892	105.12	-5.12356	0.849831	-6.02891	1.65065e-09	3.55197e-08	Rasd1	RAS, dexamethasone-induced 1 [Source:MGI Symbol;Acc:MGI:1270848]
ENSMUSG00000005447	1012.4	-1.62834	0.270217	-6.02607	1.67992e-09	3.61191e-08	Pafah1b3	platelet-activating factor acetylhydrolase, isoform 1b, subunit 3 [Source:MGI Symbol;Acc:MGI:108414]
ENSMUSG00000034563	1909.12	-1.74651	0.290047	-6.02148	1.72828e-09	3.71274e-08	Ccpg1	cell cycle progression 1 [Source:MGI Symbol;Acc:MGI:1196419]
ENSMUSG00000056498	1135.41	-2.0545	0.341207	-6.02127	1.73055e-09	3.71448e-08	Tmem154	transmembrane protein 154 [Source:MGI Symbol;Acc:MGI:2444725]
ENSMUSG00000076555	10048.3	-7.13353	1.18509	-6.01939	1.7507e-09	3.75456e-08	Igkv4-57-1	immunoglobulin kappa variable 4-57-1 [Source:MGI Symbol;Acc:MGI:2686264]
ENSMUSG00000023032	46.5804	-3.75286	0.623637	-6.01769	1.76919e-09	3.79101e-08	Slc4a8	solute carrier family 4 (anion exchanger), member 8 [Source:MGI Symbol;Acc:MGI:1928745]
ENSMUSG00000084771	66.6486	-3.53574	0.587606	-6.01719	1.77468e-09	3.79958e-08	A230072E10Rik	RIKEN cDNA A230072E10 gene [Source:MGI Symbol;Acc:MGI:3603753]
ENSMUSG00000013611	27.3224	4.33568	0.720915	6.01413	1.8085e-09	3.86548e-08	Snx31	sorting nexin 31 [Source:MGI Symbol;Acc:MGI:1913946]
ENSMUSG00000085609	70.1029	-4.4516	0.740187	-6.01416	1.80819e-09	3.86548e-08	1700016P03Rik	RIKEN cDNA 1700016P03 gene [Source:MGI Symbol;Acc:MGI:1922792]
ENSMUSG00000032332	28.9177	-5.90236	0.98157	-6.01318	1.81922e-09	3.88512e-08	Col12a1	collagen, type XII, alpha 1 [Source:MGI Symbol;Acc:MGI:88448]
ENSMUSG00000074264	221.967	-7.95834	1.32378	-6.01184	1.83427e-09	3.91398e-08	Amy1	amylase 1, salivary [Source:MGI Symbol;Acc:MGI:88019]
ENSMUSG00000030851	67.5566	3.70945	0.617183	6.0103	1.85183e-09	3.94815e-08	Ldhc	lactate dehydrogenase C [Source:MGI Symbol;Acc:MGI:96764]
ENSMUSG00000031788	729.571	3.12897	0.520782	6.00821	1.87583e-09	3.99595e-08	Kifc3	kinesin family member C3 [Source:MGI Symbol;Acc:MGI:109202]
ENSMUSG00000024402	95.6079	-7.0978	1.18153	-6.0073	1.8864e-09	4.01512e-08	Lta	lymphotoxin A [Source:MGI Symbol;Acc:MGI:104797]
ENSMUSG00000006058	1345.03	1.54153	0.256634	6.00674	1.89294e-09	4.02565e-08	Snf8	SNF8, ESCRT-II complex subunit, homolog (S. cerevisiae) [Source:MGI Symbol;Acc:MGI:1343161]
ENSMUSG00000048721	14.8575	-4.63008	0.771712	-5.99975	1.97619e-09	4.19919e-08	Fndc9	fibronectin type III domain containing 9 [Source:MGI Symbol;Acc:MGI:2443410]
ENSMUSG00000106325	16.5454	-6.91544	1.15274	-5.99914	1.9836e-09	4.21142e-08	Ighv8-10	immunoglobulin heavy variable V8-10 [Source:MGI Symbol;Acc:MGI:5009921]
ENSMUSG00000102364	1333.23	-7.09047	1.1823	-5.99717	2.00792e-09	4.2595e-08	Ighv8-5	immunoglobulin heavy variable V8-5 [Source:MGI Symbol;Acc:MGI:3645478]
ENSMUSG00000096464	3673.18	-7.92678	1.32216	-5.99534	2.03066e-09	4.30415e-08	Ighv2-2	immunoglobulin heavy variable 2-2 [Source:MGI Symbol;Acc:MGI:4439894]
ENSMUSG00000096499	3495.97	-6.31299	1.0533	-5.99354	2.05321e-09	4.34833e-08	Ighv1-5	immunoglobulin heavy variable V1-5 [Source:MGI Symbol;Acc:MGI:3704121]
ENSMUSG00000081490	24.0224	-4.99055	0.832743	-5.99291	2.06123e-09	4.36169e-08	Gm11830	predicted gene 11830 [Source:MGI Symbol;Acc:MGI:3649825]
ENSMUSG00000025083	34.8358	-8.77673	1.46475	-5.99197	2.0732e-09	4.38337e-08	Afap1l2	actin filament associated protein 1-like 2 [Source:MGI Symbol;Acc:MGI:2147658]
ENSMUSG00000058794	490.248	3.09656	0.517014	5.98932	2.10723e-09	4.45162e-08	Nfe2	nuclear factor, erythroid derived 2 [Source:MGI Symbol;Acc:MGI:97308]
ENSMUSG00000001128	383.265	-1.78708	0.298417	-5.98853	2.11749e-09	4.46957e-08	Cfp	complement factor properdin [Source:MGI Symbol;Acc:MGI:97545]
ENSMUSG00000037095	50.1199	-9.30099	1.55383	-5.98586	2.15243e-09	4.53956e-08	Lrg1	leucine-rich alpha-2-glycoprotein 1 [Source:MGI Symbol;Acc:MGI:1924155]
ENSMUSG00000034593	717.772	-1.80567	0.301673	-5.98553	2.15683e-09	4.54508e-08	Myo5a	myosin VA [Source:MGI Symbol;Acc:MGI:105976]
ENSMUSG00000044811	764.303	2.25719	0.377335	5.98194	2.20498e-09	4.64269e-08	Cd300c2	CD300C molecule 2 [Source:MGI Symbol;Acc:MGI:2153249]
ENSMUSG00000055978	42.1801	-4.32469	0.723094	-5.98082	2.22021e-09	4.67089e-08	Fut2	fucosyltransferase 2 [Source:MGI Symbol;Acc:MGI:109374]
ENSMUSG00000071517	129.438	-9.61427	1.60763	-5.98041	2.22576e-09	4.67869e-08	Gm10334	predicted gene 10334 [Source:MGI Symbol;Acc:MGI:3641889]
ENSMUSG00000096638	2819.23	-6.43651	1.07639	-5.97973	2.23501e-09	4.69426e-08	Ighv2-9	immunoglobulin heavy variable 2-9 [Source:MGI Symbol;Acc:MGI:4439624]
ENSMUSG00000027360	1390.62	-3.70798	0.620117	-5.97948	2.2385e-09	4.69771e-08	Hdc	histidine decarboxylase [Source:MGI Symbol;Acc:MGI:96062]
ENSMUSG00000034981	92.7755	-4.23165	0.70809	-5.97615	2.28477e-09	4.79086e-08	Parm1	prostate androgen-regulated mucin-like protein 1 [Source:MGI Symbol;Acc:MGI:2443349]
ENSMUSG00000076578	13.4016	-6.87442	1.15077	-5.97377	2.31833e-09	4.85722e-08	Igkv6-29	immunoglobulin kappa chain variable 6-29 [Source:MGI Symbol;Acc:MGI:4439616]
ENSMUSG00000000058	22.8756	-7.66115	1.28274	-5.97251	2.33632e-09	4.89089e-08	Cav2	caveolin 2 [Source:MGI Symbol;Acc:MGI:107571]
ENSMUSG00000038059	2099.94	1.65684	0.277465	5.97135	2.35295e-09	4.92164e-08	Smim3	small integral membrane protein 3 [Source:MGI Symbol;Acc:MGI:1917088]
ENSMUSG00000025225	580.711	-1.50639	0.252366	-5.96905	2.38634e-09	4.9874e-08	Nfkb2	nuclear factor of kappa light polypeptide gene enhancer in B cells 2, p49/p100 [Source:MGI Symbol;Acc:MGI:1099800]
ENSMUSG00000037060	87.7045	-7.07697	1.18595	-5.96734	2.41146e-09	5.03575e-08	Cavin3	caveolae associated 3 [Source:MGI Symbol;Acc:MGI:1923422]
ENSMUSG00000018819	3731.67	-1.90692	0.319688	-5.96494	2.4473e-09	5.10641e-08	Lsp1	lymphocyte specific 1 [Source:MGI Symbol;Acc:MGI:96832]
ENSMUSG00000038463	33.8837	-5.86375	0.984123	-5.95835	2.54792e-09	5.312e-08	Olfml2b	olfactomedin-like 2B [Source:MGI Symbol;Acc:MGI:2443310]
ENSMUSG00000020090	693.092	3.65394	0.613687	5.95409	2.61529e-09	5.44799e-08	Npffr1	neuropeptide FF receptor 1 [Source:MGI Symbol;Acc:MGI:2685082]
ENSMUSG00000090223	20.2104	-6.27535	1.05436	-5.95183	2.65165e-09	5.51921e-08	Pcp4	Purkinje cell protein 4 [Source:MGI Symbol;Acc:MGI:97509]
ENSMUSG00000042474	266.54	-6.05778	1.01795	-5.95094	2.666e-09	5.54454e-08	Fcmr	Fc fragment of IgM receptor [Source:MGI Symbol;Acc:MGI:1916419]
ENSMUSG00000024843	546.612	-1.34447	0.226072	-5.94711	2.72911e-09	5.67116e-08	Chka	choline kinase alpha [Source:MGI Symbol;Acc:MGI:107760]
ENSMUSG00000034855	105.867	-5.87979	0.988864	-5.946	2.74769e-09	5.70509e-08	Cxcl10	chemokine (C-X-C motif) ligand 10 [Source:MGI Symbol;Acc:MGI:1352450]
ENSMUSG00000027368	432.159	-4.04526	0.680856	-5.94143	2.82544e-09	5.86176e-08	Dusp2	dual specificity phosphatase 2 [Source:MGI Symbol;Acc:MGI:101911]
ENSMUSG00000028466	872.8	-0.908539	0.152927	-5.94098	2.83321e-09	5.87308e-08	Creb3	cAMP responsive element binding protein 3 [Source:MGI Symbol;Acc:MGI:99946]
ENSMUSG00000024948	212.196	-1.80082	0.303179	-5.9398	2.85368e-09	5.90588e-08	Map4k2	mitogen-activated protein kinase kinase kinase kinase 2 [Source:MGI Symbol;Acc:MGI:1346883]
ENSMUSG00000031538	85.1563	-4.7646	0.802133	-5.93991	2.85186e-09	5.90588e-08	Plat	plasminogen activator, tissue [Source:MGI Symbol;Acc:MGI:97610]
ENSMUSG00000090105	16.2345	-3.75745	0.632608	-5.93961	2.85693e-09	5.90781e-08	Gm15890	predicted gene 15890 [Source:MGI Symbol;Acc:MGI:3802160]
ENSMUSG00000106428	10.3249	-4.98125	0.838774	-5.93873	2.87232e-09	5.9348e-08	Gm42667	predicted gene 42667 [Source:MGI Symbol;Acc:MGI:5662804]
ENSMUSG00000024176	19.3823	-5.44255	0.916597	-5.93778	2.88914e-09	5.96471e-08	Sox8	SRY (sex determining region Y)-box 8 [Source:MGI Symbol;Acc:MGI:98370]
ENSMUSG00000085623	44.6877	2.1134	0.356025	5.9361	2.91873e-09	6.02092e-08	Gm16041	predicted gene 16041 [Source:MGI Symbol;Acc:MGI:3801909]
ENSMUSG00000073643	1709.96	1.09258	0.18414	5.93342	2.96688e-09	6.11529e-08	Wdfy1	WD repeat and FYVE domain containing 1 [Source:MGI Symbol;Acc:MGI:1916618]
ENSMUSG00000027422	2533.74	-1.42963	0.241321	-5.92416	3.13895e-09	6.4647e-08	Rrbp1	ribosome binding protein 1 [Source:MGI Symbol;Acc:MGI:1932395]
ENSMUSG00000103873	149.603	-5.81738	0.983406	-5.91554	3.30795e-09	6.80726e-08	Ighv1-38	immunoglobulin heavy variable V1-38 [Source:MGI Symbol;Acc:MGI:5009911]
ENSMUSG00000020717	2385.32	1.86018	0.315294	5.89983	3.63868e-09	7.48179e-08	Pecam1	platelet/endothelial cell adhesion molecule 1 [Source:MGI Symbol;Acc:MGI:97537]
ENSMUSG00000034881	81.4207	-5.24808	0.889571	-5.89956	3.64475e-09	7.48823e-08	Tbxa2r	thromboxane A2 receptor [Source:MGI Symbol;Acc:MGI:98496]
ENSMUSG00000060275	24.123	-5.4461	0.923342	-5.89825	3.67377e-09	7.54175e-08	Nrg2	neuregulin 2 [Source:MGI Symbol;Acc:MGI:1098246]
ENSMUSG00000050335	1203.25	-1.95688	0.332314	-5.88864	3.89396e-09	7.98733e-08	Lgals3	lectin, galactose binding, soluble 3 [Source:MGI Symbol;Acc:MGI:96778]
ENSMUSG00000073418	139.226	-2.94663	0.500481	-5.88759	3.91861e-09	8.03142e-08	C4b	complement component 4B (Chido blood group) [Source:MGI Symbol;Acc:MGI:88228]
ENSMUSG00000095130	937.995	-5.96298	1.01295	-5.88677	3.93821e-09	8.06509e-08	Ighv1-39	immunoglobulin heavy variable 1-39 [Source:MGI Symbol;Acc:MGI:4439888]
ENSMUSG00000042116	95.0265	-4.38857	0.745581	-5.8861	3.95407e-09	8.09106e-08	Vwa1	von Willebrand factor A domain containing 1 [Source:MGI Symbol;Acc:MGI:2179729]
ENSMUSG00000096336	16587.7	-5.94787	1.01074	-5.88464	3.98931e-09	8.15659e-08	Igkv1-135	immunoglobulin kappa variable 1-135 [Source:MGI Symbol;Acc:MGI:3819952]
ENSMUSG00000026080	86.0753	-2.72239	0.462823	-5.88213	4.05009e-09	8.27421e-08	Chst10	carbohydrate sulfotransferase 10 [Source:MGI Symbol;Acc:MGI:2138283]
ENSMUSG00000020823	1488.34	1.05376	0.179492	5.87078	4.33742e-09	8.85412e-08	Sec14l1	SEC14-like lipid binding 1 [Source:MGI Symbol;Acc:MGI:1921386]
ENSMUSG00000048779	58.9144	-3.26501	0.556367	-5.86844	4.39913e-09	8.97288e-08	P2ry6	pyrimidinergic receptor P2Y, G-protein coupled, 6 [Source:MGI Symbol;Acc:MGI:2673874]
ENSMUSG00000103271	3109.01	-6.98272	1.19017	-5.86698	4.43793e-09	9.04478e-08	Ighv4-2	immunoglobulin heavy variable V4-2 [Source:MGI Symbol;Acc:MGI:5009840]
ENSMUSG00000026014	193.687	-2.31044	0.393873	-5.86596	4.46529e-09	9.09326e-08	Raph1	Ras association (RalGDS/AF-6) and pleckstrin homology domains 1 [Source:MGI Symbol;Acc:MGI:1924550]
ENSMUSG00000022863	181.294	-3.27437	0.558261	-5.86531	4.48306e-09	9.12212e-08	Btg3	BTG anti-proliferation factor 3 [Source:MGI Symbol;Acc:MGI:109532]
ENSMUSG00000017723	126.735	-7.03736	1.19999	-5.86453	4.50412e-09	9.15766e-08	Wfdc2	WAP four-disulfide core domain 2 [Source:MGI Symbol;Acc:MGI:1914951]
ENSMUSG00000052516	18.2723	-7.60341	1.2967	-5.86364	4.52822e-09	9.1993e-08	Robo2	roundabout guidance receptor 2 [Source:MGI Symbol;Acc:MGI:1890110]
ENSMUSG00000094533	35.9328	-8.82066	1.50457	-5.86257	4.55747e-09	9.25133e-08	Ighv11-1	immunoglobulin heavy variable 11-1 [Source:MGI Symbol;Acc:MGI:4439535]
ENSMUSG00000031523	65.4486	-3.44827	0.588275	-5.86167	4.5824e-09	9.29453e-08	Dlc1	deleted in liver cancer 1 [Source:MGI Symbol;Acc:MGI:1354949]
ENSMUSG00000048915	28.9465	-5.62883	0.960516	-5.86022	4.62248e-09	9.36834e-08	Efna5	ephrin A5 [Source:MGI Symbol;Acc:MGI:107444]
ENSMUSG00000024338	7206.47	-1.06672	0.182044	-5.85967	4.63788e-09	9.38461e-08	Psmb8	proteasome (prosome, macropain) subunit, beta type 8 (large multifunctional peptidase 7) [Source:MGI Symbol;Acc:MGI:1346527]
ENSMUSG00000027171	35.6728	-4.87142	0.831341	-5.85972	4.63661e-09	9.38461e-08	Prrg4	proline rich Gla (G-carboxyglutamic acid) 4 (transmembrane) [Source:MGI Symbol;Acc:MGI:2442211]
ENSMUSG00000085531	160.185	2.1657	0.36972	5.85768	4.69388e-09	9.49037e-08	Slc36a3os	solute carrier family 36 (proton/amino acid symporter), member 3, opposite strand [Source:MGI Symbol;Acc:MGI:3651340]
ENSMUSG00000037949	217.007	-2.46493	0.420898	-5.85635	4.73137e-09	9.55857e-08	Ano10	anoctamin 10 [Source:MGI Symbol;Acc:MGI:2143103]
ENSMUSG00000104213	394.227	-6.15185	1.05065	-5.8553	4.76151e-09	9.61182e-08	Ighd	immunoglobulin heavy constant delta [Source:MGI Symbol;Acc:MGI:96447]
ENSMUSG00000053819	306.915	-3.50387	0.598503	-5.85439	4.78772e-09	9.65706e-08	Camk2d	calcium/calmodulin-dependent protein kinase II, delta [Source:MGI Symbol;Acc:MGI:1341265]
ENSMUSG00000044433	46.7908	-3.7115	0.634234	-5.85195	4.85855e-09	9.79217e-08	Camsap3	calmodulin regulated spectrin-associated protein family, member 3 [Source:MGI Symbol;Acc:MGI:1916947]
ENSMUSG00000017007	70.2353	-5.94262	1.01563	-5.85118	4.88103e-09	9.82969e-08	Rbpjl	recombination signal binding protein for immunoglobulin kappa J region-like [Source:MGI Symbol;Acc:MGI:1196616]
ENSMUSG00000030653	140.381	-4.04345	0.691161	-5.85022	4.9092e-09	9.8786e-08	Gm45837	predicted gene 45837 [Source:MGI Symbol;Acc:MGI:5804952]
ENSMUSG00000085668	28.6658	-6.14315	1.05022	-5.84939	4.93387e-09	9.92038e-08	Gm35202	predicted gene, 35202 [Source:MGI Symbol;Acc:MGI:5594361]
ENSMUSG00000094356	4564.05	-7.16833	1.22564	-5.84865	4.95571e-09	9.95644e-08	Igkv8-28	immunoglobulin kappa variable 8-28 [Source:MGI Symbol;Acc:MGI:3642251]
ENSMUSG00000035004	65.701	-4.41472	0.754917	-5.84795	4.97682e-09	9.99095e-08	Igsf6	immunoglobulin superfamily, member 6 [Source:MGI Symbol;Acc:MGI:1891393]
ENSMUSG00000035268	970.102	-1.6668	0.285157	-5.8452	5.05964e-09	1.01492e-07	Pkig	protein kinase inhibitor, gamma [Source:MGI Symbol;Acc:MGI:1343086]
ENSMUSG00000063954	201.628	-2.78138	0.475888	-5.84461	5.07764e-09	1.01773e-07	H2ac19	H2A clustered histone 19 [Source:MGI Symbol;Acc:MGI:2448283]
ENSMUSG00000076571	2549.37	-8.24836	1.4115	-5.84369	5.10561e-09	1.02253e-07	Igkv5-37	immunoglobulin kappa variable 5-37 [Source:MGI Symbol;Acc:MGI:2686256]
ENSMUSG00000043505	879.856	-2.37188	0.405923	-5.84318	5.12131e-09	1.02487e-07	Gimap5	GTPase, IMAP family member 5 [Source:MGI Symbol;Acc:MGI:2442232]
ENSMUSG00000067925	136.044	-2.00638	0.343392	-5.84282	5.13255e-09	1.02631e-07	Rtl8a	retrotransposon Gag like 8A [Source:MGI Symbol;Acc:MGI:1913408]
ENSMUSG00000094117	7691.28	-6.11982	1.04774	-5.84097	5.18986e-09	1.03695e-07	Igkv3-12	immunoglobulin kappa variable 3-12 [Source:MGI Symbol;Acc:MGI:1330815]
ENSMUSG00000031766	43.4677	-4.14801	0.710324	-5.8396	5.23262e-09	1.04467e-07	Slc12a3	solute carrier family 12, member 3 [Source:MGI Symbol;Acc:MGI:108114]
ENSMUSG00000055430	37.8334	-7.97859	1.36641	-5.83909	5.24877e-09	1.04635e-07	Nap1l5	nucleosome assembly protein 1-like 5 [Source:MGI Symbol;Acc:MGI:1923555]
ENSMUSG00000117761	20.8218	-5.97243	1.02284	-5.83907	5.24925e-09	1.04635e-07	Gm50428	predicted gene, 50428 [Source:MGI Symbol;Acc:MGI:6303357]
ENSMUSG00000104533	6.46041	-5.53326	0.947851	-5.83768	5.29317e-09	1.05428e-07	Igkv5-40-1	immunoglobulin kappa chain variable 5-40-1 [Source:MGI Symbol;Acc:MGI:5009831]
ENSMUSG00000045007	62.2682	-4.41816	0.756894	-5.83722	5.30794e-09	1.0564e-07	Tubg2	tubulin, gamma 2 [Source:MGI Symbol;Acc:MGI:2144208]
ENSMUSG00000055629	24.3647	-3.75845	0.643977	-5.83632	5.33669e-09	1.06129e-07	B4galnt4	beta-1,4-N-acetyl-galactosaminyl transferase 4 [Source:MGI Symbol;Acc:MGI:2652891]
ENSMUSG00000047767	486.687	-1.84372	0.316021	-5.83417	5.40595e-09	1.07422e-07	Atg16l2	autophagy related 16-like 2 (S. cerevisiae) [Source:MGI Symbol;Acc:MGI:1920933]
ENSMUSG00000056481	8.90618	-6.80931	1.16732	-5.83331	5.43388e-09	1.07893e-07	Cd248	CD248 antigen, endosialin [Source:MGI Symbol;Acc:MGI:1917695]
ENSMUSG00000006345	150.779	-3.91844	0.671885	-5.83201	5.47647e-09	1.08654e-07	Ggt1	gamma-glutamyltransferase 1 [Source:MGI Symbol;Acc:MGI:95706]
ENSMUSG00000003617	73.6664	-5.30556	0.909783	-5.83168	5.48734e-09	1.08785e-07	Cp	ceruloplasmin [Source:MGI Symbol;Acc:MGI:88476]
ENSMUSG00000026579	71.1406	-6.21959	1.06671	-5.83062	5.52203e-09	1.09387e-07	F5	coagulation factor V [Source:MGI Symbol;Acc:MGI:88382]
ENSMUSG00000076547	3813.64	-7.0599	1.21131	-5.82833	5.59855e-09	1.10816e-07	Igkv4-70	immunoglobulin kappa chain variable 4-70 [Source:MGI Symbol;Acc:MGI:2686348]
ENSMUSG00000110086	86.7956	5.42306	0.930874	5.82577	5.68511e-09	1.12442e-07	Gm45623	predicted gene 45623 [Source:MGI Symbol;Acc:MGI:5791459]
ENSMUSG00000073599	40.7224	-6.76054	1.16058	-5.82512	5.70706e-09	1.12789e-07	Ecscr	endothelial cell surface expressed chemotaxis and apoptosis regulator [Source:MGI Symbol;Acc:MGI:1915795]
ENSMUSG00000087593	21.9345	-3.7974	0.652035	-5.82393	5.74803e-09	1.1351e-07	Gm16174	predicted gene 16174 [Source:MGI Symbol;Acc:MGI:3801857]
ENSMUSG00000062751	42.8553	-8.8126	1.51365	-5.8221	5.81113e-09	1.14667e-07	Prss1	protease, serine 1 (trypsin 1) [Source:MGI Symbol;Acc:MGI:98839]
ENSMUSG00000059014	42.5036	-9.06331	1.55783	-5.81789	5.9595e-09	1.17504e-07	Gm5409	predicted pseudogene 5409 [Source:MGI Symbol;Acc:MGI:3643903]
ENSMUSG00000087070	587.334	-2.39141	0.411216	-5.81547	6.0463e-09	1.19123e-07	Gm12505	predicted gene 12505 [Source:MGI Symbol;Acc:MGI:3651173]
ENSMUSG00000044042	71.3414	-3.51621	0.604703	-5.81478	6.07136e-09	1.19524e-07	Fmn1	formin 1 [Source:MGI Symbol;Acc:MGI:101815]
ENSMUSG00000036862	16.775	-7.71689	1.3272	-5.81439	6.08546e-09	1.19709e-07	Dchs1	dachsous cadherin related 1 [Source:MGI Symbol;Acc:MGI:2685011]
ENSMUSG00000030246	99.4609	-3.74813	0.645124	-5.80994	6.24945e-09	1.2284e-07	Ldhb	lactate dehydrogenase B [Source:MGI Symbol;Acc:MGI:96763]
ENSMUSG00000032186	56.9961	-4.29738	0.739731	-5.80939	6.27027e-09	1.23154e-07	Tmod2	tropomodulin 2 [Source:MGI Symbol;Acc:MGI:1355335]
ENSMUSG00000069430	35.5767	3.78977	0.65254	5.80772	6.3328e-09	1.24286e-07	Olfr9	olfactory receptor 9 [Source:MGI Symbol;Acc:MGI:107600]
ENSMUSG00000026365	34.4517	-4.6251	0.796486	-5.80688	6.36473e-09	1.24816e-07	Cfh	complement component factor h [Source:MGI Symbol;Acc:MGI:88385]
ENSMUSG00000092253	18.9766	-2.00667	0.34561	-5.80616	6.39222e-09	1.25259e-07	H2-Q3	histocompatibility 2, Q region locus 3 [Source:MGI Symbol;Acc:MGI:95932]
ENSMUSG00000022184	87.8785	-2.87558	0.495443	-5.80406	6.47264e-09	1.26737e-07	Fbxo4	F-box protein 4 [Source:MGI Symbol;Acc:MGI:2146220]
ENSMUSG00000032754	140.888	-2.05872	0.354844	-5.80175	6.56246e-09	1.28397e-07	Slc8b1	solute carrier family 8 (sodium/lithium/calcium exchanger), member B1 [Source:MGI Symbol;Acc:MGI:2180781]
ENSMUSG00000023277	1457.83	1.15196	0.198689	5.7978	6.71903e-09	1.31359e-07	Twf2	twinfilin actin binding protein 2 [Source:MGI Symbol;Acc:MGI:1346078]
ENSMUSG00000028180	1623.61	1.05542	0.182047	5.7975	6.73126e-09	1.31497e-07	Zranb2	zinc finger, RAN-binding domain containing 2 [Source:MGI Symbol;Acc:MGI:1858211]
ENSMUSG00000032023	61.8723	-7.40918	1.2782	-5.79656	6.76894e-09	1.32132e-07	Jhy	junctional cadherin complex regulator [Source:MGI Symbol;Acc:MGI:1918239]
ENSMUSG00000095366	17.8508	-4.89341	0.844763	-5.79264	6.929e-09	1.35153e-07	Gm21860	predicted gene, 21860 [Source:MGI Symbol;Acc:MGI:5434024]
ENSMUSG00000018102	698.311	-2.29779	0.39691	-5.7892	7.07232e-09	1.37843e-07	H2bc4	H2B clustered histone 4 [Source:MGI Symbol;Acc:MGI:1915274]
ENSMUSG00000099105	31.801	2.39667	0.414265	5.78535	7.23616e-09	1.40928e-07	Mir7007	microRNA 7007 [Source:MGI Symbol;Acc:MGI:5531279]
ENSMUSG00000042757	23.5161	-7.93238	1.37127	-5.7847	7.26407e-09	1.41363e-07	Tmem108	transmembrane protein 108 [Source:MGI Symbol;Acc:MGI:1932411]
ENSMUSG00000113741	179.325	3.01662	0.521651	5.78284	7.34497e-09	1.42828e-07	Gm48236	predicted gene, 48236 [Source:MGI Symbol;Acc:MGI:6097644]
ENSMUSG00000068735	213.941	-2.37462	0.410868	-5.77952	7.49155e-09	1.45567e-07	Trp53i11	transformation related protein 53 inducible protein 11 [Source:MGI Symbol;Acc:MGI:2670995]
ENSMUSG00000004707	295.553	-2.1226	0.367309	-5.77881	7.52328e-09	1.46072e-07	Ly9	lymphocyte antigen 9 [Source:MGI Symbol;Acc:MGI:96885]
ENSMUSG00000089999	22.3106	-1.4855	0.257219	-5.77524	7.68412e-09	1.49081e-07	Gm6485	predicted gene 6485 [Source:MGI Symbol;Acc:MGI:3644007]
ENSMUSG00000090164	274.319	-2.67661	0.463726	-5.77198	7.83466e-09	1.51886e-07	BC035044	cDNA sequence BC035044 [Source:MGI Symbol;Acc:MGI:2448540]
ENSMUSG00000028150	165.73	-4.51427	0.782233	-5.771	7.88028e-09	1.52654e-07	Rorc	RAR-related orphan receptor gamma [Source:MGI Symbol;Acc:MGI:104856]
ENSMUSG00000035686	32.6596	-4.86962	0.843967	-5.76992	7.93093e-09	1.53518e-07	Thrsp	thyroid hormone responsive [Source:MGI Symbol;Acc:MGI:109126]
ENSMUSG00000037573	162.176	-2.56294	0.444217	-5.76957	7.94733e-09	1.53719e-07	Tob1	transducer of ErbB-2.1 [Source:MGI Symbol;Acc:MGI:1349721]
ENSMUSG00000095200	1039.28	-6.91563	1.19877	-5.76893	7.97748e-09	1.54185e-07	Ighv1-7	immunoglobulin heavy variable V1-7 [Source:MGI Symbol;Acc:MGI:3704122]
ENSMUSG00000026193	156.586	-3.20172	0.555092	-5.7679	8.02637e-09	1.55012e-07	Fn1	fibronectin 1 [Source:MGI Symbol;Acc:MGI:95566]
ENSMUSG00000000275	494.298	-1.40002	0.242966	-5.76222	8.3014e-09	1.60202e-07	Trim25	tripartite motif-containing 25 [Source:MGI Symbol;Acc:MGI:102749]
ENSMUSG00000094673	3.14078	-4.73773	0.822291	-5.76162	8.33084e-09	1.60648e-07	Olfr1354	olfactory receptor 1354 [Source:MGI Symbol;Acc:MGI:3031188]
ENSMUSG00000039621	371.179	-3.34149	0.580057	-5.76063	8.38023e-09	1.61478e-07	Prex1	phosphatidylinositol-3,4,5-trisphosphate-dependent Rac exchange factor 1 [Source:MGI Symbol;Acc:MGI:3040696]
ENSMUSG00000041046	77.3504	-6.76879	1.17504	-5.76049	8.38696e-09	1.61486e-07	Ramp3	receptor (calcitonin) activity modifying protein 3 [Source:MGI Symbol;Acc:MGI:1860292]
ENSMUSG00000074139	32.6764	3.19915	0.555403	5.76005	8.40905e-09	1.61788e-07	1700057G04Rik	RIKEN cDNA 1700057G04 gene [Source:MGI Symbol;Acc:MGI:1925709]
ENSMUSG00000031258	59.8527	-4.39067	0.762299	-5.75977	8.42296e-09	1.61924e-07	Xkrx	X-linked Kx blood group related, X-linked [Source:MGI Symbol;Acc:MGI:3584011]
ENSMUSG00000049871	1255.8	1.98284	0.344263	5.75965	8.42884e-09	1.61924e-07	Nlrc3	NLR family, CARD domain containing 3 [Source:MGI Symbol;Acc:MGI:2444070]
ENSMUSG00000051506	1482.18	-1.34405	0.233382	-5.75901	8.46076e-09	1.62415e-07	Wdfy4	WD repeat and FYVE domain containing 4 [Source:MGI Symbol;Acc:MGI:3584510]
ENSMUSG00000104679	198.204	-5.76189	1.0006	-5.75845	8.48889e-09	1.62832e-07	Igkv4-60	immunoglobulin kappa variable 4-60 [Source:MGI Symbol;Acc:MGI:3708737]
ENSMUSG00000108483	125.178	2.32599	0.404148	5.7553	8.64884e-09	1.65775e-07	Gm45184	predicted gene 45184 [Source:MGI Symbol;Acc:MGI:5753760]
ENSMUSG00000008333	1338.86	1.4558	0.253053	5.75294	8.77054e-09	1.67981e-07	Snrpb2	U2 small nuclear ribonucleoprotein B [Source:MGI Symbol;Acc:MGI:104805]
ENSMUSG00000023106	2487.81	1.43245	0.249124	5.74997	8.92578e-09	1.70826e-07	Denr	density-regulated protein [Source:MGI Symbol;Acc:MGI:1915434]
ENSMUSG00000066952	388.812	2.55864	0.445082	5.74869	8.99355e-09	1.71993e-07	Myo1h	myosin 1H [Source:MGI Symbol;Acc:MGI:1914674]
ENSMUSG00000055322	127.773	-3.53172	0.614377	-5.74846	9.00608e-09	1.72103e-07	Tns1	tensin 1 [Source:MGI Symbol;Acc:MGI:104552]
ENSMUSG00000095519	3813.23	-6.24318	1.08619	-5.74775	9.04396e-09	1.72698e-07	Ighv1-66	immunoglobulin heavy variable 1-66 [Source:MGI Symbol;Acc:MGI:4439825]
ENSMUSG00000039706	19.962	-7.96845	1.3866	-5.74674	9.09812e-09	1.73601e-07	Ldb2	LIM domain binding 2 [Source:MGI Symbol;Acc:MGI:894670]
ENSMUSG00000022892	674.191	-3.50489	0.610118	-5.74461	9.21339e-09	1.75669e-07	App	amyloid beta (A4) precursor protein [Source:MGI Symbol;Acc:MGI:88059]
ENSMUSG00000021187	148.463	-3.83475	0.667668	-5.7435	9.27378e-09	1.76688e-07	Tc2n	tandem C2 domains, nuclear [Source:MGI Symbol;Acc:MGI:1921663]
ENSMUSG00000022964	736.092	-2.02277	0.352899	-5.73186	9.93356e-09	1.89117e-07	Tmem50b	transmembrane protein 50B [Source:MGI Symbol;Acc:MGI:1925225]
ENSMUSG00000042129	177.512	-3.98883	0.695974	-5.73129	9.96709e-09	1.89613e-07	Rassf4	Ras association (RalGDS/AF-6) domain family member 4 [Source:MGI Symbol;Acc:MGI:2386853]
ENSMUSG00000020246	822.491	1.14082	0.199146	5.72856	1.01288e-08	1.92546e-07	Hcfc2	host cell factor C2 [Source:MGI Symbol;Acc:MGI:1915183]
ENSMUSG00000081506	32.2694	-8.66555	1.51295	-5.72757	1.01877e-08	1.93521e-07	Amy2-ps1	amylase 2, pseudogene 1 [Source:MGI Symbol;Acc:MGI:104546]
ENSMUSG00000046688	104.643	-4.08433	0.713209	-5.7267	1.02406e-08	1.94379e-07	Tifa	TRAF-interacting protein with forkhead-associated domain [Source:MGI Symbol;Acc:MGI:2182965]
ENSMUSG00000020846	85.4484	-2.90494	0.507459	-5.72449	1.03746e-08	1.96778e-07	Rflnb	refilin B [Source:MGI Symbol;Acc:MGI:1923816]
ENSMUSG00000032845	430.735	1.76219	0.307979	5.72178	1.05416e-08	1.99796e-07	Alpk2	alpha-kinase 2 [Source:MGI Symbol;Acc:MGI:2449492]
ENSMUSG00000025815	43.7194	-3.72583	0.65122	-5.7213	1.0571e-08	2.00203e-07	Dhtkd1	dehydrogenase E1 and transketolase domain containing 1 [Source:MGI Symbol;Acc:MGI:2445096]
ENSMUSG00000031217	31.2948	-2.86202	0.500256	-5.7211	1.05834e-08	2.00289e-07	Efnb1	ephrin B1 [Source:MGI Symbol;Acc:MGI:102708]
ENSMUSG00000003949	165.093	3.80652	0.665416	5.72051	1.06202e-08	2.00837e-07	Hlf	hepatic leukemia factor [Source:MGI Symbol;Acc:MGI:96108]
ENSMUSG00000016344	1203.85	-1.13777	0.198983	-5.7179	1.07848e-08	2.03646e-07	Ppdpf	pancreatic progenitor cell differentiation and proliferation factor [Source:MGI Symbol;Acc:MGI:1913746]
ENSMUSG00000045679	2539.17	-1.66336	0.290903	-5.71791	1.07841e-08	2.03646e-07	Pqlc3	PQ loop repeat containing [Source:MGI Symbol;Acc:MGI:2444067]
ENSMUSG00000004709	3863.81	2.6635	0.465908	5.71679	1.08553e-08	2.04826e-07	Cd244a	CD244 molecule A [Source:MGI Symbol;Acc:MGI:109294]
ENSMUSG00000003228	162.419	-3.07291	0.53764	-5.71556	1.09345e-08	2.06167e-07	Grk5	G protein-coupled receptor kinase 5 [Source:MGI Symbol;Acc:MGI:109161]
ENSMUSG00000018381	686.547	1.51293	0.264777	5.71396	1.10378e-08	2.0796e-07	Abi3	ABI gene family, member 3 [Source:MGI Symbol;Acc:MGI:1913860]
ENSMUSG00000022965	436.733	-3.04167	0.532488	-5.71219	1.11532e-08	2.09979e-07	Ifngr2	interferon gamma receptor 2 [Source:MGI Symbol;Acc:MGI:107654]
ENSMUSG00000118369	42.7683	-3.88569	0.680354	-5.71127	1.12134e-08	2.10957e-07	Gm30541	predicted gene, 30541 [Source:MGI Symbol;Acc:MGI:5589700]
ENSMUSG00000030055	401.144	-2.64446	0.46342	-5.7064	1.1539e-08	2.16922e-07	Rab43	RAB43, member RAS oncogene family [Source:MGI Symbol;Acc:MGI:1917084]
ENSMUSG00000032068	136.005	-3.26479	0.572205	-5.70563	1.15913e-08	2.17744e-07	Plet1	placenta expressed transcript 1 [Source:MGI Symbol;Acc:MGI:1923759]
ENSMUSG00000050732	1973.48	0.960709	0.168512	5.70112	1.19022e-08	2.23419e-07	Vamp8	vesicle-associated membrane protein 8 [Source:MGI Symbol;Acc:MGI:1336882]
ENSMUSG00000038236	24.951	-5.67895	0.99739	-5.69382	1.24231e-08	2.33025e-07	Hoxa7	homeobox A7 [Source:MGI Symbol;Acc:MGI:96179]
ENSMUSG00000022416	13.4905	-7.40838	1.30116	-5.69368	1.2433e-08	2.33038e-07	Cacna1i	calcium channel, voltage-dependent, alpha 1I subunit [Source:MGI Symbol;Acc:MGI:2178051]
ENSMUSG00000030413	368.545	-4.19214	0.736326	-5.69332	1.24591e-08	2.33356e-07	Pglyrp1	peptidoglycan recognition protein 1 [Source:MGI Symbol;Acc:MGI:1345092]
ENSMUSG00000004044	326.88	-3.97753	0.699084	-5.68963	1.27313e-08	2.38278e-07	Cavin1	caveolae associated 1 [Source:MGI Symbol;Acc:MGI:1277968]
ENSMUSG00000031328	1114.11	-1.28224	0.225401	-5.68872	1.27992e-08	2.39374e-07	Flna	filamin, alpha [Source:MGI Symbol;Acc:MGI:95556]
ENSMUSG00000032289	1495.93	2.98127	0.524171	5.6876	1.28837e-08	2.40777e-07	Thsd4	thrombospondin, type I, domain containing 4 [Source:MGI Symbol;Acc:MGI:2672033]
ENSMUSG00000041272	151.233	-2.44881	0.430703	-5.68562	1.30342e-08	2.4341e-07	Tox	thymocyte selection-associated high mobility group box [Source:MGI Symbol;Acc:MGI:2181659]
ENSMUSG00000024302	63.1983	-3.84641	0.677213	-5.67976	1.34881e-08	2.51701e-07	Dtna	dystrobrevin alpha [Source:MGI Symbol;Acc:MGI:106039]
ENSMUSG00000004568	233.13	-2.04548	0.360265	-5.67772	1.36504e-08	2.54545e-07	Arhgef18	rho/rac guanine nucleotide exchange factor (GEF) 18 [Source:MGI Symbol;Acc:MGI:2142567]
ENSMUSG00000062995	177.363	-3.98334	0.70184	-5.67557	1.38224e-08	2.57562e-07	Ica1	islet cell autoantigen 1 [Source:MGI Symbol;Acc:MGI:96391]
ENSMUSG00000052949	152.987	-2.58695	0.455992	-5.67325	1.40117e-08	2.60898e-07	Rnf157	ring finger protein 157 [Source:MGI Symbol;Acc:MGI:2442484]
ENSMUSG00000044768	245.753	-2.76089	0.486677	-5.67293	1.40373e-08	2.61185e-07	D1Ertd622e	DNA segment, Chr 1, ERATO Doi 622, expressed [Source:MGI Symbol;Acc:MGI:1277184]
ENSMUSG00000002266	16.6681	-2.61318	0.46089	-5.66985	1.42922e-08	2.65733e-07	Zim1	zinc finger, imprinted 1 [Source:MGI Symbol;Acc:MGI:1341879]
ENSMUSG00000040751	6834.46	1.23193	0.217376	5.66729	1.45078e-08	2.69543e-07	Lat2	linker for activation of T cells family, member 2 [Source:MGI Symbol;Acc:MGI:1926479]
ENSMUSG00000029919	4046.37	1.84572	0.32573	5.66642	1.45813e-08	2.70713e-07	Hpgds	hematopoietic prostaglandin D synthase [Source:MGI Symbol;Acc:MGI:1859384]
ENSMUSG00000030745	152.682	-4.24949	0.750066	-5.66548	1.4661e-08	2.71993e-07	Il21r	interleukin 21 receptor [Source:MGI Symbol;Acc:MGI:1890475]
ENSMUSG00000041309	13.0013	-6.54069	1.15462	-5.66479	1.47201e-08	2.7289e-07	Nkx6-2	NK6 homeobox 2 [Source:MGI Symbol;Acc:MGI:1352738]
ENSMUSG00000070436	13.8629	-7.21204	1.27332	-5.66397	1.47909e-08	2.74004e-07	Serpinh1	serine (or cysteine) peptidase inhibitor, clade H, member 1 [Source:MGI Symbol;Acc:MGI:88283]
ENSMUSG00000035064	1773.67	1.52286	0.268921	5.66287	1.48865e-08	2.75573e-07	Eef2k	eukaryotic elongation factor-2 kinase [Source:MGI Symbol;Acc:MGI:1195261]
ENSMUSG00000028989	28.3455	-3.03948	0.53681	-5.66212	1.49515e-08	2.76575e-07	Angptl7	angiopoietin-like 7 [Source:MGI Symbol;Acc:MGI:3605801]
ENSMUSG00000015843	16.6763	-6.03211	1.06569	-5.66031	1.51099e-08	2.79303e-07	Rxrg	retinoid X receptor gamma [Source:MGI Symbol;Acc:MGI:98216]
ENSMUSG00000095285	3366.48	-6.2213	1.09913	-5.66018	1.51211e-08	2.79307e-07	Ighv5-9	immunoglobulin heavy variable 5-9 [Source:MGI Symbol;Acc:MGI:4439873]
ENSMUSG00000022677	1012.78	1.53873	0.271983	5.65746	1.53632e-08	2.83572e-07	Fopnl	Fgfr1op N-terminal like [Source:MGI Symbol;Acc:MGI:1913336]
ENSMUSG00000021451	2109.67	0.971451	0.171857	5.65266	1.57982e-08	2.9139e-07	Sema4d	sema domain, immunoglobulin domain (Ig), transmembrane domain (TM) and short cytoplasmic domain, (semaphorin) 4D [Source:MGI Symbol;Acc:MGI:109244]
ENSMUSG00000001763	101.065	-1.97971	0.350259	-5.65213	1.58468e-08	2.92075e-07	Tspan33	tetraspanin 33 [Source:MGI Symbol;Acc:MGI:1919012]
ENSMUSG00000106634	537.85	1.60354	0.283861	5.64905	1.6134e-08	2.97153e-07	Gm43042	predicted gene 43042 [Source:MGI Symbol;Acc:MGI:5663179]
ENSMUSG00000025429	60.8902	-3.34231	0.591906	-5.64669	1.6357e-08	3.01043e-07	Pstpip2	proline-serine-threonine phosphatase-interacting protein 2 [Source:MGI Symbol;Acc:MGI:1335088]
ENSMUSG00000025353	2011.28	1.25168	0.221782	5.64374	1.66392e-08	3.06014e-07	Ormdl2	ORM1-like 2 (S. cerevisiae) [Source:MGI Symbol;Acc:MGI:1914094]
ENSMUSG00000027375	29.7104	-7.78345	1.37942	-5.64254	1.67556e-08	3.07933e-07	Mal	myelin and lymphocyte protein, T cell differentiation protein [Source:MGI Symbol;Acc:MGI:892970]
ENSMUSG00000028559	1076.65	-1.17692	0.208592	-5.64219	1.67903e-08	3.08347e-07	Osbpl9	oxysterol binding protein-like 9 [Source:MGI Symbol;Acc:MGI:1923784]
ENSMUSG00000001123	6955.69	1.50167	0.266221	5.64071	1.69355e-08	3.1079e-07	Lgals9	lectin, galactose binding, soluble 9 [Source:MGI Symbol;Acc:MGI:109496]
ENSMUSG00000022372	1567.44	-2.14156	0.379679	-5.64044	1.69612e-08	3.11036e-07	Sla	src-like adaptor [Source:MGI Symbol;Acc:MGI:104295]
ENSMUSG00000022978	657.462	1.09415	0.193992	5.64017	1.69882e-08	3.11253e-07	Mis18a	MIS18 kinetochore protein A [Source:MGI Symbol;Acc:MGI:1913828]
ENSMUSG00000036850	814.138	1.11618	0.197902	5.64008	1.69975e-08	3.11253e-07	Mrpl41	mitochondrial ribosomal protein L41 [Source:MGI Symbol;Acc:MGI:1333816]
ENSMUSG00000034684	13.1266	-3.62478	0.64311	-5.63633	1.73709e-08	3.17863e-07	Sema3f	sema domain, immunoglobulin domain (Ig), short basic domain, secreted, (semaphorin) 3F [Source:MGI Symbol;Acc:MGI:1096347]
ENSMUSG00000056978	26.6135	-8.38776	1.4883	-5.63581	1.74235e-08	3.18596e-07	Hamp2	hepcidin antimicrobial peptide 2 [Source:MGI Symbol;Acc:MGI:2153530]
ENSMUSG00000032691	18.0461	-6.02462	1.06966	-5.63226	1.77868e-08	3.25006e-07	Nlrp3	NLR family, pyrin domain containing 3 [Source:MGI Symbol;Acc:MGI:2653833]
ENSMUSG00000029602	30.4532	-4.55935	0.810303	-5.62673	1.83662e-08	3.35352e-07	Rasal1	RAS protein activator like 1 (GAP1 like) [Source:MGI Symbol;Acc:MGI:1330842]
ENSMUSG00000031503	177.184	-5.53066	0.982956	-5.62656	1.83843e-08	3.35441e-07	Col4a2	collagen, type IV, alpha 2 [Source:MGI Symbol;Acc:MGI:88455]
ENSMUSG00000002458	1928.38	0.914556	0.162568	5.6257	1.8476e-08	3.3663e-07	Rgs19	regulator of G-protein signaling 19 [Source:MGI Symbol;Acc:MGI:1915153]
ENSMUSG00000094796	165.598	-3.39984	0.604329	-5.62581	1.84639e-08	3.3663e-07	BC147527	cDNA sequence BC147527 [Source:MGI Symbol;Acc:MGI:4840510]
ENSMUSG00000095571	7855.86	-5.884	1.04611	-5.62465	1.85882e-08	3.38434e-07	Ighv5-17	immunoglobulin heavy variable 5-17 [Source:MGI Symbol;Acc:MGI:4439533]
ENSMUSG00000027514	385.103	-3.02609	0.538187	-5.62275	1.87938e-08	3.41931e-07	Zbp1	Z-DNA binding protein 1 [Source:MGI Symbol;Acc:MGI:1927449]
ENSMUSG00000020902	24.4092	-7.20167	1.28106	-5.62164	1.89153e-08	3.43895e-07	Ntn1	netrin 1 [Source:MGI Symbol;Acc:MGI:105088]
ENSMUSG00000095351	9500.24	-6.96932	1.23979	-5.62135	1.89469e-08	3.44224e-07	Igkv3-2	immunoglobulin kappa variable 3-2 [Source:MGI Symbol;Acc:MGI:1330850]
ENSMUSG00000065147	18.733	-2.29079	0.407545	-5.62095	1.89907e-08	3.44774e-07	Snora31	small nucleolar RNA, H/ACA box 31 [Source:MGI Symbol;Acc:MGI:3819500]
ENSMUSG00000044475	777.301	1.25939	0.224091	5.61999	1.90966e-08	3.46449e-07	Ascc1	activating signal cointegrator 1 complex subunit 1 [Source:MGI Symbol;Acc:MGI:1916340]
ENSMUSG00000025875	96.7035	-3.947	0.702794	-5.61616	1.95248e-08	3.53965e-07	Tspan17	tetraspanin 17 [Source:MGI Symbol;Acc:MGI:1921507]
ENSMUSG00000014329	13.7243	-6.67305	1.18826	-5.61584	1.95608e-08	3.54366e-07	Bicc1	BicC family RNA binding protein 1 [Source:MGI Symbol;Acc:MGI:1933388]
ENSMUSG00000027386	19.7181	-7.4355	1.32411	-5.61545	1.96047e-08	3.54908e-07	Fbln7	fibulin 7 [Source:MGI Symbol;Acc:MGI:1917620]
ENSMUSG00000020889	59.794	-4.73701	0.843676	-5.61473	1.96872e-08	3.56148e-07	Nr1d1	nuclear receptor subfamily 1, group D, member 1 [Source:MGI Symbol;Acc:MGI:2444210]
ENSMUSG00000079037	10531.6	2.37984	0.423921	5.61387	1.97855e-08	3.57671e-07	Prnp	prion protein [Source:MGI Symbol;Acc:MGI:97769]
ENSMUSG00000031340	37.9912	-3.77407	0.672351	-5.61324	1.98568e-08	3.58706e-07	Gabre	gamma-aminobutyric acid (GABA) A receptor, subunit epsilon [Source:MGI Symbol;Acc:MGI:1330235]
ENSMUSG00000082254	20.8385	5.37007	0.956935	5.61174	2.00305e-08	3.61586e-07	Gm11922	predicted gene 11922 [Source:MGI Symbol;Acc:MGI:3650177]
ENSMUSG00000026354	162.486	-5.10642	0.910007	-5.61141	2.00683e-08	3.61795e-07	Lct	lactase [Source:MGI Symbol;Acc:MGI:104576]
ENSMUSG00000116951	32.71	2.09536	0.373412	5.61139	2.00705e-08	3.61795e-07	Gm49756	predicted gene, 49756 [Source:MGI Symbol;Acc:MGI:6215257]
ENSMUSG00000022864	821.352	-1.38816	0.247394	-5.61113	2.01011e-08	3.6209e-07	D16Ertd472e	DNA segment, Chr 16, ERATO Doi 472, expressed [Source:MGI Symbol;Acc:MGI:1196400]
ENSMUSG00000106434	19.8036	-7.96048	1.41929	-5.60878	2.03763e-08	3.66788e-07	Gm42990	predicted gene 42990 [Source:MGI Symbol;Acc:MGI:5663127]
ENSMUSG00000012889	194.968	-5.13576	0.915727	-5.6084	2.04207e-08	3.67326e-07	Podnl1	podocan-like 1 [Source:MGI Symbol;Acc:MGI:2685352]
ENSMUSG00000096649	559.761	-5.74606	1.02463	-5.60796	2.04726e-08	3.68e-07	Ighv1-31	immunoglobulin heavy variable 1-31 [Source:MGI Symbol;Acc:MGI:4439889]
ENSMUSG00000038587	101.67	-4.19642	0.748333	-5.60769	2.05045e-08	3.68314e-07	Akap12	A kinase (PRKA) anchor protein (gravin) 12 [Source:MGI Symbol;Acc:MGI:1932576]
ENSMUSG00000016194	227.032	-3.83734	0.684823	-5.6034	2.10186e-08	3.77281e-07	Hsd11b1	hydroxysteroid 11-beta dehydrogenase 1 [Source:MGI Symbol;Acc:MGI:103562]
ENSMUSG00000020251	164.584	3.74084	0.667617	5.60327	2.1035e-08	3.7731e-07	Glt8d2	glycosyltransferase 8 domain containing 2 [Source:MGI Symbol;Acc:MGI:1922032]
ENSMUSG00000035105	45.1499	-3.82018	0.681961	-5.60176	2.12191e-08	3.80344e-07	Egln3	egl-9 family hypoxia-inducible factor 3 [Source:MGI Symbol;Acc:MGI:1932288]
ENSMUSG00000029641	68.6504	-4.80162	0.857454	-5.59985	2.14533e-08	3.84272e-07	Rasl11a	RAS-like, family 11, member A [Source:MGI Symbol;Acc:MGI:1916145]
ENSMUSG00000024011	556.707	2.61438	0.466934	5.59903	2.1556e-08	3.85839e-07	Pi16	peptidase inhibitor 16 [Source:MGI Symbol;Acc:MGI:1921366]
ENSMUSG00000024308	4349.13	-1.28836	0.230161	-5.59767	2.17251e-08	3.88593e-07	Tapbp	TAP binding protein [Source:MGI Symbol;Acc:MGI:1201689]
ENSMUSG00000000753	55.0682	-5.14766	0.920252	-5.59375	2.22219e-08	3.97198e-07	Serpinf1	serine (or cysteine) peptidase inhibitor, clade F, member 1 [Source:MGI Symbol;Acc:MGI:108080]
ENSMUSG00000058056	102.575	-3.10445	0.555066	-5.59294	2.23261e-08	3.98781e-07	Palld	palladin, cytoskeletal associated protein [Source:MGI Symbol;Acc:MGI:1919583]
ENSMUSG00000040289	763.724	3.61365	0.646419	5.59026	2.26732e-08	4.04696e-07	Hey1	hairy/enhancer-of-split related with YRPW motif 1 [Source:MGI Symbol;Acc:MGI:1341800]
ENSMUSG00000022505	75.938	-3.00125	0.537002	-5.5889	2.28513e-08	4.0759e-07	Emp2	epithelial membrane protein 2 [Source:MGI Symbol;Acc:MGI:1098726]
ENSMUSG00000026447	106.999	-3.12306	0.55883	-5.58858	2.28936e-08	4.08057e-07	Pik3c2b	phosphatidylinositol-4-phosphate 3-kinase catalytic subunit type 2 beta [Source:MGI Symbol;Acc:MGI:2685045]
ENSMUSG00000044338	28.8401	-8.50465	1.52183	-5.58845	2.29102e-08	4.08067e-07	Aplnr	apelin receptor [Source:MGI Symbol;Acc:MGI:1346086]
ENSMUSG00000076552	3765.62	-6.76255	1.21022	-5.58785	2.299e-08	4.09203e-07	Igkv4-61	immunoglobulin kappa chain variable 4-61 [Source:MGI Symbol;Acc:MGI:4439819]
ENSMUSG00000050556	49.34	-4.45763	0.79808	-5.58544	2.33109e-08	4.14625e-07	Kcnb1	potassium voltage gated channel, Shab-related subfamily, member 1 [Source:MGI Symbol;Acc:MGI:96666]
ENSMUSG00000118280	125.932	2.07051	0.370788	5.58408	2.34938e-08	4.17585e-07	Gm41804	predicted gene, 41804 [Source:MGI Symbol;Acc:MGI:5624689]
ENSMUSG00000042644	570.706	-1.63388	0.292698	-5.58212	2.37605e-08	4.22032e-07	Itpr3	inositol 1,4,5-triphosphate receptor 3 [Source:MGI Symbol;Acc:MGI:96624]
ENSMUSG00000054263	169.804	-3.0561	0.547569	-5.58121	2.38849e-08	4.23945e-07	Lifr	LIF receptor alpha [Source:MGI Symbol;Acc:MGI:96788]
ENSMUSG00000022876	5399.78	1.50723	0.270085	5.58058	2.39719e-08	4.25191e-07	Samsn1	SAM domain, SH3 domain and nuclear localization signals, 1 [Source:MGI Symbol;Acc:MGI:1914992]
ENSMUSG00000024330	24.3279	-3.80503	0.682334	-5.5765	2.45406e-08	4.34976e-07	Col11a2	collagen, type XI, alpha 2 [Source:MGI Symbol;Acc:MGI:88447]
ENSMUSG00000036206	68.1304	-5.10117	0.915254	-5.57351	2.49664e-08	4.42215e-07	Sh3bp4	SH3-domain binding protein 4 [Source:MGI Symbol;Acc:MGI:2138297]
ENSMUSG00000040502	14.9004	-4.11382	0.738139	-5.57324	2.50047e-08	4.42586e-07	Marchf9	membrane associated ring-CH-type finger 9 [Source:MGI Symbol;Acc:MGI:2446144]
ENSMUSG00000078193	10590.3	0.63502	0.113958	5.57241	2.51243e-08	4.44393e-07	Gm2000	predicted gene 2000 [Source:MGI Symbol;Acc:MGI:3780170]
ENSMUSG00000033400	635.261	2.40224	0.431217	5.57084	2.53511e-08	4.48092e-07	Agl	amylo-1,6-glucosidase, 4-alpha-glucanotransferase [Source:MGI Symbol;Acc:MGI:1924809]
ENSMUSG00000018168	599.993	-4.43093	0.795709	-5.56854	2.56886e-08	4.53742e-07	Ikzf3	IKAROS family zinc finger 3 [Source:MGI Symbol;Acc:MGI:1342542]
ENSMUSG00000111862	34.2843	-3.64204	0.654299	-5.56633	2.60158e-08	4.59203e-07	Gm47828	predicted gene, 47828 [Source:MGI Symbol;Acc:MGI:6097024]
ENSMUSG00000027546	693.037	-1.34361	0.241408	-5.56573	2.61061e-08	4.60478e-07	Atp9a	ATPase, class II, type 9A [Source:MGI Symbol;Acc:MGI:1330826]
ENSMUSG00000021537	3026.13	1.41087	0.253503	5.56548	2.61434e-08	4.60816e-07	Cetn3	centrin 3 [Source:MGI Symbol;Acc:MGI:1097706]
ENSMUSG00000090252	39.4697	-4.64531	0.83473	-5.56504	2.62092e-08	4.61656e-07	Gm16028	predicted gene 16028 [Source:MGI Symbol;Acc:MGI:3801982]
ENSMUSG00000074874	792.068	-2.36985	0.425928	-5.56398	2.63689e-08	4.64148e-07	Ctla2b	cytotoxic T lymphocyte-associated protein 2 beta [Source:MGI Symbol;Acc:MGI:88555]
ENSMUSG00000021754	252.147	-2.84366	0.51122	-5.5625	2.65933e-08	4.67773e-07	Map3k1	mitogen-activated protein kinase kinase kinase 1 [Source:MGI Symbol;Acc:MGI:1346872]
ENSMUSG00000034911	39.7625	-3.71955	0.668709	-5.56229	2.66264e-08	4.68032e-07	Ushbp1	USH1 protein network component harmonin binding protein 1 [Source:MGI Symbol;Acc:MGI:1922920]
ENSMUSG00000075602	1108.96	-2.77892	0.499813	-5.55993	2.69881e-08	4.74063e-07	Ly6a	lymphocyte antigen 6 complex, locus A [Source:MGI Symbol;Acc:MGI:107527]
ENSMUSG00000096833	4241.77	-6.71904	1.20853	-5.55966	2.70304e-08	4.74478e-07	Igkv4-55	immunoglobulin kappa variable 4-55 [Source:MGI Symbol;Acc:MGI:2686370]
ENSMUSG00000037894	57382.7	1.72334	0.3101	5.55735	2.73898e-08	4.80455e-07	H2az1	H2A.Z variant histone 1 [Source:MGI Symbol;Acc:MGI:1888388]
ENSMUSG00000039783	341.242	-3.14146	0.565311	-5.55704	2.74382e-08	4.80973e-07	Kmo	kynurenine 3-monooxygenase (kynurenine 3-hydroxylase) [Source:MGI Symbol;Acc:MGI:2138151]
ENSMUSG00000032035	580.234	-2.82022	0.507543	-5.5566	2.75077e-08	4.8164e-07	Ets1	E26 avian leukemia oncogene 1, 5' domain [Source:MGI Symbol;Acc:MGI:95455]
ENSMUSG00000035273	169.075	-4.12769	0.742849	-5.55656	2.75142e-08	4.8164e-07	Hpse	heparanase [Source:MGI Symbol;Acc:MGI:1343124]
ENSMUSG00000028086	804.987	-1.7648	0.317703	-5.55486	2.77827e-08	4.86006e-07	Fbxw7	F-box and WD-40 domain protein 7 [Source:MGI Symbol;Acc:MGI:1354695]
ENSMUSG00000013539	994.611	1.03939	0.18716	5.55349	2.80029e-08	4.89521e-07	Tango2	transport and golgi organization 2 [Source:MGI Symbol;Acc:MGI:101825]
ENSMUSG00000024538	283.762	-5.71732	1.02989	-5.55141	2.83374e-08	4.95029e-07	Ppic	peptidylprolyl isomerase C [Source:MGI Symbol;Acc:MGI:97751]
ENSMUSG00000041571	385.172	-1.93067	0.347804	-5.55103	2.83985e-08	4.95756e-07	Selenow	selenoprotein W [Source:MGI Symbol;Acc:MGI:1100878]
ENSMUSG00000021025	10671.5	-2.62045	0.472133	-5.55023	2.85296e-08	4.97702e-07	Nfkbia	nuclear factor of kappa light polypeptide gene enhancer in B cells inhibitor, alpha [Source:MGI Symbol;Acc:MGI:104741]
ENSMUSG00000032485	638.506	-1.16979	0.210774	-5.54997	2.85725e-08	4.98109e-07	Scap	SREBF chaperone [Source:MGI Symbol;Acc:MGI:2135958]
ENSMUSG00000021831	2709.19	1.57225	0.283312	5.54955	2.86406e-08	4.98955e-07	Ero1l	ERO1-like (S. cerevisiae) [Source:MGI Symbol;Acc:MGI:1354385]
ENSMUSG00000067455	53.1048	-3.23073	0.582193	-5.54925	2.86903e-08	4.99478e-07	H4c11	H4 clustered histone 11 [Source:MGI Symbol;Acc:MGI:2448436]
ENSMUSG00000025289	2460.72	-2.88967	0.521376	-5.54239	2.98374e-08	5.19094e-07	Prdx4	peroxiredoxin 4 [Source:MGI Symbol;Acc:MGI:1859815]
ENSMUSG00000037172	128.977	-2.80796	0.506654	-5.54216	2.98755e-08	5.194e-07	Dennd11	DENN domain containing 11 [Source:MGI Symbol;Acc:MGI:2444256]
ENSMUSG00000017386	299.912	-3.87545	0.699416	-5.54098	3.00783e-08	5.22569e-07	Traf4	TNF receptor associated factor 4 [Source:MGI Symbol;Acc:MGI:1202880]
ENSMUSG00000024457	605.772	-1.02026	0.184205	-5.53871	3.04708e-08	5.29027e-07	Trim26	tripartite motif-containing 26 [Source:MGI Symbol;Acc:MGI:1337056]
ENSMUSG00000006941	1656.06	1.15766	0.209045	5.53785	3.06204e-08	5.31056e-07	Eif1b	eukaryotic translation initiation factor 1B [Source:MGI Symbol;Acc:MGI:1916219]
ENSMUSG00000029322	7122.98	1.65981	0.299724	5.5378	3.06294e-08	5.31056e-07	Plac8	placenta-specific 8 [Source:MGI Symbol;Acc:MGI:2445289]
ENSMUSG00000057135	198.262	-5.00568	0.904031	-5.53707	3.0757e-08	5.32905e-07	Scimp	SLP adaptor and CSK interacting membrane protein [Source:MGI Symbol;Acc:MGI:3610314]
ENSMUSG00000039264	878.425	-2.83182	0.511757	-5.53352	3.13873e-08	5.43455e-07	Gimap3	GTPase, IMAP family member 3 [Source:MGI Symbol;Acc:MGI:1932723]
ENSMUSG00000046470	16.4989	-7.69657	1.39134	-5.53178	3.17004e-08	5.48503e-07	Sox18	SRY (sex determining region Y)-box 18 [Source:MGI Symbol;Acc:MGI:103559]
ENSMUSG00000026126	1486.03	-1.0554	0.19084	-5.5303	3.19677e-08	5.52752e-07	Ptpn18	protein tyrosine phosphatase, non-receptor type 18 [Source:MGI Symbol;Acc:MGI:108410]
ENSMUSG00000020647	335.293	-2.95857	0.535044	-5.52959	3.20986e-08	5.54638e-07	Ncoa1	nuclear receptor coactivator 1 [Source:MGI Symbol;Acc:MGI:1276523]
ENSMUSG00000040093	36.9682	-4.43186	0.801848	-5.52705	3.25652e-08	5.62318e-07	Bmf	BCL2 modifying factor [Source:MGI Symbol;Acc:MGI:2176433]
ENSMUSG00000071158	19.8165	6.79635	1.23007	5.52519	3.29122e-08	5.67925e-07	Klrh1	killer cell lectin-like receptor subfamily H, member 1 [Source:MGI Symbol;Acc:MGI:2685002]
ENSMUSG00000036894	247.73	1.70305	0.308271	5.52452	3.30384e-08	5.69716e-07	Rap2b	RAP2B, member of RAS oncogene family [Source:MGI Symbol;Acc:MGI:1921262]
ENSMUSG00000024998	75.5996	-3.14853	0.569998	-5.52376	3.31828e-08	5.71818e-07	Plce1	phospholipase C, epsilon 1 [Source:MGI Symbol;Acc:MGI:1921305]
ENSMUSG00000037254	31.75	-7.86666	1.42435	-5.52298	3.33289e-08	5.73948e-07	Itih2	inter-alpha trypsin inhibitor, heavy chain 2 [Source:MGI Symbol;Acc:MGI:96619]
ENSMUSG00000046841	621.183	-2.81835	0.510399	-5.52186	3.35424e-08	5.77233e-07	Ckap4	cytoskeleton-associated protein 4 [Source:MGI Symbol;Acc:MGI:2444926]
ENSMUSG00000053040	124.441	-3.35021	0.607107	-5.51832	3.4225e-08	5.88581e-07	Aph1c	aph1 homolog C, gamma secretase subunit [Source:MGI Symbol;Acc:MGI:1915568]
ENSMUSG00000059654	10822.7	-5.89947	1.06954	-5.51592	3.46966e-08	5.9629e-07	Reg1	regenerating islet-derived 1 [Source:MGI Symbol;Acc:MGI:97895]
ENSMUSG00000039652	19.357	-3.70307	0.671394	-5.51549	3.47818e-08	5.97115e-07	Cpeb3	cytoplasmic polyadenylation element binding protein 3 [Source:MGI Symbol;Acc:MGI:2443075]
ENSMUSG00000117278	11.0197	-6.58341	1.19363	-5.51544	3.47916e-08	5.97115e-07	Gm36684	predicted gene, 36684 [Source:MGI Symbol;Acc:MGI:5595843]
ENSMUSG00000000958	243.264	-4.06418	0.737294	-5.51228	3.54205e-08	6.07498e-07	Slc7a7	solute carrier family 7 (cationic amino acid transporter, y+ system), member 7 [Source:MGI Symbol;Acc:MGI:1337120]
ENSMUSG00000036295	58.1251	-5.4559	0.990318	-5.50923	3.60398e-08	6.17703e-07	Lrrn3	leucine rich repeat protein 3, neuronal [Source:MGI Symbol;Acc:MGI:106036]
ENSMUSG00000026770	39.2877	-3.69498	0.670731	-5.50889	3.61113e-08	6.18096e-07	Il2ra	interleukin 2 receptor, alpha chain [Source:MGI Symbol;Acc:MGI:96549]
ENSMUSG00000052142	946.613	-1.34633	0.244389	-5.50896	3.60967e-08	6.18096e-07	Rasal3	RAS protein activator like 3 [Source:MGI Symbol;Acc:MGI:2444128]
ENSMUSG00000076556	3428.46	-6.56088	1.19128	-5.50741	3.64143e-08	6.22863e-07	Igkv4-57	immunoglobulin kappa variable 4-57 [Source:MGI Symbol;Acc:MGI:2685035]
ENSMUSG00000061603	46.1817	-3.08014	0.559423	-5.50592	3.67247e-08	6.27751e-07	Akap6	A kinase (PRKA) anchor protein 6 [Source:MGI Symbol;Acc:MGI:3050566]
ENSMUSG00000011008	211.163	-4.15625	0.755424	-5.50188	3.75767e-08	6.41452e-07	Mcoln2	mucolipin 2 [Source:MGI Symbol;Acc:MGI:1915529]
ENSMUSG00000069763	23.904	-8.23235	1.49626	-5.50197	3.75576e-08	6.41452e-07	Tmem100	transmembrane protein 100 [Source:MGI Symbol;Acc:MGI:1915138]
ENSMUSG00000089929	443.913	-4.28629	0.779273	-5.50036	3.79011e-08	6.46123e-07	Bcl2a1b	B cell leukemia/lymphoma 2 related protein A1b [Source:MGI Symbol;Acc:MGI:1278326]
ENSMUSG00000100967	151.512	1.7573	0.319487	5.50037	3.78999e-08	6.46123e-07	Gm29666	predicted gene 29666 [Source:MGI Symbol;Acc:MGI:5580372]
ENSMUSG00000035735	7.05984	-6.46486	1.17566	-5.49891	3.8214e-08	6.51021e-07	Dagla	diacylglycerol lipase, alpha [Source:MGI Symbol;Acc:MGI:2677061]
ENSMUSG00000039286	226.448	-2.58351	0.469915	-5.49783	3.845e-08	6.54603e-07	Fndc3b	fibronectin type III domain containing 3B [Source:MGI Symbol;Acc:MGI:1919257]
ENSMUSG00000065987	26.4253	-8.13816	1.48078	-5.49586	3.88804e-08	6.60875e-07	Cd209b	CD209b antigen [Source:MGI Symbol;Acc:MGI:1916415]
ENSMUSG00000093861	20145.5	-5.39548	0.981718	-5.49596	3.88597e-08	6.60875e-07	Igkv1-110	immunoglobulin kappa variable 1-110 [Source:MGI Symbol;Acc:MGI:4439558]
ENSMUSG00000112812	145.845	1.74646	0.317782	5.49579	3.88964e-08	6.60875e-07	Gm47415	predicted gene, 47415 [Source:MGI Symbol;Acc:MGI:6096352]
ENSMUSG00000030200	162.264	-3.09696	0.563549	-5.49545	3.89712e-08	6.61704e-07	Bcl2l14	BCL2-like 14 (apoptosis facilitator) [Source:MGI Symbol;Acc:MGI:1914063]
ENSMUSG00000022665	47.2174	-5.69985	1.03884	-5.48676	4.09384e-08	6.94642e-07	Ccdc80	coiled-coil domain containing 80 [Source:MGI Symbol;Acc:MGI:1915146]
ENSMUSG00000024034	33.4258	4.69134	0.855126	5.48614	4.10819e-08	6.96612e-07	Tmprss3	transmembrane protease, serine 3 [Source:MGI Symbol;Acc:MGI:2155445]
ENSMUSG00000024354	64.2617	-2.28647	0.416855	-5.48505	4.13358e-08	7.0045e-07	Slc23a1	solute carrier family 23 (nucleobase transporters), member 1 [Source:MGI Symbol;Acc:MGI:1341903]
ENSMUSG00000019874	21.7332	-8.0956	1.47617	-5.48417	4.15407e-08	7.03454e-07	Fabp7	fatty acid binding protein 7, brain [Source:MGI Symbol;Acc:MGI:101916]
ENSMUSG00000016487	270.353	-1.92096	0.350334	-5.48322	4.17663e-08	7.06804e-07	Ppfibp1	PTPRF interacting protein, binding protein 1 (liprin beta 1) [Source:MGI Symbol;Acc:MGI:1914783]
ENSMUSG00000096074	1040.48	-6.07686	1.10831	-5.48298	4.18215e-08	7.07268e-07	Ighv1-72	immunoglobulin heavy variable 1-72 [Source:MGI Symbol;Acc:MGI:4439633]
ENSMUSG00000011463	12847.1	-5.45606	0.995162	-5.48258	4.19163e-08	7.08399e-07	Cpb1	carboxypeptidase B1 (tissue) [Source:MGI Symbol;Acc:MGI:1923953]
ENSMUSG00000036661	602.058	-1.47263	0.268623	-5.48213	4.20229e-08	7.0973e-07	Dennd3	DENN/MADD domain containing 3 [Source:MGI Symbol;Acc:MGI:2146009]
ENSMUSG00000036402	1357.07	1.1939	0.217907	5.47896	4.27823e-08	7.22075e-07	Gng12	guanine nucleotide binding protein (G protein), gamma 12 [Source:MGI Symbol;Acc:MGI:1336171]
ENSMUSG00000041797	12.695	-6.13874	1.12052	-5.47849	4.28978e-08	7.23545e-07	Abca9	ATP-binding cassette, sub-family A (ABC1), member 9 [Source:MGI Symbol;Acc:MGI:2386796]
ENSMUSG00000012819	176.679	-4.28336	0.781995	-5.47747	4.31442e-08	7.27219e-07	Cdh23	cadherin 23 (otocadherin) [Source:MGI Symbol;Acc:MGI:1890219]
ENSMUSG00000042485	23.1171	-6.60707	1.20638	-5.47675	4.33202e-08	7.29702e-07	Mustn1	musculoskeletal, embryonic nuclear protein 1 [Source:MGI Symbol;Acc:MGI:1913425]
ENSMUSG00000024530	19.8581	-3.97322	0.725497	-5.47655	4.33702e-08	7.3006e-07	Prelid3a	PRELI domain containing 3A [Source:MGI Symbol;Acc:MGI:2442865]
ENSMUSG00000102678	160.91	-5.48066	1.00113	-5.47446	4.38859e-08	7.38253e-07	Ighv1-21-1	immunoglobulin heavy variable 1-21-1 [Source:MGI Symbol;Acc:MGI:3645737]
ENSMUSG00000021262	121.262	-2.85086	0.521004	-5.47185	4.45355e-08	7.48431e-07	Evl	Ena-vasodilator stimulated phosphoprotein [Source:MGI Symbol;Acc:MGI:1194884]
ENSMUSG00000040183	537.245	2.46844	0.451121	5.47179	4.45503e-08	7.48431e-07	Ankrd6	ankyrin repeat domain 6 [Source:MGI Symbol;Acc:MGI:2154278]
ENSMUSG00000059326	191.003	-2.25104	0.411399	-5.47168	4.45793e-08	7.48431e-07	Csf2ra	colony stimulating factor 2 receptor, alpha, low-affinity (granulocyte-macrophage) [Source:MGI Symbol;Acc:MGI:1339754]
ENSMUSG00000000581	1312.9	1.3133	0.240026	5.47148	4.46287e-08	7.48767e-07	C1d	C1D nuclear receptor co-repressor [Source:MGI Symbol;Acc:MGI:1927354]
ENSMUSG00000041187	424.648	-1.19728	0.218921	-5.46901	4.52559e-08	7.5879e-07	Prkd2	protein kinase D2 [Source:MGI Symbol;Acc:MGI:2141917]
ENSMUSG00000064220	304.605	-2.48511	0.454464	-5.46822	4.54584e-08	7.61682e-07	H2ac18	H2A clustered histone 18 [Source:MGI Symbol;Acc:MGI:96097]
ENSMUSG00000041895	348.907	-1.5166	0.277358	-5.46801	4.55111e-08	7.62064e-07	Wipi1	WD repeat domain, phosphoinositide interacting 1 [Source:MGI Symbol;Acc:MGI:1261864]
ENSMUSG00000037339	376.65	-1.05578	0.193105	-5.46736	4.5678e-08	7.64355e-07	Fam53a	family with sequence similarity 53, member A [Source:MGI Symbol;Acc:MGI:1919225]
ENSMUSG00000001240	54.951	-4.40329	0.805435	-5.46698	4.57779e-08	7.65523e-07	Ramp2	receptor (calcitonin) activity modifying protein 2 [Source:MGI Symbol;Acc:MGI:1859650]
ENSMUSG00000003873	973.368	-0.97202	0.177838	-5.46575	4.60952e-08	7.70324e-07	Bax	BCL2-associated X protein [Source:MGI Symbol;Acc:MGI:99702]
ENSMUSG00000028218	803.095	1.57026	0.287319	5.4652	4.62377e-08	7.72196e-07	Fam92a	family with sequence similarity 92, member A [Source:MGI Symbol;Acc:MGI:1915349]
ENSMUSG00000054555	11.6588	-4.22921	0.773971	-5.46429	4.64754e-08	7.75657e-07	Adam12	a disintegrin and metallopeptidase domain 12 (meltrin alpha) [Source:MGI Symbol;Acc:MGI:105378]
ENSMUSG00000104697	2.40314	-4.89877	0.896995	-5.46131	4.72646e-08	7.88312e-07	Igkv12-67	immunoglobulin kappa chain variable 12-67 [Source:MGI Symbol;Acc:MGI:3645399]
ENSMUSG00000097415	1442.04	-1.44546	0.264768	-5.45935	4.77877e-08	7.96514e-07	AU020206	expressed sequence AU020206 [Source:MGI Symbol;Acc:MGI:2142134]
ENSMUSG00000026768	13.2896	-6.97916	1.27881	-5.45755	4.82746e-08	8.04103e-07	Itga8	integrin alpha 8 [Source:MGI Symbol;Acc:MGI:109442]
ENSMUSG00000076577	12283.4	-5.98846	1.09733	-5.45728	4.83483e-08	8.04803e-07	Igkv8-30	immunoglobulin kappa chain variable 8-30 [Source:MGI Symbol;Acc:MGI:3642250]
ENSMUSG00000020256	38.2448	-2.97147	0.544575	-5.45649	4.85635e-08	8.07856e-07	Aldh1l2	aldehyde dehydrogenase 1 family, member L2 [Source:MGI Symbol;Acc:MGI:2444680]
ENSMUSG00000051669	14.3981	-6.97259	1.27862	-5.4532	4.94725e-08	8.22439e-07	AU021092	expressed sequence AU021092 [Source:MGI Symbol;Acc:MGI:2146559]
ENSMUSG00000079559	18.7762	-4.39806	0.806714	-5.45182	4.98569e-08	8.2829e-07	Colca2	COLCA2 homolog [Source:MGI Symbol;Acc:MGI:2685530]
ENSMUSG00000099406	7910.32	-2.48627	0.456059	-5.45164	4.9908e-08	8.28597e-07	Gm29408	predicted gene 29408 [Source:MGI Symbol;Acc:MGI:5580114]
ENSMUSG00000002279	411.784	-1.55998	0.286352	-5.44778	5.10032e-08	8.46227e-07	Lmf1	lipase maturation factor 1 [Source:MGI Symbol;Acc:MGI:1923733]
ENSMUSG00000001768	66.7026	-2.74263	0.503484	-5.44732	5.11356e-08	8.4787e-07	Rin2	Ras and Rab interactor 2 [Source:MGI Symbol;Acc:MGI:1921280]
ENSMUSG00000059412	22.9347	-4.6886	0.860815	-5.4467	5.13119e-08	8.5024e-07	Fxyd2	FXYD domain-containing ion transport regulator 2 [Source:MGI Symbol;Acc:MGI:1195260]
ENSMUSG00000073409	1510.26	-1.40455	0.257879	-5.44656	5.13546e-08	8.50393e-07	H2-Q6	histocompatibility 2, Q region locus 6 [Source:MGI Symbol;Acc:MGI:95935]
ENSMUSG00000006930	13.1995	-7.36831	1.3529	-5.44632	5.14217e-08	8.5095e-07	Hap1	huntingtin-associated protein 1 [Source:MGI Symbol;Acc:MGI:1261831]
ENSMUSG00000031575	1115.75	1.65073	0.303119	5.44583	5.15644e-08	8.52757e-07	Ash2l	ASH2 like histone lysine methyltransferase complex subunit [Source:MGI Symbol;Acc:MGI:1344416]
ENSMUSG00000022203	13.9569	-7.45696	1.36953	-5.44489	5.18375e-08	8.56716e-07	Efs	embryonal Fyn-associated substrate [Source:MGI Symbol;Acc:MGI:105311]
ENSMUSG00000105110	5.15119	-5.19453	0.954184	-5.44394	5.21137e-08	8.60721e-07	Igkv12-66	immunoglobulin kappa chain variable 12-66 [Source:MGI Symbol;Acc:MGI:5009859]
ENSMUSG00000038260	148.045	-2.31773	0.425785	-5.44342	5.22667e-08	8.62688e-07	Trpm4	transient receptor potential cation channel, subfamily M, member 4 [Source:MGI Symbol;Acc:MGI:1915917]
ENSMUSG00000041889	24.1694	-6.33671	1.16426	-5.44269	5.24816e-08	8.65675e-07	Shisa4	shisa family member 4 [Source:MGI Symbol;Acc:MGI:1924802]
ENSMUSG00000021135	24.0124	-3.23019	0.593707	-5.44072	5.30658e-08	8.74744e-07	Slc10a1	solute carrier family 10 (sodium/bile acid cotransporter family), member 1 [Source:MGI Symbol;Acc:MGI:97379]
ENSMUSG00000078350	37.8875	-5.75418	1.05785	-5.4395	5.34316e-08	8.80203e-07	Smim1	small integral membrane protein 1 [Source:MGI Symbol;Acc:MGI:1916109]
ENSMUSG00000031639	144.884	-3.90529	0.718043	-5.4388	5.36401e-08	8.83066e-07	Tlr3	toll-like receptor 3 [Source:MGI Symbol;Acc:MGI:2156367]
ENSMUSG00000066278	157.381	-1.8167	0.334078	-5.43796	5.38953e-08	8.86693e-07	Vps37b	vacuolar protein sorting 37B [Source:MGI Symbol;Acc:MGI:1916724]
ENSMUSG00000034837	223.962	1.75856	0.323395	5.43781	5.39403e-08	8.8686e-07	Gnat1	guanine nucleotide binding protein, alpha transducing 1 [Source:MGI Symbol;Acc:MGI:95778]
ENSMUSG00000060981	69.0468	-2.24923	0.413735	-5.43639	5.43712e-08	8.93366e-07	H4c8	H4 clustered histone 8 [Source:MGI Symbol;Acc:MGI:2448427]
ENSMUSG00000024215	170.147	-4.67401	0.859945	-5.43525	5.47206e-08	8.98527e-07	Spdef	SAM pointed domain containing ets transcription factor [Source:MGI Symbol;Acc:MGI:1353422]
ENSMUSG00000024857	27.4385	-8.43163	1.552	-5.43274	5.54956e-08	9.10666e-07	Cabp2	calcium binding protein 2 [Source:MGI Symbol;Acc:MGI:1352749]
ENSMUSG00000038997	81.9224	4.68802	0.86311	5.43155	5.58675e-08	9.16177e-07	Asb17	ankyrin repeat and SOCS box-containing 17 [Source:MGI Symbol;Acc:MGI:1914022]
ENSMUSG00000109663	5.74209	3.83622	0.706362	5.43096	5.60528e-08	9.18623e-07	Gm45308	predicted gene 45308 [Source:MGI Symbol;Acc:MGI:5791144]
ENSMUSG00000049764	456.611	-3.14799	0.579672	-5.43065	5.61503e-08	9.19629e-07	Zfp280b	zinc finger protein 280B [Source:MGI Symbol;Acc:MGI:1927865]
ENSMUSG00000062310	9.13698	5.88439	1.08366	5.43011	5.63208e-08	9.21827e-07	Glrp1	glutamine repeat protein 1 [Source:MGI Symbol;Acc:MGI:108038]
ENSMUSG00000056895	33.8263	-3.98539	0.73398	-5.42984	5.64055e-08	9.2262e-07	H2bu2	H2B.U histone 2 [Source:MGI Symbol;Acc:MGI:1925553]
ENSMUSG00000107792	12.9028	-7.34157	1.35219	-5.42937	5.65536e-08	9.24447e-07	Gm43914	predicted gene, 43914 [Source:MGI Symbol;Acc:MGI:5690306]
ENSMUSG00000027221	78.1715	-3.73587	0.688182	-5.42861	5.67936e-08	9.27361e-07	Chst1	carbohydrate sulfotransferase 1 [Source:MGI Symbol;Acc:MGI:1924219]
ENSMUSG00000036545	41.614	-3.63267	0.669175	-5.42858	5.68047e-08	9.27361e-07	Adamts2	a disintegrin-like and metallopeptidase (reprolysin type) with thrombospondin type 1 motif, 2 [Source:MGI Symbol;Acc:MGI:1347356]
ENSMUSG00000106482	64.7466	-9.77983	1.80191	-5.42748	5.71556e-08	9.3249e-07	Ighv8-16	immunoglobulin heavy variable V8-16 [Source:MGI Symbol;Acc:MGI:5434409]
ENSMUSG00000016206	755.033	-2.16751	0.399571	-5.4246	5.80845e-08	9.47037e-07	H2-M3	histocompatibility 2, M region locus 3 [Source:MGI Symbol;Acc:MGI:95915]
ENSMUSG00000060063	9619.67	2.44228	0.450256	5.4242	5.82134e-08	9.48532e-07	Alox5ap	arachidonate 5-lipoxygenase activating protein [Source:MGI Symbol;Acc:MGI:107505]
ENSMUSG00000091542	8322.26	-2.35196	0.433669	-5.42339	5.84804e-08	9.51662e-07	Gm17167	predicted gene 17167 [Source:MGI Symbol;Acc:MGI:4937994]
ENSMUSG00000105915	2.39357	-4.89439	0.902455	-5.42342	5.847e-08	9.51662e-07	Igkv12-42	immunoglobulin kappa chain variable 12-42 [Source:MGI Symbol;Acc:MGI:5009852]
ENSMUSG00000036368	332.526	1.81023	0.333849	5.42228	5.88424e-08	9.56942e-07	Rmdn2	regulator of microtubule dynamics 2 [Source:MGI Symbol;Acc:MGI:2147043]
ENSMUSG00000026248	771.889	1.02011	0.188153	5.42174	5.90228e-08	9.59262e-07	Mrpl44	mitochondrial ribosomal protein L44 [Source:MGI Symbol;Acc:MGI:1916413]
ENSMUSG00000031775	16.9629	-4.87394	0.899073	-5.42107	5.92422e-08	9.62213e-07	Pllp	plasma membrane proteolipid [Source:MGI Symbol;Acc:MGI:1915051]
ENSMUSG00000040714	36.3449	-4.76456	0.878983	-5.42054	5.94194e-08	9.64475e-07	Klc3	kinesin light chain 3 [Source:MGI Symbol;Acc:MGI:1277971]
ENSMUSG00000026712	59.5687	-6.76862	1.24922	-5.41828	6.01743e-08	9.76106e-07	Mrc1	mannose receptor, C type 1 [Source:MGI Symbol;Acc:MGI:97142]
ENSMUSG00000039328	436.863	-2.40753	0.444347	-5.41812	6.02291e-08	9.76371e-07	Rnf122	ring finger protein 122 [Source:MGI Symbol;Acc:MGI:1916117]
ENSMUSG00000035864	27.5625	-6.99924	1.29212	-5.41688	6.06482e-08	9.82539e-07	Syt1	synaptotagmin I [Source:MGI Symbol;Acc:MGI:99667]
ENSMUSG00000030020	14.5262	-5.56558	1.02762	-5.41599	6.09489e-08	9.86783e-07	Prickle2	prickle planar cell polarity protein 2 [Source:MGI Symbol;Acc:MGI:1925144]
ENSMUSG00000115324	30.0046	4.52936	0.836391	5.41536	6.11647e-08	9.89647e-07	4930527F14Rik	RIKEN cDNA 4930527F14 gene [Source:MGI Symbol;Acc:MGI:1914901]
ENSMUSG00000073902	29.2397	-2.50858	0.463263	-5.41503	6.12774e-08	9.90839e-07	Gm1966	predicted gene 1966 [Source:MGI Symbol;Acc:MGI:3584360]
ENSMUSG00000053101	802.953	2.84553	0.525546	5.41443	6.14849e-08	9.93563e-07	Gpr141	G protein-coupled receptor 141 [Source:MGI Symbol;Acc:MGI:2672983]
ENSMUSG00000020840	2213.45	1.29462	0.239222	5.41179	6.23985e-08	1.00769e-06	Blmh	bleomycin hydrolase [Source:MGI Symbol;Acc:MGI:1345186]
ENSMUSG00000086291	14.3704	-6.7001	1.23815	-5.41139	6.25359e-08	1.00926e-06	Gm15513	predicted gene 15513 [Source:MGI Symbol;Acc:MGI:3782961]
ENSMUSG00000026104	2178.11	-1.33074	0.24592	-5.41127	6.25786e-08	1.00931e-06	Stat1	signal transducer and activator of transcription 1 [Source:MGI Symbol;Acc:MGI:103063]
ENSMUSG00000094051	120.47	-6.19124	1.14418	-5.41106	6.26519e-08	1.00985e-06	Ighv1-36	immunoglobulin heavy variable 1-36 [Source:MGI Symbol;Acc:MGI:4439639]
ENSMUSG00000045326	51.8238	-3.7668	0.696254	-5.41009	6.29936e-08	1.01472e-06	Fndc7	fibronectin type III domain containing 7 [Source:MGI Symbol;Acc:MGI:2443535]
ENSMUSG00000058793	516.838	-1.31185	0.242491	-5.40989	6.30618e-08	1.01518e-06	Cds2	CDP-diacylglycerol synthase (phosphatidate cytidylyltransferase) 2 [Source:MGI Symbol;Acc:MGI:1332236]
ENSMUSG00000015305	28.7335	-5.58494	1.03243	-5.40951	6.31987e-08	1.01674e-06	Sash1	SAM and SH3 domain containing 1 [Source:MGI Symbol;Acc:MGI:1917347]
ENSMUSG00000030347	487.893	1.37551	0.25434	5.40814	6.3681e-08	1.02385e-06	D6Wsu163e	DNA segment, Chr 6, Wayne State University 163, expressed [Source:MGI Symbol;Acc:MGI:107893]
ENSMUSG00000044854	11.847	-2.60117	0.48099	-5.40795	6.37513e-08	1.02433e-06	1700056E22Rik	RIKEN cDNA 1700056E22 gene [Source:MGI Symbol;Acc:MGI:1920613]
ENSMUSG00000027188	80.8662	-7.80241	1.44304	-5.40695	6.41084e-08	1.02881e-06	Pamr1	peptidase domain containing associated with muscle regeneration 1 [Source:MGI Symbol;Acc:MGI:2445082]
ENSMUSG00000102942	844.477	-6.39304	1.18238	-5.40694	6.41109e-08	1.02881e-06	Ighv1-33	immunoglobulin heavy variable 1-33 [Source:MGI Symbol;Acc:MGI:4439617]
ENSMUSG00000006435	26.9381	-5.72567	1.05902	-5.40656	6.42481e-08	1.03036e-06	Neurl1a	neuralized E3 ubiquitin protein ligase 1A [Source:MGI Symbol;Acc:MGI:1334263]
ENSMUSG00000040613	483.982	-2.67027	0.493962	-5.40582	6.45119e-08	1.03394e-06	Apobec1	apolipoprotein B mRNA editing enzyme, catalytic polypeptide 1 [Source:MGI Symbol;Acc:MGI:103298]
ENSMUSG00000052477	455.708	-2.40848	0.445591	-5.40513	6.47613e-08	1.03728e-06	C130026I21Rik	RIKEN cDNA C130026I21 gene [Source:MGI Symbol;Acc:MGI:3612702]
ENSMUSG00000062960	65.7327	-5.6961	1.054	-5.40425	6.50801e-08	1.04173e-06	Kdr	kinase insert domain protein receptor [Source:MGI Symbol;Acc:MGI:96683]
ENSMUSG00000020099	17.5609	-5.03113	0.931225	-5.4027	6.56459e-08	1.0497e-06	Unc5b	unc-5 netrin receptor B [Source:MGI Symbol;Acc:MGI:894703]
ENSMUSG00000026393	698.464	-1.52401	0.282084	-5.40266	6.56606e-08	1.0497e-06	Nek7	NIMA (never in mitosis gene a)-related expressed kinase 7 [Source:MGI Symbol;Acc:MGI:1890645]
ENSMUSG00000069662	216.855	-3.53135	0.65365	-5.40252	6.57129e-08	1.04988e-06	Marcks	myristoylated alanine rich protein kinase C substrate [Source:MGI Symbol;Acc:MGI:96907]
ENSMUSG00000039384	124.989	-3.04161	0.563047	-5.40205	6.58826e-08	1.05193e-06	Dusp10	dual specificity phosphatase 10 [Source:MGI Symbol;Acc:MGI:1927070]
ENSMUSG00000032231	2550.11	-2.93087	0.542765	-5.39988	6.66857e-08	1.06408e-06	Anxa2	annexin A2 [Source:MGI Symbol;Acc:MGI:88246]
ENSMUSG00000069208	885.936	1.71826	0.318226	5.39951	6.68227e-08	1.0656e-06	Zfp825	zinc finger protein 825 [Source:MGI Symbol;Acc:MGI:2385315]
ENSMUSG00000020340	1467.87	-1.08641	0.201272	-5.39771	6.74967e-08	1.07568e-06	Cyfip2	cytoplasmic FMR1 interacting protein 2 [Source:MGI Symbol;Acc:MGI:1924134]
ENSMUSG00000025036	195.807	-2.2796	0.422412	-5.39663	6.79058e-08	1.08152e-06	Sfxn2	sideroflexin 2 [Source:MGI Symbol;Acc:MGI:2137678]
ENSMUSG00000034209	10.4003	-5.08972	0.94368	-5.39348	6.91044e-08	1.09992e-06	Rasl10a	RAS-like, family 10, member A [Source:MGI Symbol;Acc:MGI:1922918]
ENSMUSG00000095737	862.179	-8.82387	1.63755	-5.38846	7.10653e-08	1.13042e-06	Igkv11-125	immunoglobulin kappa variable 11-125 [Source:MGI Symbol;Acc:MGI:3642338]
ENSMUSG00000067713	1816.43	1.07027	0.19865	5.38771	7.13595e-08	1.13439e-06	Prkag1	protein kinase, AMP-activated, gamma 1 non-catalytic subunit [Source:MGI Symbol;Acc:MGI:108411]
ENSMUSG00000032855	480.093	-1.1639	0.216144	-5.38482	7.25162e-08	1.15206e-06	Pkd1	polycystin 1, transient receptor poteintial channel interacting [Source:MGI Symbol;Acc:MGI:97603]
ENSMUSG00000055675	94.1335	-4.65309	0.864358	-5.38328	7.31392e-08	1.16123e-06	Kbtbd11	kelch repeat and BTB (POZ) domain containing 11 [Source:MGI Symbol;Acc:MGI:1922151]
ENSMUSG00000074852	13.8596	-4.79518	0.891575	-5.37833	7.51804e-08	1.1929e-06	Hpse2	heparanase 2 [Source:MGI Symbol;Acc:MGI:2685814]
ENSMUSG00000054412	24.1334	-3.64837	0.678523	-5.37693	7.57668e-08	1.20145e-06	Gm4793	predicted gene 4793 [Source:MGI Symbol;Acc:MGI:3646955]
ENSMUSG00000039004	12.6694	-7.31563	1.36103	-5.37508	7.6548e-08	1.21308e-06	Bmp6	bone morphogenetic protein 6 [Source:MGI Symbol;Acc:MGI:88182]
ENSMUSG00000029875	29.8313	-5.54412	1.03157	-5.37446	7.68126e-08	1.21652e-06	Ccdc184	coiled-coil domain containing 184 [Source:MGI Symbol;Acc:MGI:2146066]
ENSMUSG00000032182	667.403	-1.16252	0.216366	-5.37294	7.7463e-08	1.22606e-06	Yipf2	Yip1 domain family, member 2 [Source:MGI Symbol;Acc:MGI:1922016]
ENSMUSG00000046079	676.95	-1.76777	0.32902	-5.37282	7.75137e-08	1.22609e-06	Lrrc8d	leucine rich repeat containing 8D [Source:MGI Symbol;Acc:MGI:1922368]
ENSMUSG00000024669	57.9636	-4.39048	0.817315	-5.37183	7.79421e-08	1.23211e-06	Cd5	CD5 antigen [Source:MGI Symbol;Acc:MGI:88340]
ENSMUSG00000030751	9792.8	1.28717	0.239645	5.37114	7.82414e-08	1.23607e-06	Psma1	proteasome subunit alpha 1 [Source:MGI Symbol;Acc:MGI:1347005]
ENSMUSG00000030774	198.455	-3.11471	0.580036	-5.36985	7.88037e-08	1.24418e-06	Pak1	p21 (RAC1) activated kinase 1 [Source:MGI Symbol;Acc:MGI:1339975]
ENSMUSG00000036611	127.671	-2.87269	0.535019	-5.36933	7.90305e-08	1.24699e-06	Eepd1	endonuclease/exonuclease/phosphatase family domain containing 1 [Source:MGI Symbol;Acc:MGI:1914734]
ENSMUSG00000102528	5.1174	-5.20141	0.968805	-5.36889	7.92212e-08	1.24922e-06	Ighv1-45	immunoglobulin heavy variable V1-45 [Source:MGI Symbol;Acc:MGI:5009913]
ENSMUSG00000103554	32.6066	-5.5007	1.02471	-5.36808	7.95792e-08	1.25409e-06	Ighv1-35	immunoglobulin heavy variable 1-35 [Source:MGI Symbol;Acc:MGI:3644935]
ENSMUSG00000023191	56.6979	-2.26089	0.421279	-5.36673	8.01776e-08	1.26274e-06	P3h3	prolyl 3-hydroxylase 3 [Source:MGI Symbol;Acc:MGI:1315208]
ENSMUSG00000076939	2581.47	-5.5869	1.04111	-5.36631	8.03623e-08	1.26486e-06	Iglv3	immunoglobulin lambda variable 3 [Source:MGI Symbol;Acc:MGI:3645509]
ENSMUSG00000032875	22.3526	-3.78967	0.706354	-5.36512	8.08954e-08	1.27246e-06	Arhgef17	Rho guanine nucleotide exchange factor (GEF) 17 [Source:MGI Symbol;Acc:MGI:2673002]
ENSMUSG00000094797	11261.9	-6.26903	1.16897	-5.36288	8.19055e-08	1.28756e-06	Igkv6-15	immunoglobulin kappa variable 6-15 [Source:MGI Symbol;Acc:MGI:1330831]
ENSMUSG00000018171	4212	-1.21204	0.22603	-5.36229	8.21746e-08	1.29099e-06	Vmp1	vacuole membrane protein 1 [Source:MGI Symbol;Acc:MGI:1923159]
ENSMUSG00000021591	1482.66	-1.32418	0.246973	-5.36164	8.24683e-08	1.2948e-06	Glrx	glutaredoxin [Source:MGI Symbol;Acc:MGI:2135625]
ENSMUSG00000009894	561.905	-1.03102	0.192301	-5.36145	8.2555e-08	1.29537e-06	Snap47	synaptosomal-associated protein, 47 [Source:MGI Symbol;Acc:MGI:1915076]
ENSMUSG00000029838	40.1869	-7.14339	1.3325	-5.36089	8.28107e-08	1.29858e-06	Ptn	pleiotrophin [Source:MGI Symbol;Acc:MGI:97804]
ENSMUSG00000044627	3110.83	0.907401	0.169285	5.3602	8.31283e-08	1.30275e-06	Swi5	SWI5 recombination repair homolog (yeast) [Source:MGI Symbol;Acc:MGI:1920181]
ENSMUSG00000027985	53.1302	-2.97789	0.555861	-5.35725	8.44965e-08	1.32312e-06	Lef1	lymphoid enhancer binding factor 1 [Source:MGI Symbol;Acc:MGI:96770]
ENSMUSG00000045435	981.803	1.59055	0.2969	5.35718	8.45316e-08	1.32312e-06	Tmem60	transmembrane protein 60 [Source:MGI Symbol;Acc:MGI:2673965]
ENSMUSG00000033255	58.7357	-5.26715	0.983223	-5.35702	8.46054e-08	1.32345e-06	Gm5134	predicted gene 5134 [Source:MGI Symbol;Acc:MGI:3646667]
ENSMUSG00000095554	45.8947	-5.55935	1.03798	-5.35594	8.5115e-08	1.33061e-06	Ighv1-16	immunoglobulin heavy variable 1-16 [Source:MGI Symbol;Acc:MGI:3647704]
ENSMUSG00000037224	36.5552	-3.75944	0.702005	-5.35529	8.54185e-08	1.33453e-06	Zfyve28	zinc finger, FYVE domain containing 28 [Source:MGI Symbol;Acc:MGI:2684992]
ENSMUSG00000074973	3.87866	-5.0652	0.945899	-5.3549	8.56017e-08	1.33657e-06	Gm11382	predicted pseudogene 11382 [Source:MGI Symbol;Acc:MGI:3650578]
ENSMUSG00000114141	27.9785	-8.45944	1.58002	-5.35402	8.60231e-08	1.34233e-06	Gm34215	predicted gene, 34215 [Source:MGI Symbol;Acc:MGI:5593374]
ENSMUSG00000070815	124.394	1.47095	0.274757	5.35364	8.62021e-08	1.3443e-06	Vmn1r87	vomeronasal 1 receptor 87 [Source:MGI Symbol;Acc:MGI:2159698]
ENSMUSG00000052613	49.5699	-4.15408	0.776075	-5.35268	8.66599e-08	1.35061e-06	Pcdh15	protocadherin 15 [Source:MGI Symbol;Acc:MGI:1891428]
ENSMUSG00000033377	39.6805	-5.33144	0.996447	-5.35045	8.77349e-08	1.36653e-06	Palmd	palmdelphin [Source:MGI Symbol;Acc:MGI:2148896]
ENSMUSG00000040907	35.6292	-3.69141	0.690338	-5.34725	8.92985e-08	1.39003e-06	Atp1a3	ATPase, Na+/K+ transporting, alpha 3 polypeptide [Source:MGI Symbol;Acc:MGI:88107]
ENSMUSG00000044937	74.1153	-3.37235	0.63073	-5.34675	8.95469e-08	1.39304e-06	Ttc41	tetratricopeptide repeat domain 41 [Source:MGI Symbol;Acc:MGI:2387653]
ENSMUSG00000024124	89.9579	-4.65281	0.870305	-5.34618	8.98289e-08	1.39658e-06	Prss30	protease, serine 30 [Source:MGI Symbol;Acc:MGI:1353645]
ENSMUSG00000054675	21.7411	-6.16948	1.1541	-5.34573	9.00552e-08	1.39924e-06	Tmem119	transmembrane protein 119 [Source:MGI Symbol;Acc:MGI:2385228]
ENSMUSG00000027860	101.988	2.68606	0.502617	5.34415	9.08438e-08	1.41063e-06	Vangl1	VANGL planar cell polarity 1 [Source:MGI Symbol;Acc:MGI:2159344]
ENSMUSG00000019853	93.4157	-4.26115	0.797804	-5.3411	9.23858e-08	1.4337e-06	Hebp2	heme binding protein 2 [Source:MGI Symbol;Acc:MGI:1860084]
ENSMUSG00000029101	1378.02	1.98057	0.370825	5.34098	9.24475e-08	1.43378e-06	Rgs12	regulator of G-protein signaling 12 [Source:MGI Symbol;Acc:MGI:1918979]
ENSMUSG00000023033	35.4282	-4.44251	0.831922	-5.34006	9.29182e-08	1.4402e-06	Scn8a	sodium channel, voltage-gated, type VIII, alpha [Source:MGI Symbol;Acc:MGI:103169]
ENSMUSG00000018217	305.136	-3.62911	0.680378	-5.33397	9.60884e-08	1.48843e-06	Pmp22	peripheral myelin protein 22 [Source:MGI Symbol;Acc:MGI:97631]
ENSMUSG00000117379	11.908	-3.43485	0.644137	-5.33249	9.68763e-08	1.49972e-06	Gm50022	predicted gene, 50022 [Source:MGI Symbol;Acc:MGI:6275319]
ENSMUSG00000044317	65.5983	-4.54714	0.852902	-5.33137	9.7472e-08	1.50803e-06	Gpr4	G protein-coupled receptor 4 [Source:MGI Symbol;Acc:MGI:2441992]
ENSMUSG00000032381	2100.07	0.983569	0.184503	5.33091	9.7722e-08	1.51098e-06	Ciao2a	cytosolic iron-sulfur assembly component 2A [Source:MGI Symbol;Acc:MGI:1915500]
ENSMUSG00000024187	345.534	-2.23075	0.418465	-5.3308	9.77833e-08	1.51101e-06	Fam234a	family with sequence similarity 234, member A [Source:MGI Symbol;Acc:MGI:2146854]
ENSMUSG00000058470	139.982	-4.53429	0.850985	-5.32829	9.91433e-08	1.53109e-06	Gm8369	predicted gene 8369 [Source:MGI Symbol;Acc:MGI:3645380]
ENSMUSG00000041117	90.0368	1.58563	0.297617	5.32775	9.9438e-08	1.53471e-06	Ccdc8	coiled-coil domain containing 8 [Source:MGI Symbol;Acc:MGI:3612184]
ENSMUSG00000002980	11.8785	-6.9895	1.31198	-5.32744	9.96083e-08	1.53641e-06	Bcam	basal cell adhesion molecule [Source:MGI Symbol;Acc:MGI:1929940]
ENSMUSG00000020580	390.238	-1.87316	0.351634	-5.32702	9.9838e-08	1.53902e-06	Rock2	Rho-associated coiled-coil containing protein kinase 2 [Source:MGI Symbol;Acc:MGI:107926]
ENSMUSG00000031451	212.206	-4.23807	0.796187	-5.32296	1.0209e-07	1.57278e-06	Gas6	growth arrest specific 6 [Source:MGI Symbol;Acc:MGI:95660]
ENSMUSG00000043282	22.7853	2.66914	0.501522	5.32207	1.02593e-07	1.57957e-06	Teddm1b	transmembrane epididymal protein 1B [Source:MGI Symbol;Acc:MGI:3646829]
ENSMUSG00000004661	317.964	-2.10008	0.394791	-5.31949	1.04061e-07	1.6012e-06	Arid3b	AT rich interactive domain 3B (BRIGHT-like) [Source:MGI Symbol;Acc:MGI:1930768]
ENSMUSG00000096956	62.1346	-3.67382	0.690653	-5.31935	1.0414e-07	1.60145e-06	Snhg18	small nucleolar RNA host gene 18 [Source:MGI Symbol;Acc:MGI:1914085]
ENSMUSG00000021759	519.136	-4.38409	0.824493	-5.31732	1.05309e-07	1.61845e-06	Plpp1	phospholipid phosphatase 1 [Source:MGI Symbol;Acc:MGI:108412]
ENSMUSG00000049858	753.093	1.26163	0.237339	5.31575	1.0622e-07	1.63146e-06	Suox	sulfite oxidase [Source:MGI Symbol;Acc:MGI:2446117]
ENSMUSG00000063856	10211.2	0.897856	0.168929	5.31498	1.06666e-07	1.63733e-06	Gpx1	glutathione peroxidase 1 [Source:MGI Symbol;Acc:MGI:104887]
ENSMUSG00000092500	3497.7	-2.22381	0.41853	-5.31339	1.07602e-07	1.65069e-06	Gm20400	predicted gene 20400 [Source:MGI Symbol;Acc:MGI:5141865]
ENSMUSG00000021676	226.886	-2.10738	0.396688	-5.31243	1.08173e-07	1.65646e-06	Iqgap2	IQ motif containing GTPase activating protein 2 [Source:MGI Symbol;Acc:MGI:2449975]
ENSMUSG00000022659	378.023	-3.66131	0.689189	-5.31249	1.08135e-07	1.65646e-06	Gcsam	germinal center associated, signaling and motility [Source:MGI Symbol;Acc:MGI:102969]
ENSMUSG00000064373	4088.66	-1.70412	0.320772	-5.31256	1.08095e-07	1.65646e-06	Selenop	selenoprotein P [Source:MGI Symbol;Acc:MGI:894288]
ENSMUSG00000059479	315.151	1.56918	0.29551	5.31008	1.0958e-07	1.67699e-06	B3gnt8	UDP-GlcNAc:betaGal beta-1,3-N-acetylglucosaminyltransferase 8 [Source:MGI Symbol;Acc:MGI:2385269]
ENSMUSG00000029621	2040.52	0.987937	0.186124	5.30794	1.10871e-07	1.69573e-06	Arpc1a	actin related protein 2/3 complex, subunit 1A [Source:MGI Symbol;Acc:MGI:1928896]
ENSMUSG00000028843	8243.09	1.29162	0.243358	5.30747	1.11154e-07	1.69905e-06	Sh3bgrl3	SH3 domain binding glutamic acid-rich protein-like 3 [Source:MGI Symbol;Acc:MGI:1920973]
ENSMUSG00000036478	3072.83	-1.75077	0.329912	-5.30679	1.11571e-07	1.70438e-06	Btg1	BTG anti-proliferation factor 1 [Source:MGI Symbol;Acc:MGI:88215]
ENSMUSG00000087326	19.7476	-5.67487	1.06949	-5.30617	1.11955e-07	1.70923e-06	Gm12503	predicted gene 12503 [Source:MGI Symbol;Acc:MGI:3651570]
ENSMUSG00000032966	1489.2	-1.56517	0.295366	-5.29907	1.16392e-07	1.77591e-06	Fkbp1a	FK506 binding protein 1a [Source:MGI Symbol;Acc:MGI:95541]
ENSMUSG00000074109	14.9658	-6.7893	1.28127	-5.29887	1.16521e-07	1.7768e-06	Mrgprx2	MAS-related GPR, member X2 [Source:MGI Symbol;Acc:MGI:3588270]
ENSMUSG00000030790	28.2581	-5.33785	1.00766	-5.29727	1.17549e-07	1.7914e-06	Adm	adrenomedullin [Source:MGI Symbol;Acc:MGI:108058]
ENSMUSG00000003316	499.336	-1.46221	0.276082	-5.29629	1.18178e-07	1.79669e-06	Glg1	golgi apparatus protein 1 [Source:MGI Symbol;Acc:MGI:104967]
ENSMUSG00000029135	471.533	-2.48707	0.469581	-5.29636	1.18137e-07	1.79669e-06	Fosl2	fos-like antigen 2 [Source:MGI Symbol;Acc:MGI:102858]
ENSMUSG00000039221	8939.84	1.59362	0.300891	5.29632	1.18157e-07	1.79669e-06	Rpl22l1	ribosomal protein L22 like 1 [Source:MGI Symbol;Acc:MGI:1915278]
ENSMUSG00000091087	34.3675	-6.11794	1.15507	-5.29659	1.17987e-07	1.79669e-06	Ighv8-14	immunoglobulin heavy variable 8-14 [Source:MGI Symbol;Acc:MGI:3648977]
ENSMUSG00000033170	35.2935	-4.63558	0.875276	-5.29613	1.18283e-07	1.79721e-06	Card10	caspase recruitment domain family, member 10 [Source:MGI Symbol;Acc:MGI:2146012]
ENSMUSG00000061315	11429.5	0.875375	0.165306	5.29548	1.18705e-07	1.80255e-06	Naca	nascent polypeptide-associated complex alpha polypeptide [Source:MGI Symbol;Acc:MGI:106095]
ENSMUSG00000001082	1668.66	1.58296	0.298969	5.29473	1.19192e-07	1.80886e-06	Mfsd10	major facilitator superfamily domain containing 10 [Source:MGI Symbol;Acc:MGI:1915544]
ENSMUSG00000031391	68.5729	-2.7159	0.513038	-5.29375	1.19831e-07	1.81747e-06	L1cam	L1 cell adhesion molecule [Source:MGI Symbol;Acc:MGI:96721]
ENSMUSG00000037188	29.2761	-7.30706	1.38067	-5.29241	1.20713e-07	1.82976e-06	Grhl3	grainyhead like transcription factor 3 [Source:MGI Symbol;Acc:MGI:2655333]
ENSMUSG00000031170	99.1573	-5.16495	0.97705	-5.28627	1.24838e-07	1.89115e-06	Slc38a5	solute carrier family 38, member 5 [Source:MGI Symbol;Acc:MGI:2148066]
ENSMUSG00000021573	22.063	-5.0209	0.949923	-5.28559	1.25302e-07	1.89706e-06	Tppp	tubulin polymerization promoting protein [Source:MGI Symbol;Acc:MGI:1920198]
ENSMUSG00000114389	3.56449	4.77942	0.90444	5.2844	1.26121e-07	1.90832e-06	Gm47734	predicted gene, 47734 [Source:MGI Symbol;Acc:MGI:6096872]
ENSMUSG00000042502	868.432	-1.27357	0.241019	-5.28412	1.26309e-07	1.91002e-06	Cd2bp2	CD2 cytoplasmic tail binding protein 2 [Source:MGI Symbol;Acc:MGI:1917483]
ENSMUSG00000021200	1189.43	-3.24744	0.614653	-5.28338	1.26824e-07	1.91668e-06	Asb2	ankyrin repeat and SOCS box-containing 2 [Source:MGI Symbol;Acc:MGI:1929743]
ENSMUSG00000098176	227.854	1.54171	0.291822	5.28306	1.27042e-07	1.91883e-06	Ccdc166	coiled-coil domain containing 166 [Source:MGI Symbol;Acc:MGI:1925902]
ENSMUSG00000021932	1218.35	1.81903	0.344464	5.28076	1.28646e-07	1.94191e-06	Rnaseh2b	ribonuclease H2, subunit B [Source:MGI Symbol;Acc:MGI:1914403]
ENSMUSG00000103290	794.357	-5.74738	1.08849	-5.28013	1.29093e-07	1.94749e-06	Ighv1-23	immunoglobulin heavy variable V1-23 [Source:MGI Symbol;Acc:MGI:3815050]
ENSMUSG00000036977	886.315	1.57178	0.297851	5.27706	1.31276e-07	1.97926e-06	Anapc10	anaphase promoting complex subunit 10 [Source:MGI Symbol;Acc:MGI:1916249]
ENSMUSG00000076668	482.823	-6.11212	1.15832	-5.27672	1.31515e-07	1.98169e-06	Ighv7-4	immunoglobulin heavy variable 7-4 [Source:MGI Symbol;Acc:MGI:4439763]
ENSMUSG00000046718	86.6661	-2.26858	0.430273	-5.27242	1.34638e-07	2.02754e-06	Bst2	bone marrow stromal cell antigen 2 [Source:MGI Symbol;Acc:MGI:1916800]
ENSMUSG00000017491	10.664	-7.06695	1.34041	-5.27222	1.34786e-07	2.02857e-06	Rarb	retinoic acid receptor, beta [Source:MGI Symbol;Acc:MGI:97857]
ENSMUSG00000021608	299.916	-2.12442	0.402977	-5.27182	1.35077e-07	2.03174e-06	Lpcat1	lysophosphatidylcholine acyltransferase 1 [Source:MGI Symbol;Acc:MGI:2384812]
ENSMUSG00000121340	39.8777	-8.18769	1.55315	-5.27165	1.35201e-07	2.03241e-06	#N/A	#N/A
ENSMUSG00000079657	60.7516	-4.51535	0.856659	-5.27089	1.35766e-07	2.0397e-06	Rab26	RAB26, member RAS oncogene family [Source:MGI Symbol;Acc:MGI:2443284]
ENSMUSG00000031428	169.785	-3.6142	0.686008	-5.26845	1.37583e-07	2.06578e-06	Zcchc18	zinc finger, CCHC domain containing 18 [Source:MGI Symbol;Acc:MGI:1914245]
ENSMUSG00000096356	44.4132	1.3495	0.25634	5.26449	1.40583e-07	2.10957e-06	Olfr889	olfactory receptor 889 [Source:MGI Symbol;Acc:MGI:3030723]
ENSMUSG00000027339	346.176	-1.90727	0.362307	-5.26423	1.40775e-07	2.11122e-06	Rassf2	Ras association (RalGDS/AF-6) domain family member 2 [Source:MGI Symbol;Acc:MGI:2442060]
ENSMUSG00000079015	27.3794	-8.42883	1.60154	-5.26294	1.41772e-07	2.12491e-06	Serpina1c	serine (or cysteine) peptidase inhibitor, clade A, member 1C [Source:MGI Symbol;Acc:MGI:891969]
ENSMUSG00000039852	579.044	-1.85776	0.353093	-5.2614	1.42965e-07	2.14026e-06	Rere	arginine glutamic acid dipeptide (RE) repeats [Source:MGI Symbol;Acc:MGI:2683486]
ENSMUSG00000062248	1851.99	1.31938	0.250764	5.26145	1.42924e-07	2.14026e-06	Cks2	CDC28 protein kinase regulatory subunit 2 [Source:MGI Symbol;Acc:MGI:1913447]
ENSMUSG00000022454	17.76	-7.80444	1.48375	-5.25995	1.44098e-07	2.15597e-06	Nell2	NEL-like 2 [Source:MGI Symbol;Acc:MGI:1858510]
ENSMUSG00000070777	41.8573	-3.75917	0.714876	-5.25849	1.45245e-07	2.17185e-06	Ceacam20	carcinoembryonic antigen-related cell adhesion molecule 20 [Source:MGI Symbol;Acc:MGI:1918851]
ENSMUSG00000020604	137.016	-2.58453	0.491554	-5.25788	1.45728e-07	2.17779e-06	Arsg	arylsulfatase G [Source:MGI Symbol;Acc:MGI:1921258]
ENSMUSG00000022336	7785.39	1.26923	0.241416	5.25743	1.46082e-07	2.18179e-06	Eif3e	eukaryotic translation initiation factor 3, subunit E [Source:MGI Symbol;Acc:MGI:99257]
ENSMUSG00000050493	13.3763	-7.39442	1.40696	-5.25561	1.47531e-07	2.20215e-06	Fam167b	family with sequence similarity 167, member B [Source:MGI Symbol;Acc:MGI:2668032]
ENSMUSG00000079426	4530.29	0.930391	0.177123	5.25281	1.49795e-07	2.23462e-06	Arpc4	actin related protein 2/3 complex, subunit 4 [Source:MGI Symbol;Acc:MGI:1915339]
ENSMUSG00000085784	19.7914	-4.17336	0.794527	-5.25263	1.49941e-07	2.23549e-06	Gm12158	predicted gene 12158 [Source:MGI Symbol;Acc:MGI:3649487]
ENSMUSG00000005339	98704	2.75788	0.525108	5.25202	1.50442e-07	2.24164e-06	Fcer1a	Fc receptor, IgE, high affinity I, alpha polypeptide [Source:MGI Symbol;Acc:MGI:95494]
ENSMUSG00000106016	164.71	-5.7018	1.08619	-5.24936	1.52632e-07	2.27295e-06	Igkv4-56	immunoglobulin kappa chain variable 4-56 [Source:MGI Symbol;Acc:MGI:4439916]
ENSMUSG00000021411	45.198	-4.17831	0.796092	-5.24852	1.53324e-07	2.28192e-06	Pxdc1	PX domain containing 1 [Source:MGI Symbol;Acc:MGI:1914145]
ENSMUSG00000040605	370.414	-5.00767	0.954428	-5.24677	1.54785e-07	2.30232e-06	Bace2	beta-site APP-cleaving enzyme 2 [Source:MGI Symbol;Acc:MGI:1860440]
ENSMUSG00000041235	557.15	-1.03478	0.197281	-5.2452	1.56117e-07	2.32076e-06	Chd7	chromodomain helicase DNA binding protein 7 [Source:MGI Symbol;Acc:MGI:2444748]
ENSMUSG00000027570	56.0423	-3.82662	0.72963	-5.24461	1.56611e-07	2.32676e-06	Col9a3	collagen, type IX, alpha 3 [Source:MGI Symbol;Acc:MGI:894686]
ENSMUSG00000034295	18.8784	-7.86708	1.50006	-5.2445	1.56707e-07	2.32683e-06	Fhod3	formin homology 2 domain containing 3 [Source:MGI Symbol;Acc:MGI:1925847]
ENSMUSG00000057315	59.6676	-3.91764	0.747047	-5.24417	1.56992e-07	2.32969e-06	Arhgap24	Rho GTPase activating protein 24 [Source:MGI Symbol;Acc:MGI:1922647]
ENSMUSG00000102645	2.47545	-4.68279	0.892992	-5.24394	1.57186e-07	2.33122e-06	Ighv5-5	immunoglobulin heavy variable V5-5 [Source:MGI Symbol;Acc:MGI:5009889]
ENSMUSG00000031070	8.39147	-6.72151	1.28213	-5.24244	1.58464e-07	2.34879e-06	Mrgprf	MAS-related GPR, member F [Source:MGI Symbol;Acc:MGI:2384823]
ENSMUSG00000026819	414.258	-1.37602	0.262528	-5.24141	1.59351e-07	2.36056e-06	Slc25a25	solute carrier family 25 (mitochondrial carrier, phosphate carrier), member 25 [Source:MGI Symbol;Acc:MGI:1915913]
ENSMUSG00000094134	1637.64	-6.95336	1.3267	-5.2411	1.59622e-07	2.36321e-06	Ighv5-15	immunoglobulin heavy variable 5-15 [Source:MGI Symbol;Acc:MGI:4439812]
ENSMUSG00000036106	85.0248	-2.82856	0.540146	-5.23667	1.63501e-07	2.41923e-06	Prr5	proline rich 5 (renal) [Source:MGI Symbol;Acc:MGI:1924714]
ENSMUSG00000076505	27.1942	-5.53016	1.05615	-5.23613	1.63975e-07	2.42482e-06	Igkv1-131	immunoglobulin kappa variable 1-131 [Source:MGI Symbol;Acc:MGI:3645551]
ENSMUSG00000029189	180.142	-3.20963	0.613049	-5.23551	1.64526e-07	2.43156e-06	Sel1l3	sel-1 suppressor of lin-12-like 3 (C. elegans) [Source:MGI Symbol;Acc:MGI:1916941]
ENSMUSG00000105432	22.6851	-6.063	1.15808	-5.2354	1.6463e-07	2.43168e-06	Gm43218	predicted gene 43218 [Source:MGI Symbol;Acc:MGI:5663355]
ENSMUSG00000025573	26.6512	3.48567	0.66674	5.22793	1.71422e-07	2.53054e-06	6030468B19Rik	RIKEN cDNA 6030468B19 gene [Source:MGI Symbol;Acc:MGI:1924977]
ENSMUSG00000051596	83.4524	4.45551	0.852765	5.22478	1.74362e-07	2.57245e-06	Otop1	otopetrin 1 [Source:MGI Symbol;Acc:MGI:2388363]
ENSMUSG00000027293	367.395	-2.17983	0.417341	-5.22314	1.75913e-07	2.59383e-06	Ehd4	EH-domain containing 4 [Source:MGI Symbol;Acc:MGI:1919619]
ENSMUSG00000031430	7.91856	-6.63672	1.27117	-5.22095	1.78003e-07	2.62313e-06	Vsig1	V-set and immunoglobulin domain containing 1 [Source:MGI Symbol;Acc:MGI:1926039]
ENSMUSG00000017309	20.1616	-4.77049	0.914592	-5.21598	1.82852e-07	2.69302e-06	Cd300lg	CD300 molecule like family member G [Source:MGI Symbol;Acc:MGI:1289168]
ENSMUSG00000024987	2290.35	-3.79189	0.726999	-5.21582	1.83011e-07	2.6938e-06	Cyp26a1	cytochrome P450, family 26, subfamily a, polypeptide 1 [Source:MGI Symbol;Acc:MGI:1096359]
ENSMUSG00000063275	783.714	1.62466	0.31155	5.21475	1.84066e-07	2.70776e-06	Hacd1	3-hydroxyacyl-CoA dehydratase 1 [Source:MGI Symbol;Acc:MGI:1353592]
ENSMUSG00000038893	162.224	-2.72353	0.522314	-5.21436	1.84455e-07	2.71058e-06	Fam117a	family with sequence similarity 117, member A [Source:MGI Symbol;Acc:MGI:2144564]
ENSMUSG00000071178	91.9336	-6.41542	1.23034	-5.21434	1.84471e-07	2.71058e-06	Serpina1b	serine (or cysteine) preptidase inhibitor, clade A, member 1B [Source:MGI Symbol;Acc:MGI:891970]
ENSMUSG00000025572	532.467	-0.96828	0.185765	-5.2124	1.86409e-07	2.73748e-06	Tmc6	transmembrane channel-like gene family 6 [Source:MGI Symbol;Acc:MGI:1098686]
ENSMUSG00000039195	710.696	-1.25977	0.241765	-5.21071	1.88117e-07	2.76096e-06	1110008P14Rik	RIKEN cDNA 1110008P14 gene [Source:MGI Symbol;Acc:MGI:1920987]
ENSMUSG00000045377	40.9434	-6.46506	1.24081	-5.21034	1.88494e-07	2.76491e-06	Tmem88	transmembrane protein 88 [Source:MGI Symbol;Acc:MGI:1914270]
ENSMUSG00000038457	23.6563	-8.21791	1.57794	-5.20799	1.90902e-07	2.79862e-06	Tmem255b	transmembrane protein 255B [Source:MGI Symbol;Acc:MGI:2685533]
ENSMUSG00000032300	1245.53	-1.87085	0.359421	-5.20519	1.93796e-07	2.8394e-06	1700017B05Rik	RIKEN cDNA 1700017B05 gene [Source:MGI Symbol;Acc:MGI:1921461]
ENSMUSG00000041268	94.168	-3.59075	0.689895	-5.20478	1.94228e-07	2.84409e-06	Dmxl2	Dmx-like 2 [Source:MGI Symbol;Acc:MGI:2444630]
ENSMUSG00000076655	3269.63	-6.47349	1.244	-5.20378	1.95275e-07	2.85778e-06	Ighv4-1	immunoglobulin heavy variable 4-1 [Source:MGI Symbol;Acc:MGI:4439536]
ENSMUSG00000121485	303.627	-1.13253	0.21765	-5.20347	1.95602e-07	2.86091e-06	#N/A	#N/A
ENSMUSG00000027346	500.508	-1.96857	0.378511	-5.20083	1.98401e-07	2.90019e-06	Gpcpd1	glycerophosphocholine phosphodiesterase 1 [Source:MGI Symbol;Acc:MGI:104898]
ENSMUSG00000040170	80.7026	-3.38493	0.651051	-5.19917	2.00177e-07	2.92448e-06	Fmo2	flavin containing monooxygenase 2 [Source:MGI Symbol;Acc:MGI:1916776]
ENSMUSG00000015468	40.239	-2.77312	0.533499	-5.19799	2.01458e-07	2.94149e-06	Notch4	notch 4 [Source:MGI Symbol;Acc:MGI:107471]
ENSMUSG00000066113	691.938	2.82121	0.542768	5.19781	2.01648e-07	2.94258e-06	Adamtsl1	ADAMTS-like 1 [Source:MGI Symbol;Acc:MGI:1924989]
ENSMUSG00000039316	1057.93	-2.29813	0.442186	-5.19719	2.02323e-07	2.95074e-06	Rftn1	raftlin lipid raft linker 1 [Source:MGI Symbol;Acc:MGI:1923688]
ENSMUSG00000026814	164.708	-3.31017	0.637185	-5.19499	2.04736e-07	2.98421e-06	Eng	endoglin [Source:MGI Symbol;Acc:MGI:95392]
ENSMUSG00000070044	81.9606	-5.68155	1.094	-5.19339	2.065e-07	3.00821e-06	Fam149a	family with sequence similarity 149, member A [Source:MGI Symbol;Acc:MGI:2387177]
ENSMUSG00000076731	4128.73	-7.05594	1.35871	-5.19312	2.06804e-07	3.01091e-06	Ighv8-12	immunoglobulin heavy variable V8-12 [Source:MGI Symbol;Acc:MGI:3642873]
ENSMUSG00000063844	21.5752	1.96045	0.377594	5.19195	2.08098e-07	3.02801e-06	Olfr1276	olfactory receptor 1276 [Source:MGI Symbol;Acc:MGI:3031110]
ENSMUSG00000095117	6.79715	-6.41468	1.23603	-5.18975	2.10576e-07	3.06232e-06	Ighv8-9	immunoglobulin heavy variable V8-9 [Source:MGI Symbol;Acc:MGI:3644475]
ENSMUSG00000025969	29.9313	-2.37161	0.457119	-5.18817	2.1237e-07	3.08664e-06	Nrp2	neuropilin 2 [Source:MGI Symbol;Acc:MGI:1100492]
ENSMUSG00000016028	60.9519	-3.68046	0.709814	-5.1851	2.15896e-07	3.13529e-06	Celsr1	cadherin, EGF LAG seven-pass G-type receptor 1 [Source:MGI Symbol;Acc:MGI:1100883]
ENSMUSG00000056413	161.284	-2.85874	0.551343	-5.18504	2.15963e-07	3.13529e-06	Adap1	ArfGAP with dual PH domains 1 [Source:MGI Symbol;Acc:MGI:2442201]
ENSMUSG00000034959	109.703	-4.68105	0.90305	-5.18359	2.1765e-07	3.15798e-06	Rubcnl	RUN and cysteine rich domain containing beclin 1 interacting protein like [Source:MGI Symbol;Acc:MGI:2685590]
ENSMUSG00000038605	185.665	-1.94564	0.375366	-5.1833	2.17998e-07	3.16122e-06	Samd10	sterile alpha motif domain containing 10 [Source:MGI Symbol;Acc:MGI:2443872]
ENSMUSG00000042834	40.4116	-3.68484	0.711025	-5.18243	2.19012e-07	3.17412e-06	Nrep	neuronal regeneration related protein [Source:MGI Symbol;Acc:MGI:99444]
ENSMUSG00000027246	180.096	-5.15911	0.995798	-5.18088	2.20845e-07	3.19704e-06	Ell3	elongation factor RNA polymerase II-like 3 [Source:MGI Symbol;Acc:MGI:2673679]
ENSMUSG00000042306	9.00531	-5.81212	1.12183	-5.18095	2.20763e-07	3.19704e-06	S100a14	S100 calcium binding protein A14 [Source:MGI Symbol;Acc:MGI:1913416]
ENSMUSG00000025044	29.9759	-5.03555	0.972	-5.18061	2.21163e-07	3.19981e-06	Msr1	macrophage scavenger receptor 1 [Source:MGI Symbol;Acc:MGI:98257]
ENSMUSG00000023791	1019.68	1.28256	0.247578	5.18042	2.21383e-07	3.20118e-06	Pigx	phosphatidylinositol glycan anchor biosynthesis, class X [Source:MGI Symbol;Acc:MGI:1919334]
ENSMUSG00000078954	62.1742	-4.67195	0.902231	-5.17822	2.24011e-07	3.23734e-06	Arhgap8	Rho GTPase activating protein 8 [Source:MGI Symbol;Acc:MGI:1920417]
ENSMUSG00000022865	125.599	-3.37176	0.651173	-5.17798	2.24307e-07	3.23794e-06	Cxadr	coxsackie virus and adenovirus receptor [Source:MGI Symbol;Acc:MGI:1201679]
ENSMUSG00000031264	1284.11	0.894622	0.172773	5.17802	2.24251e-07	3.23794e-06	Btk	Bruton agammaglobulinemia tyrosine kinase [Source:MGI Symbol;Acc:MGI:88216]
ENSMUSG00000067352	33.5451	-1.78345	0.34453	-5.17647	2.26118e-07	3.26223e-06	Gm14149	predicted gene 14149 [Source:MGI Symbol;Acc:MGI:3651549]
ENSMUSG00000020089	5886.74	1.48442	0.28681	5.17562	2.2716e-07	3.27541e-06	Ppa1	pyrophosphatase (inorganic) 1 [Source:MGI Symbol;Acc:MGI:97831]
ENSMUSG00000121760	25.1359	-3.36434	0.650073	-5.17533	2.27511e-07	3.27861e-06	#N/A	#N/A
ENSMUSG00000047030	397.171	-2.03205	0.392688	-5.17473	2.28238e-07	3.28723e-06	Spata2	spermatogenesis associated 2 [Source:MGI Symbol;Acc:MGI:2146885]
ENSMUSG00000069833	486.588	-1.68736	0.326172	-5.17323	2.30084e-07	3.31194e-06	Ahnak	AHNAK nucleoprotein (desmoyokin) [Source:MGI Symbol;Acc:MGI:1316648]
ENSMUSG00000095007	5294.55	-6.43328	1.24361	-5.17307	2.30281e-07	3.31289e-06	Igkv12-41	immunoglobulin kappa chain variable 12-41 [Source:MGI Symbol;Acc:MGI:4439772]
ENSMUSG00000060924	18.3502	-3.78612	0.732424	-5.1693	2.34974e-07	3.37849e-06	Csmd1	CUB and Sushi multiple domains 1 [Source:MGI Symbol;Acc:MGI:2137383]
ENSMUSG00000008859	1072.29	-1.05473	0.20406	-5.16872	2.35703e-07	3.38706e-06	Rala	v-ral simian leukemia viral oncogene A (ras related) [Source:MGI Symbol;Acc:MGI:1927243]
ENSMUSG00000094930	9176.48	-6.15866	1.19176	-5.16771	2.36974e-07	3.4034e-06	Igkv6-25	immunoglobulin kappa chain variable 6-25 [Source:MGI Symbol;Acc:MGI:4439867]
ENSMUSG00000079049	22.7498	-4.17548	0.808421	-5.16498	2.40466e-07	3.4516e-06	Serpinb1c	serine (or cysteine) peptidase inhibitor, clade B, member 1c [Source:MGI Symbol;Acc:MGI:2445363]
ENSMUSG00000051851	151.32	-2.02407	0.391953	-5.16408	2.4163e-07	3.46636e-06	Rtl8c	retrotransposon Gag like 8C [Source:MGI Symbol;Acc:MGI:1920115]
ENSMUSG00000018211	7.45274	-5.99429	1.16088	-5.16357	2.42284e-07	3.47183e-06	Wfdc15b	WAP four-disulfide core domain 15B [Source:MGI Symbol;Acc:MGI:2445041]
ENSMUSG00000039899	1986.47	0.974753	0.188772	5.16364	2.42192e-07	3.47183e-06	Fgl2	fibrinogen-like protein 2 [Source:MGI Symbol;Acc:MGI:103266]
ENSMUSG00000121777	18757.7	1.04309	0.202033	5.16296	2.43076e-07	3.48122e-06	#N/A	#N/A
ENSMUSG00000030663	2425.14	0.707872	0.137115	5.16263	2.43506e-07	3.48541e-06	1110004F10Rik	RIKEN cDNA 1110004F10 gene [Source:MGI Symbol;Acc:MGI:1929274]
ENSMUSG00000059005	4169.73	0.933408	0.180844	5.1614	2.45106e-07	3.50633e-06	Hnrnpa3	heterogeneous nuclear ribonucleoprotein A3 [Source:MGI Symbol;Acc:MGI:1917171]
ENSMUSG00000030323	91.0486	-2.08337	0.403752	-5.16002	2.46921e-07	3.53032e-06	Ift122	intraflagellar transport 122 [Source:MGI Symbol;Acc:MGI:1932386]
ENSMUSG00000027863	131.235	-4.66535	0.904199	-5.15965	2.47417e-07	3.53543e-06	Cd2	CD2 antigen [Source:MGI Symbol;Acc:MGI:88320]
ENSMUSG00000085399	251.14	2.0143	0.390626	5.1566	2.51471e-07	3.59133e-06	Foxd2os	forkhead box D2, opposite strand [Source:MGI Symbol;Acc:MGI:2444065]
ENSMUSG00000102535	87.8664	-4.96905	0.963801	-5.15569	2.52705e-07	3.60693e-06	Ighv1-41	immunoglobulin heavy variable 1-41 [Source:MGI Symbol;Acc:MGI:3649084]
ENSMUSG00000032110	17.6927	2.36697	0.459195	5.1546	2.54177e-07	3.62591e-06	Acrv1	acrosomal vesicle protein 1 [Source:MGI Symbol;Acc:MGI:104590]
ENSMUSG00000044393	148.196	-2.32568	0.451241	-5.15398	2.5502e-07	3.63589e-06	Dsg2	desmoglein 2 [Source:MGI Symbol;Acc:MGI:1196466]
ENSMUSG00000021903	13.844	-3.80718	0.738892	-5.15256	2.56957e-07	3.66146e-06	Galnt15	polypeptide N-acetylgalactosaminyltransferase 15 [Source:MGI Symbol;Acc:MGI:1926004]
ENSMUSG00000045502	17.6673	-7.79647	1.51345	-5.15147	2.58459e-07	3.68079e-06	Hcar2	hydroxycarboxylic acid receptor 2 [Source:MGI Symbol;Acc:MGI:1933383]
ENSMUSG00000029086	149.982	-2.60524	0.505822	-5.15051	2.5978e-07	3.69754e-06	Prom1	prominin 1 [Source:MGI Symbol;Acc:MGI:1100886]
ENSMUSG00000020150	161.209	-2.77515	0.538892	-5.14974	2.60843e-07	3.71059e-06	Gamt	guanidinoacetate methyltransferase [Source:MGI Symbol;Acc:MGI:1098221]
ENSMUSG00000044726	25.369	-4.12476	0.801173	-5.1484	2.62718e-07	3.73518e-06	Erich5	glutamate rich 5 [Source:MGI Symbol;Acc:MGI:2447772]
ENSMUSG00000028459	746.088	-1.98026	0.384717	-5.14732	2.64233e-07	3.75461e-06	Cd72	CD72 antigen [Source:MGI Symbol;Acc:MGI:88345]
ENSMUSG00000108714	41.7334	3.62756	0.704857	5.14652	2.65367e-07	3.76862e-06	Gm21057	predicted gene, 21057 [Source:MGI Symbol;Acc:MGI:5434414]
ENSMUSG00000086706	171.056	-7.41491	1.44294	-5.13874	2.76586e-07	3.92576e-06	Gm15848	predicted gene 15848 [Source:MGI Symbol;Acc:MGI:3802054]
ENSMUSG00000001156	873.06	-2.02098	0.393291	-5.13863	2.76748e-07	3.92587e-06	Mxd1	MAX dimerization protein 1 [Source:MGI Symbol;Acc:MGI:96908]
ENSMUSG00000024678	20.7553	-5.44013	1.05871	-5.13847	2.76988e-07	3.92709e-06	Ms4a4d	membrane-spanning 4-domains, subfamily A, member 4D [Source:MGI Symbol;Acc:MGI:1913857]
ENSMUSG00000035929	783.628	-1.24009	0.241358	-5.13796	2.77743e-07	3.9356e-06	H2-Q4	histocompatibility 2, Q region locus 4 [Source:MGI Symbol;Acc:MGI:95933]
ENSMUSG00000121698	4.33315	5.34674	1.04067	5.13776	2.78036e-07	3.93755e-06	#N/A	#N/A
ENSMUSG00000030870	649.56	-1.28491	0.250127	-5.13704	2.79096e-07	3.95036e-06	Ubfd1	ubiquitin family domain containing 1 [Source:MGI Symbol;Acc:MGI:107301]
ENSMUSG00000079222	26.5165	-3.25596	0.633868	-5.13666	2.79671e-07	3.95631e-06	AC132444.1	0
ENSMUSG00000089844	249.098	-3.12022	0.607896	-5.13282	2.85437e-07	4.03562e-06	A530032D15Rik	RIKEN cDNA A530032D15Rik gene [Source:MGI Symbol;Acc:MGI:3037746]
ENSMUSG00000025794	10551.1	0.817827	0.159364	5.13182	2.8696e-07	4.0549e-06	Rpl14	ribosomal protein L14 [Source:MGI Symbol;Acc:MGI:1914365]
ENSMUSG00000074111	2754.79	3.83715	0.747748	5.13161	2.87279e-07	4.05716e-06	Mrgpra9	MAS-related GPR, member A9 [Source:MGI Symbol;Acc:MGI:3033148]
ENSMUSG00000076733	64.1883	-6.41945	1.25137	-5.12996	2.89802e-07	4.09052e-06	Ighv8-13	immunoglobulin heavy variable 8-13 [Source:MGI Symbol;Acc:MGI:4439734]
ENSMUSG00000031785	684.42	2.86864	0.559475	5.12738	2.93797e-07	4.1446e-06	Adgrg1	adhesion G protein-coupled receptor G1 [Source:MGI Symbol;Acc:MGI:1340051]
ENSMUSG00000074934	15.611	-7.61847	1.48588	-5.12723	2.94042e-07	4.14577e-06	Grem1	gremlin 1, DAN family BMP antagonist [Source:MGI Symbol;Acc:MGI:1344337]
ENSMUSG00000058287	49.0258	-2.47182	0.482375	-5.12427	2.987e-07	4.2091e-06	Gm12253	predicted gene 12253 [Source:MGI Symbol;Acc:MGI:3651568]
ENSMUSG00000019982	842.118	2.6182	0.511333	5.12034	3.04982e-07	4.29525e-06	Myb	myeloblastosis oncogene [Source:MGI Symbol;Acc:MGI:97249]
ENSMUSG00000032085	31.0625	-4.61071	0.900596	-5.11962	3.06154e-07	4.30937e-06	Tagln	transgelin [Source:MGI Symbol;Acc:MGI:106012]
ENSMUSG00000111761	129.996	3.90916	0.763664	5.11895	3.07247e-07	4.32236e-06	9230112J17Rik	RIKEN cDNA 9230112J17 gene [Source:MGI Symbol;Acc:MGI:1924999]
ENSMUSG00000020577	5774.71	-0.777673	0.151956	-5.11775	3.09195e-07	4.34737e-06	Tspan13	tetraspanin 13 [Source:MGI Symbol;Acc:MGI:1913359]
ENSMUSG00000035615	435.029	1.78953	0.349711	5.11717	3.10159e-07	4.3585e-06	Frmpd1	FERM and PDZ domain containing 1 [Source:MGI Symbol;Acc:MGI:2446274]
ENSMUSG00000076672	10008.1	-6.39921	1.25075	-5.1163	3.11592e-07	4.37622e-06	Ighv3-6	immunoglobulin heavy variable 3-6 [Source:MGI Symbol;Acc:MGI:4439856]
ENSMUSG00000030554	22.6066	-6.80628	1.3304	-5.11597	3.12126e-07	4.37925e-06	Synm	synemin, intermediate filament protein [Source:MGI Symbol;Acc:MGI:2661187]
ENSMUSG00000035172	17.9194	-5.29221	1.03445	-5.11596	3.12152e-07	4.37925e-06	Plekhh3	pleckstrin homology domain containing, family H (with MyTH4 domain) member 3 [Source:MGI Symbol;Acc:MGI:2384950]
ENSMUSG00000015932	2597.28	-1.39006	0.271745	-5.1153	3.13241e-07	4.3921e-06	Dstn	destrin [Source:MGI Symbol;Acc:MGI:1929270]
ENSMUSG00000040797	23.2228	-5.19125	1.01539	-5.11254	3.1785e-07	4.45427e-06	Iqsec3	IQ motif and Sec7 domain 3 [Source:MGI Symbol;Acc:MGI:2677208]
ENSMUSG00000031342	51.7469	-3.64244	0.712771	-5.11025	3.21729e-07	4.50615e-06	Gpm6b	glycoprotein m6b [Source:MGI Symbol;Acc:MGI:107672]
ENSMUSG00000027305	466.397	1.22825	0.240375	5.10971	3.22656e-07	4.5134e-06	Ndufaf1	NADH:ubiquinone oxidoreductase complex assembly factor 1 [Source:MGI Symbol;Acc:MGI:1916952]
ENSMUSG00000045306	38.2338	1.76991	0.346386	5.10964	3.22778e-07	4.5134e-06	Olfr734	olfactory receptor 734 [Source:MGI Symbol;Acc:MGI:3030568]
ENSMUSG00000053175	56.9934	-2.34579	0.459078	-5.10979	3.22519e-07	4.5134e-06	Bcl3	B cell leukemia/lymphoma 3 [Source:MGI Symbol;Acc:MGI:88140]
ENSMUSG00000063157	32.9065	-7.99029	1.56406	-5.10868	3.24419e-07	4.53385e-06	Csn2	casein beta [Source:MGI Symbol;Acc:MGI:88541]
ENSMUSG00000033192	2714.97	2.08753	0.408696	5.10777	3.25976e-07	4.55212e-06	Lpcat2	lysophosphatidylcholine acyltransferase 2 [Source:MGI Symbol;Acc:MGI:3606214]
ENSMUSG00000097439	42.6546	1.43354	0.280662	5.10771	3.26084e-07	4.55212e-06	Gm16754	predicted gene, 16754 [Source:MGI Symbol;Acc:MGI:4439678]
ENSMUSG00000094993	302.486	-5.66573	1.10949	-5.10663	3.27957e-07	4.57574e-06	Igkv4-51	immunoglobulin kappa chain variable 4-51 [Source:MGI Symbol;Acc:MGI:5009829]
ENSMUSG00000043631	55.0654	-2.40806	0.471621	-5.10592	3.29183e-07	4.59034e-06	Ecm2	extracellular matrix protein 2, female organ and adipocyte specific [Source:MGI Symbol;Acc:MGI:3039578]
ENSMUSG00000045302	2394.84	-1.18359	0.231843	-5.10512	3.30586e-07	4.60737e-06	Preb	prolactin regulatory element binding [Source:MGI Symbol;Acc:MGI:1355326]
ENSMUSG00000026443	31.3802	-7.09338	1.3895	-5.10498	3.30831e-07	4.60827e-06	Lrrn2	leucine rich repeat protein 2, neuronal [Source:MGI Symbol;Acc:MGI:106037]
ENSMUSG00000031616	32.2189	-6.1837	1.21144	-5.10443	3.31795e-07	4.61663e-06	Ednra	endothelin receptor type A [Source:MGI Symbol;Acc:MGI:105923]
ENSMUSG00000045672	20.3429	-3.31745	0.649906	-5.1045	3.31665e-07	4.61663e-06	Col27a1	collagen, type XXVII, alpha 1 [Source:MGI Symbol;Acc:MGI:2672118]
ENSMUSG00000104945	13.9954	4.40354	0.86287	5.10336	3.33668e-07	4.64016e-06	Gm35715	predicted gene, 35715 [Source:MGI Symbol;Acc:MGI:5594874]
ENSMUSG00000048537	56.8864	-4.25354	0.833727	-5.10184	3.36376e-07	4.67526e-06	Phldb1	pleckstrin homology like domain, family B, member 1 [Source:MGI Symbol;Acc:MGI:2143230]
ENSMUSG00000118210	12.6453	-3.81478	0.747762	-5.10159	3.36805e-07	4.67867e-06	Gm50394	predicted gene, 50394 [Source:MGI Symbol;Acc:MGI:6303299]
ENSMUSG00000034731	33.3982	-3.45303	0.676871	-5.10146	3.37044e-07	4.67942e-06	Dgkh	diacylglycerol kinase, eta [Source:MGI Symbol;Acc:MGI:2444188]
ENSMUSG00000031155	257.154	-1.82956	0.358723	-5.10021	3.39284e-07	4.70795e-06	Pim2	proviral integration site 2 [Source:MGI Symbol;Acc:MGI:97587]
ENSMUSG00000026548	88.5143	-4.25319	0.833962	-5.09998	3.39684e-07	4.71093e-06	Slamf9	SLAM family member 9 [Source:MGI Symbol;Acc:MGI:1923692]
ENSMUSG00000042035	124.555	-3.43801	0.674154	-5.09974	3.40126e-07	4.71451e-06	Igsf3	immunoglobulin superfamily, member 3 [Source:MGI Symbol;Acc:MGI:1926158]
ENSMUSG00000029470	3291.59	1.06411	0.208834	5.09547	3.47872e-07	4.81924e-06	P2rx4	purinergic receptor P2X, ligand-gated ion channel 4 [Source:MGI Symbol;Acc:MGI:1338859]
ENSMUSG00000025930	7.08566	-4.76168	0.934827	-5.09365	3.5123e-07	4.86311e-06	Msc	musculin [Source:MGI Symbol;Acc:MGI:1333884]
ENSMUSG00000041954	329.699	-1.51396	0.297245	-5.0933	3.51893e-07	4.86964e-06	Tnfrsf18	tumor necrosis factor receptor superfamily, member 18 [Source:MGI Symbol;Acc:MGI:894675]
ENSMUSG00000057280	19.8634	-7.9665	1.56415	-5.09318	3.52108e-07	4.86996e-06	Musk	muscle, skeletal, receptor tyrosine kinase [Source:MGI Symbol;Acc:MGI:103581]
ENSMUSG00000074896	55.3205	-5.17178	1.01607	-5.08998	3.58097e-07	4.9501e-06	Ifit3	interferon-induced protein with tetratricopeptide repeats 3 [Source:MGI Symbol;Acc:MGI:1101055]
ENSMUSG00000074622	46.3521	-3.81636	0.749889	-5.08923	3.59515e-07	4.96701e-06	Mafb	v-maf musculoaponeurotic fibrosarcoma oncogene family, protein B (avian) [Source:MGI Symbol;Acc:MGI:104555]
ENSMUSG00000029447	3426.37	1.11417	0.218964	5.08838	3.61136e-07	4.9867e-06	Cct6a	chaperonin containing Tcp1, subunit 6a (zeta) [Source:MGI Symbol;Acc:MGI:107943]
ENSMUSG00000032298	509.722	-2.71612	0.533867	-5.08763	3.62569e-07	5.00376e-06	Neil1	nei endonuclease VIII-like 1 (E. coli) [Source:MGI Symbol;Acc:MGI:1920024]
ENSMUSG00000022586	31.5241	-5.65904	1.11245	-5.08701	3.6376e-07	5.01747e-06	Ly6i	lymphocyte antigen 6 complex, locus I [Source:MGI Symbol;Acc:MGI:1888480]
ENSMUSG00000041134	22.9304	-5.29876	1.04185	-5.08591	3.65873e-07	5.04389e-06	Cyyr1	cysteine and tyrosine-rich protein 1 [Source:MGI Symbol;Acc:MGI:2152187]
ENSMUSG00000019923	2114.03	0.994312	0.195518	5.08553	3.66599e-07	5.05116e-06	Zwint	ZW10 interactor [Source:MGI Symbol;Acc:MGI:1289227]
ENSMUSG00000043168	9.86233	-6.95995	1.36923	-5.08312	3.71292e-07	5.11305e-06	4930426D05Rik	RIKEN cDNA 4930426D05 gene [Source:MGI Symbol;Acc:MGI:1921894]
ENSMUSG00000064037	1122.9	0.874532	0.172133	5.08055	3.76337e-07	5.17972e-06	Gpn1	GPN-loop GTPase 1 [Source:MGI Symbol;Acc:MGI:1921504]
ENSMUSG00000030785	89.8206	-4.20205	0.827146	-5.08018	3.7708e-07	5.18714e-06	Cox6a2	cytochrome c oxidase subunit 6A2 [Source:MGI Symbol;Acc:MGI:104649]
ENSMUSG00000025498	247.651	-1.93891	0.381708	-5.07956	3.7831e-07	5.19844e-06	Irf7	interferon regulatory factor 7 [Source:MGI Symbol;Acc:MGI:1859212]
ENSMUSG00000105043	4.25629	-5.4731	1.07747	-5.07958	3.78272e-07	5.19844e-06	Igkv1-108	immunoglobulin kappa variable 1-108 [Source:MGI Symbol;Acc:MGI:3644576]
ENSMUSG00000026639	35.8377	-2.938	0.578543	-5.07828	3.80872e-07	5.23082e-06	Lamb3	laminin, beta 3 [Source:MGI Symbol;Acc:MGI:99915]
ENSMUSG00000005958	63.9497	-5.00394	0.985793	-5.07605	3.85352e-07	5.28949e-06	Ephb3	Eph receptor B3 [Source:MGI Symbol;Acc:MGI:104770]
ENSMUSG00000084178	34.9068	1.7124	0.337384	5.07551	3.86454e-07	5.30175e-06	Gm11759	predicted gene 11759 [Source:MGI Symbol;Acc:MGI:3651480]
ENSMUSG00000022332	12.1395	-4.31001	0.849228	-5.07522	3.87055e-07	5.30714e-06	Khdrbs3	KH domain containing, RNA binding, signal transduction associated 3 [Source:MGI Symbol;Acc:MGI:1313312]
ENSMUSG00000096727	2579.61	-1.34091	0.264229	-5.07483	3.87852e-07	5.3152e-06	Psmb9	proteasome (prosome, macropain) subunit, beta type 9 (large multifunctional peptidase 2) [Source:MGI Symbol;Acc:MGI:1346526]
ENSMUSG00000022579	35.5629	-8.80587	1.73534	-5.07443	3.88665e-07	5.32348e-06	Gpihbp1	GPI-anchored HDL-binding protein 1 [Source:MGI Symbol;Acc:MGI:1915703]
ENSMUSG00000037876	564.493	-1.26482	0.249311	-5.07324	3.91097e-07	5.35391e-06	Jmjd1c	jumonji domain containing 1C [Source:MGI Symbol;Acc:MGI:1918614]
ENSMUSG00000027133	3119.11	0.988717	0.19495	5.07164	3.94394e-07	5.39613e-06	Nop10	NOP10 ribonucleoprotein [Source:MGI Symbol;Acc:MGI:1913431]
ENSMUSG00000053702	66.2365	-3.34355	0.659339	-5.07107	3.95586e-07	5.40953e-06	Nebl	nebulette [Source:MGI Symbol;Acc:MGI:1921353]
ENSMUSG00000085189	11.8335	-4.27524	0.843754	-5.06693	4.0428e-07	5.52545e-06	Gm11963	predicted gene 11963 [Source:MGI Symbol;Acc:MGI:3652248]
ENSMUSG00000085396	99.3161	-2.57305	0.507836	-5.06669	4.04792e-07	5.52948e-06	Firre	functional intergenic repeating RNA element [Source:MGI Symbol;Acc:MGI:2147989]
ENSMUSG00000027544	502.217	1.09438	0.216	5.06657	4.05058e-07	5.53014e-06	Nfatc2	nuclear factor of activated T cells, cytoplasmic, calcineurin dependent 2 [Source:MGI Symbol;Acc:MGI:102463]
ENSMUSG00000067365	1658.29	1.03173	0.203663	5.06586	4.06563e-07	5.5477e-06	Tmem128	transmembrane protein 128 [Source:MGI Symbol;Acc:MGI:1913559]
ENSMUSG00000042766	14.7773	-4.03034	0.79561	-5.06572	4.06857e-07	5.54874e-06	Trim46	tripartite motif-containing 46 [Source:MGI Symbol;Acc:MGI:2673000]
ENSMUSG00000057948	1042.36	1.11043	0.219262	5.06439	4.09708e-07	5.58464e-06	Unc13d	unc-13 homolog D [Source:MGI Symbol;Acc:MGI:1917700]
ENSMUSG00000019852	74.9405	-4.49658	0.888273	-5.06216	4.14535e-07	5.6474e-06	Arfgef3	ARFGEF family member 3 [Source:MGI Symbol;Acc:MGI:106387]
ENSMUSG00000007038	689.078	-1.27589	0.252101	-5.06103	4.17002e-07	5.67797e-06	Neu1	neuraminidase 1 [Source:MGI Symbol;Acc:MGI:97305]
ENSMUSG00000015745	93.8295	-2.3923	0.472703	-5.06091	4.17268e-07	5.67855e-06	Plekho1	pleckstrin homology domain containing, family O member 1 [Source:MGI Symbol;Acc:MGI:1914470]
ENSMUSG00000032572	15.2099	-7.23873	1.43044	-5.06051	4.18141e-07	5.68739e-06	Col6a4	collagen, type VI, alpha 4 [Source:MGI Symbol;Acc:MGI:1915803]
ENSMUSG00000075265	6.61018	5.13813	1.01599	5.05729	4.25259e-07	5.78112e-06	Tnk2os	tyrosine kinase, non-receptor 2, opposite strand [Source:MGI Symbol;Acc:MGI:3642140]
ENSMUSG00000051504	732.235	-3.46656	0.685474	-5.05717	4.25514e-07	5.78149e-06	Siglech	sialic acid binding Ig-like lectin H [Source:MGI Symbol;Acc:MGI:2443256]
ENSMUSG00000074971	38.5452	-8.92204	1.7647	-5.05584	4.28502e-07	5.81898e-06	Fibin	fin bud initiation factor homolog (zebrafish) [Source:MGI Symbol;Acc:MGI:1914856]
ENSMUSG00000036067	1554.72	1.53883	0.304467	5.05417	4.32256e-07	5.86683e-06	Slc2a6	solute carrier family 2 (facilitated glucose transporter), member 6 [Source:MGI Symbol;Acc:MGI:2443286]
ENSMUSG00000026177	35.3452	-3.35615	0.664069	-5.05391	4.32848e-07	5.86973e-06	Slc11a1	solute carrier family 11 (proton-coupled divalent metal ion transporters), member 1 [Source:MGI Symbol;Acc:MGI:1345275]
ENSMUSG00000030862	13.4713	-6.905	1.36628	-5.05388	4.32932e-07	5.86973e-06	Cpxm2	carboxypeptidase X 2 (M14 family) [Source:MGI Symbol;Acc:MGI:1926006]
ENSMUSG00000038612	1472.04	-1.29607	0.256551	-5.05189	4.37466e-07	5.92805e-06	Mcl1	myeloid cell leukemia sequence 1 [Source:MGI Symbol;Acc:MGI:101769]
ENSMUSG00000026832	3954.24	-1.68124	0.333003	-5.0487	4.44818e-07	6.02447e-06	Cytip	cytohesin 1 interacting protein [Source:MGI Symbol;Acc:MGI:2183535]
ENSMUSG00000026116	398.225	-1.73117	0.342911	-5.04846	4.45376e-07	6.02881e-06	Tmem131	transmembrane protein 131 [Source:MGI Symbol;Acc:MGI:1927110]
ENSMUSG00000030220	15470.4	1.2908	0.255748	5.04716	4.48418e-07	6.06676e-06	Arhgdib	Rho, GDP dissociation inhibitor (GDI) beta [Source:MGI Symbol;Acc:MGI:101940]
ENSMUSG00000030592	69.3489	-2.9238	0.579394	-5.0463	4.50454e-07	6.08784e-06	Ryr1	ryanodine receptor 1, skeletal muscle [Source:MGI Symbol;Acc:MGI:99659]
ENSMUSG00000058152	7.56739	-4.2447	0.841148	-5.04632	4.5041e-07	6.08784e-06	Chsy3	chondroitin sulfate synthase 3 [Source:MGI Symbol;Acc:MGI:1926173]
ENSMUSG00000050953	63.9383	-2.28119	0.452153	-5.04517	4.53114e-07	6.12053e-06	Gja1	gap junction protein, alpha 1 [Source:MGI Symbol;Acc:MGI:95713]
ENSMUSG00000075610	23.8932	-3.38653	0.671368	-5.04422	4.55366e-07	6.14768e-06	Tmem92	transmembrane protein 92 [Source:MGI Symbol;Acc:MGI:3034723]
ENSMUSG00000121482	444.677	-2.13337	0.423166	-5.04145	4.62015e-07	6.23414e-06	#N/A	#N/A
ENSMUSG00000024371	136.628	-2.43427	0.482913	-5.04082	4.63551e-07	6.25155e-06	C2	complement component 2 (within H-2S) [Source:MGI Symbol;Acc:MGI:88226]
ENSMUSG00000040618	1034.77	-1.74611	0.346597	-5.03785	4.70784e-07	6.34573e-06	Pck2	phosphoenolpyruvate carboxykinase 2 (mitochondrial) [Source:MGI Symbol;Acc:MGI:1860456]
ENSMUSG00000003824	663.049	1.431	0.284095	5.03706	4.72748e-07	6.36883e-06	Syce2	synaptonemal complex central element protein 2 [Source:MGI Symbol;Acc:MGI:1919096]
ENSMUSG00000030120	920.774	-0.812505	0.161331	-5.03626	4.74708e-07	6.38854e-06	Mlf2	myeloid leukemia factor 2 [Source:MGI Symbol;Acc:MGI:1353554]
ENSMUSG00000042251	166.719	-3.40245	0.675592	-5.03625	4.74733e-07	6.38854e-06	Pm20d1	peptidase M20 domain containing 1 [Source:MGI Symbol;Acc:MGI:2442939]
ENSMUSG00000058755	588.827	-3.7484	0.744297	-5.03616	4.74964e-07	6.38854e-06	Osm	oncostatin M [Source:MGI Symbol;Acc:MGI:104749]
ENSMUSG00000043243	120.46	-2.02283	0.401942	-5.03263	4.83802e-07	6.50397e-06	Fam129c	family with sequence similarity 129, member C [Source:MGI Symbol;Acc:MGI:3686743]
ENSMUSG00000060121	499.503	1.0667	0.212058	5.03022	4.89905e-07	6.58254e-06	Gemin2	gem nuclear organelle associated protein 2 [Source:MGI Symbol;Acc:MGI:1913853]
ENSMUSG00000067203	365.213	-1.18961	0.236592	-5.02813	4.95291e-07	6.64807e-06	H2-K2	histocompatibility 2, K region locus 2 [Source:MGI Symbol;Acc:MGI:95906]
ENSMUSG00000113049	256.744	1.95349	0.388514	5.02812	4.95306e-07	6.64807e-06	Gm48544	predicted gene, 48544 [Source:MGI Symbol;Acc:MGI:6098092]
ENSMUSG00000033730	68.8144	-3.91844	0.779624	-5.02607	5.00631e-07	6.71601e-06	Egr3	early growth response 3 [Source:MGI Symbol;Acc:MGI:1306780]
ENSMUSG00000010592	34.1601	4.48434	0.892416	5.02495	5.03573e-07	6.75191e-06	Dazl	deleted in azoospermia-like [Source:MGI Symbol;Acc:MGI:1342328]
ENSMUSG00000020598	15.207	-4.16226	0.828375	-5.02461	5.04461e-07	6.76026e-06	Nrcam	neuronal cell adhesion molecule [Source:MGI Symbol;Acc:MGI:104750]
ENSMUSG00000020990	17.5483	-7.78565	1.54956	-5.02443	5.04938e-07	6.7604e-06	Cdkl1	cyclin-dependent kinase-like 1 (CDC2-related kinase) [Source:MGI Symbol;Acc:MGI:1918341]
ENSMUSG00000035547	269.013	-3.21509	0.639895	-5.0244	5.05003e-07	6.7604e-06	Capn5	calpain 5 [Source:MGI Symbol;Acc:MGI:1100859]
ENSMUSG00000030102	619.77	-1.2503	0.248884	-5.02363	5.07051e-07	6.78423e-06	Itpr1	inositol 1,4,5-trisphosphate receptor 1 [Source:MGI Symbol;Acc:MGI:96623]
ENSMUSG00000034652	4987.94	2.24792	0.447658	5.0215	5.12686e-07	6.85603e-06	Cd300a	CD300A molecule [Source:MGI Symbol;Acc:MGI:2443411]
ENSMUSG00000106630	13.7416	-5.35786	1.06764	-5.01842	5.2098e-07	6.96328e-06	Igkv2-116	immunoglobulin kappa variable 2-116 [Source:MGI Symbol;Acc:MGI:3647785]
ENSMUSG00000027399	31.5745	-5.73734	1.14333	-5.01811	5.21834e-07	6.97104e-06	Il1a	interleukin 1 alpha [Source:MGI Symbol;Acc:MGI:96542]
ENSMUSG00000037202	172.402	-2.94989	0.587919	-5.01751	5.23465e-07	6.98915e-06	Prf1	perforin 1 (pore forming protein) [Source:MGI Symbol;Acc:MGI:97551]
ENSMUSG00000022032	23.7501	-2.53718	0.505884	-5.01533	5.29423e-07	7.06499e-06	Scara5	scavenger receptor class A, member 5 [Source:MGI Symbol;Acc:MGI:1918395]
ENSMUSG00000102476	28.4675	2.22938	0.444652	5.01377	5.33728e-07	7.1187e-06	Gm37245	predicted gene, 37245 [Source:MGI Symbol;Acc:MGI:5610473]
ENSMUSG00000038034	186.405	-1.798	0.358642	-5.01335	5.34891e-07	7.13048e-06	Igsf8	immunoglobulin superfamily, member 8 [Source:MGI Symbol;Acc:MGI:2154090]
ENSMUSG00000076545	5638.29	-5.89364	1.1757	-5.01286	5.36258e-07	7.14495e-06	Igkv4-72	immunoglobulin kappa chain variable 4-72 [Source:MGI Symbol;Acc:MGI:2686345]
ENSMUSG00000060985	18.8649	4.61976	0.921834	5.01149	5.40111e-07	7.19252e-06	Tdrd5	tudor domain containing 5 [Source:MGI Symbol;Acc:MGI:2684949]
ENSMUSG00000027018	2785.92	1.38883	0.277147	5.01119	5.4095e-07	7.19992e-06	Hat1	histone aminotransferase 1 [Source:MGI Symbol;Acc:MGI:96013]
ENSMUSG00000038517	8.32259	-4.29387	0.857095	-5.00979	5.44885e-07	7.24851e-06	Tbkbp1	TBK1 binding protein 1 [Source:MGI Symbol;Acc:MGI:1920424]
ENSMUSG00000033965	12.696	-7.3203	1.46145	-5.00895	5.47287e-07	7.27665e-06	Slc16a2	solute carrier family 16 (monocarboxylic acid transporters), member 2 [Source:MGI Symbol;Acc:MGI:1203732]
ENSMUSG00000030219	129.577	-5.47508	1.09311	-5.00871	5.47949e-07	7.28166e-06	Erp27	endoplasmic reticulum protein 27 [Source:MGI Symbol;Acc:MGI:1916437]
ENSMUSG00000070713	2248.36	1.56154	0.311796	5.00821	5.49397e-07	7.29709e-06	Gm10282	predicted pseudogene 10282 [Source:MGI Symbol;Acc:MGI:3704312]
ENSMUSG00000034387	17.461	-7.7797	1.55391	-5.00655	5.54153e-07	7.35642e-06	Ssu2	ssu-2 homolog (C. elegans) [Source:MGI Symbol;Acc:MGI:2443733]
ENSMUSG00000085037	91.901	-2.1734	0.434191	-5.00563	5.56789e-07	7.38755e-06	4933421O10Rik	RIKEN cDNA 4933421O10 gene [Source:MGI Symbol;Acc:MGI:1918323]
ENSMUSG00000038146	26.7704	-5.63628	1.12641	-5.00376	5.62239e-07	7.45596e-06	Notch3	notch 3 [Source:MGI Symbol;Acc:MGI:99460]
ENSMUSG00000076549	6349.41	-6.5634	1.3125	-5.00068	5.71292e-07	7.57208e-06	Igkv4-68	immunoglobulin kappa variable 4-68 [Source:MGI Symbol;Acc:MGI:2686265]
ENSMUSG00000046207	1464.44	1.66282	0.332538	5.00039	5.72153e-07	7.57954e-06	Pik3r6	phosphoinositide-3-kinase regulatory subunit 5 [Source:MGI Symbol;Acc:MGI:2144613]
ENSMUSG00000034764	702.792	2.92938	0.586096	4.99812	5.78911e-07	7.66507e-06	1700006J14Rik	RIKEN cDNA 1700006J14 gene [Source:MGI Symbol;Acc:MGI:2447818]
ENSMUSG00000028549	201.416	1.12599	0.225289	4.998	5.79286e-07	7.66604e-06	Itgb3bp	integrin beta 3 binding protein (beta3-endonexin) [Source:MGI Symbol;Acc:MGI:1914983]
ENSMUSG00000109801	51.5801	2.44629	0.489487	4.99765	5.80319e-07	7.67572e-06	Olfr1316	olfactory receptor 1316 [Source:MGI Symbol;Acc:MGI:3031150]
ENSMUSG00000002076	32.8245	5.12248	1.02523	4.99643	5.8402e-07	7.72066e-06	Hsf2bp	heat shock transcription factor 2 binding protein [Source:MGI Symbol;Acc:MGI:1921627]
ENSMUSG00000035469	289.073	-1.89769	0.379827	-4.9962	5.84696e-07	7.72559e-06	Rcbtb1	regulator of chromosome condensation (RCC1) and BTB (POZ) domain containing protein 1 [Source:MGI Symbol;Acc:MGI:1918580]
ENSMUSG00000076508	4686.11	-6.73254	1.34795	-4.99466	5.89399e-07	7.78367e-06	Igkv17-127	immunoglobulin kappa variable 17-127 [Source:MGI Symbol;Acc:MGI:3646891]
ENSMUSG00000023349	46.7634	-4.53852	0.90901	-4.99282	5.95041e-07	7.85411e-06	Clec4n	C-type lectin domain family 4, member n [Source:MGI Symbol;Acc:MGI:1861231]
ENSMUSG00000057113	24875.6	1.37631	0.275708	4.99193	5.97802e-07	7.88646e-06	Npm1	nucleophosmin 1 [Source:MGI Symbol;Acc:MGI:106184]
ENSMUSG00000027257	34.8836	-4.25709	0.852815	-4.99181	5.98175e-07	7.88729e-06	Pacsin3	protein kinase C and casein kinase substrate in neurons 3 [Source:MGI Symbol;Acc:MGI:1891410]
ENSMUSG00000035498	66.2144	-3.12378	0.625879	-4.99103	6.00586e-07	7.91498e-06	Cdcp1	CUB domain containing protein 1 [Source:MGI Symbol;Acc:MGI:2442010]
ENSMUSG00000053559	90.5259	-2.59472	0.520457	-4.98548	6.1809e-07	8.14144e-06	Smagp	small cell adhesion glycoprotein [Source:MGI Symbol;Acc:MGI:2448476]
ENSMUSG00000043263	310.58	-3.76353	0.754975	-4.98497	6.19702e-07	8.15845e-06	Ifi209	interferon activated gene 209 [Source:MGI Symbol;Acc:MGI:2138243]
ENSMUSG00000019326	9.37686	-3.45754	0.693686	-4.9843	6.21861e-07	8.18264e-06	Aoc3	amine oxidase, copper containing 3 [Source:MGI Symbol;Acc:MGI:1306797]
ENSMUSG00000019828	14.4081	4.5257	0.908499	4.98151	6.30893e-07	8.2929e-06	Grm1	glutamate receptor, metabotropic 1 [Source:MGI Symbol;Acc:MGI:1351338]
ENSMUSG00000097384	273.448	1.95995	0.393444	4.98153	6.30832e-07	8.2929e-06	Gm26815	predicted gene, 26815 [Source:MGI Symbol;Acc:MGI:5477309]
ENSMUSG00000024548	97.4713	-5.14949	1.03424	-4.979	6.39131e-07	8.39684e-06	Setbp1	SET binding protein 1 [Source:MGI Symbol;Acc:MGI:1933199]
ENSMUSG00000024529	14.3452	-7.49522	1.50543	-4.97878	6.39847e-07	8.40192e-06	Lox	lysyl oxidase [Source:MGI Symbol;Acc:MGI:96817]
ENSMUSG00000025348	126.5	2.61361	0.525325	4.97522	6.51749e-07	8.55378e-06	Itga7	integrin alpha 7 [Source:MGI Symbol;Acc:MGI:102700]
ENSMUSG00000041570	30.225	-4.51782	0.908172	-4.97463	6.53725e-07	8.57529e-06	Camsap2	calmodulin regulated spectrin-associated protein family, member 2 [Source:MGI Symbol;Acc:MGI:1922434]
ENSMUSG00000042684	4615.05	2.50837	0.504298	4.97398	6.55927e-07	8.59975e-06	Npl	N-acetylneuraminate pyruvate lyase [Source:MGI Symbol;Acc:MGI:1921341]
ENSMUSG00000038648	544.308	-1.5952	0.320733	-4.97359	6.57241e-07	8.61253e-06	Creb3l2	cAMP responsive element binding protein 3-like 2 [Source:MGI Symbol;Acc:MGI:2442695]
ENSMUSG00000032649	12.6938	-7.06378	1.42135	-4.96978	6.70285e-07	8.77894e-06	Colgalt2	collagen beta(1-O)galactosyltransferase 2 [Source:MGI Symbol;Acc:MGI:2138232]
ENSMUSG00000031668	315.18	-1.95271	0.392959	-4.96925	6.72108e-07	8.79829e-06	Eif2ak3	eukaryotic translation initiation factor 2 alpha kinase 3 [Source:MGI Symbol;Acc:MGI:1341830]
ENSMUSG00000106315	8.27316	-6.70098	1.34857	-4.96895	6.73159e-07	8.80751e-06	Gm42720	predicted gene 42720 [Source:MGI Symbol;Acc:MGI:5662857]
ENSMUSG00000097120	9.51848	-2.77099	0.557813	-4.96759	6.77896e-07	8.86493e-06	Gm26887	predicted gene, 26887 [Source:MGI Symbol;Acc:MGI:5477381]
ENSMUSG00000037805	16352.1	0.703145	0.141564	4.96698	6.80039e-07	8.88382e-06	Rpl10a	ribosomal protein L10A [Source:MGI Symbol;Acc:MGI:1343877]
ENSMUSG00000111792	19.0702	2.98488	0.600944	4.967	6.79978e-07	8.88382e-06	Gm33858	predicted gene, 33858 [Source:MGI Symbol;Acc:MGI:5593017]
ENSMUSG00000001143	341.816	-1.29038	0.260081	-4.96145	6.99705e-07	9.13522e-06	Lman2l	lectin, mannose-binding 2-like [Source:MGI Symbol;Acc:MGI:2443010]
ENSMUSG00000061577	307.299	-3.6543	0.736551	-4.96136	7.00002e-07	9.13522e-06	Adgrg5	adhesion G protein-coupled receptor G5 [Source:MGI Symbol;Acc:MGI:2685955]
ENSMUSG00000023830	243.46	-2.57128	0.51837	-4.96033	7.03745e-07	9.17518e-06	Igf2r	insulin-like growth factor 2 receptor [Source:MGI Symbol;Acc:MGI:96435]
ENSMUSG00000093507	165.307	2.08504	0.420343	4.96032	7.03785e-07	9.17518e-06	Gm20627	predicted gene 20627 [Source:MGI Symbol;Acc:MGI:5313074]
ENSMUSG00000024845	853.328	-1.10423	0.222859	-4.95485	7.23869e-07	9.42734e-06	Tmem134	transmembrane protein 134 [Source:MGI Symbol;Acc:MGI:1914240]
ENSMUSG00000058135	686.37	-2.50064	0.504682	-4.95488	7.23745e-07	9.42734e-06	Gstm1	glutathione S-transferase, mu 1 [Source:MGI Symbol;Acc:MGI:95860]
ENSMUSG00000075266	550.67	1.47775	0.298269	4.9544	7.25526e-07	9.44409e-06	Cenpw	centromere protein W [Source:MGI Symbol;Acc:MGI:1913561]
ENSMUSG00000098343	569.203	-1.95192	0.394036	-4.95365	7.28338e-07	9.47585e-06	Mir6240	microRNA 6240 [Source:MGI Symbol;Acc:MGI:5531232]
ENSMUSG00000026269	614.713	-1.58452	0.319969	-4.95211	7.34127e-07	9.54627e-06	Rnpepl1	arginyl aminopeptidase (aminopeptidase B)-like 1 [Source:MGI Symbol;Acc:MGI:1914170]
ENSMUSG00000029859	10.9504	-4.62717	0.934465	-4.95168	7.35774e-07	9.5628e-06	Epha1	Eph receptor A1 [Source:MGI Symbol;Acc:MGI:107381]
ENSMUSG00000025383	10.0645	-6.22382	1.25803	-4.94728	7.52593e-07	9.7764e-06	Il23a	interleukin 23, alpha subunit p19 [Source:MGI Symbol;Acc:MGI:1932410]
ENSMUSG00000059182	978.135	-1.09011	0.22037	-4.94672	7.54734e-07	9.79922e-06	Skap2	src family associated phosphoprotein 2 [Source:MGI Symbol;Acc:MGI:1889206]
ENSMUSG00000024347	26.1469	-5.10139	1.03131	-4.94653	7.55473e-07	9.80381e-06	Psd2	pleckstrin and Sec7 domain containing 2 [Source:MGI Symbol;Acc:MGI:1921252]
ENSMUSG00000056737	2053.25	-1.26056	0.254862	-4.94605	7.5735e-07	9.82315e-06	Capg	capping protein (actin filament), gelsolin-like [Source:MGI Symbol;Acc:MGI:1098259]
ENSMUSG00000034842	39.1417	-5.68487	1.14994	-4.94363	7.66831e-07	9.94105e-06	Art3	ADP-ribosyltransferase 3 [Source:MGI Symbol;Acc:MGI:1202729]
ENSMUSG00000060181	42.8647	-3.43105	0.694166	-4.94269	7.7052e-07	9.98379e-06	Slc35e3	solute carrier family 35, member E3 [Source:MGI Symbol;Acc:MGI:2448489]
ENSMUSG00000028793	366.619	-1.06213	0.215019	-4.93971	7.82372e-07	1.01322e-05	Rnf19b	ring finger protein 19B [Source:MGI Symbol;Acc:MGI:1922484]
ENSMUSG00000025887	29.1701	-4.11871	0.833882	-4.9392	7.84442e-07	1.01538e-05	Casp12	caspase 12 [Source:MGI Symbol;Acc:MGI:1312922]
ENSMUSG00000031933	67.0312	-4.56389	0.924221	-4.93809	7.88904e-07	1.02064e-05	Izumo1r	IZUMO1 receptor, JUNO [Source:MGI Symbol;Acc:MGI:1929185]
ENSMUSG00000031158	953.127	-0.831764	0.168467	-4.93724	7.92363e-07	1.02459e-05	Timm17b	translocase of inner mitochondrial membrane 17b [Source:MGI Symbol;Acc:MGI:1343176]
ENSMUSG00000024007	1455.84	1.26157	0.255544	4.9368	7.94129e-07	1.02636e-05	Ppil1	peptidylprolyl isomerase (cyclophilin)-like 1 [Source:MGI Symbol;Acc:MGI:1916066]
ENSMUSG00000006301	614.667	-1.17154	0.237437	-4.93409	8.05233e-07	1.04018e-05	Tmbim1	transmembrane BAX inhibitor motif containing 1 [Source:MGI Symbol;Acc:MGI:1916910]
ENSMUSG00000105725	7.66138	-6.58993	1.33623	-4.93174	8.15006e-07	1.05227e-05	Igkv12-49	immunoglobulin kappa chain variable 12-49 [Source:MGI Symbol;Acc:MGI:5009830]
ENSMUSG00000067916	461.546	2.15074	0.436166	4.93103	8.1798e-07	1.05557e-05	Zfp991	zinc finger protein 991 [Source:MGI Symbol;Acc:MGI:3701604]
ENSMUSG00000112662	448.642	-2.05182	0.416122	-4.93082	8.18859e-07	1.05617e-05	Gm47922	predicted gene, 47922 [Source:MGI Symbol;Acc:MGI:6097178]
ENSMUSG00000002997	424.298	1.48616	0.301499	4.92926	8.25435e-07	1.0637e-05	Prkar2b	protein kinase, cAMP dependent regulatory, type II beta [Source:MGI Symbol;Acc:MGI:97760]
ENSMUSG00000061808	132.42	-4.78592	0.970925	-4.92923	8.2553e-07	1.0637e-05	Ttr	transthyretin [Source:MGI Symbol;Acc:MGI:98865]
ENSMUSG00000109916	1114.96	-1.77301	0.35972	-4.92888	8.27044e-07	1.06511e-05	Gm45551	predicted gene 45551 [Source:MGI Symbol;Acc:MGI:5791387]
ENSMUSG00000068015	329.376	-1.56723	0.318013	-4.92818	8.29998e-07	1.06837e-05	Lrch1	leucine-rich repeats and calponin homology (CH) domain containing 1 [Source:MGI Symbol;Acc:MGI:2443390]
ENSMUSG00000078349	829.42	-1.55269	0.315111	-4.92743	8.33173e-07	1.07191e-05	AW011738	expressed sequence AW011738 [Source:MGI Symbol;Acc:MGI:2140540]
ENSMUSG00000039760	40.0412	-7.21676	1.46494	-4.92633	8.37882e-07	1.07743e-05	Il22ra2	interleukin 22 receptor, alpha 2 [Source:MGI Symbol;Acc:MGI:2665114]
ENSMUSG00000069893	124.321	-3.02338	0.613769	-4.92592	8.39634e-07	1.07914e-05	9930111J21Rik1	RIKEN cDNA 9930111J21 gene 1 [Source:MGI Symbol;Acc:MGI:3041173]
ENSMUSG00000096326	282.7	-5.50304	1.11723	-4.92561	8.40955e-07	1.08029e-05	Ighv1-78	immunoglobulin heavy variable 1-78 [Source:MGI Symbol;Acc:MGI:4439736]
ENSMUSG00000121755	6.3198	-4.65637	0.94542	-4.92519	8.42788e-07	1.08209e-05	#N/A	#N/A
ENSMUSG00000101391	51.0608	-2.21331	0.449436	-4.92463	8.45182e-07	1.08462e-05	Olfr1217	olfactory receptor 1217 [Source:MGI Symbol;Acc:MGI:3031051]
ENSMUSG00000037552	73.5771	-2.98553	0.606384	-4.92349	8.50142e-07	1.09044e-05	Plekhg2	pleckstrin homology domain containing, family G (with RhoGef domain) member 2 [Source:MGI Symbol;Acc:MGI:2141874]
ENSMUSG00000015316	303.717	-2.97378	0.604343	-4.92069	8.62413e-07	1.10562e-05	Slamf1	signaling lymphocytic activation molecule family member 1 [Source:MGI Symbol;Acc:MGI:1351314]
ENSMUSG00000039159	734.365	-1.27359	0.258892	-4.91941	8.68046e-07	1.11228e-05	Ube2h	ubiquitin-conjugating enzyme E2H [Source:MGI Symbol;Acc:MGI:104632]
ENSMUSG00000076562	2331.31	-6.31514	1.28391	-4.91869	8.7125e-07	1.11582e-05	Igkv4-50	immunoglobulin kappa variable 4-50 [Source:MGI Symbol;Acc:MGI:2685915]
ENSMUSG00000054200	76.7687	-4.36754	0.88799	-4.91846	8.72292e-07	1.1166e-05	Ffar4	free fatty acid receptor 4 [Source:MGI Symbol;Acc:MGI:2147577]
ENSMUSG00000103790	304.696	-5.12278	1.04161	-4.91813	8.73769e-07	1.11792e-05	Ighv1-17	immunoglobulin heavy variable 1-17 [Source:MGI Symbol;Acc:MGI:3647700]
ENSMUSG00000029163	1193.62	1.56217	0.317652	4.91785	8.75021e-07	1.11896e-05	Emilin1	elastin microfibril interfacer 1 [Source:MGI Symbol;Acc:MGI:1926189]
ENSMUSG00000067767	13.8601	-6.64858	1.35203	-4.91749	8.76626e-07	1.12045e-05	Clec4b2	C-type lectin domain family 4, member b2 [Source:MGI Symbol;Acc:MGI:3588267]
ENSMUSG00000055912	39.064	-3.17529	0.64606	-4.91485	8.88499e-07	1.13506e-05	Tmem150a	transmembrane protein 150A [Source:MGI Symbol;Acc:MGI:2385244]
ENSMUSG00000028031	14.331	-4.3294	0.880998	-4.9142	8.91461e-07	1.13827e-05	Dkk2	dickkopf WNT signaling pathway inhibitor 2 [Source:MGI Symbol;Acc:MGI:1890663]
ENSMUSG00000039521	12.409	-5.94728	1.21027	-4.914	8.92386e-07	1.13888e-05	Foxp3	forkhead box P3 [Source:MGI Symbol;Acc:MGI:1891436]
ENSMUSG00000061665	563.579	-1.71687	0.349495	-4.91244	8.99518e-07	1.1474e-05	Cd2ap	CD2-associated protein [Source:MGI Symbol;Acc:MGI:1330281]
ENSMUSG00000074886	360.557	-1.13704	0.231469	-4.91227	9.0026e-07	1.14778e-05	Grk6	G protein-coupled receptor kinase 6 [Source:MGI Symbol;Acc:MGI:1347078]
ENSMUSG00000046721	2867.93	1.00171	0.203972	4.91101	9.06091e-07	1.15463e-05	Rpl14-ps1	ribosomal protein L14, pseudogene 1 [Source:MGI Symbol;Acc:MGI:3710579]
ENSMUSG00000001435	38.8258	-3.37788	0.687892	-4.91047	9.08571e-07	1.15721e-05	Col18a1	collagen, type XVIII, alpha 1 [Source:MGI Symbol;Acc:MGI:88451]
ENSMUSG00000038286	177.711	-2.2073	0.449592	-4.90957	9.12766e-07	1.16197e-05	Bphl	biphenyl hydrolase-like (serine hydrolase, breast epithelial mucin-associated antigen) [Source:MGI Symbol;Acc:MGI:1915271]
ENSMUSG00000024901	15.2357	-4.00172	0.815158	-4.90914	9.14772e-07	1.16394e-05	Peli3	pellino 3 [Source:MGI Symbol;Acc:MGI:1924963]
[truncated: 47,690 more rows]

## Sheet: Sheet1
Gene stable ID	Gene name	Gene description
ENSMUSG00000064372	mt-Tp	mitochondrially encoded tRNA proline [Source:MGI Symbol;Acc:MGI:102478]
ENSMUSG00000064371	mt-Tt	mitochondrially encoded tRNA threonine [Source:MGI Symbol;Acc:MGI:102473]
ENSMUSG00000064370	mt-Cytb	mitochondrially encoded cytochrome b [Source:MGI Symbol;Acc:MGI:102501]
ENSMUSG00000064369	mt-Te	mitochondrially encoded tRNA glutamic acid [Source:MGI Symbol;Acc:MGI:102488]
ENSMUSG00000064368	mt-Nd6	mitochondrially encoded NADH dehydrogenase 6 [Source:MGI Symbol;Acc:MGI:102495]
ENSMUSG00000064367	mt-Nd5	mitochondrially encoded NADH dehydrogenase 5 [Source:MGI Symbol;Acc:MGI:102496]
ENSMUSG00000064366	mt-Tl2	mitochondrially encoded tRNA leucine 2 [Source:MGI Symbol;Acc:MGI:102481]
ENSMUSG00000064365	mt-Ts2	mitochondrially encoded tRNA serine 2 [Source:MGI Symbol;Acc:MGI:102474]
ENSMUSG00000064364	mt-Th	mitochondrially encoded tRNA histidine [Source:MGI Symbol;Acc:MGI:102485]
ENSMUSG00000064363	mt-Nd4	mitochondrially encoded NADH dehydrogenase 4 [Source:MGI Symbol;Acc:MGI:102498]
ENSMUSG00000065947	mt-Nd4l	mitochondrially encoded NADH dehydrogenase 4L [Source:MGI Symbol;Acc:MGI:102497]
ENSMUSG00000064361	mt-Tr	mitochondrially encoded tRNA arginine [Source:MGI Symbol;Acc:MGI:102476]
ENSMUSG00000064360	mt-Nd3	mitochondrially encoded NADH dehydrogenase 3 [Source:MGI Symbol;Acc:MGI:102499]
ENSMUSG00000064359	mt-Tg	mitochondrially encoded tRNA glycine [Source:MGI Symbol;Acc:MGI:102486]
ENSMUSG00000064358	mt-Co3	mitochondrially encoded cytochrome c oxidase III [Source:MGI Symbol;Acc:MGI:102502]
ENSMUSG00000064357	mt-Atp6	mitochondrially encoded ATP synthase 6 [Source:MGI Symbol;Acc:MGI:99927]
ENSMUSG00000064356	mt-Atp8	mitochondrially encoded ATP synthase 8 [Source:MGI Symbol;Acc:MGI:99926]
ENSMUSG00000064355	mt-Tk	mitochondrially encoded tRNA lysine [Source:MGI Symbol;Acc:MGI:102483]
ENSMUSG00000064354	mt-Co2	mitochondrially encoded cytochrome c oxidase II [Source:MGI Symbol;Acc:MGI:102503]
ENSMUSG00000064353	mt-Td	mitochondrially encoded tRNA aspartic acid [Source:MGI Symbol;Acc:MGI:102489]
ENSMUSG00000064352	mt-Ts1	mitochondrially encoded tRNA serine 1 [Source:MGI Symbol;Acc:MGI:102475]
ENSMUSG00000064351	mt-Co1	mitochondrially encoded cytochrome c oxidase I [Source:MGI Symbol;Acc:MGI:102504]
ENSMUSG00000064350	mt-Ty	mitochondrially encoded tRNA tyrosine [Source:MGI Symbol;Acc:MGI:102470]
ENSMUSG00000064349	mt-Tc	mitochondrially encoded tRNA cysteine [Source:MGI Symbol;Acc:MGI:102490]
ENSMUSG00000064348	mt-Tn	mitochondrially encoded tRNA asparagine [Source:MGI Symbol;Acc:MGI:102479]
ENSMUSG00000064347	mt-Ta	mitochondrially encoded tRNA alanine [Source:MGI Symbol;Acc:MGI:102491]
ENSMUSG00000064346	mt-Tw	mitochondrially encoded tRNA tryptophan [Source:MGI Symbol;Acc:MGI:102471]
ENSMUSG00000064345	mt-Nd2	mitochondrially encoded NADH dehydrogenase 2 [Source:MGI Symbol;Acc:MGI:102500]
ENSMUSG00000064344	mt-Tm	mitochondrially encoded tRNA methionine [Source:MGI Symbol;Acc:MGI:102480]
ENSMUSG00000064343	mt-Tq	mitochondrially encoded tRNA glutamine [Source:MGI Symbol;Acc:MGI:102477]
ENSMUSG00000064342	mt-Ti	mitochondrially encoded tRNA isoleucine [Source:MGI Symbol;Acc:MGI:102484]
ENSMUSG00000064341	mt-Nd1	mitochondrially encoded NADH dehydrogenase 1 [Source:MGI Symbol;Acc:MGI:101787]
ENSMUSG00000064340	mt-Tl1	mitochondrially encoded tRNA leucine 1 [Source:MGI Symbol;Acc:MGI:102482]
ENSMUSG00000064339	mt-Rnr2	mitochondrially encoded 16S rRNA [Source:MGI Symbol;Acc:MGI:102492]
ENSMUSG00000064338	mt-Tv	mitochondrially encoded tRNA valine [Source:MGI Symbol;Acc:MGI:102472]
ENSMUSG00000064337	mt-Rnr1	mitochondrially encoded 12S rRNA [Source:MGI Symbol;Acc:MGI:102493]
ENSMUSG00000064336	mt-Tf	mitochondrially encoded tRNA phenylalanine [Source:MGI Symbol;Acc:MGI:102487]
ENSMUSG00000077642	Gm24984	predicted gene, 24984 [Source:MGI Symbol;Acc:MGI:5454761]
ENSMUSG00000065208	Gm24616	predicted gene, 24616 [Source:MGI Symbol;Acc:MGI:5454393]
ENSMUSG00000065678	Gm24261	predicted gene, 24261 [Source:MGI Symbol;Acc:MGI:5454038]
ENSMUSG00000093914	Gm22166	predicted gene, 22166 [Source:MGI Symbol;Acc:MGI:5451943]
ENSMUSG00000076399	Mir450-2	microRNA 450-2 [Source:MGI Symbol;Acc:MGI:3619411]
ENSMUSG00000096305	Gm23047	predicted gene, 23047 [Source:MGI Symbol;Acc:MGI:5452824]
ENSMUSG00000088353	Gm24014	predicted gene, 24014 [Source:MGI Symbol;Acc:MGI:5453791]
ENSMUSG00000087744	Gm25149	predicted gene, 25149 [Source:MGI Symbol;Acc:MGI:5454926]
ENSMUSG00000088440	Gm23555	predicted gene, 23555 [Source:MGI Symbol;Acc:MGI:5453332]
ENSMUSG00000098676	Mir6359	microRNA 6359 [Source:MGI Symbol;Acc:MGI:5530710]
ENSMUSG00000093000	Gm24155	predicted gene, 24155 [Source:MGI Symbol;Acc:MGI:5453932]
ENSMUSG00000080370	Gm22952	predicted gene, 22952 [Source:MGI Symbol;Acc:MGI:5452729]
ENSMUSG00000098359	Mir7649	microRNA 7649 [Source:MGI Symbol;Acc:MGI:5562774]
ENSMUSG00000084496	Gm22514	predicted gene, 22514 [Source:MGI Symbol;Acc:MGI:5452291]
ENSMUSG00000098772	Gm27441	predicted gene, 27441 [Source:MGI Symbol;Acc:MGI:5530823]
ENSMUSG00000098518	Gm27668	predicted gene, 27668 [Source:MGI Symbol;Acc:MGI:5531050]
ENSMUSG00000080437	Gm24274	predicted gene, 24274 [Source:MGI Symbol;Acc:MGI:5454051]
ENSMUSG00000088957	Gm24946	predicted gene, 24946 [Source:MGI Symbol;Acc:MGI:5454723]
ENSMUSG00000095857	Gm22618	predicted gene, 22618 [Source:MGI Symbol;Acc:MGI:5452395]
ENSMUSG00000084611	Gm24371	predicted gene, 24371 [Source:MGI Symbol;Acc:MGI:5454148]
ENSMUSG00000093336	Mir1954	microRNA 1954 [Source:MGI Symbol;Acc:MGI:3837035]
ENSMUSG00000078129	Actl10	actin-like 10 [Source:MGI Symbol;Acc:MGI:1917612]
ENSMUSG00000077439	Gm22594	predicted gene, 22594 [Source:MGI Symbol;Acc:MGI:5452371]
ENSMUSG00000096017	Gm26502	predicted gene, 26502 [Source:MGI Symbol;Acc:MGI:5456279]
ENSMUSG00000084560	Gm26478	predicted gene, 26478 [Source:MGI Symbol;Acc:MGI:5456255]
ENSMUSG00000065192	Gm23460	predicted gene, 23460 [Source:MGI Symbol;Acc:MGI:5453237]
ENSMUSG00000098929	Mir6400	microRNA 6400 [Source:MGI Symbol;Acc:MGI:5530807]
ENSMUSG00000088407	Gm25884	predicted gene, 25884 [Source:MGI Symbol;Acc:MGI:5455661]
ENSMUSG00000080668	Gm24999	predicted gene, 24999 [Source:MGI Symbol;Acc:MGI:5454776]
ENSMUSG00000088448	Gm23558	predicted gene, 23558 [Source:MGI Symbol;Acc:MGI:5453335]
ENSMUSG00000064409	n-R5s40	nuclear encoded rRNA 5S 40 [Source:MGI Symbol;Acc:MGI:4421885]
ENSMUSG00000064766	Gm26458	predicted gene, 26458 [Source:MGI Symbol;Acc:MGI:5456235]
ENSMUSG00000098351	Gm27507	predicted gene, 27507 [Source:MGI Symbol;Acc:MGI:5530889]
ENSMUSG00000094801	n-R5s113	nuclear encoded rRNA 5S 113 [Source:MGI Symbol;Acc:MGI:4421961]
ENSMUSG00000065422	Mir221	microRNA 221 [Source:MGI Symbol;Acc:MGI:3619066]
ENSMUSG00000095059	Gm25670	predicted gene, 25670 [Source:MGI Symbol;Acc:MGI:5455447]
ENSMUSG00000088820	Gm25224	predicted gene, 25224 [Source:MGI Symbol;Acc:MGI:5455001]
ENSMUSG00000087992	Gm25059	predicted gene, 25059 [Source:MGI Symbol;Acc:MGI:5454836]
ENSMUSG00000089078	Gm24502	predicted gene, 24502 [Source:MGI Symbol;Acc:MGI:5454279]
ENSMUSG00000084742	n-R5s19	nuclear encoded rRNA 5S 19 [Source:MGI Symbol;Acc:MGI:4421753]
ENSMUSG00000076253	Mir680-3	microRNA 680-3 [Source:MGI Symbol;Acc:MGI:3629889]
ENSMUSG00000094710	Gm22823	predicted gene, 22823 [Source:MGI Symbol;Acc:MGI:5452600]
ENSMUSG00000077392	Gm24337	predicted gene, 24337 [Source:MGI Symbol;Acc:MGI:5454114]
ENSMUSG00000098849	Gm27892	predicted gene, 27892 [Source:MGI Symbol;Acc:MGI:5531274]
ENSMUSG00000088661	Gm25334	predicted gene, 25334 [Source:MGI Symbol;Acc:MGI:5455111]
ENSMUSG00000066620	Gm4883	predicted gene 4883 [Source:MGI Symbol;Acc:MGI:3643348]
ENSMUSG00000065604	Mir29b-1	microRNA 29b-1 [Source:MGI Symbol;Acc:MGI:2676905]
ENSMUSG00000080601	Gm23841	predicted gene, 23841 [Source:MGI Symbol;Acc:MGI:5453618]
ENSMUSG00000088126	Gm22870	predicted gene, 22870 [Source:MGI Symbol;Acc:MGI:5452647]
ENSMUSG00000084612	n-R5s6	nuclear encoded rRNA 5S 6 [Source:MGI Symbol;Acc:MGI:4421740]
ENSMUSG00000094150	Gm23265	predicted gene, 23265 [Source:MGI Symbol;Acc:MGI:5453042]
ENSMUSG00000088710	Gm22730	predicted gene, 22730 [Source:MGI Symbol;Acc:MGI:5452507]
ENSMUSG00000092765	Gm23363	predicted gene, 23363 [Source:MGI Symbol;Acc:MGI:5453140]
ENSMUSG00000089187	Gm22949	predicted gene, 22949 [Source:MGI Symbol;Acc:MGI:5452726]
ENSMUSG00000076337	Gm24714	predicted gene, 24714 [Source:MGI Symbol;Acc:MGI:5454491]
ENSMUSG00000088002	Gm24775	predicted gene, 24775 [Source:MGI Symbol;Acc:MGI:5454552]
ENSMUSG00000087909	Gm22035	predicted gene, 22035 [Source:MGI Symbol;Acc:MGI:5451812]
ENSMUSG00000064926	Gm22044	predicted gene, 22044 [Source:MGI Symbol;Acc:MGI:5451821]
ENSMUSG00000105118	Mir3084-2	microRNA 3084-2 [Source:MGI Symbol;Acc:MGI:5562754]
ENSMUSG00000088623	Gm23031	predicted gene, 23031 [Source:MGI Symbol;Acc:MGI:5452808]
ENSMUSG00000076387	Mir671	microRNA 671 [Source:MGI Symbol;Acc:MGI:3629656]
ENSMUSG00000098414	Mir6909	microRNA 6909 [Source:MGI Symbol;Acc:MGI:5531109]
ENSMUSG00000093900	Mir669p-2	microRNA 669p-2 [Source:MGI Symbol;Acc:MGI:4834292]
ENSMUSG00000077971	Gm26259	predicted gene, 26259 [Source:MGI Symbol;Acc:MGI:5456036]
ENSMUSG00000076959	Mir669l	microRNA 669l [Source:MGI Symbol;Acc:MGI:3837025]
ENSMUSG00000077518	Gm25879	predicted gene, 25879 [Source:MGI Symbol;Acc:MGI:5455656]
ENSMUSG00000088283	Gm23587	predicted gene, 23587 [Source:MGI Symbol;Acc:MGI:5453364]
ENSMUSG00000065055	n-R5s213	nuclear encoded rRNA 5S 213 [Source:MGI Symbol;Acc:MGI:4422078]
ENSMUSG00000065203	Gm24614	predicted gene, 24614 [Source:MGI Symbol;Acc:MGI:5454391]
ENSMUSG00000089037	Gm22159	predicted gene, 22159 [Source:MGI Symbol;Acc:MGI:5451936]
ENSMUSG00000077246	Gm23273	predicted gene, 23273 [Source:MGI Symbol;Acc:MGI:5453050]
ENSMUSG00000094218	Gm23446	predicted gene, 23446 [Source:MGI Symbol;Acc:MGI:5453223]
ENSMUSG00000089066	Gm22836	predicted gene, 22836 [Source:MGI Symbol;Acc:MGI:5452613]
ENSMUSG00000095272	Gm24242	predicted gene, 24242 [Source:MGI Symbol;Acc:MGI:5454019]
ENSMUSG00000087777	Gm22321	predicted gene, 22321 [Source:MGI Symbol;Acc:MGI:5452098]
ENSMUSG00000076450	Mir804	microRNA 804 [Source:MGI Symbol;Acc:MGI:3709842]
ENSMUSG00000089083	Rnu7	U7 small nuclear RNA [Source:MGI Symbol;Acc:MGI:97992]
ENSMUSG00000077224	Gm23437	predicted gene, 23437 [Source:MGI Symbol;Acc:MGI:5453214]
ENSMUSG00000077481	Gm25272	predicted gene, 25272 [Source:MGI Symbol;Acc:MGI:5455049]
ENSMUSG00000096142	Gm25817	predicted gene, 25817 [Source:MGI Symbol;Acc:MGI:5455594]
ENSMUSG00000093937	Gm25528	predicted gene, 25528 [Source:MGI Symbol;Acc:MGI:5455305]
ENSMUSG00000064762	Gm23738	predicted gene, 23738 [Source:MGI Symbol;Acc:MGI:5453515]
ENSMUSG00000087908	Gm22034	predicted gene, 22034 [Source:MGI Symbol;Acc:MGI:5451811]
ENSMUSG00000094041	Gm28019	predicted gene, 28019 [Source:MGI Symbol;Acc:MGI:5531401]
ENSMUSG00000095422	Gm24415	predicted gene, 24415 [Source:MGI Symbol;Acc:MGI:5454192]
ENSMUSG00000096804	Gm23411	predicted gene, 23411 [Source:MGI Symbol;Acc:MGI:5453188]
ENSMUSG00000065635	Gm24253	predicted gene, 24253 [Source:MGI Symbol;Acc:MGI:5454030]
ENSMUSG00000092644	Gm23564	predicted gene, 23564 [Source:MGI Symbol;Acc:MGI:5453341]
ENSMUSG00000080545	Gm22713	predicted gene, 22713 [Source:MGI Symbol;Acc:MGI:5452490]
ENSMUSG00000092671	Gm24103	predicted gene, 24103 [Source:MGI Symbol;Acc:MGI:5453880]
ENSMUSG00000064916	Gm22573	predicted gene, 22573 [Source:MGI Symbol;Acc:MGI:5452350]
ENSMUSG00000088472	Gm23079	predicted gene, 23079 [Source:MGI Symbol;Acc:MGI:5452856]
ENSMUSG00000077537	Gm22544	predicted gene, 22544 [Source:MGI Symbol;Acc:MGI:5452321]
ENSMUSG00000088146	Gm24718	predicted gene, 24718 [Source:MGI Symbol;Acc:MGI:5454495]
ENSMUSG00000099247	Gm27541	predicted gene, 27541 [Source:MGI Symbol;Acc:MGI:5530923]
ENSMUSG00000070209	n-R5s27	nuclear encoded rRNA 5S 27 [Source:MGI Symbol;Acc:MGI:4421872]
ENSMUSG00000070072	Mir433	microRNA 433 [Source:MGI Symbol;Acc:MGI:3619404]
ENSMUSG00000098788	Gm27342	predicted gene, 27342 [Source:MGI Symbol;Acc:MGI:5530724]
ENSMUSG00000065716	Gm25651	predicted gene, 25651 [Source:MGI Symbol;Acc:MGI:5455428]
ENSMUSG00000094086	Gm23992	predicted gene, 23992 [Source:MGI Symbol;Acc:MGI:5453769]
ENSMUSG00000088988	Gm25606	predicted gene, 25606 [Source:MGI Symbol;Acc:MGI:5455383]
ENSMUSG00000064889	Gm24200	predicted gene, 24200 [Source:MGI Symbol;Acc:MGI:5453977]
ENSMUSG00000076143	Mir708	microRNA 708 [Source:MGI Symbol;Acc:MGI:3629686]
ENSMUSG00000065733	Gm24491	predicted gene, 24491 [Source:MGI Symbol;Acc:MGI:5454268]
ENSMUSG00000076033	Mir692-3	microRNA 692-3 [Source:MGI Symbol;Acc:MGI:3719623]
ENSMUSG00000064621	Gm26922	predicted gene, 26922 [Source:MGI Symbol;Acc:MGI:5504037]
ENSMUSG00000095198	Mir467a-3	microRNA 467a-3 [Source:MGI Symbol;Acc:MGI:3719572]
ENSMUSG00000096835	Gm23288	predicted gene, 23288 [Source:MGI Symbol;Acc:MGI:5453065]
ENSMUSG00000088069	Gm23250	predicted gene, 23250 [Source:MGI Symbol;Acc:MGI:5453027]
ENSMUSG00000099003	Mir7035	microRNA 7035 [Source:MGI Symbol;Acc:MGI:5531043]
ENSMUSG00000096241	Gm24267	predicted gene, 24267 [Source:MGI Symbol;Acc:MGI:5454044]
ENSMUSG00000104914	Mir7061	microRNA 7061 [Source:MGI Symbol;Acc:MGI:5562779]
ENSMUSG00000095023	Gm24019	predicted gene, 24019 [Source:MGI Symbol;Acc:MGI:5453796]
ENSMUSG00000089190	Gm25771	predicted gene, 25771 [Source:MGI Symbol;Acc:MGI:5455548]
ENSMUSG00000070080	Mir431	microRNA 431 [Source:MGI Symbol;Acc:MGI:3619403]
ENSMUSG00000084653	Gm26091	predicted gene, 26091 [Source:MGI Symbol;Acc:MGI:5455868]
ENSMUSG00000106147	Rnu3a	U3A small nuclear RNA [Source:MGI Symbol;Acc:MGI:97977]
ENSMUSG00000076127	Mir718	microRNA 718 [Source:MGI Symbol;Acc:MGI:3629956]
ENSMUSG00000098757	Gm27313	predicted gene, 27313 [Source:MGI Symbol;Acc:MGI:5530695]
ENSMUSG00000088394	Gm26312	predicted gene, 26312 [Source:MGI Symbol;Acc:MGI:5456089]
ENSMUSG00000065111	Gm25141	predicted gene, 25141 [Source:MGI Symbol;Acc:MGI:5454918]
ENSMUSG00000088242	Gm25913	predicted gene, 25913 [Source:MGI Symbol;Acc:MGI:5455690]
ENSMUSG00000087800	Gm25569	predicted gene, 25569 [Source:MGI Symbol;Acc:MGI:5455346]
ENSMUSG00000096298	Gm23931	predicted gene, 23931 [Source:MGI Symbol;Acc:MGI:5453708]
ENSMUSG00000089485	Gm24734	predicted gene, 24734 [Source:MGI Symbol;Acc:MGI:5454511]
ENSMUSG00000076382	Gm23193	predicted gene, 23193 [Source:MGI Symbol;Acc:MGI:5452970]
ENSMUSG00000065431	Mir186	microRNA 186 [Source:MGI Symbol;Acc:MGI:2676850]
ENSMUSG00000095691	Snord116l11	small nucleolar RNA, C/D box 116-like 11 [Source:MGI Symbol;Acc:MGI:5455871]
ENSMUSG00000077761	Gm25214	predicted gene, 25214 [Source:MGI Symbol;Acc:MGI:5454991]
ENSMUSG00000080683	Gm23991	predicted gene, 23991 [Source:MGI Symbol;Acc:MGI:5453768]
ENSMUSG00000077400	Gm25417	predicted gene, 25417 [Source:MGI Symbol;Acc:MGI:5455194]
ENSMUSG00000065583	Mir218-2	microRNA 218-2 [Source:MGI Symbol;Acc:MGI:3618752]
ENSMUSG00000084642	Gm24384	predicted gene, 24384 [Source:MGI Symbol;Acc:MGI:5454161]
ENSMUSG00000080419	Gm26475	predicted gene, 26475 [Source:MGI Symbol;Acc:MGI:5456252]
ENSMUSG00000088200	Gm23753	predicted gene, 23753 [Source:MGI Symbol;Acc:MGI:5453530]
ENSMUSG00000084604	Gm22205	predicted gene, 22205 [Source:MGI Symbol;Acc:MGI:5451982]
ENSMUSG00000089139	Mir1964	microRNA 1964 [Source:MGI Symbol;Acc:MGI:3837209]
ENSMUSG00000077277	Gm22783	predicted gene, 22783 [Source:MGI Symbol;Acc:MGI:5452560]
ENSMUSG00000094363	Gm26060	predicted gene, 26060 [Source:MGI Symbol;Acc:MGI:5455837]
ENSMUSG00000098710	Mir7067	microRNA 7067 [Source:MGI Symbol;Acc:MGI:5531413]
ENSMUSG00000065477	Mir411	microRNA 411 [Source:MGI Symbol;Acc:MGI:3619399]
ENSMUSG00000088519	Gm24439	predicted gene, 24439 [Source:MGI Symbol;Acc:MGI:5454216]
ENSMUSG00000087759	Gm23465	predicted gene, 23465 [Source:MGI Symbol;Acc:MGI:5453242]
ENSMUSG00000104856	Rnu3b3	U3B small nuclear RNA 3 [Source:MGI Symbol;Acc:MGI:97987]
ENSMUSG00000098378	Gm27864	predicted gene, 27864 [Source:MGI Symbol;Acc:MGI:5531246]
ENSMUSG00000089441	Gm22527	predicted gene, 22527 [Source:MGI Symbol;Acc:MGI:5452304]
ENSMUSG00000064451	Snora23	small nucleolar RNA, H/ACA box 23 [Source:MGI Symbol;Acc:MGI:3819494]
ENSMUSG00000077188	Gm25090	predicted gene, 25090 [Source:MGI Symbol;Acc:MGI:5454867]
ENSMUSG00000088022	Gm49799	predicted gene, 49799 [Source:MGI Symbol;Acc:MGI:6270458]
ENSMUSG00000094438	Gm23618	predicted gene, 23618 [Source:MGI Symbol;Acc:MGI:5453395]
ENSMUSG00000096868	Gm22258	predicted gene, 22258 [Source:MGI Symbol;Acc:MGI:5452035]
ENSMUSG00000096113	Mir466b-5	microRNA 466b-5 [Source:MGI Symbol;Acc:MGI:4834360]
ENSMUSG00000065074	Gm24535	predicted gene, 24535 [Source:MGI Symbol;Acc:MGI:5454312]
ENSMUSG00000089147	Gm25267	predicted gene, 25267 [Source:MGI Symbol;Acc:MGI:5455044]
ENSMUSG00000076190	Gm23256	predicted gene, 23256 [Source:MGI Symbol;Acc:MGI:5453033]
ENSMUSG00000088954	Gm24943	predicted gene, 24943 [Source:MGI Symbol;Acc:MGI:5454720]
ENSMUSG00000088416	Gm24239	predicted gene, 24239 [Source:MGI Symbol;Acc:MGI:5454016]
ENSMUSG00000084487	Gm23787	predicted gene, 23787 [Source:MGI Symbol;Acc:MGI:5453564]
ENSMUSG00000094515	Gm24567	predicted gene, 24567 [Source:MGI Symbol;Acc:MGI:5454344]
ENSMUSG00000093572	Gm24756	predicted gene, 24756 [Source:MGI Symbol;Acc:MGI:5454533]
ENSMUSG00000084739	Gm22067	predicted gene, 22067 [Source:MGI Symbol;Acc:MGI:5451844]
ENSMUSG00000064853	Gm23442	predicted gene, 23442 [Source:MGI Symbol;Acc:MGI:5453219]
ENSMUSG00000098991	Gm27595	predicted gene, 27595 [Source:MGI Symbol;Acc:MGI:5530977]
ENSMUSG00000093093	Gm22642	predicted gene, 22642 [Source:MGI Symbol;Acc:MGI:5452419]
ENSMUSG00000065608	Mirlet7c-2	microRNA let7c-2 [Source:MGI Symbol;Acc:MGI:3619050]
ENSMUSG00000098357	Mir7094-2	microRNA 7094-2 [Source:MGI Symbol;Acc:MGI:5530890]
ENSMUSG00000104858	Mir136	microRNA 136 [Source:MGI Symbol;Acc:MGI:2676821]
ENSMUSG00000089234	Gm22207	predicted gene, 22207 [Source:MGI Symbol;Acc:MGI:5451984]
ENSMUSG00000077207	Gm25609	predicted gene, 25609 [Source:MGI Symbol;Acc:MGI:5455386]
ENSMUSG00000088895	Gm22519	predicted gene, 22519 [Source:MGI Symbol;Acc:MGI:5452296]
ENSMUSG00000070103	Mir488	microRNA 488 [Source:MGI Symbol;Acc:MGI:3629597]
ENSMUSG00000088903	Gm25434	predicted gene, 25434 [Source:MGI Symbol;Acc:MGI:5455211]
ENSMUSG00000089008	Gm23859	predicted gene, 23859 [Source:MGI Symbol;Acc:MGI:5453636]
ENSMUSG00000106439	Gm44327	predicted gene, 44327 [Source:MGI Symbol;Acc:MGI:5690719]
ENSMUSG00000095986	Gm23053	predicted gene, 23053 [Source:MGI Symbol;Acc:MGI:5452830]
ENSMUSG00000099165	Mir6940	microRNA 6940 [Source:MGI Symbol;Acc:MGI:5531037]
ENSMUSG00000088517	Gm24437	predicted gene, 24437 [Source:MGI Symbol;Acc:MGI:5454214]
ENSMUSG00000065514	Mir106b	microRNA 106b [Source:MGI Symbol;Acc:MGI:3619060]
ENSMUSG00000098827	Gm27399	predicted gene, 27399 [Source:MGI Symbol;Acc:MGI:5530781]
ENSMUSG00000089608	Gm22503	predicted gene, 22503 [Source:MGI Symbol;Acc:MGI:5452280]
ENSMUSG00000095233	Gm26378	predicted gene, 26378 [Source:MGI Symbol;Acc:MGI:5456155]
ENSMUSG00000105109	Gm44297	predicted gene, 44297 [Source:MGI Symbol;Acc:MGI:5690689]
ENSMUSG00000104783	Gm44381	predicted gene, 44381 [Source:MGI Symbol;Acc:MGI:5690773]
ENSMUSG00000098253	Mir7219	microRNA 7219 [Source:MGI Symbol;Acc:MGI:5530995]
ENSMUSG00000084469	Gm22956	predicted gene, 22956 [Source:MGI Symbol;Acc:MGI:5452733]
ENSMUSG00000092935	Gm22697	predicted gene, 22697 [Source:MGI Symbol;Acc:MGI:5452474]
ENSMUSG00000098928	Mir6988	microRNA 6988 [Source:MGI Symbol;Acc:MGI:5530975]
ENSMUSG00000096523	Gm25729	predicted gene, 25729 [Source:MGI Symbol;Acc:MGI:5455506]
ENSMUSG00000087718	Gm22236	predicted gene, 22236 [Source:MGI Symbol;Acc:MGI:5452013]
ENSMUSG00000092956	Gm26220	predicted gene, 26220 [Source:MGI Symbol;Acc:MGI:5455997]
ENSMUSG00000077565	Gm23201	predicted gene, 23201 [Source:MGI Symbol;Acc:MGI:5452978]
ENSMUSG00000089580	Gm23340	predicted gene, 23340 [Source:MGI Symbol;Acc:MGI:5453117]
ENSMUSG00000064769	Gm23518	predicted gene, 23518 [Source:MGI Symbol;Acc:MGI:5453295]
ENSMUSG00000089206	Gm26214	predicted gene, 26214 [Source:MGI Symbol;Acc:MGI:5455991]
ENSMUSG00000093223	Gm27903	predicted gene, 27903 [Source:MGI Symbol;Acc:MGI:5531285]
ENSMUSG00000077416	Gm23747	predicted gene, 23747 [Source:MGI Symbol;Acc:MGI:5453524]
ENSMUSG00000087870	Gm26100	predicted gene, 26100 [Source:MGI Symbol;Acc:MGI:5455877]
ENSMUSG00000077780	Gm24161	predicted gene, 24161 [Source:MGI Symbol;Acc:MGI:5453938]
ENSMUSG00000094621	CAAA01098150.1
ENSMUSG00000089091	Gm25656	predicted gene, 25656 [Source:MGI Symbol;Acc:MGI:5455433]
ENSMUSG00000092748	Gm22175	predicted gene, 22175 [Source:MGI Symbol;Acc:MGI:5451952]
ENSMUSG00000089026	Gm25014	predicted gene, 25014 [Source:MGI Symbol;Acc:MGI:5454791]
ENSMUSG00000089538	Gm25161	predicted gene, 25161 [Source:MGI Symbol;Acc:MGI:5454938]
ENSMUSG00000092747	Gm22180	predicted gene, 22180 [Source:MGI Symbol;Acc:MGI:5451957]
ENSMUSG00000077704	Snord89	small nucleolar RNA, C/D box 89 [Source:MGI Symbol;Acc:MGI:3819562]
ENSMUSG00000077261	Gm24431	predicted gene, 24431 [Source:MGI Symbol;Acc:MGI:5454208]
ENSMUSG00000064508	n-R5s96	nuclear encoded rRNA 5S 96 [Source:MGI Symbol;Acc:MGI:4421944]
ENSMUSG00000094952	Mir3070b	microRNA 3070b [Source:MGI Symbol;Acc:MGI:4834244]
ENSMUSG00000077382	n-R5s200	nuclear encoded rRNA 5S 200 [Source:MGI Symbol;Acc:MGI:4422065]
ENSMUSG00000077938	Gm24132	predicted gene, 24132 [Source:MGI Symbol;Acc:MGI:5453909]
ENSMUSG00000065803	Gm23040	predicted gene, 23040 [Source:MGI Symbol;Acc:MGI:5452817]
ENSMUSG00000088180	Gm22218	predicted gene, 22218 [Source:MGI Symbol;Acc:MGI:5451995]
ENSMUSG00000088752	Mir1934	microRNA 1934 [Source:MGI Symbol;Acc:MGI:3836971]
ENSMUSG00000065132	Gm24456	predicted gene, 24456 [Source:MGI Symbol;Acc:MGI:5454233]
ENSMUSG00000094581	Gm26365	predicted gene, 26365 [Source:MGI Symbol;Acc:MGI:5456142]
ENSMUSG00000084652	Gm22717	predicted gene, 22717 [Source:MGI Symbol;Acc:MGI:5452494]
ENSMUSG00000094750	Gm25019	predicted gene, 25019 [Source:MGI Symbol;Acc:MGI:5454796]
ENSMUSG00000089163	CAAA01019125.1
ENSMUSG00000098696	Gm27617	predicted gene, 27617 [Source:MGI Symbol;Acc:MGI:5530999]
ENSMUSG00000075893	Gm25538	predicted gene, 25538 [Source:MGI Symbol;Acc:MGI:5455315]
ENSMUSG00000087804	Gm23434	predicted gene, 23434 [Source:MGI Symbol;Acc:MGI:5453211]
ENSMUSG00000094408	Gm24072	predicted gene, 24072 [Source:MGI Symbol;Acc:MGI:5453849]
ENSMUSG00000087862	Gm23048	predicted gene, 23048 [Source:MGI Symbol;Acc:MGI:5452825]
ENSMUSG00000096245	Gm24269	predicted gene, 24269 [Source:MGI Symbol;Acc:MGI:5454046]
ENSMUSG00000080518	Gm22193	predicted gene, 22193 [Source:MGI Symbol;Acc:MGI:5451970]
ENSMUSG00000099108	Gm27979	predicted gene, 27979 [Source:MGI Symbol;Acc:MGI:5531361]
ENSMUSG00000098791	Gm27402	predicted gene, 27402 [Source:MGI Symbol;Acc:MGI:5530784]
ENSMUSG00000077609	Gm25795	predicted gene, 25795 [Source:MGI Symbol;Acc:MGI:5455572]
ENSMUSG00000084576	Gm23655	predicted gene, 23655 [Source:MGI Symbol;Acc:MGI:5453432]
ENSMUSG00000088984	Gm25604	predicted gene, 25604 [Source:MGI Symbol;Acc:MGI:5455381]
ENSMUSG00000088719	Gm22733	predicted gene, 22733 [Source:MGI Symbol;Acc:MGI:5452510]
ENSMUSG00000065564	Mirlet7b	microRNA let7b [Source:MGI Symbol;Acc:MGI:2676794]
ENSMUSG00000088711	Gm22731	predicted gene, 22731 [Source:MGI Symbol;Acc:MGI:5452508]
ENSMUSG00000064763	Gm23515	predicted gene, 23515 [Source:MGI Symbol;Acc:MGI:5453292]
ENSMUSG00000088976	Gm23759	predicted gene, 23759 [Source:MGI Symbol;Acc:MGI:5453536]
ENSMUSG00000098887	Mir6413	microRNA 6413 [Source:MGI Symbol;Acc:MGI:5530814]
ENSMUSG00000065567	Mir30c-2	microRNA 30c-2 [Source:MGI Symbol;Acc:MGI:3619048]
ENSMUSG00000089543	Gm25836	predicted gene, 25836 [Source:MGI Symbol;Acc:MGI:5455613]
ENSMUSG00000099129	Mir7076	microRNA 7076 [Source:MGI Symbol;Acc:MGI:5530700]
ENSMUSG00000076009	Mir688	microRNA 688 [Source:MGI Symbol;Acc:MGI:3629926]
ENSMUSG00000064949	Snora61	small nucleolar RNA, H/ACA box 61 [Source:MGI Symbol;Acc:MGI:3819510]
ENSMUSG00000088384	Gm24690	predicted gene, 24690 [Source:MGI Symbol;Acc:MGI:5454467]
ENSMUSG00000095529	Gm23612	predicted gene, 23612 [Source:MGI Symbol;Acc:MGI:5453389]
ENSMUSG00000088832	Gm23543	predicted gene, 23543 [Source:MGI Symbol;Acc:MGI:5453320]
ENSMUSG00000094842	Gm22639	predicted gene, 22639 [Source:MGI Symbol;Acc:MGI:5452416]
ENSMUSG00000088751	Gm24902	predicted gene, 24902 [Source:MGI Symbol;Acc:MGI:5454679]
ENSMUSG00000098280	Mir7687	microRNA 7687 [Source:MGI Symbol;Acc:MGI:5530955]
ENSMUSG00000084513	n-R5s179	nuclear encoded rRNA 5S 179 [Source:MGI Symbol;Acc:MGI:4422044]
ENSMUSG00000106556	Gm44375	predicted gene, 44375 [Source:MGI Symbol;Acc:MGI:5690767]
ENSMUSG00000099053	Gm27792	predicted gene, 27792 [Source:MGI Symbol;Acc:MGI:5531174]
ENSMUSG00000077230	Gm25097	predicted gene, 25097 [Source:MGI Symbol;Acc:MGI:5454874]
ENSMUSG00000106436	Mir7015	microRNA 7015 [Source:MGI Symbol;Acc:MGI:5562762]
ENSMUSG00000094476	Gm25934	predicted gene, 25934 [Source:MGI Symbol;Acc:MGI:5455711]
ENSMUSG00000104657	Gm47297	predicted gene, 47297 [Source:MGI Symbol;Acc:MGI:6096159]
ENSMUSG00000096731	Gm24316	predicted gene, 24316 [Source:MGI Symbol;Acc:MGI:5454093]
ENSMUSG00000094214	Gm23448	predicted gene, 23448 [Source:MGI Symbol;Acc:MGI:5453225]
ENSMUSG00000093024	Gm25299	predicted gene, 25299 [Source:MGI Symbol;Acc:MGI:5455076]
ENSMUSG00000094097	n-R5s111	nuclear encoded rRNA 5S 111 [Source:MGI Symbol;Acc:MGI:4421959]
ENSMUSG00000065004	Gm26326	predicted gene, 26326 [Source:MGI Symbol;Acc:MGI:5456103]
ENSMUSG00000095112	Gm23712	predicted gene, 23712 [Source:MGI Symbol;Acc:MGI:5453489]
ENSMUSG00000093281	Gm22565	predicted gene, 22565 [Source:MGI Symbol;Acc:MGI:5452342]
ENSMUSG00000077668	Gm26143	predicted gene, 26143 [Source:MGI Symbol;Acc:MGI:5455920]
ENSMUSG00000080478	Snord23	small nucleolar RNA, C/D box 23 [Source:MGI Symbol;Acc:MGI:3819529]
ENSMUSG00000093912	Mir3470b	microRNA 3470b [Source:MGI Symbol;Acc:MGI:4441435]
ENSMUSG00000106152	Gm44413	predicted gene, 44413 [Source:MGI Symbol;Acc:MGI:5690805]
ENSMUSG00000098813	Gm27326	predicted gene, 27326 [Source:MGI Symbol;Acc:MGI:5530708]
ENSMUSG00000064526	Gm26439	predicted gene, 26439 [Source:MGI Symbol;Acc:MGI:5456216]
ENSMUSG00000098300	Mir6540	microRNA 6540 [Source:MGI Symbol;Acc:MGI:5531162]
ENSMUSG00000096838	Gm26232	predicted gene, 26232 [Source:MGI Symbol;Acc:MGI:5456009]
ENSMUSG00000088646	Gm26486	predicted gene, 26486 [Source:MGI Symbol;Acc:MGI:5456263]
ENSMUSG00000098669	Gm27580	predicted gene, 27580 [Source:MGI Symbol;Acc:MGI:5530962]
ENSMUSG00000064915	Gm22575	predicted gene, 22575 [Source:MGI Symbol;Acc:MGI:5452352]
ENSMUSG00000098655	Mir7011	microRNA 7011 [Source:MGI Symbol;Acc:MGI:5531059]
ENSMUSG00000077394	Gm24339	predicted gene, 24339 [Source:MGI Symbol;Acc:MGI:5454116]
ENSMUSG00000065750	Gm23346	predicted gene, 23346 [Source:MGI Symbol;Acc:MGI:5453123]
ENSMUSG00000098667	Gm27585	predicted gene, 27585 [Source:MGI Symbol;Acc:MGI:5530967]
ENSMUSG00000089599	Gm26157	predicted gene, 26157 [Source:MGI Symbol;Acc:MGI:5455934]
ENSMUSG00000093184	Gm25693	predicted gene, 25693 [Source:MGI Symbol;Acc:MGI:5455470]
ENSMUSG00000095705	Gm24828	predicted gene, 24828 [Source:MGI Symbol;Acc:MGI:5454605]
ENSMUSG00000098261	Gm27521	predicted gene, 27521 [Source:MGI Symbol;Acc:MGI:5530903]
ENSMUSG00000064394	Gm23622	predicted gene, 23622 [Source:MGI Symbol;Acc:MGI:5453399]
ENSMUSG00000096339	Gm24713	predicted gene, 24713 [Source:MGI Symbol;Acc:MGI:5454490]
ENSMUSG00000095713	Gm26466	predicted gene, 26466 [Source:MGI Symbol;Acc:MGI:5456243]
ENSMUSG00000096462	Gm22812	predicted gene, 22812 [Source:MGI Symbol;Acc:MGI:5452589]
ENSMUSG00000099006	Mir6974	microRNA 6974 [Source:MGI Symbol;Acc:MGI:5531040]
ENSMUSG00000077515	Gm25878	predicted gene, 25878 [Source:MGI Symbol;Acc:MGI:5455655]
ENSMUSG00000095479	Gm25074	predicted gene, 25074 [Source:MGI Symbol;Acc:MGI:5454851]
ENSMUSG00000094551	Gm22392	predicted gene, 22392 [Source:MGI Symbol;Acc:MGI:5452169]
ENSMUSG00000064468	Gm25081	predicted gene, 25081 [Source:MGI Symbol;Acc:MGI:5454858]
ENSMUSG00000096504	Mir465b-2	microRNA 465b-2 [Source:MGI Symbol;Acc:MGI:3718521]
ENSMUSG00000076961	Gm23251	predicted gene, 23251 [Source:MGI Symbol;Acc:MGI:5453028]
ENSMUSG00000099248	Gm27543	predicted gene, 27543 [Source:MGI Symbol;Acc:MGI:5530925]
ENSMUSG00000077685	Gm22498	predicted gene, 22498 [Source:MGI Symbol;Acc:MGI:5452275]
ENSMUSG00000065130	Gm24457	predicted gene, 24457 [Source:MGI Symbol;Acc:MGI:5454234]
ENSMUSG00000088363	Gm23497	predicted gene, 23497 [Source:MGI Symbol;Acc:MGI:5453274]
ENSMUSG00000088861	Gm23065	predicted gene, 23065 [Source:MGI Symbol;Acc:MGI:5452842]
ENSMUSG00000065122	Gm26126	predicted gene, 26126 [Source:MGI Symbol;Acc:MGI:5455903]
ENSMUSG00000093499	Gm25442	predicted gene, 25442 [Source:MGI Symbol;Acc:MGI:5455219]
ENSMUSG00000088955	Gm24944	predicted gene, 24944 [Source:MGI Symbol;Acc:MGI:5454721]
ENSMUSG00000089555	Mir1933	microRNA 1933 [Source:MGI Symbol;Acc:MGI:3836970]
ENSMUSG00000077318	Gm24173	predicted gene, 24173 [Source:MGI Symbol;Acc:MGI:5453950]
ENSMUSG00000094013	Gm25829	predicted gene, 25829 [Source:MGI Symbol;Acc:MGI:5455606]
ENSMUSG00000064960	Gm24406	predicted gene, 24406 [Source:MGI Symbol;Acc:MGI:5454183]
ENSMUSG00000098502	Gm27511	predicted gene, 27511 [Source:MGI Symbol;Acc:MGI:5530893]
ENSMUSG00000089039	Gm22165	predicted gene, 22165 [Source:MGI Symbol;Acc:MGI:5451942]
ENSMUSG00000094815	Gm22615	predicted gene, 22615 [Source:MGI Symbol;Acc:MGI:5452392]
ENSMUSG00000088848	Gm26352	predicted gene, 26352 [Source:MGI Symbol;Acc:MGI:5456129]
ENSMUSG00000064565	Gm24145	predicted gene, 24145 [Source:MGI Symbol;Acc:MGI:5453922]
ENSMUSG00000084477	Gm25780	predicted gene, 25780 [Source:MGI Symbol;Acc:MGI:5455557]
ENSMUSG00000080465	Gm22486	predicted gene, 22486 [Source:MGI Symbol;Acc:MGI:5452263]
ENSMUSG00000094330	Gm22051	predicted gene, 22051 [Source:MGI Symbol;Acc:MGI:5451828]
ENSMUSG00000098510	Mir6968	microRNA 6968 [Source:MGI Symbol;Acc:MGI:5531048]
ENSMUSG00000088571	Gm25455	predicted gene, 25455 [Source:MGI Symbol;Acc:MGI:5455232]
ENSMUSG00000088333	Gm27396	predicted gene, 27396 [Source:MGI Symbol;Acc:MGI:5530778]
ENSMUSG00000089613	Gm23504	predicted gene, 23504 [Source:MGI Symbol;Acc:MGI:5453281]
ENSMUSG00000065768	Gm23845	predicted gene, 23845 [Source:MGI Symbol;Acc:MGI:5453622]
ENSMUSG00000088581	Gm22967	predicted gene, 22967 [Source:MGI Symbol;Acc:MGI:5452744]
ENSMUSG00000084549	DQ267100	snoRNA DQ267100 [Source:MGI Symbol;Acc:MGI:5439865]
ENSMUSG00000064970	Gm23690	predicted gene, 23690 [Source:MGI Symbol;Acc:MGI:5453467]
ENSMUSG00000088443	Gm23554	predicted gene, 23554 [Source:MGI Symbol;Acc:MGI:5453331]
ENSMUSG00000087708	Gm23000	predicted gene, 23000 [Source:MGI Symbol;Acc:MGI:5452777]
ENSMUSG00000087935	Snora81	small nucleolar RNA, H/ACA box 81 [Source:MGI Symbol;Acc:MGI:3819513]
ENSMUSG00000093274	Gm26235	predicted gene, 26235 [Source:MGI Symbol;Acc:MGI:5456012]
ENSMUSG00000088829	Gm25227	predicted gene, 25227 [Source:MGI Symbol;Acc:MGI:5455004]
ENSMUSG00000095555	Gm28010	predicted gene, 28010 [Source:MGI Symbol;Acc:MGI:5531392]
ENSMUSG00000077209	Gm25608	predicted gene, 25608 [Source:MGI Symbol;Acc:MGI:5455385]
ENSMUSG00000065464	Mir185	microRNA 185 [Source:MGI Symbol;Acc:MGI:2676849]
ENSMUSG00000084472	n-R5s23	nuclear encoded rRNA 5S 23 [Source:MGI Symbol;Acc:MGI:4421758]
ENSMUSG00000094048	Gm26284	predicted gene, 26284 [Source:MGI Symbol;Acc:MGI:5456061]
ENSMUSG00000077408	Gm25415	predicted gene, 25415 [Source:MGI Symbol;Acc:MGI:5455192]
ENSMUSG00000094031	Gm24656	predicted gene, 24656 [Source:MGI Symbol;Acc:MGI:5454433]
ENSMUSG00000094173	Mir344h-1	microRNA 344h-1 [Source:MGI Symbol;Acc:MGI:5454202]
ENSMUSG00000065399	Mir133a-1	microRNA 133a-1 [Source:MGI Symbol;Acc:MGI:2676818]
ENSMUSG00000088889	Gm24211	predicted gene, 24211 [Source:MGI Symbol;Acc:MGI:5453988]
ENSMUSG00000099154	Gm27306	predicted gene, 27306 [Source:MGI Symbol;Acc:MGI:5530688]
ENSMUSG00000080358	Gm26249	predicted gene, 26249 [Source:MGI Symbol;Acc:MGI:5456026]
ENSMUSG00000088446	Gm23556	predicted gene, 23556 [Source:MGI Symbol;Acc:MGI:5453333]
ENSMUSG00000088019	Gm23826	predicted gene, 23826 [Source:MGI Symbol;Acc:MGI:5453603]
ENSMUSG00000084674	Gm26027	predicted gene, 26027 [Source:MGI Symbol;Acc:MGI:5455804]
ENSMUSG00000076454	Mir762	microRNA 762 [Source:MGI Symbol;Acc:MGI:3691607]
ENSMUSG00000105458	Mir3074-2	microRNA 3074-2 [Source:MGI Symbol;Acc:MGI:4834326]
ENSMUSG00000092675	Gm25262	predicted gene, 25262 [Source:MGI Symbol;Acc:MGI:5455039]
ENSMUSG00000094837	Gm25471	predicted gene, 25471 [Source:MGI Symbol;Acc:MGI:5455248]
ENSMUSG00000088056	Gm24262	predicted gene, 24262 [Source:MGI Symbol;Acc:MGI:5454039]
ENSMUSG00000095513	Gm24136	predicted gene, 24136 [Source:MGI Symbol;Acc:MGI:5453913]
ENSMUSG00000088073	Gm22817	predicted gene, 22817 [Source:MGI Symbol;Acc:MGI:5452594]
ENSMUSG00000064745	Gm24708	predicted gene, 24708 [Source:MGI Symbol;Acc:MGI:5454485]
ENSMUSG00000093081	Mir3075	microRNA 3075 [Source:MGI Symbol;Acc:MGI:4834248]
ENSMUSG00000064494	Gm22063	predicted gene, 22063 [Source:MGI Symbol;Acc:MGI:5451840]
ENSMUSG00000092770	Mirlet7a-2	microRNA let7a-2 [Source:MGI Symbol;Acc:MGI:3619049]
ENSMUSG00000089199	Gm25772	predicted gene, 25772 [Source:MGI Symbol;Acc:MGI:5455549]
ENSMUSG00000092743	Gm22177	predicted gene, 22177 [Source:MGI Symbol;Acc:MGI:5451954]
ENSMUSG00000093306	Gm23802	predicted gene, 23802 [Source:MGI Symbol;Acc:MGI:5453579]
ENSMUSG00000099107	Gm27898	predicted gene, 27898 [Source:MGI Symbol;Acc:MGI:5531280]
ENSMUSG00000088737	Gm23899	predicted gene, 23899 [Source:MGI Symbol;Acc:MGI:5453676]
ENSMUSG00000099063	Mir7031	microRNA 7031 [Source:MGI Symbol;Acc:MGI:5531241]
ENSMUSG00000064664	Gm24459	predicted gene, 24459 [Source:MGI Symbol;Acc:MGI:5454236]
ENSMUSG00000084693	Gm24894	predicted gene, 24894 [Source:MGI Symbol;Acc:MGI:5454671]
ENSMUSG00000077514	Gm25877	predicted gene, 25877 [Source:MGI Symbol;Acc:MGI:5455654]
ENSMUSG00000092697	Gm22925	predicted gene, 22925 [Source:MGI Symbol;Acc:MGI:5452702]
ENSMUSG00000077467	Gm26421	predicted gene, 26421 [Source:MGI Symbol;Acc:MGI:5456198]
ENSMUSG00000084607	Gm22208	predicted gene, 22208 [Source:MGI Symbol;Acc:MGI:5451985]
ENSMUSG00000065361	1600017P15Rik	RIKEN cDNA 1600017P15 gene [Source:MGI Symbol;Acc:MGI:1920499]
ENSMUSG00000094659	Mir466c-2	microRNA 466c-2 [Source:MGI Symbol;Acc:MGI:3720016]
ENSMUSG00000070175	Gm24162	predicted gene, 24162 [Source:MGI Symbol;Acc:MGI:5453939]
ENSMUSG00000088851	Gm24728	predicted gene, 24728 [Source:MGI Symbol;Acc:MGI:5454505]
ENSMUSG00000094946	Gm25754	predicted gene, 25754 [Source:MGI Symbol;Acc:MGI:5455531]
ENSMUSG00000084428	Gm25102	predicted gene, 25102 [Source:MGI Symbol;Acc:MGI:5454879]
ENSMUSG00000087963	Gm25394	predicted gene, 25394 [Source:MGI Symbol;Acc:MGI:5455171]
ENSMUSG00000065260	Gm23453	predicted gene, 23453 [Source:MGI Symbol;Acc:MGI:5453230]
ENSMUSG00000098990	Gm27596	predicted gene, 27596 [Source:MGI Symbol;Acc:MGI:5530978]
ENSMUSG00000095418	Gm23922	predicted gene, 23922 [Source:MGI Symbol;Acc:MGI:5453699]
ENSMUSG00000094435	Gm23617	predicted gene, 23617 [Source:MGI Symbol;Acc:MGI:5453394]
ENSMUSG00000096211	Gm23330	predicted gene, 23330 [Source:MGI Symbol;Acc:MGI:5453107]
ENSMUSG00000098780	Mir6390	microRNA 6390 [Source:MGI Symbol;Acc:MGI:5530944]
ENSMUSG00000084514	Mir1893	microRNA 1893 [Source:MGI Symbol;Acc:MGI:3811424]
ENSMUSG00000089107	Gm23117	predicted gene, 23117 [Source:MGI Symbol;Acc:MGI:5452894]
ENSMUSG00000064722	Gm25857	predicted gene, 25857 [Source:MGI Symbol;Acc:MGI:5455634]
ENSMUSG00000089264	Gm22889	predicted gene, 22889 [Source:MGI Symbol;Acc:MGI:5452666]
ENSMUSG00000088194	Gm23900	predicted gene, 23900 [Source:MGI Symbol;Acc:MGI:5453677]
ENSMUSG00000094875	Gm23151	predicted gene, 23151 [Source:MGI Symbol;Acc:MGI:5452928]
ENSMUSG00000065221	Gm25793	predicted gene, 25793 [Source:MGI Symbol;Acc:MGI:5455570]
ENSMUSG00000104921	Gm23927	predicted gene, 23927 [Source:MGI Symbol;Acc:MGI:5453704]
ENSMUSG00000065006	Gm26325	predicted gene, 26325 [Source:MGI Symbol;Acc:MGI:5456102]
ENSMUSG00000077119	Mir741	microRNA 741 [Source:MGI Symbol;Acc:MGI:3709839]
ENSMUSG00000098441	Mir6537	microRNA 6537 [Source:MGI Symbol;Acc:MGI:5531190]
ENSMUSG00000077604	Snord1b	small nucleolar RNA, C/D box 1B [Source:MGI Symbol;Acc:MGI:3819526]
ENSMUSG00000094003	n-R5s128	nuclear encoded rRNA 5S 128 [Source:MGI Symbol;Acc:MGI:4421984]
ENSMUSG00000093217	Gm25246	predicted gene, 25246 [Source:MGI Symbol;Acc:MGI:5455023]
ENSMUSG00000064793	Gm24356	predicted gene, 24356 [Source:MGI Symbol;Acc:MGI:5454133]
ENSMUSG00000065266	Gm23454	predicted gene, 23454 [Source:MGI Symbol;Acc:MGI:5453231]
ENSMUSG00000104771	Gm44394	predicted gene, 44394 [Source:MGI Symbol;Acc:MGI:5690786]
ENSMUSG00000065822	Snord15a	small nucleolar RNA, C/D box 15A [Source:MGI Symbol;Acc:MGI:3645887]
ENSMUSG00000096431	Gm22131	predicted gene, 22131 [Source:MGI Symbol;Acc:MGI:5451908]
ENSMUSG00000077586	Gm24377	predicted gene, 24377 [Source:MGI Symbol;Acc:MGI:5454154]
ENSMUSG00000088191	Gm23903	predicted gene, 23903 [Source:MGI Symbol;Acc:MGI:5453680]
ENSMUSG00000070140	Mir483	microRNA 483 [Source:MGI Symbol;Acc:MGI:3619420]
ENSMUSG00000076376	Mir674	microRNA 674 [Source:MGI Symbol;Acc:MGI:3629631]
ENSMUSG00000098786	Mir6995	microRNA 6995 [Source:MGI Symbol;Acc:MGI:5530958]
ENSMUSG00000098994	Gm27599	predicted gene, 27599 [Source:MGI Symbol;Acc:MGI:5530981]
ENSMUSG00000095151	Gm24028	predicted gene, 24028 [Source:MGI Symbol;Acc:MGI:5453805]
ENSMUSG00000064524	Gm26441	predicted gene, 26441 [Source:MGI Symbol;Acc:MGI:5456218]
ENSMUSG00000088504	Gm26490	predicted gene, 26490 [Source:MGI Symbol;Acc:MGI:5456267]
ENSMUSG00000065940	Gm23795	predicted gene, 23795 [Source:MGI Symbol;Acc:MGI:5453572]
ENSMUSG00000094563	Gm25228	predicted gene, 25228 [Source:MGI Symbol;Acc:MGI:5455005]
ENSMUSG00000088241	Gm22916	predicted gene, 22916 [Source:MGI Symbol;Acc:MGI:5452693]
ENSMUSG00000088883	Gm24212	predicted gene, 24212 [Source:MGI Symbol;Acc:MGI:5453989]
ENSMUSG00000096561	Gm24097	predicted gene, 24097 [Source:MGI Symbol;Acc:MGI:5453874]
ENSMUSG00000106272	Gm22897	predicted gene, 22897 [Source:MGI Symbol;Acc:MGI:5452674]
ENSMUSG00000092856	Gm25956	predicted gene, 25956 [Source:MGI Symbol;Acc:MGI:5455733]
ENSMUSG00000065254	Gm23973	predicted gene, 23973 [Source:MGI Symbol;Acc:MGI:5453750]
ENSMUSG00000084474	Gm25783	predicted gene, 25783 [Source:MGI Symbol;Acc:MGI:5455560]
ENSMUSG00000065380	Gm23095	predicted gene, 23095 [Source:MGI Symbol;Acc:MGI:5452872]
ENSMUSG00000098533	Mir6373	microRNA 6373 [Source:MGI Symbol;Acc:MGI:5531252]
ENSMUSG00000065692	Gm25410	predicted gene, 25410 [Source:MGI Symbol;Acc:MGI:5455187]
ENSMUSG00000093073	Mir124a-2	microRNA 124a-2 [Source:MGI Symbol;Acc:MGI:3618700]
ENSMUSG00000075934	Gm24423	predicted gene, 24423 [Source:MGI Symbol;Acc:MGI:5454200]
ENSMUSG00000088172	Gm25217	predicted gene, 25217 [Source:MGI Symbol;Acc:MGI:5454994]
ENSMUSG00000064779	Gm22997	predicted gene, 22997 [Source:MGI Symbol;Acc:MGI:5452774]
ENSMUSG00000088322	Gm25664	predicted gene, 25664 [Source:MGI Symbol;Acc:MGI:5455441]
ENSMUSG00000077354	Gm26286	predicted gene, 26286 [Source:MGI Symbol;Acc:MGI:5456063]
ENSMUSG00000088264	Gm24783	predicted gene, 24783 [Source:MGI Symbol;Acc:MGI:5454560]
ENSMUSG00000098986	Gm28006	predicted gene, 28006 [Source:MGI Symbol;Acc:MGI:5531388]
ENSMUSG00000106642	Mir465d	microRNA 465d [Source:MGI Symbol;Acc:MGI:5562786]
ENSMUSG00000065320	Gm22056	predicted gene, 22056 [Source:MGI Symbol;Acc:MGI:5451833]
ENSMUSG00000077184	Gm25092	predicted gene, 25092 [Source:MGI Symbol;Acc:MGI:5454869]
ENSMUSG00000096098	Mir713	microRNA 713 [Source:MGI Symbol;Acc:MGI:3629909]
ENSMUSG00000077928	Mir208b	microRNA 208b [Source:MGI Symbol;Acc:MGI:3718461]
ENSMUSG00000099181	Mir6905	microRNA 6905 [Source:MGI Symbol;Acc:MGI:5531261]
ENSMUSG00000098704	Mir6934	microRNA 6934 [Source:MGI Symbol;Acc:MGI:5530905]
ENSMUSG00000088691	Gm22331	predicted gene, 22331 [Source:MGI Symbol;Acc:MGI:5452108]
ENSMUSG00000080555	Gm24396	predicted gene, 24396 [Source:MGI Symbol;Acc:MGI:5454173]
ENSMUSG00000092999	Gm23921	predicted gene, 23921 [Source:MGI Symbol;Acc:MGI:5453698]
ENSMUSG00000093403	Mir5616	microRNA 5616 [Source:MGI Symbol;Acc:MGI:5454968]
ENSMUSG00000065436	Mir342	microRNA 342 [Source:MGI Symbol;Acc:MGI:3619358]
ENSMUSG00000088046	Gm23324	predicted gene, 23324 [Source:MGI Symbol;Acc:MGI:5453101]
ENSMUSG00000088545	Gm25982	predicted gene, 25982 [Source:MGI Symbol;Acc:MGI:5455759]
ENSMUSG00000092922	Mir5101	microRNA 5101 [Source:MGI Symbol;Acc:MGI:4950421]
ENSMUSG00000064844	Gm26202	predicted gene, 26202 [Source:MGI Symbol;Acc:MGI:5455979]
ENSMUSG00000077830	Gm26050	predicted gene, 26050 [Source:MGI Symbol;Acc:MGI:5455827]
ENSMUSG00000065935	Gm25629	predicted gene, 25629 [Source:MGI Symbol;Acc:MGI:5455406]
ENSMUSG00000098968	Gm27843	predicted gene, 27843 [Source:MGI Symbol;Acc:MGI:5531225]
ENSMUSG00000088964	Gm22087	predicted gene, 22087 [Source:MGI Symbol;Acc:MGI:5451864]
ENSMUSG00000092923	Gm24561	predicted gene, 24561 [Source:MGI Symbol;Acc:MGI:5454338]
ENSMUSG00000088010	Gm23740	predicted gene, 23740 [Source:MGI Symbol;Acc:MGI:5453517]
ENSMUSG00000093155	Gm25035	predicted gene, 25035 [Source:MGI Symbol;Acc:MGI:5454812]
ENSMUSG00000084708	Gm22988	predicted gene, 22988 [Source:MGI Symbol;Acc:MGI:5452765]
ENSMUSG00000098948	Gm27640	predicted gene, 27640 [Source:MGI Symbol;Acc:MGI:5531022]
ENSMUSG00000088476	Gm23083	predicted gene, 23083 [Source:MGI Symbol;Acc:MGI:5452860]
ENSMUSG00000088154	Gm25637	predicted gene, 25637 [Source:MGI Symbol;Acc:MGI:5455414]
ENSMUSG00000077521	Gm25378	predicted gene, 25378 [Source:MGI Symbol;Acc:MGI:5455155]
ENSMUSG00000072837	Mir546	microRNA 546 [Source:MGI Symbol;Acc:MGI:3619433]
ENSMUSG00000089432	Mir1966	microRNA 1966 [Source:MGI Symbol;Acc:MGI:3837211]
ENSMUSG00000065416	Mir19a	microRNA 19a [Source:MGI Symbol;Acc:MGI:3618743]
ENSMUSG00000104762	Gm44308	predicted gene, 44308 [Source:MGI Symbol;Acc:MGI:5690700]
ENSMUSG00000105513	Gm44409	predicted gene, 44409 [Source:MGI Symbol;Acc:MGI:5690801]
ENSMUSG00000099103	Gm27901	predicted gene, 27901 [Source:MGI Symbol;Acc:MGI:5531283]
ENSMUSG00000064435	Gm25588	predicted gene, 25588 [Source:MGI Symbol;Acc:MGI:5455365]
ENSMUSG00000088746	Gm23225	predicted gene, 23225 [Source:MGI Symbol;Acc:MGI:5453002]
ENSMUSG00000084593	Gm22345	predicted gene, 22345 [Source:MGI Symbol;Acc:MGI:5452122]
ENSMUSG00000099199	Mir7012	microRNA 7012 [Source:MGI Symbol;Acc:MGI:5530752]
ENSMUSG00000094847	Gm22640	predicted gene, 22640 [Source:MGI Symbol;Acc:MGI:5452417]
ENSMUSG00000084581	Gm25179	predicted gene, 25179 [Source:MGI Symbol;Acc:MGI:5454956]
ENSMUSG00000089231	Gm23112	predicted gene, 23112 [Source:MGI Symbol;Acc:MGI:5452889]
ENSMUSG00000088772	Gm26040	predicted gene, 26040 [Source:MGI Symbol;Acc:MGI:5455817]
ENSMUSG00000104804	Mir7233	microRNA 7233 [Source:MGI Symbol;Acc:MGI:5562773]
ENSMUSG00000065449	Mir365-1	microRNA 365-1 [Source:MGI Symbol;Acc:MGI:3619371]
ENSMUSG00000065458	Mir181b-1	microRNA 181b-1 [Source:MGI Symbol;Acc:MGI:3618735]
ENSMUSG00000087980	Gm22226	predicted gene, 22226 [Source:MGI Symbol;Acc:MGI:5452003]
ENSMUSG00000096037	n-R5s136	nuclear encoded rRNA 5S 136 [Source:MGI Symbol;Acc:MGI:4421992]
ENSMUSG00000088809	Gm24078	predicted gene, 24078 [Source:MGI Symbol;Acc:MGI:5453855]
ENSMUSG00000077113	Mir466p	microRNA 466p [Source:MGI Symbol;Acc:MGI:4834298]
ENSMUSG00000080495	Gm26303	predicted gene, 26303 [Source:MGI Symbol;Acc:MGI:5456080]
ENSMUSG00000065590	Mir212	microRNA 212 [Source:MGI Symbol;Acc:MGI:2676888]
ENSMUSG00000089337	Gm24346	predicted gene, 24346 [Source:MGI Symbol;Acc:MGI:5454123]
ENSMUSG00000096360	Mir466b-7	microRNA 466b-7 [Source:MGI Symbol;Acc:MGI:4834291]
ENSMUSG00000088111	Gm24064	predicted gene, 24064 [Source:MGI Symbol;Acc:MGI:5453841]
ENSMUSG00000105670	Gm44464	predicted gene, 44464 [Source:MGI Symbol;Acc:MGI:5690856]
ENSMUSG00000064579	Gm25796	predicted gene, 25796 [Source:MGI Symbol;Acc:MGI:5455573]
ENSMUSG00000087721	Gm26280	predicted gene, 26280 [Source:MGI Symbol;Acc:MGI:5456057]
ENSMUSG00000093757	Mir5623	microRNA 5623 [Source:MGI Symbol;Acc:MGI:5455845]
ENSMUSG00000095945	Gm25194	predicted gene, 25194 [Source:MGI Symbol;Acc:MGI:5454971]
ENSMUSG00000084706	Gm22987	predicted gene, 22987 [Source:MGI Symbol;Acc:MGI:5452764]
ENSMUSG00000096091	Gm26335	predicted gene, 26335 [Source:MGI Symbol;Acc:MGI:5456112]
ENSMUSG00000088106	Gm22378	predicted gene, 22378 [Source:MGI Symbol;Acc:MGI:5452155]
ENSMUSG00000077759	Gm23528	predicted gene, 23528 [Source:MGI Symbol;Acc:MGI:5453305]
ENSMUSG00000088885	Gm24217	predicted gene, 24217 [Source:MGI Symbol;Acc:MGI:5453994]
ENSMUSG00000084738	Gm25809	predicted gene, 25809 [Source:MGI Symbol;Acc:MGI:5455586]
ENSMUSG00000094394	Gm23402	predicted gene, 23402 [Source:MGI Symbol;Acc:MGI:5453179]
ENSMUSG00000077381	Gm22660	predicted gene, 22660 [Source:MGI Symbol;Acc:MGI:5452437]
ENSMUSG00000064646	Gm23300	predicted gene, 23300 [Source:MGI Symbol;Acc:MGI:5453077]
ENSMUSG00000098350	Gm27551	predicted gene, 27551 [Source:MGI Symbol;Acc:MGI:5530933]
ENSMUSG00000064772	Gm25202	predicted gene, 25202 [Source:MGI Symbol;Acc:MGI:5454979]
ENSMUSG00000096195	Gm26138	predicted gene, 26138 [Source:MGI Symbol;Acc:MGI:5455915]
ENSMUSG00000088804	Gm24076	predicted gene, 24076 [Source:MGI Symbol;Acc:MGI:5453853]
ENSMUSG00000084632	Gm23887	predicted gene, 23887 [Source:MGI Symbol;Acc:MGI:5453664]
ENSMUSG00000064665	Gm24460	predicted gene, 24460 [Source:MGI Symbol;Acc:MGI:5454237]
ENSMUSG00000095792	Gm26296	predicted gene, 26296 [Source:MGI Symbol;Acc:MGI:5456073]
ENSMUSG00000088223	Gm22600	predicted gene, 22600 [Source:MGI Symbol;Acc:MGI:5452377]
ENSMUSG00000088257	Gm24286	predicted gene, 24286 [Source:MGI Symbol;Acc:MGI:5454063]
ENSMUSG00000096249	Gm24263	predicted gene, 24263 [Source:MGI Symbol;Acc:MGI:5454040]
ENSMUSG00000065014	Gm23509	predicted gene, 23509 [Source:MGI Symbol;Acc:MGI:5453286]
ENSMUSG00000064495	Gm24313	predicted gene, 24313 [Source:MGI Symbol;Acc:MGI:5454090]
ENSMUSG00000096205	Gm22068	predicted gene, 22068 [Source:MGI Symbol;Acc:MGI:5451845]
ENSMUSG00000106196	Gm44461	predicted gene, 44461 [Source:MGI Symbol;Acc:MGI:5690853]
ENSMUSG00000064738	Gm23054	predicted gene, 23054 [Source:MGI Symbol;Acc:MGI:5452831]
ENSMUSG00000076011	Mir652	microRNA 652 [Source:MGI Symbol;Acc:MGI:3624350]
ENSMUSG00000099068	Gm27861	predicted gene, 27861 [Source:MGI Symbol;Acc:MGI:5531243]
ENSMUSG00000099036	Mir378c	microRNA 378c [Source:MGI Symbol;Acc:MGI:5531312]
ENSMUSG00000095060	Gm26188	predicted gene, 26188 [Source:MGI Symbol;Acc:MGI:5455965]
ENSMUSG00000084569	Gm26479	predicted gene, 26479 [Source:MGI Symbol;Acc:MGI:5456256]
ENSMUSG00000099095	Mir6376	microRNA 6376 [Source:MGI Symbol;Acc:MGI:5531160]
ENSMUSG00000065610	Mir29a	microRNA 29a [Source:MGI Symbol;Acc:MGI:2676904]
ENSMUSG00000095424	Gm24416	predicted gene, 24416 [Source:MGI Symbol;Acc:MGI:5454193]
ENSMUSG00000106307	Gm23370	predicted gene, 23370 [Source:MGI Symbol;Acc:MGI:5453147]
ENSMUSG00000088044	Gm23326	predicted gene, 23326 [Source:MGI Symbol;Acc:MGI:5453103]
ENSMUSG00000098582	Mir7080	microRNA 7080 [Source:MGI Symbol;Acc:MGI:5531293]
ENSMUSG00000088695	Gm22334	predicted gene, 22334 [Source:MGI Symbol;Acc:MGI:5452111]
ENSMUSG00000098906	Mir7652	microRNA 7652 [Source:MGI Symbol;Acc:MGI:5531314]
ENSMUSG00000077237	Gm22438	predicted gene, 22438 [Source:MGI Symbol;Acc:MGI:5452215]
ENSMUSG00000089404	Gm24877	predicted gene, 24877 [Source:MGI Symbol;Acc:MGI:5454654]
ENSMUSG00000084717	Gm24630	predicted gene, 24630 [Source:MGI Symbol;Acc:MGI:5454407]
ENSMUSG00000065322	Gm22055	predicted gene, 22055 [Source:MGI Symbol;Acc:MGI:5451832]
ENSMUSG00000087791	Gm25969	predicted gene, 25969 [Source:MGI Symbol;Acc:MGI:5455746]
ENSMUSG00000077879	Gm23912	predicted gene, 23912 [Source:MGI Symbol;Acc:MGI:5453689]
ENSMUSG00000105580	Gm44454	predicted gene, 44454 [Source:MGI Symbol;Acc:MGI:5690846]
ENSMUSG00000099031	Mir7240	microRNA 7240 [Source:MGI Symbol;Acc:MGI:5530869]
ENSMUSG00000095097	Gm23658	predicted gene, 23658 [Source:MGI Symbol;Acc:MGI:5453435]
ENSMUSG00000088216	Gm22080	predicted gene, 22080 [Source:MGI Symbol;Acc:MGI:5451857]
ENSMUSG00000084547	Gm24936	predicted gene, 24936 [Source:MGI Symbol;Acc:MGI:5454713]
ENSMUSG00000096053	Gm25943	predicted gene, 25943 [Source:MGI Symbol;Acc:MGI:5455720]
ENSMUSG00000095072	Gm24509	predicted gene, 24509 [Source:MGI Symbol;Acc:MGI:5454286]
ENSMUSG00000076366	Gm24048	predicted gene, 24048 [Source:MGI Symbol;Acc:MGI:5453825]
ENSMUSG00000077661	n-R5s51	nuclear encoded rRNA 5S 51 [Source:MGI Symbol;Acc:MGI:4421896]
ENSMUSG00000065333	Gm24928	predicted gene, 24928 [Source:MGI Symbol;Acc:MGI:5454705]
ENSMUSG00000093965	Gm24370	predicted gene, 24370 [Source:MGI Symbol;Acc:MGI:5454147]
ENSMUSG00000092978	Gm25070	predicted gene, 25070 [Source:MGI Symbol;Acc:MGI:5454847]
ENSMUSG00000088400	Gm25889	predicted gene, 25889 [Source:MGI Symbol;Acc:MGI:5455666]
ENSMUSG00000096041	Gm22511	predicted gene, 22511 [Source:MGI Symbol;Acc:MGI:5452288]
ENSMUSG00000098452	Gm27501	predicted gene, 27501 [Source:MGI Symbol;Acc:MGI:5530883]
ENSMUSG00000092915	Gm24083	predicted gene, 24083 [Source:MGI Symbol;Acc:MGI:5453860]
ENSMUSG00000084518	Gm22477	predicted gene, 22477 [Source:MGI Symbol;Acc:MGI:5452254]
ENSMUSG00000088833	Gm23542	predicted gene, 23542 [Source:MGI Symbol;Acc:MGI:5453319]
ENSMUSG00000084630	n-R5s159	nuclear encoded rRNA 5S 159 [Source:MGI Symbol;Acc:MGI:4422022]
ENSMUSG00000070109	Mir497b	microRNA 497b [Source:MGI Symbol;Acc:MGI:5531119]
ENSMUSG00000087884	Gm23601	predicted gene, 23601 [Source:MGI Symbol;Acc:MGI:5453378]
ENSMUSG00000092949	Gm23394	predicted gene, 23394 [Source:MGI Symbol;Acc:MGI:5453171]
ENSMUSG00000088433	Gm24199	predicted gene, 24199 [Source:MGI Symbol;Acc:MGI:5453976]
ENSMUSG00000087775	Rprl2	ribonuclease P RNA-like 2 [Source:MGI Symbol;Acc:MGI:105104]
ENSMUSG00000088495	Gm24398	predicted gene, 24398 [Source:MGI Symbol;Acc:MGI:5454175]
ENSMUSG00000065770	Gm22155	predicted gene, 22155 [Source:MGI Symbol;Acc:MGI:5451932]
ENSMUSG00000098735	Mir7005	microRNA 7005 [Source:MGI Symbol;Acc:MGI:5531217]
ENSMUSG00000077897	Mir511	microRNA 511 [Source:MGI Symbol;Acc:MGI:3718546]
ENSMUSG00000089409	Gm24884	predicted gene, 24884 [Source:MGI Symbol;Acc:MGI:5454661]
ENSMUSG00000065493	Mir34a	microRNA 34a [Source:MGI Symbol;Acc:MGI:3619363]
ENSMUSG00000087736	Gm24648	predicted gene, 24648 [Source:MGI Symbol;Acc:MGI:5454425]
ENSMUSG00000093019	Gm22466	predicted gene, 22466 [Source:MGI Symbol;Acc:MGI:5452243]
ENSMUSG00000088217	Gm22079	predicted gene, 22079 [Source:MGI Symbol;Acc:MGI:5451856]
ENSMUSG00000065162	Gm23645	predicted gene, 23645 [Source:MGI Symbol;Acc:MGI:5453422]
ENSMUSG00000065874	Gm25683	predicted gene, 25683 [Source:MGI Symbol;Acc:MGI:5455460]
ENSMUSG00000065438	Mir377	microRNA 377 [Source:MGI Symbol;Acc:MGI:3619382]
ENSMUSG00000087985	Gm22223	predicted gene, 22223 [Source:MGI Symbol;Acc:MGI:5452000]
ENSMUSG00000065658	Gm23102	predicted gene, 23102 [Source:MGI Symbol;Acc:MGI:5452879]
ENSMUSG00000087932	Mir1971	microRNA 1971 [Source:MGI Symbol;Acc:MGI:3837219]
ENSMUSG00000043623	4933412A08Rik	RIKEN cDNA 4933412A08 gene [Source:MGI Symbol;Acc:MGI:1921695]
ENSMUSG00000088714	Gm22726	predicted gene, 22726 [Source:MGI Symbol;Acc:MGI:5452503]
ENSMUSG00000065685	Gm23732	predicted gene, 23732 [Source:MGI Symbol;Acc:MGI:5453509]
ENSMUSG00000089514	Gm26291	predicted gene, 26291 [Source:MGI Symbol;Acc:MGI:5456068]
ENSMUSG00000105690	Gm26265	predicted gene, 26265 [Source:MGI Symbol;Acc:MGI:5456042]
ENSMUSG00000088104	Gm22380	predicted gene, 22380 [Source:MGI Symbol;Acc:MGI:5452157]
ENSMUSG00000088367	Gm26320	predicted gene, 26320 [Source:MGI Symbol;Acc:MGI:5456097]
ENSMUSG00000076038	Gm22774	predicted gene, 22774 [Source:MGI Symbol;Acc:MGI:5452551]
ENSMUSG00000076227	Gm25593	predicted gene, 25593 [Source:MGI Symbol;Acc:MGI:5455370]
ENSMUSG00000089606	Gm22501	predicted gene, 22501 [Source:MGI Symbol;Acc:MGI:5452278]
ENSMUSG00000076236	Mir682	microRNA 682 [Source:MGI Symbol;Acc:MGI:3629911]
ENSMUSG00000065272	Snord57	small nucleolar RNA, C/D box 57 [Source:MGI Symbol;Acc:MGI:3819544]
ENSMUSG00000105002	Mir6375	microRNA 6375 [Source:MGI Symbol;Acc:MGI:5562769]
ENSMUSG00000065273	Gm25128	predicted gene, 25128 [Source:MGI Symbol;Acc:MGI:5454905]
ENSMUSG00000092848	Gm23263	predicted gene, 23263 [Source:MGI Symbol;Acc:MGI:5453040]
ENSMUSG00000089373	Gm22138	predicted gene, 22138 [Source:MGI Symbol;Acc:MGI:5451915]
ENSMUSG00000093033	Gm23630	predicted gene, 23630 [Source:MGI Symbol;Acc:MGI:5453407]
ENSMUSG00000093060	Mir5104	microRNA 5104 [Source:MGI Symbol;Acc:MGI:4950424]
ENSMUSG00000077220	Snord78	small nucleolar RNA, C/D box 78 [Source:MGI Symbol;Acc:MGI:5453213]
ENSMUSG00000093935	Gm25529	predicted gene, 25529 [Source:MGI Symbol;Acc:MGI:5455306]
ENSMUSG00000088742	Gm23222	predicted gene, 23222 [Source:MGI Symbol;Acc:MGI:5452999]
ENSMUSG00000076318	Mir216b	microRNA 216b [Source:MGI Symbol;Acc:MGI:3640613]
ENSMUSG00000087912	Gm24916	predicted gene, 24916 [Source:MGI Symbol;Acc:MGI:5454693]
ENSMUSG00000094391	Btbd35f29	BTB domain containing 35, family member 29 [Source:MGI Symbol;Acc:MGI:5434802]
ENSMUSG00000064619	Gm23975	predicted gene, 23975 [Source:MGI Symbol;Acc:MGI:5453752]
ENSMUSG00000106336	Mir129b	microRNA 129b [Source:MGI Symbol;Acc:MGI:5562757]
ENSMUSG00000065311	n-R5s156	nuclear encoded rRNA 5S 156 [Source:MGI Symbol;Acc:MGI:4422019]
ENSMUSG00000089305	Gm26210	predicted gene, 26210 [Source:MGI Symbol;Acc:MGI:5455987]
ENSMUSG00000088734	Gm23896	predicted gene, 23896 [Source:MGI Symbol;Acc:MGI:5453673]
ENSMUSG00000093319	Gm27854	predicted gene, 27854 [Source:MGI Symbol;Acc:MGI:5531236]
ENSMUSG00000093762	Gm25591	predicted gene, 25591 [Source:MGI Symbol;Acc:MGI:5455368]
ENSMUSG00000092796	Gm22692	predicted gene, 22692 [Source:MGI Symbol;Acc:MGI:5452469]
ENSMUSG00000093784	Gm22394	predicted gene, 22394 [Source:MGI Symbol;Acc:MGI:5452171]
ENSMUSG00000088669	Gm25336	predicted gene, 25336 [Source:MGI Symbol;Acc:MGI:5455113]
ENSMUSG00000065110	Snord61	small nucleolar RNA, C/D box 61 [Source:MGI Symbol;Acc:MGI:2148805]
ENSMUSG00000089210	Gm23386	predicted gene, 23386 [Source:MGI Symbol;Acc:MGI:5453163]
ENSMUSG00000064765	Gm26456	predicted gene, 26456 [Source:MGI Symbol;Acc:MGI:5456233]
ENSMUSG00000089459	Gm24222	predicted gene, 24222 [Source:MGI Symbol;Acc:MGI:5453999]
ENSMUSG00000106595	Gm44314	predicted gene, 44314 [Source:MGI Symbol;Acc:MGI:5690706]
ENSMUSG00000088982	Gm25600	predicted gene, 25600 [Source:MGI Symbol;Acc:MGI:5455377]
ENSMUSG00000094681	Gm25740	predicted gene, 25740 [Source:MGI Symbol;Acc:MGI:5455517]
ENSMUSG00000088123	Gm25722	predicted gene, 25722 [Source:MGI Symbol;Acc:MGI:5455499]
ENSMUSG00000088852	Gm24731	predicted gene, 24731 [Source:MGI Symbol;Acc:MGI:5454508]
ENSMUSG00000092687	Gm25744	predicted gene, 25744 [Source:MGI Symbol;Acc:MGI:5455521]
ENSMUSG00000088030	Gm24991	predicted gene, 24991 [Source:MGI Symbol;Acc:MGI:5454768]
ENSMUSG00000094364	Gm26059	predicted gene, 26059 [Source:MGI Symbol;Acc:MGI:5455836]
ENSMUSG00000065164	Gm23814	predicted gene, 23814 [Source:MGI Symbol;Acc:MGI:5453591]
ENSMUSG00000089153	Gm23579	predicted gene, 23579 [Source:MGI Symbol;Acc:MGI:5453356]
ENSMUSG00000093216	Gm25247	predicted gene, 25247 [Source:MGI Symbol;Acc:MGI:5455024]
ENSMUSG00000094137	Gm22264	predicted gene, 22264 [Source:MGI Symbol;Acc:MGI:5452041]
ENSMUSG00000084521	Gm24183	predicted gene, 24183 [Source:MGI Symbol;Acc:MGI:5453960]
ENSMUSG00000105997	Gm44333	predicted gene, 44333 [Source:MGI Symbol;Acc:MGI:5690725]
ENSMUSG00000088867	Gm23071	predicted gene, 23071 [Source:MGI Symbol;Acc:MGI:5452848]
ENSMUSG00000065559	Mir206	microRNA 206 [Source:MGI Symbol;Acc:MGI:2676881]
ENSMUSG00000080596	Gm22032	predicted gene, 22032 [Source:MGI Symbol;Acc:MGI:5451809]
ENSMUSG00000088498	Gm24402	predicted gene, 24402 [Source:MGI Symbol;Acc:MGI:5454179]
ENSMUSG00000077082	Gm23766	predicted gene, 23766 [Source:MGI Symbol;Acc:MGI:5453543]
ENSMUSG00000094585	Gm26367	predicted gene, 26367 [Source:MGI Symbol;Acc:MGI:5456144]
ENSMUSG00000095228	Gm22233	predicted gene, 22233 [Source:MGI Symbol;Acc:MGI:5452010]
ENSMUSG00000076126	Mir669b	microRNA 669b [Source:MGI Symbol;Acc:MGI:3629607]
ENSMUSG00000095610	Gm26245	predicted gene, 26245 [Source:MGI Symbol;Acc:MGI:5456022]
ENSMUSG00000099135	Gm27607	predicted gene, 27607 [Source:MGI Symbol;Acc:MGI:5530989]
ENSMUSG00000065738	Gm24494	predicted gene, 24494 [Source:MGI Symbol;Acc:MGI:5454271]
ENSMUSG00000087905	Gm22037	predicted gene, 22037 [Source:MGI Symbol;Acc:MGI:5451814]
ENSMUSG00000098544	Mir7211	microRNA 7211 [Source:MGI Symbol;Acc:MGI:5530918]
ENSMUSG00000098543	Gm27533	predicted gene, 27533 [Source:MGI Symbol;Acc:MGI:5530915]
ENSMUSG00000088231	Gm25426	predicted gene, 25426 [Source:MGI Symbol;Acc:MGI:5455203]
ENSMUSG00000089344	Gm22664	predicted gene, 22664 [Source:MGI Symbol;Acc:MGI:5452441]
ENSMUSG00000095883	Gm26430	predicted gene, 26430 [Source:MGI Symbol;Acc:MGI:5456207]
ENSMUSG00000065211	Gm26265	predicted gene, 26265 [Source:MGI Symbol;Acc:MGI:5456042]
ENSMUSG00000099152	Mir6969	microRNA 6969 [Source:MGI Symbol;Acc:MGI:5530687]
ENSMUSG00000105288	Gm25820	predicted gene, 25820 [Source:MGI Symbol;Acc:MGI:5455597]
ENSMUSG00000098327	Mir7087	microRNA 7087 [Source:MGI Symbol;Acc:MGI:5530655]
ENSMUSG00000094979	Gm25253	predicted gene, 25253 [Source:MGI Symbol;Acc:MGI:5455030]
ENSMUSG00000096247	Gm24268	predicted gene, 24268 [Source:MGI Symbol;Acc:MGI:5454045]
ENSMUSG00000095349	Gm26097	predicted gene, 26097 [Source:MGI Symbol;Acc:MGI:5455874]
ENSMUSG00000065293	Gm26124	predicted gene, 26124 [Source:MGI Symbol;Acc:MGI:5455901]
ENSMUSG00000088872	Gm25865	predicted gene, 25865 [Source:MGI Symbol;Acc:MGI:5455642]
ENSMUSG00000105072	Gm44335	predicted gene, 44335 [Source:MGI Symbol;Acc:MGI:5690727]
ENSMUSG00000065788	Gm22682	predicted gene, 22682 [Source:MGI Symbol;Acc:MGI:5452459]
ENSMUSG00000092875	Gm22649	predicted gene, 22649 [Source:MGI Symbol;Acc:MGI:5452426]
ENSMUSG00000077293	Gm24125	predicted gene, 24125 [Source:MGI Symbol;Acc:MGI:5453902]
ENSMUSG00000093004	Gm24158	predicted gene, 24158 [Source:MGI Symbol;Acc:MGI:5453935]
ENSMUSG00000088276	Gm23125	predicted gene, 23125 [Source:MGI Symbol;Acc:MGI:5452902]
ENSMUSG00000065585	Mir211	microRNA 211 [Source:MGI Symbol;Acc:MGI:2676887]
ENSMUSG00000098276	Mir6358	microRNA 6358 [Source:MGI Symbol;Acc:MGI:5531212]
ENSMUSG00000092888	Gm22122	predicted gene, 22122 [Source:MGI Symbol;Acc:MGI:5451899]
ENSMUSG00000077592	Gm26013	predicted gene, 26013 [Source:MGI Symbol;Acc:MGI:5455790]
ENSMUSG00000099106	Gm27899	predicted gene, 27899 [Source:MGI Symbol;Acc:MGI:5531281]
ENSMUSG00000094327	Gm26398	predicted gene, 26398 [Source:MGI Symbol;Acc:MGI:5456175]
ENSMUSG00000098864	Gm27703	predicted gene, 27703 [Source:MGI Symbol;Acc:MGI:5531085]
ENSMUSG00000089528	Gm22324	predicted gene, 22324 [Source:MGI Symbol;Acc:MGI:5452101]
ENSMUSG00000065823	n-R5s182	nuclear encoded rRNA 5S 182 [Source:MGI Symbol;Acc:MGI:4422047]
ENSMUSG00000099311	Mir6244	microRNA 6244 [Source:MGI Symbol;Acc:MGI:5530750]
ENSMUSG00000077834	Mir669d	microRNA 669d [Source:MGI Symbol;Acc:MGI:3783382]
ENSMUSG00000088227	Gm22597	predicted gene, 22597 [Source:MGI Symbol;Acc:MGI:5452374]
ENSMUSG00000088721	Gm22212	predicted gene, 22212 [Source:MGI Symbol;Acc:MGI:5451989]
ENSMUSG00000088070	Gm22819	predicted gene, 22819 [Source:MGI Symbol;Acc:MGI:5452596]
ENSMUSG00000099221	Mir6371	microRNA 6371 [Source:MGI Symbol;Acc:MGI:5530758]
ENSMUSG00000106474	Gm47294	predicted gene, 47294 [Source:MGI Symbol;Acc:MGI:6096153]
ENSMUSG00000105046	Gm44455	predicted gene, 44455 [Source:MGI Symbol;Acc:MGI:5690847]
ENSMUSG00000096642	Gm24870	predicted gene, 24870 [Source:MGI Symbol;Acc:MGI:5454647]
ENSMUSG00000088800	Gm24075	predicted gene, 24075 [Source:MGI Symbol;Acc:MGI:5453852]
ENSMUSG00000064906	n-R5s204	nuclear encoded rRNA 5S 204 [Source:MGI Symbol;Acc:MGI:4422069]
ENSMUSG00000089214	Mir1931	microRNA 1931 [Source:MGI Symbol;Acc:MGI:3836967]
ENSMUSG00000088511	Gm24435	predicted gene, 24435 [Source:MGI Symbol;Acc:MGI:5454212]
ENSMUSG00000077264	Gm24429	predicted gene, 24429 [Source:MGI Symbol;Acc:MGI:5454206]
ENSMUSG00000088183	Gm22215	predicted gene, 22215 [Source:MGI Symbol;Acc:MGI:5451992]
ENSMUSG00000065143	Gm25644	predicted gene, 25644 [Source:MGI Symbol;Acc:MGI:5455421]
ENSMUSG00000098389	Mir6983	microRNA 6983 [Source:MGI Symbol;Acc:MGI:5530878]
ENSMUSG00000065915	Gm24445	predicted gene, 24445 [Source:MGI Symbol;Acc:MGI:5454222]
ENSMUSG00000096047	n-R5s211	nuclear encoded rRNA 5S 211 [Source:MGI Symbol;Acc:MGI:4422076]
ENSMUSG00000077144	Gm22938	predicted gene, 22938 [Source:MGI Symbol;Acc:MGI:5452715]
ENSMUSG00000089292	Gm23209	predicted gene, 23209 [Source:MGI Symbol;Acc:MGI:5452986]
ENSMUSG00000065440	Mirlet7g	microRNA let7g [Source:MGI Symbol;Acc:MGI:2676800]
ENSMUSG00000089177	Gm22435	predicted gene, 22435 [Source:MGI Symbol;Acc:MGI:5452212]
ENSMUSG00000080577	Gm23226	predicted gene, 23226 [Source:MGI Symbol;Acc:MGI:5453003]
ENSMUSG00000098999	Gm27601	predicted gene, 27601 [Source:MGI Symbol;Acc:MGI:5530983]
ENSMUSG00000070178	n-R5s71	nuclear encoded rRNA 5S 71 [Source:MGI Symbol;Acc:MGI:4421916]
ENSMUSG00000088164	Gm23534	predicted gene, 23534 [Source:MGI Symbol;Acc:MGI:5453311]
ENSMUSG00000088563	Gm23779	predicted gene, 23779 [Source:MGI Symbol;Acc:MGI:5453556]
ENSMUSG00000098635	Gm27741	predicted gene, 27741 [Source:MGI Symbol;Acc:MGI:5531123]
ENSMUSG00000089055	Gm22675	predicted gene, 22675 [Source:MGI Symbol;Acc:MGI:5452452]
ENSMUSG00000070128	Mir485	microRNA 485 [Source:MGI Symbol;Acc:MGI:3619422]
ENSMUSG00000064582	Gm25135	predicted gene, 25135 [Source:MGI Symbol;Acc:MGI:5454912]
ENSMUSG00000088346	Gm22337	predicted gene, 22337 [Source:MGI Symbol;Acc:MGI:5452114]
ENSMUSG00000084527	Gm24185	predicted gene, 24185 [Source:MGI Symbol;Acc:MGI:5453962]
ENSMUSG00000099223	Mir7221	microRNA 7221 [Source:MGI Symbol;Acc:MGI:5530760]
ENSMUSG00000087783	Gm23170	predicted gene, 23170 [Source:MGI Symbol;Acc:MGI:5452947]
ENSMUSG00000065289	Gm23650	predicted gene, 23650 [Source:MGI Symbol;Acc:MGI:5453427]
ENSMUSG00000064777	Gm25204	predicted gene, 25204 [Source:MGI Symbol;Acc:MGI:5454981]
ENSMUSG00000099127	Gm27320	predicted gene, 27320 [Source:MGI Symbol;Acc:MGI:5530702]
ENSMUSG00000065256	Gm23972	predicted gene, 23972 [Source:MGI Symbol;Acc:MGI:5453749]
ENSMUSG00000094691	Gm22908	predicted gene, 22908 [Source:MGI Symbol;Acc:MGI:5452685]
ENSMUSG00000077384	Gm22658	predicted gene, 22658 [Source:MGI Symbol;Acc:MGI:5452435]
ENSMUSG00000080526	Mir466j	microRNA 466j [Source:MGI Symbol;Acc:MGI:3783376]
ENSMUSG00000093317	Gm25470	predicted gene, 25470 [Source:MGI Symbol;Acc:MGI:5455247]
ENSMUSG00000089207	Gm26213	predicted gene, 26213 [Source:MGI Symbol;Acc:MGI:5455990]
ENSMUSG00000098829	Mir6354	microRNA 6354 [Source:MGI Symbol;Acc:MGI:5530664]
ENSMUSG00000064525	Gm26440	predicted gene, 26440 [Source:MGI Symbol;Acc:MGI:5456217]
ENSMUSG00000065379	Gm22743	predicted gene, 22743 [Source:MGI Symbol;Acc:MGI:5452520]
ENSMUSG00000088456	Gm26372	predicted gene, 26372 [Source:MGI Symbol;Acc:MGI:5456149]
ENSMUSG00000089025	Gm25015	predicted gene, 25015 [Source:MGI Symbol;Acc:MGI:5454792]
ENSMUSG00000093096	Mir3968	microRNA 3968 [Source:MGI Symbol;Acc:MGI:4950407]
ENSMUSG00000088041	Gm25261	predicted gene, 25261 [Source:MGI Symbol;Acc:MGI:5455038]
ENSMUSG00000094201	Gm25064	predicted gene, 25064 [Source:MGI Symbol;Acc:MGI:5454841]
ENSMUSG00000065763	Gm23847	predicted gene, 23847 [Source:MGI Symbol;Acc:MGI:5453624]
ENSMUSG00000087938	Gm26049	predicted gene, 26049 [Source:MGI Symbol;Acc:MGI:5455826]
ENSMUSG00000105494	Gm44310	predicted gene, 44310 [Source:MGI Symbol;Acc:MGI:5690702]
ENSMUSG00000095714	Gm26467	predicted gene, 26467 [Source:MGI Symbol;Acc:MGI:5456244]
ENSMUSG00000065746	Gm25005	predicted gene, 25005 [Source:MGI Symbol;Acc:MGI:5454782]
ENSMUSG00000099279	Mir6408	microRNA 6408 [Source:MGI Symbol;Acc:MGI:5530833]
ENSMUSG00000064688	Gm25814	predicted gene, 25814 [Source:MGI Symbol;Acc:MGI:5455591]
ENSMUSG00000104750	n-TStga1	nuclear encoded tRNA serine 1 (anticodon TGA) [Source:MGI Symbol;Acc:MGI:4414044]
ENSMUSG00000088391	Gm26310	predicted gene, 26310 [Source:MGI Symbol;Acc:MGI:5456087]
ENSMUSG00000096231	Gm22584	predicted gene, 22584 [Source:MGI Symbol;Acc:MGI:5452361]
ENSMUSG00000088499	Gm22654	predicted gene, 22654 [Source:MGI Symbol;Acc:MGI:5452431]
ENSMUSG00000096297	Gm23934	predicted gene, 23934 [Source:MGI Symbol;Acc:MGI:5453711]
ENSMUSG00000065481	Mir346	microRNA 346 [Source:MGI Symbol;Acc:MGI:3619362]
ENSMUSG00000098535	Gm27869	predicted gene, 27869 [Source:MGI Symbol;Acc:MGI:5531251]
ENSMUSG00000092679	Mir5129	microRNA 5129 [Source:MGI Symbol;Acc:MGI:4950454]
ENSMUSG00000105465	Gm44325	predicted gene, 44325 [Source:MGI Symbol;Acc:MGI:5690717]
ENSMUSG00000064925	Snora62	small nucleolar RNA, H/ACA box 62 [Source:MGI Symbol;Acc:MGI:2148179]
ENSMUSG00000065659	Gm23103	predicted gene, 23103 [Source:MGI Symbol;Acc:MGI:5452880]
ENSMUSG00000087795	Gm25965	predicted gene, 25965 [Source:MGI Symbol;Acc:MGI:5455742]
ENSMUSG00000096639	Gm22169	predicted gene, 22169 [Source:MGI Symbol;Acc:MGI:5451946]
ENSMUSG00000092973	Gm25071	predicted gene, 25071 [Source:MGI Symbol;Acc:MGI:5454848]
ENSMUSG00000084451	Gm24594	predicted gene, 24594 [Source:MGI Symbol;Acc:MGI:5454371]
ENSMUSG00000098896	Mir3473g	microRNA 3473g [Source:MGI Symbol;Acc:MGI:5531133]
ENSMUSG00000077608	Gm22671	predicted gene, 22671 [Source:MGI Symbol;Acc:MGI:5452448]
ENSMUSG00000080592	Gm22030	predicted gene, 22030 [Source:MGI Symbol;Acc:MGI:5451807]
ENSMUSG00000088348	Gm23865	predicted gene, 23865 [Source:MGI Symbol;Acc:MGI:5453642]
ENSMUSG00000065824	Gm26315	predicted gene, 26315 [Source:MGI Symbol;Acc:MGI:5456092]
ENSMUSG00000077152	Gm24579	predicted gene, 24579 [Source:MGI Symbol;Acc:MGI:5454356]
ENSMUSG00000095615	Gm26243	predicted gene, 26243 [Source:MGI Symbol;Acc:MGI:5456020]
ENSMUSG00000089336	Gm24347	predicted gene, 24347 [Source:MGI Symbol;Acc:MGI:5454124]
ENSMUSG00000092724	Gm25677	predicted gene, 25677 [Source:MGI Symbol;Acc:MGI:5455454]
ENSMUSG00000089351	Gm25486	predicted gene, 25486 [Source:MGI Symbol;Acc:MGI:5455263]
ENSMUSG00000088361	Gm23499	predicted gene, 23499 [Source:MGI Symbol;Acc:MGI:5453276]
ENSMUSG00000089345	Gm22665	predicted gene, 22665 [Source:MGI Symbol;Acc:MGI:5452442]
ENSMUSG00000093947	Gm22831	predicted gene, 22831 [Source:MGI Symbol;Acc:MGI:5452608]
ENSMUSG00000098423	Gm27993	predicted gene, 27993 [Source:MGI Symbol;Acc:MGI:5531375]
ENSMUSG00000095214	Gm25232	predicted gene, 25232 [Source:MGI Symbol;Acc:MGI:5455009]
ENSMUSG00000088971	Gm23764	predicted gene, 23764 [Source:MGI Symbol;Acc:MGI:5453541]
ENSMUSG00000088896	Gm22522	predicted gene, 22522 [Source:MGI Symbol;Acc:MGI:5452299]
ENSMUSG00000065657	Gm25337	predicted gene, 25337 [Source:MGI Symbol;Acc:MGI:5455114]
ENSMUSG00000092633	Mir3962	microRNA 3962 [Source:MGI Symbol;Acc:MGI:4950397]
ENSMUSG00000099255	Gm27266	predicted gene, 27266 [Source:MGI Symbol;Acc:MGI:5530648]
ENSMUSG00000093211	Gm25250	predicted gene, 25250 [Source:MGI Symbol;Acc:MGI:5455027]
ENSMUSG00000077306	Gm22469	predicted gene, 22469 [Source:MGI Symbol;Acc:MGI:5452246]
ENSMUSG00000084602	n-R5s34	nuclear encoded rRNA 5S 34 [Source:MGI Symbol;Acc:MGI:4421879]
ENSMUSG00000089343	Gm22667	predicted gene, 22667 [Source:MGI Symbol;Acc:MGI:5452444]
ENSMUSG00000077294	Gm24123	predicted gene, 24123 [Source:MGI Symbol;Acc:MGI:5453900]
ENSMUSG00000088750	Gm24901	predicted gene, 24901 [Source:MGI Symbol;Acc:MGI:5454678]
ENSMUSG00000076272	Mir666	microRNA 666 [Source:MGI Symbol;Acc:MGI:3629901]
ENSMUSG00000105292	Gm44299	predicted gene, 44299 [Source:MGI Symbol;Acc:MGI:5690691]
ENSMUSG00000077156	n-R5s90	nuclear encoded rRNA 5S 90 [Source:MGI Symbol;Acc:MGI:4421938]
ENSMUSG00000065497	Mir410	microRNA 410 [Source:MGI Symbol;Acc:MGI:3619398]
ENSMUSG00000089255	Snora78	small nucleolar RNA, H/ACA box 7 [Source:MGI Symbol;Acc:MGI:4360056]
ENSMUSG00000099021	Rn7s1	7S RNA 1 [Source:MGI Symbol;Acc:MGI:97950]
ENSMUSG00000106242	Gm44353	predicted gene, 44353 [Source:MGI Symbol;Acc:MGI:5690745]
ENSMUSG00000088644	Gm26485	predicted gene, 26485 [Source:MGI Symbol;Acc:MGI:5456262]
ENSMUSG00000098825	Gm27285	predicted gene, 27285 [Source:MGI Symbol;Acc:MGI:5530667]
ENSMUSG00000096863	Gm22259	predicted gene, 22259 [Source:MGI Symbol;Acc:MGI:5452036]
ENSMUSG00000084508	Gm25325	predicted gene, 25325 [Source:MGI Symbol;Acc:MGI:5455102]
ENSMUSG00000093828	Ccl27a	chemokine (C-C motif) ligand 27A [Source:MGI Symbol;Acc:MGI:1343459]
ENSMUSG00000106580	Mir7231	microRNA 7231 [Source:MGI Symbol;Acc:MGI:5562772]
ENSMUSG00000065307	Gm23247	predicted gene, 23247 [Source:MGI Symbol;Acc:MGI:5453024]
ENSMUSG00000099272	Mir7093	microRNA 7093 [Source:MGI Symbol;Acc:MGI:5530835]
ENSMUSG00000077660	Gm24257	predicted gene, 24257 [Source:MGI Symbol;Acc:MGI:5454034]
ENSMUSG00000094428	Gm26443	predicted gene, 26443 [Source:MGI Symbol;Acc:MGI:5456220]
ENSMUSG00000092794	Mir3110	microRNA 3110 [Source:MGI Symbol;Acc:MGI:4834329]
ENSMUSG00000089331	Gm24345	predicted gene, 24345 [Source:MGI Symbol;Acc:MGI:5454122]
ENSMUSG00000092805	Gm26461	predicted gene, 26461 [Source:MGI Symbol;Acc:MGI:5456238]
ENSMUSG00000093971	Snord116l4	small nucleolar RNA, C/D box 116-like 4 [Source:MGI Symbol;Acc:MGI:1927535]
ENSMUSG00000094316	Mir297-1	microRNA 297-1 [Source:MGI Symbol;Acc:MGI:3619319]
ENSMUSG00000087983	Gm22225	predicted gene, 22225 [Source:MGI Symbol;Acc:MGI:5452002]
ENSMUSG00000098477	Gm27853	predicted gene, 27853 [Source:MGI Symbol;Acc:MGI:5531235]
ENSMUSG00000096028	Gm25984	predicted gene, 25984 [Source:MGI Symbol;Acc:MGI:5455761]
ENSMUSG00000094963	Gm22418	predicted gene, 22418 [Source:MGI Symbol;Acc:MGI:5452195]
ENSMUSG00000088875	Gm25862	predicted gene, 25862 [Source:MGI Symbol;Acc:MGI:5455639]
ENSMUSG00000098984	Mir6420	microRNA 6420 [Source:MGI Symbol;Acc:MGI:5531389]
ENSMUSG00000087832	Gm23958	predicted gene, 23958 [Source:MGI Symbol;Acc:MGI:5453735]
ENSMUSG00000077597	Gm26017	predicted gene, 26017 [Source:MGI Symbol;Acc:MGI:5455794]
ENSMUSG00000076944	Gm22064	predicted gene, 22064 [Source:MGI Symbol;Acc:MGI:5451841]
ENSMUSG00000098621	Gm27740	predicted gene, 27740 [Source:MGI Symbol;Acc:MGI:5531122]
ENSMUSG00000093921	Gm23864	predicted gene, 23864 [Source:MGI Symbol;Acc:MGI:5453641]
ENSMUSG00000088894	Gm22520	predicted gene, 22520 [Source:MGI Symbol;Acc:MGI:5452297]
ENSMUSG00000088105	Gm22379	predicted gene, 22379 [Source:MGI Symbol;Acc:MGI:5452156]
ENSMUSG00000088938	Gm22989	predicted gene, 22989 [Source:MGI Symbol;Acc:MGI:5452766]
ENSMUSG00000070100	Mir362	microRNA 362 [Source:MGI Symbol;Acc:MGI:3619369]
ENSMUSG00000065727	Gm26164	predicted gene, 26164 [Source:MGI Symbol;Acc:MGI:5455941]
ENSMUSG00000077650	Gm23320	predicted gene, 23320 [Source:MGI Symbol;Acc:MGI:5453097]
ENSMUSG00000089275	Gm24548	predicted gene, 24548 [Source:MGI Symbol;Acc:MGI:5454325]
ENSMUSG00000095969	Rnu1a1	U1a1 small nuclear RNA [Source:MGI Symbol;Acc:MGI:97972]
ENSMUSG00000098467	Gm27591	predicted gene, 27591 [Source:MGI Symbol;Acc:MGI:5530973]
ENSMUSG00000087902	Gm22038	predicted gene, 22038 [Source:MGI Symbol;Acc:MGI:5451815]
ENSMUSG00000093498	Mir5615-2	microRNA 5615-2 [Source:MGI Symbol;Acc:MGI:5453144]
ENSMUSG00000064437	Snord49b	small nucleolar RNA, C/D box 49B [Source:MGI Symbol;Acc:MGI:3819539]
ENSMUSG00000094366	Gm23730	predicted gene, 23730 [Source:MGI Symbol;Acc:MGI:5453507]
ENSMUSG00000089035	Gm22157	predicted gene, 22157 [Source:MGI Symbol;Acc:MGI:5451934]
ENSMUSG00000098562	Mir6910	microRNA 6910 [Source:MGI Symbol;Acc:MGI:5531145]
ENSMUSG00000094657	n-R5s142	nuclear encoded rRNA 5S 142 [Source:MGI Symbol;Acc:MGI:4421998]
ENSMUSG00000094179	Snord50b	small nucleolar RNA, C/D box 50B [Source:MGI Symbol;Acc:MGI:5454205]
ENSMUSG00000065840	Gm25187	predicted gene, 25187 [Source:MGI Symbol;Acc:MGI:5454964]
ENSMUSG00000105367	Gm44500	predicted gene, 44500 [Source:MGI Symbol;Acc:MGI:5690892]
ENSMUSG00000087710	Gm22235	predicted gene, 22235 [Source:MGI Symbol;Acc:MGI:5452012]
ENSMUSG00000088892	Gm22518	predicted gene, 22518 [Source:MGI Symbol;Acc:MGI:5452295]
ENSMUSG00000064542	Gm22980	predicted gene, 22980 [Source:MGI Symbol;Acc:MGI:5452757]
ENSMUSG00000076012	Mir705	microRNA 705 [Source:MGI Symbol;Acc:MGI:3629673]
ENSMUSG00000105010	Mir219b	microRNA 219b [Source:MGI Symbol;Acc:MGI:5562756]
ENSMUSG00000076222	Mir297b	microRNA 297b [Source:MGI Symbol;Acc:MGI:3629625]
ENSMUSG00000093298	Mir3473b	microRNA 3473b [Source:MGI Symbol;Acc:MGI:4950388]
ENSMUSG00000104820	Gm44474	predicted gene, 44474 [Source:MGI Symbol;Acc:MGI:5690866]
ENSMUSG00000088969	Gm22085	predicted gene, 22085 [Source:MGI Symbol;Acc:MGI:5451862]
ENSMUSG00000094630	n-R5s92	nuclear encoded rRNA 5S 92 [Source:MGI Symbol;Acc:MGI:4421940]
ENSMUSG00000096184	Gm23304	predicted gene, 23304 [Source:MGI Symbol;Acc:MGI:5453081]
ENSMUSG00000092920	Mirt2	myocardial infraction associated transcript 2 [Source:MGI Symbol;Acc:MGI:3642813]
ENSMUSG00000092879	Gm22650	predicted gene, 22650 [Source:MGI Symbol;Acc:MGI:5452427]
ENSMUSG00000065466	n-R5s89	nuclear encoded rRNA 5S 89 [Source:MGI Symbol;Acc:MGI:4421937]
ENSMUSG00000077255	Gm26078	predicted gene, 26078 [Source:MGI Symbol;Acc:MGI:5455855]
ENSMUSG00000064550	Gm24623	predicted gene, 24623 [Source:MGI Symbol;Acc:MGI:5454400]
ENSMUSG00000077585	Gm24375	predicted gene, 24375 [Source:MGI Symbol;Acc:MGI:5454152]
ENSMUSG00000094554	Gm22391	predicted gene, 22391 [Source:MGI Symbol;Acc:MGI:5452168]
ENSMUSG00000095402	Gm25585	predicted gene, 25585 [Source:MGI Symbol;Acc:MGI:5455362]
ENSMUSG00000095336	Gm24315	predicted gene, 24315 [Source:MGI Symbol;Acc:MGI:5454092]
ENSMUSG00000077687	Gm22497	predicted gene, 22497 [Source:MGI Symbol;Acc:MGI:5452274]
ENSMUSG00000089233	Gm22202	predicted gene, 22202 [Source:MGI Symbol;Acc:MGI:5451979]
ENSMUSG00000065630	Gm24256	predicted gene, 24256 [Source:MGI Symbol;Acc:MGI:5454033]
ENSMUSG00000088158	Scarna3b	small Cajal body-specific RNA 3B [Source:MGI Symbol;Acc:MGI:3819486]
ENSMUSG00000096280	Gm23287	predicted gene, 23287 [Source:MGI Symbol;Acc:MGI:5453064]
ENSMUSG00000088197	Gm24138	predicted gene, 24138 [Source:MGI Symbol;Acc:MGI:5453915]
ENSMUSG00000089530	Gm25163	predicted gene, 25163 [Source:MGI Symbol;Acc:MGI:5454940]
ENSMUSG00000076136	Gm24951	predicted gene, 24951 [Source:MGI Symbol;Acc:MGI:5454728]
ENSMUSG00000089444	Gm22531	predicted gene, 22531 [Source:MGI Symbol;Acc:MGI:5452308]
ENSMUSG00000106154	Mir7232	microRNA 7232 [Source:MGI Symbol;Acc:MGI:5562768]
ENSMUSG00000088213	Gm22390	predicted gene, 22390 [Source:MGI Symbol;Acc:MGI:5452167]
ENSMUSG00000076377	Gm22370	predicted gene, 22370 [Source:MGI Symbol;Acc:MGI:5452147]
ENSMUSG00000098525	Gm27365	predicted gene, 27365 [Source:MGI Symbol;Acc:MGI:5530747]
ENSMUSG00000104812	Gm44329	predicted gene, 44329 [Source:MGI Symbol;Acc:MGI:5690721]
ENSMUSG00000095184	Gm26375	predicted gene, 26375 [Source:MGI Symbol;Acc:MGI:5456152]
ENSMUSG00000065847	Gm25188	predicted gene, 25188 [Source:MGI Symbol;Acc:MGI:5454965]
ENSMUSG00000088445	Gm23557	predicted gene, 23557 [Source:MGI Symbol;Acc:MGI:5453334]
ENSMUSG00000099047	Mir7029	microRNA 7029 [Source:MGI Symbol;Acc:MGI:5530675]
ENSMUSG00000084719	Gm24632	predicted gene, 24632 [Source:MGI Symbol;Acc:MGI:5454409]
ENSMUSG00000076284	Gm24272	predicted gene, 24272 [Source:MGI Symbol;Acc:MGI:5454049]
ENSMUSG00000064721	Gm25855	predicted gene, 25855 [Source:MGI Symbol;Acc:MGI:5455632]
ENSMUSG00000079222	AC132444.1
ENSMUSG00000098550	Mir7079	microRNA 7079 [Source:MGI Symbol;Acc:MGI:5530660]
ENSMUSG00000095278	Gm27634	predicted gene, 27634 [Source:MGI Symbol;Acc:MGI:5531016]
ENSMUSG00000077744	Gm26343	predicted gene, 26343 [Source:MGI Symbol;Acc:MGI:5456120]
ENSMUSG00000065643	Gm25897	predicted gene, 25897 [Source:MGI Symbol;Acc:MGI:5455674]
ENSMUSG00000088516	Gm23044	predicted gene, 23044 [Source:MGI Symbol;Acc:MGI:5452821]
ENSMUSG00000077411	Gm23749	predicted gene, 23749 [Source:MGI Symbol;Acc:MGI:5453526]
ENSMUSG00000088764	Gm24395	predicted gene, 24395 [Source:MGI Symbol;Acc:MGI:5454172]
ENSMUSG00000089164	Gm24131	predicted gene, 24131 [Source:MGI Symbol;Acc:MGI:5453908]
ENSMUSG00000087769	Gm23986	predicted gene, 23986 [Source:MGI Symbol;Acc:MGI:5453763]
ENSMUSG00000105428	Mir3068	microRNA 3068 [Source:MGI Symbol;Acc:MGI:4834241]
ENSMUSG00000088410	Gm24240	predicted gene, 24240 [Source:MGI Symbol;Acc:MGI:5454017]
ENSMUSG00000077557	Gm23706	predicted gene, 23706 [Source:MGI Symbol;Acc:MGI:5453483]
ENSMUSG00000106571	Gm44395	predicted gene, 44395 [Source:MGI Symbol;Acc:MGI:5690787]
ENSMUSG00000077472	Gm24791	predicted gene, 24791 [Source:MGI Symbol;Acc:MGI:5454568]
ENSMUSG00000093282	Gm22566	predicted gene, 22566 [Source:MGI Symbol;Acc:MGI:5452343]
ENSMUSG00000096087	Gm24709	predicted gene, 24709 [Source:MGI Symbol;Acc:MGI:5454486]
ENSMUSG00000076129	Gm22920	predicted gene, 22920 [Source:MGI Symbol;Acc:MGI:5452697]
ENSMUSG00000065406	Mirlet7i	microRNA let7i [Source:MGI Symbol;Acc:MGI:2676802]
ENSMUSG00000094516	Gm24568	predicted gene, 24568 [Source:MGI Symbol;Acc:MGI:5454345]
ENSMUSG00000099093	Mir7000	microRNA 7000 [Source:MGI Symbol;Acc:MGI:5530720]
ENSMUSG00000077201	Gm25614	predicted gene, 25614 [Source:MGI Symbol;Acc:MGI:5455391]
ENSMUSG00000093409	Gm25193	predicted gene, 25193 [Source:MGI Symbol;Acc:MGI:5454970]
ENSMUSG00000104890	Mir3084-1	microRNA 3084-1 [Source:MGI Symbol;Acc:MGI:5562753]
ENSMUSG00000106544	Gm44334	predicted gene, 44334 [Source:MGI Symbol;Acc:MGI:5690726]
ENSMUSG00000098289	Mir6715	microRNA 6715 [Source:MGI Symbol;Acc:MGI:5530856]
ENSMUSG00000093879	Gm25457	predicted gene, 25457 [Source:MGI Symbol;Acc:MGI:5455234]
ENSMUSG00000094009	Gm24167	predicted gene, 24167 [Source:MGI Symbol;Acc:MGI:5453944]
ENSMUSG00000089288	Gm26022	predicted gene, 26022 [Source:MGI Symbol;Acc:MGI:5455799]
ENSMUSG00000064739	Gm23055	predicted gene, 23055 [Source:MGI Symbol;Acc:MGI:5452832]
ENSMUSG00000064742	Gm24705	predicted gene, 24705 [Source:MGI Symbol;Acc:MGI:5454482]
ENSMUSG00000094922	Gm24759	predicted gene, 24759 [Source:MGI Symbol;Acc:MGI:5454536]
ENSMUSG00000095516	Gm24135	predicted gene, 24135 [Source:MGI Symbol;Acc:MGI:5453912]
ENSMUSG00000055968	Gm9988	predicted gene 9988 [Source:MGI Symbol;Acc:MGI:3708787]
ENSMUSG00000065237	Gm22975	predicted gene, 22975 [Source:MGI Symbol;Acc:MGI:5452752]
ENSMUSG00000095628	Gm24585	predicted gene, 24585 [Source:MGI Symbol;Acc:MGI:5454362]
ENSMUSG00000070139	Mir532	microRNA 532 [Source:MGI Symbol;Acc:MGI:3629950]
ENSMUSG00000098572	Gm27443	predicted gene, 27443 [Source:MGI Symbol;Acc:MGI:5530825]
ENSMUSG00000093236	Gm24108	predicted gene, 24108 [Source:MGI Symbol;Acc:MGI:5453885]
ENSMUSG00000088628	Gm23315	predicted gene, 23315 [Source:MGI Symbol;Acc:MGI:5453092]
ENSMUSG00000088925	Gm24297	predicted gene, 24297 [Source:MGI Symbol;Acc:MGI:5454074]
ENSMUSG00000093807	Gm23620	predicted gene, 23620 [Source:MGI Symbol;Acc:MGI:5453397]
ENSMUSG00000092762	Gm27626	predicted gene, 27626 [Source:MGI Symbol;Acc:MGI:5531008]
ENSMUSG00000080365	Gm25776	predicted gene, 25776 [Source:MGI Symbol;Acc:MGI:5455553]
ENSMUSG00000099110	Mir6951	microRNA 6951 [Source:MGI Symbol;Acc:MGI:5531147]
ENSMUSG00000096391	Gm23686	predicted gene, 23686 [Source:MGI Symbol;Acc:MGI:5453463]
ENSMUSG00000096222	Gm25412	predicted gene, 25412 [Source:MGI Symbol;Acc:MGI:5455189]
ENSMUSG00000076457	Mir802	microRNA 802 [Source:MGI Symbol;Acc:MGI:3691608]
ENSMUSG00000077185	Gm25091	predicted gene, 25091 [Source:MGI Symbol;Acc:MGI:5454868]
ENSMUSG00000065789	Gm25869	predicted gene, 25869 [Source:MGI Symbol;Acc:MGI:5455646]
ENSMUSG00000095020	Gm24020	predicted gene, 24020 [Source:MGI Symbol;Acc:MGI:5453797]
ENSMUSG00000096613	n-R5s102	nuclear encoded rRNA 5S 102 [Source:MGI Symbol;Acc:MGI:4421950]
ENSMUSG00000095530	Snora19	small nucleolar RNA, H/ACA box 19 [Source:MGI Symbol;Acc:MGI:3819491]
ENSMUSG00000095763	AC124606.2	PRAME family member 8-like [Source:NCBI gene;Acc:100039010]
ENSMUSG00000089188	Gm22942	predicted gene, 22942 [Source:MGI Symbol;Acc:MGI:5452719]
ENSMUSG00000105724	Gm44360	predicted gene, 44360 [Source:MGI Symbol;Acc:MGI:5690752]
ENSMUSG00000088551	Gm22100	predicted gene, 22100 [Source:MGI Symbol;Acc:MGI:5451877]
ENSMUSG00000116179	Olfr290	olfactory receptor 290 [Source:MGI Symbol;Acc:MGI:3030124]
ENSMUSG00000084573	n-R5s30	nuclear encoded rRNA 5S 30 [Source:MGI Symbol;Acc:MGI:4421875]
ENSMUSG00000093097	Mir3097	microRNA 3097 [Source:MGI Symbol;Acc:MGI:4834312]
ENSMUSG00000094665	Gm24873	predicted gene, 24873 [Source:MGI Symbol;Acc:MGI:5454650]
ENSMUSG00000099131	Mir7074	microRNA 7074 [Source:MGI Symbol;Acc:MGI:5530985]
ENSMUSG00000088313	Gm26182	predicted gene, 26182 [Source:MGI Symbol;Acc:MGI:5455959]
ENSMUSG00000106175	Gm44313	predicted gene, 44313 [Source:MGI Symbol;Acc:MGI:5690705]
ENSMUSG00000077497	Gm23593	predicted gene, 23593 [Source:MGI Symbol;Acc:MGI:5453370]
ENSMUSG00000087881	Gm22442	predicted gene, 22442 [Source:MGI Symbol;Acc:MGI:5452219]
ENSMUSG00000093816	Gm26445	predicted gene, 26445 [Source:MGI Symbol;Acc:MGI:5456222]
ENSMUSG00000087724	Gm26276	predicted gene, 26276 [Source:MGI Symbol;Acc:MGI:5456053]
ENSMUSG00000098540	Mir7059	microRNA 7059 [Source:MGI Symbol;Acc:MGI:5530916]
ENSMUSG00000088344	Gm22336	predicted gene, 22336 [Source:MGI Symbol;Acc:MGI:5452113]
ENSMUSG00000092680	Snord55	small nucleolar RNA, C/D box 55 [Source:MGI Symbol;Acc:MGI:3819543]
ENSMUSG00000056682	4930465K10Rik	RIKEN cDNA 4930465K10 gene [Source:MGI Symbol;Acc:MGI:1914890]
ENSMUSG00000054957	Gm9959	predicted gene 9959 [Source:MGI Symbol;Acc:MGI:3708636]
ENSMUSG00000077167	Gm24119	predicted gene, 24119 [Source:MGI Symbol;Acc:MGI:5453896]
ENSMUSG00000089390	Gm23021	predicted gene, 23021 [Source:MGI Symbol;Acc:MGI:5452798]
ENSMUSG00000078027	Mir449b	microRNA 449b [Source:MGI Symbol;Acc:MGI:3718803]
ENSMUSG00000094567	Gm25230	predicted gene, 25230 [Source:MGI Symbol;Acc:MGI:5455007]
ENSMUSG00000088880	Gm24213	predicted gene, 24213 [Source:MGI Symbol;Acc:MGI:5453990]
ENSMUSG00000065455	Mir21a	microRNA 21a [Source:MGI Symbol;Acc:MGI:2676885]
ENSMUSG00000084545	n-R5s80	nuclear encoded rRNA 5S 80 [Source:MGI Symbol;Acc:MGI:4421928]
ENSMUSG00000065469	Mir129-1	microRNA 129-1 [Source:MGI Symbol;Acc:MGI:2676815]
ENSMUSG00000096302	Gm25210	predicted gene, 25210 [Source:MGI Symbol;Acc:MGI:5454987]
ENSMUSG00000088786	Gm25372	predicted gene, 25372 [Source:MGI Symbol;Acc:MGI:5455149]
ENSMUSG00000105770	Mir664	microRNA 664 [Source:MGI Symbol;Acc:MGI:4358947]
ENSMUSG00000088150	Gm26346	predicted gene, 26346 [Source:MGI Symbol;Acc:MGI:5456123]
ENSMUSG00000088351	Gm24016	predicted gene, 24016 [Source:MGI Symbol;Acc:MGI:5453793]
ENSMUSG00000098846	Gm27905	predicted gene, 27905 [Source:MGI Symbol;Acc:MGI:5531287]
ENSMUSG00000098885	Mir7659	microRNA 7659 [Source:MGI Symbol;Acc:MGI:5530815]
ENSMUSG00000096850	Gm21748	predicted gene, 21748 [Source:MGI Symbol;Acc:MGI:5433912]
ENSMUSG00000098726	Mir6417	microRNA 6417 [Source:MGI Symbol;Acc:MGI:5530716]
ENSMUSG00000076977	Gm26067	predicted gene, 26067 [Source:MGI Symbol;Acc:MGI:5455844]
ENSMUSG00000089564	Gm24664	predicted gene, 24664 [Source:MGI Symbol;Acc:MGI:5454441]
ENSMUSG00000065124	Snora65	small nucleolar RNA, H/ACA box 65 [Source:MGI Symbol;Acc:MGI:2148176]
ENSMUSG00000088359	Gm24009	predicted gene, 24009 [Source:MGI Symbol;Acc:MGI:5453786]
ENSMUSG00000089268	Mir1961	microRNA 1961 [Source:MGI Symbol;Acc:MGI:3837206]
ENSMUSG00000088066	Gm23253	predicted gene, 23253 [Source:MGI Symbol;Acc:MGI:5453030]
ENSMUSG00000092974	Gm25072	predicted gene, 25072 [Source:MGI Symbol;Acc:MGI:5454849]
ENSMUSG00000099133	Gm27605	predicted gene, 27605 [Source:MGI Symbol;Acc:MGI:5530987]
ENSMUSG00000095282	Gm22548	predicted gene, 22548 [Source:MGI Symbol;Acc:MGI:5452325]
ENSMUSG00000093108	Mir344f	microRNA Mir344f [Source:MGI Symbol;Acc:MGI:4834320]
ENSMUSG00000091105	Mrto4-ps2	mRNA turnover 4, pseudogene 2 [Source:MGI Symbol;Acc:MGI:3779507]
ENSMUSG00000096346	Gm22887	predicted gene, 22887 [Source:MGI Symbol;Acc:MGI:5452664]
ENSMUSG00000080352	Gm26247	predicted gene, 26247 [Source:MGI Symbol;Acc:MGI:5456024]
ENSMUSG00000076163	Mir701	microRNA 701 [Source:MGI Symbol;Acc:MGI:3629658]
ENSMUSG00000065279	Gm25124	predicted gene, 25124 [Source:MGI Symbol;Acc:MGI:5454901]
ENSMUSG00000089446	Gm22533	predicted gene, 22533 [Source:MGI Symbol;Acc:MGI:5452310]
ENSMUSG00000094912	Gm26392	predicted gene, 26392 [Source:MGI Symbol;Acc:MGI:5456169]
ENSMUSG00000089341	Gm22668	predicted gene, 22668 [Source:MGI Symbol;Acc:MGI:5452445]
ENSMUSG00000099245	Mir8098	microRNA 8098 [Source:MGI Symbol;Acc:MGI:5530844]
ENSMUSG00000106425	Mir873b	microRNA 873b [Source:MGI Symbol;Acc:MGI:5562760]
ENSMUSG00000105825	Gm44489	predicted gene, 44489 [Source:MGI Symbol;Acc:MGI:5690881]
ENSMUSG00000094958	3110021N24Rik	RIKEN cDNA 3110021N24 gene [Source:MGI Symbol;Acc:MGI:1920383]
ENSMUSG00000065159	Gm25482	predicted gene, 25482 [Source:MGI Symbol;Acc:MGI:5455259]
ENSMUSG00000098970	Gm27549	predicted gene, 27549 [Source:MGI Symbol;Acc:MGI:5530931]
ENSMUSG00000093228	Gm25748	predicted gene, 25748 [Source:MGI Symbol;Acc:MGI:5455525]
ENSMUSG00000089016	Gm24883	predicted gene, 24883 [Source:MGI Symbol;Acc:MGI:5454660]
ENSMUSG00000077547	Gm22019	predicted gene, 22019 [Source:MGI Symbol;Acc:MGI:5451796]
ENSMUSG00000093002	Gm24154	predicted gene, 24154 [Source:MGI Symbol;Acc:MGI:5453931]
ENSMUSG00000064463	Gm25079	predicted gene, 25079 [Source:MGI Symbol;Acc:MGI:5454856]
ENSMUSG00000093293	Mir3095	microRNA 3095 [Source:MGI Symbol;Acc:MGI:4834310]
ENSMUSG00000095154	Mir344i	microRNA 344i [Source:MGI Symbol;Acc:MGI:5455808]
ENSMUSG00000104796	Gm44354	predicted gene, 44354 [Source:MGI Symbol;Acc:MGI:5690746]
ENSMUSG00000065072	Gm24533	predicted gene, 24533 [Source:MGI Symbol;Acc:MGI:5454310]
ENSMUSG00000070107	Mir489	microRNA 489 [Source:MGI Symbol;Acc:MGI:3619425]
ENSMUSG00000088097	Gm23671	predicted gene, 23671 [Source:MGI Symbol;Acc:MGI:5453448]
ENSMUSG00000088700	Gm25554	predicted gene, 25554 [Source:MGI Symbol;Acc:MGI:5455331]
ENSMUSG00000087991	Gm25057	predicted gene, 25057 [Source:MGI Symbol;Acc:MGI:5454834]
ENSMUSG00000099109	Mir7115	microRNA 7115 [Source:MGI Symbol;Acc:MGI:5531284]
ENSMUSG00000088679	Gm23665	predicted gene, 23665 [Source:MGI Symbol;Acc:MGI:5453442]
ENSMUSG00000092777	Gm26194	predicted gene, 26194 [Source:MGI Symbol;Acc:MGI:5455971]
ENSMUSG00000104948	Gm44376	predicted gene, 44376 [Source:MGI Symbol;Acc:MGI:5690768]
ENSMUSG00000065509	Mir421	microRNA 421 [Source:MGI Symbol;Acc:MGI:3718516]
ENSMUSG00000088432	Gm25384	predicted gene, 25384 [Source:MGI Symbol;Acc:MGI:5455161]
ENSMUSG00000092799	Gm25927	predicted gene, 25927 [Source:MGI Symbol;Acc:MGI:5455704]
ENSMUSG00000094799	AC125149.4
ENSMUSG00000080530	Gm25540	predicted gene, 25540 [Source:MGI Symbol;Acc:MGI:5455317]
ENSMUSG00000095292	Mir344d-3	microRNA 344d-3 [Source:MGI Symbol;Acc:MGI:4834220]
ENSMUSG00000077541	Gm22021	predicted gene, 22021 [Source:MGI Symbol;Acc:MGI:5451798]
ENSMUSG00000088138	Gm22894	predicted gene, 22894 [Source:MGI Symbol;Acc:MGI:5452671]
ENSMUSG00000077398	Gm24334	predicted gene, 24334 [Source:MGI Symbol;Acc:MGI:5454111]
ENSMUSG00000077202	Gm25612	predicted gene, 25612 [Source:MGI Symbol;Acc:MGI:5455389]
ENSMUSG00000065196	Snord85	small nucleolar RNA, C/D box 85 [Source:MGI Symbol;Acc:MGI:3819558]
ENSMUSG00000105037	Gm25203	predicted gene, 25203 [Source:MGI Symbol;Acc:MGI:5454980]
ENSMUSG00000076987	Gm24115	predicted gene, 24115 [Source:MGI Symbol;Acc:MGI:5453892]
ENSMUSG00000099089	Gm27921	predicted gene, 27921 [Source:MGI Symbol;Acc:MGI:5531303]
ENSMUSG00000088156	Gm26350	predicted gene, 26350 [Source:MGI Symbol;Acc:MGI:5456127]
ENSMUSG00000088203	Gm23755	predicted gene, 23755 [Source:MGI Symbol;Acc:MGI:5453532]
ENSMUSG00000094812	Gm22614	predicted gene, 22614 [Source:MGI Symbol;Acc:MGI:5452391]
ENSMUSG00000084431	n-R5s48	nuclear encoded rRNA 5S 48 [Source:MGI Symbol;Acc:MGI:4421893]
ENSMUSG00000098690	Gm27316	predicted gene, 27316 [Source:MGI Symbol;Acc:MGI:5530698]
ENSMUSG00000065027	Gm25201	predicted gene, 25201 [Source:MGI Symbol;Acc:MGI:5454978]
ENSMUSG00000098973	Mir6236	microRNA 6236 [Source:MGI Symbol;Acc:MGI:5530929]
ENSMUSG00000075829	Gm23692	predicted gene, 23692 [Source:MGI Symbol;Acc:MGI:5453469]
ENSMUSG00000077086	Mir669o	microRNA 669o [Source:MGI Symbol;Acc:MGI:3837028]
ENSMUSG00000087780	Gm23167	predicted gene, 23167 [Source:MGI Symbol;Acc:MGI:5452944]
ENSMUSG00000093254	Mir5126	microRNA 5126 [Source:MGI Symbol;Acc:MGI:4950451]
ENSMUSG00000077323	Rnu11	U11 small nuclear RNA [Source:MGI Symbol;Acc:MGI:2148804]
ENSMUSG00000089289	Gm26021	predicted gene, 26021 [Source:MGI Symbol;Acc:MGI:5455798]
ENSMUSG00000074564	Gm10720	predicted gene 10720 [Source:MGI Symbol;Acc:MGI:3641687]
ENSMUSG00000094049	Gm26283	predicted gene, 26283 [Source:MGI Symbol;Acc:MGI:5456060]
ENSMUSG00000093232	Gm24111	predicted gene, 24111 [Source:MGI Symbol;Acc:MGI:5453888]
ENSMUSG00000089469	Gm23704	predicted gene, 23704 [Source:MGI Symbol;Acc:MGI:5453481]
ENSMUSG00000064715	Gm24207	predicted gene, 24207 [Source:MGI Symbol;Acc:MGI:5453984]
ENSMUSG00000065606	Mir16-2	microRNA 16-2 [Source:MGI Symbol;Acc:MGI:3618690]
ENSMUSG00000065563	Mir103-2	microRNA 103-2 [Source:MGI Symbol;Acc:MGI:3619059]
ENSMUSG00000084704	n-R5s216	nuclear encoded rRNA 5S 216 [Source:MGI Symbol;Acc:MGI:4422081]
ENSMUSG00000084552	Gm24840	predicted gene, 24840 [Source:MGI Symbol;Acc:MGI:5454617]
ENSMUSG00000078912	Gm11011	predicted gene 11011 [Source:MGI Symbol;Acc:MGI:3779229]
ENSMUSG00000075162	Gm10812	predicted gene 10812 [Source:MGI Symbol;Acc:MGI:3708535]
ENSMUSG00000084740	Gm25294	predicted gene, 25294 [Source:MGI Symbol;Acc:MGI:5455071]
ENSMUSG00000088708	Gm25558	predicted gene, 25558 [Source:MGI Symbol;Acc:MGI:5455335]
ENSMUSG00000089235	Gm23119	predicted gene, 23119 [Source:MGI Symbol;Acc:MGI:5452896]
ENSMUSG00000098898	Gm27754	predicted gene, 27754 [Source:MGI Symbol;Acc:MGI:5531136]
ENSMUSG00000087875	Gm26104	predicted gene, 26104 [Source:MGI Symbol;Acc:MGI:5455881]
ENSMUSG00000077680	Gm22495	predicted gene, 22495 [Source:MGI Symbol;Acc:MGI:5452272]
ENSMUSG00000065751	Gm23345	predicted gene, 23345 [Source:MGI Symbol;Acc:MGI:5453122]
ENSMUSG00000088891	Gm22516	predicted gene, 22516 [Source:MGI Symbol;Acc:MGI:5452293]
ENSMUSG00000096189	Mir344h-2	microRNA 344h-2 [Source:MGI Symbol;Acc:MGI:5453086]
ENSMUSG00000098531	Mir7041	microRNA 7041 [Source:MGI Symbol;Acc:MGI:5531254]
ENSMUSG00000088182	Gm22216	predicted gene, 22216 [Source:MGI Symbol;Acc:MGI:5451993]
ENSMUSG00000088949	Gm24931	predicted gene, 24931 [Source:MGI Symbol;Acc:MGI:5454708]
ENSMUSG00000077796	Gm25562	predicted gene, 25562 [Source:MGI Symbol;Acc:MGI:5455339]
ENSMUSG00000075973	n-R5s64	nuclear encoded rRNA 5S 64 [Source:MGI Symbol;Acc:MGI:4421909]
ENSMUSG00000064444	Gm26227	predicted gene, 26227 [Source:MGI Symbol;Acc:MGI:5456004]
ENSMUSG00000088461	Gm24748	predicted gene, 24748 [Source:MGI Symbol;Acc:MGI:5454525]
ENSMUSG00000074412	Gm10689	predicted gene 10689 [Source:MGI Symbol;Acc:MGI:3642613]
ENSMUSG00000062783	Csprs	component of Sp100-rs [Source:MGI Symbol;Acc:MGI:1891441]
ENSMUSG00000088518	Gm24438	predicted gene, 24438 [Source:MGI Symbol;Acc:MGI:5454215]
ENSMUSG00000094165	Gm26073	predicted gene, 26073 [Source:MGI Symbol;Acc:MGI:5455850]
[truncated: 55,228 more rows]
