# Supplementary material for: Intestinal mast cell-derived leukotrienes mediate anaphylactic response to ingested antigens
Source: Science. Author manuscript; Available in PMC 2025 Oct 10. (PMC12513082; doi:10.1126/science.adp0246)
Supplement: Table S2 [file NIHMS2111023-supplement-Table_S2.xlsx]

## Sheet: filter(p<0.05,log2fc>1)
p_val	avg_log2FC	pct.1	pct.2	p_val_adj	cluster	gene
5.18243e-32	2.43287	0.015	0.002	1.00778e-27	0	D430036J16Rik
1.3674e-28	2.22603	0.015	0.002	2.65905e-24	0	Scn11a
3.60603e-23	1.96484	0.013	0.002	7.01229e-19	0	4933432I03Rik
9.51281e-42	1.677	0.023	0.004	1.84986e-37	0	Cpne7
0	1.63498	0.472	0.137	0	0	Il17rb
4.42576e-12	1.56715	0.01	0.003	8.60633e-08	0	Zfp941
4.9255e-131	1.37076	0.162	0.059	9.57812e-127	0	Hist1h2ac
1.17331e-206	1.30201	0.206	0.065	2.28161e-202	0	Ikzf4
1.40906e-16	1.26172	0.016	0.005	2.74005e-12	0	Afp
3.26732e-41	1.2474	0.039	0.012	6.35363e-37	0	Cxcr5
7.38e-29	1.22577	0.028	0.009	1.43511e-24	0	Spic
5.02389e-13	1.22032	0.013	0.004	9.76945e-09	0	Gm41206
8.04871e-13	1.21094	0.013	0.004	1.56515e-08	0	Gm43403
2.92668e-226	1.20978	0.226	0.072	5.69122e-222	0	Chdh
2.02488e-22	1.20126	0.018	0.005	3.93758e-18	0	Gm48882
3.38861e-15	1.19972	0.018	0.006	6.58949e-11	0	Hist1h2an
1.78274e-12	1.18375	0.012	0.004	3.46671e-08	0	Gm41541
1.13041e-72	1.17204	0.082	0.028	2.19819e-68	0	Ccdc74a
1.82695e-13	1.16738	0.018	0.007	3.55268e-09	0	Mycn
1.62435e-21	1.15695	0.017	0.005	3.15872e-17	0	Stc2
1.10888e-57	1.15151	0.056	0.017	2.15633e-53	0	Slc22a13
6.41571e-96	1.13983	0.102	0.033	1.2476e-91	0	Albfm1
3.81639e-21	1.13885	0.027	0.01	7.42135e-17	0	Dnajc28
2.34792e-101	1.12304	0.082	0.022	4.56577e-97	0	AI838599
6.87162e-12	1.10223	0.01	0.003	1.33625e-07	0	CT009536.1
0	1.10198	0.553	0.254	0	0	Slc22a14
0	1.09808	0.593	0.231	0	0	Sytl2
1.16575e-20	1.09301	0.021	0.007	2.26691e-16	0	Trbv13-2
8.08308e-241	1.06827	0.242	0.077	1.57184e-236	0	Jcad
2.00109e-20	1.05863	0.022	0.007	3.89131e-16	0	D030025E07Rik
1.24144e-17	1.05567	0.024	0.009	2.41411e-13	0	Hist1h2br
1.47257e-12	1.03998	0.013	0.004	2.86357e-08	0	Zfp296
1.20561e-12	1.03241	0.012	0.004	2.34444e-08	0	Tpbg
1.05968e-17	1.01631	0.019	0.006	2.06066e-13	0	Hist1h2bh
7.34693e-18	1.01566	0.02	0.007	1.42868e-13	0	Gm48089
3.68805e-165	1.01249	0.181	0.061	7.17178e-161	0	Fgd4
2.24044e-17	1.00416	0.018	0.006	4.35676e-13	0	Gm34921
2.86892e-43	1.00317	0.055	0.02	5.5789e-39	0	Gm4356
2.06831e-12	-1.00584	0.249	0.187	4.02204e-08	0	Gm26917
4.7981e-16	-1.02491	0.642	0.546	9.33039e-12	0	Pla2g7
3.20777e-13	-1.03734	0.611	0.532	6.23782e-09	0	Plek
1.3846e-11	-1.04429	0.513	0.458	2.6925e-07	0	Emb
7.83602e-07	-1.04863	0.194	0.207	0.0152379	0	Insig1
1.15731e-10	-1.05521	0.287	0.296	2.2505e-06	0	4932438H23Rik
5.25049e-09	-1.09516	0.4	0.373	0.000102101	0	Ccrl2
2.4647e-82	-1.09841	0.667	0.626	4.79285e-78	0	Ptms
9.56001e-115	-1.12996	0.686	0.691	1.85904e-110	0	AY036118
8.88255e-09	-1.14192	0.2	0.217	0.00017273	0	Igf2
6.50508e-11	-1.14713	0.238	0.25	1.26498e-06	0	Pex13
4.35786e-22	-1.20847	0.055	0.028	8.4743e-18	0	Gimap3
1.40028e-19	-1.21389	0.286	0.205	2.72299e-15	0	Tpm1
2.22984e-30	-1.21551	0.428	0.432	4.33615e-26	0	Serpinb1a
6.31416e-13	-1.22505	0.193	0.215	1.22785e-08	0	Relb
9.40719e-07	-1.22837	0.09	0.108	0.0182932	0	Ctdspl
2.92204e-31	-1.25074	0.507	0.499	5.6822e-27	0	Fosb
1.89908e-119	-1.27706	0.965	0.879	3.69295e-115	0	Jund
6.41308e-07	-1.28786	0.036	0.051	0.0124709	0	As3mt
5.3422e-09	-1.31473	0.155	0.171	0.000103884	0	Eid2
1.08792e-15	-1.31673	0.3	0.303	2.11556e-11	0	Gas7
3.76155e-07	-1.32506	0.617	0.518	0.0073147	0	Furin
1.81597e-14	-1.32929	0.207	0.23	3.53133e-10	0	Dot1l
1.96609e-06	-1.33468	0.011	0.021	0.0382327	0	AI427809
5.57823e-14	-1.34249	0.074	0.103	1.08474e-09	0	Zc3h12c
1.55894e-15	-1.3454	0.142	0.175	3.03151e-11	0	Nfkbid
9.55227e-07	-1.35564	0.064	0.081	0.0185753	0	Tob1
3.84678e-33	-1.35572	0.305	0.335	7.48044e-29	0	Map1lc3a
1.17018e-07	-1.36289	0.072	0.09	0.00227554	0	Hcst
4.96413e-14	-1.36817	0.398	0.388	9.65325e-10	0	Mt1
4.09509e-18	-1.37742	0.59	0.551	7.96332e-14	0	Fos
9.38635e-11	-1.38417	0.084	0.108	1.82527e-06	0	C77080
5.8255e-08	-1.38425	0.052	0.071	0.00113283	0	Cobll1
1.5134e-86	-1.38721	0.815	0.718	2.94296e-82	0	Sub1
8.46284e-43	-1.39375	0.915	0.82	1.64568e-38	0	Junb
5.4725e-10	-1.40546	0.039	0.058	1.06418e-05	0	Asphd2
1.90504e-06	-1.40709	0.019	0.031	0.0370455	0	Rsad1
9.00453e-77	-1.4294	0.44	0.479	1.75102e-72	0	Itga9
5.10574e-237	-1.43369	0.53	0.671	9.92862e-233	0	Pde3a
1.02986e-10	-1.46058	0.114	0.139	2.00267e-06	0	Bzw2
3.87012e-13	-1.48562	0.023	0.043	7.52583e-09	0	Fgr
2.67514e-30	-1.50792	0.092	0.143	5.20208e-26	0	Clec4a2
1.2247e-07	-1.53761	0.03	0.045	0.00238156	0	Dnah14
4.66904e-14	-1.5405	0.265	0.276	9.07941e-10	0	Maob
9.64001e-07	-1.55009	0.02	0.031	0.018746	0	Rgs9
1.28807e-25	-1.55083	0.064	0.108	2.50478e-21	0	Il12rb2
7.2132e-17	-1.55422	0.153	0.186	1.40268e-12	0	Ifnar2
1.41067e-06	-1.56751	0.011	0.021	0.0274319	0	Rtp4
1.21237e-09	-1.60055	0.143	0.161	2.35758e-05	0	Gm12840
1.36716e-19	-1.604	0.138	0.173	2.65858e-15	0	Adora3
2.66357e-35	-1.61694	0.455	0.448	5.17958e-31	0	Ext1
5.01035e-51	-1.62065	0.213	0.279	9.74313e-47	0	Coq10b
9.31613e-54	-1.62781	0.112	0.19	1.81162e-49	0	Cd300c2
1.90586e-35	-1.63798	0.431	0.434	3.70613e-31	0	Lmna
1.20902e-07	-1.63805	0.034	0.049	0.00235106	0	Fam49a
1.19807e-08	-1.66136	0.026	0.041	0.000232977	0	Trp53inp2
7.48457e-14	-1.67415	0.112	0.142	1.45545e-09	0	Vcl
3.38711e-07	-1.68533	0.03	0.044	0.00658657	0	H2-Q6
6.01279e-12	-1.69743	0.026	0.045	1.16925e-07	0	H1fx
1.88225e-06	-1.69886	0.018	0.029	0.0366023	0	Vdr
2.26175e-15	-1.72192	0.029	0.054	4.3982e-11	0	Zdhhc14
1.34279e-08	-1.73371	0.011	0.022	0.000261118	0	Mpzl1
2.1759e-38	-1.73966	0.821	0.704	4.23125e-34	0	Itk
8.61242e-22	-1.77295	0.084	0.124	1.67477e-17	0	Plxdc2
1.49492e-52	-1.77746	0.349	0.401	2.90702e-48	0	Zfp36
2.87436e-27	-1.78665	0.132	0.18	5.58947e-23	0	Smarca1
7.89982e-23	-1.79999	0.057	0.095	1.5362e-18	0	Klf10
5.76088e-24	-1.80318	0.103	0.146	1.12026e-19	0	Klf9
1.0621e-20	-1.89886	0.039	0.071	2.06535e-16	0	Prr7
7.80312e-25	-1.90058	0.142	0.09	1.5174e-20	0	Defa24
4.77911e-254	-1.90942	0.486	0.626	9.29347e-250	0	Mcpt4
2.0293e-21	-1.91131	0.065	0.102	3.94618e-17	0	Gm12940
9.65836e-08	-1.91178	0.029	0.043	0.00187816	0	Gm28875
3.28496e-10	-1.92963	0.015	0.029	6.38793e-06	0	Gjb2
2.59343e-19	-1.93858	0.036	0.067	5.04319e-15	0	Igf1r
1.30194e-09	-1.94919	0.025	0.041	2.53176e-05	0	Nrgn
7.14327e-11	-1.959	0.01	0.024	1.38908e-06	0	Ralgps2
1.84989e-46	-1.95989	0.125	0.194	3.59729e-42	0	Ston2
9.79482e-11	-1.9765	0.016	0.031	1.9047e-06	0	Kdm6bos
2.08826e-07	-1.97949	0.024	0.014	0.00406082	0	Lgmn
1.87484e-73	-1.98014	0.218	0.303	3.64581e-69	0	AW011738
1.20249e-23	-1.98103	0.038	0.073	2.33835e-19	0	Tarm1
1.49907e-25	-1.98353	0.053	0.093	2.91508e-21	0	Cish
2.11052e-10	-1.9842	0.02	0.036	4.10412e-06	0	Prex1
8.06485e-21	-2.00044	0.043	0.076	1.56829e-16	0	Kalrn
5.2245e-57	-2.00757	0.445	0.451	1.01596e-52	0	Rabgef1
4.48406e-09	-2.02031	0.025	0.041	8.7197e-05	0	Slc4a4
8.40291e-78	-2.04804	0.378	0.432	1.63403e-73	0	Cebpb
1.61324e-09	-2.07061	0.005	0.014	3.13711e-05	0	Smagp
9.55517e-17	-2.07555	0.011	0.03	1.8581e-12	0	Hck
2.46547e-24	-2.07877	0.029	0.062	4.79436e-20	0	Phactr2
2.31123e-10	-2.08174	0.01	0.022	4.49441e-06	0	5033430I15Rik
2.16192e-34	-2.08255	0.037	0.082	4.20408e-30	0	Rasa3
1.06064e-23	-2.09382	0.031	0.065	2.06251e-19	0	Tns3
3.33338e-14	-2.10436	0.018	0.037	6.4821e-10	0	Gm19585
8.89585e-09	-2.11074	0.006	0.016	0.000172989	0	Sgk3
2.99594e-37	-2.11276	0.052	0.103	5.8259e-33	0	Tesc
5.10396e-30	-2.11905	0.035	0.075	9.92516e-26	0	Prxl2a
5.19065e-11	-2.11921	0.015	0.03	1.00937e-06	0	Dusp2
3.63871e-37	-2.12542	0.073	0.129	7.07583e-33	0	Lhfp
4.55109e-18	-2.1523	0.025	0.051	8.85005e-14	0	Dgki
2.58868e-19	-2.1553	0.049	0.081	5.03394e-15	0	H2-Q7
4.71149e-10	-2.15787	0.008	0.02	9.16196e-06	0	B4galnt2
1.60836e-06	-2.17123	0.006	0.014	0.0312762	0	Rab25
3.56801e-10	-2.17518	0.02	0.035	6.93836e-06	0	Ighm
4.28104e-08	-2.17907	0.01	0.02	0.000832491	0	Alcam
3.03478e-09	-2.19025	0.008	0.019	5.90143e-05	0	Ceacam1
6.38569e-24	-2.20461	0.029	0.061	1.24176e-19	0	Hspa1b
5.23429e-35	-2.20675	0.162	0.214	1.01786e-30	0	Vps37b
5.18031e-29	-2.21634	0.024	0.06	1.00736e-24	0	Cadm3
2.94062e-37	-2.22061	0.082	0.139	5.71834e-33	0	Homer1
1.73853e-06	-2.22348	0.009	0.018	0.0338075	0	Cdr2
6.06264e-67	-2.23043	0.07	0.151	1.17894e-62	0	Meis2
3.31565e-12	-2.2309	0.011	0.026	6.44762e-08	0	Pcbd1
7.536e-07	-2.25693	0.004	0.01	0.0146545	0	Tmem37
2.39927e-21	-2.26466	0.027	0.056	4.66562e-17	0	Maff
9.91735e-12	-2.2682	0.048	0.071	1.92853e-07	0	Colec12
5.58423e-13	-2.28776	0.01	0.025	1.08591e-08	0	Ifitm5
1.06191e-06	-2.29531	0.004	0.011	0.0206499	0	Zap70
2.95626e-12	-2.2958	0.009	0.023	5.74875e-08	0	Cd302
9.1965e-38	-2.31358	0.068	0.121	1.78835e-33	0	Dgat1
1.30702e-09	-2.32452	0.007	0.018	2.54164e-05	0	Fnbp1l
2.0336e-12	-2.32586	0.008	0.021	3.95454e-08	0	Tpsg1
6.44742e-47	-2.33058	0.059	0.119	1.25377e-42	0	Sertad1
3.12835e-108	-2.33112	0.338	0.42	6.08338e-104	0	Rad51b
1.98392e-132	-2.33411	0.434	0.51	3.85793e-128	0	Dusp1
2.96435e-110	-2.33609	0.436	0.491	5.76447e-106	0	Ifrd1
1.91231e-28	-2.3422	0.077	0.122	3.71868e-24	0	Rab38
2.38022e-07	-2.34272	0.005	0.013	0.00462857	0	Fndc5
4.01924e-10	-2.34615	0.009	0.021	7.81581e-06	0	Gm26754
1.41559e-11	-2.35394	0.021	0.039	2.75276e-07	0	Ifngr2
1.40251e-09	-2.35977	0.012	0.025	2.72733e-05	0	Speer4d
2.14021e-20	-2.36174	0.022	0.048	4.16186e-16	0	Ltc4s
1.33169e-09	-2.36255	0.008	0.019	2.58961e-05	0	Tgif1
1.46595e-06	-2.37346	0.01	0.019	0.0285068	0	Slco3a1
3.91162e-59	-2.38048	0.047	0.116	7.60654e-55	0	Serpine1
5.63192e-07	-2.38986	0.004	0.011	0.0109518	0	Gtf2ird1
1.14915e-85	-2.40686	0.142	0.239	2.23464e-81	0	Tiam1
6.39499e-17	-2.42494	0.008	0.026	1.24357e-12	0	Eya4
4.21298e-18	-2.42622	0.018	0.041	8.19256e-14	0	Siah2
1.8233e-51	-2.45322	0.033	0.091	3.54559e-47	0	Fer
7.12526e-108	-2.45517	0.362	0.433	1.38558e-103	0	Kdm6b
1.13389e-57	-2.45592	0.091	0.165	2.20495e-53	0	Hilpda
8.74711e-07	-2.49012	0.005	0.012	0.0170096	0	Kntc1
4.12771e-12	-2.50549	0.006	0.018	8.02675e-08	0	Tom1l1
3.34368e-26	-2.50739	0.014	0.043	6.50212e-22	0	Tmem88
4.63535e-38	-2.5086	0.052	0.103	9.01391e-34	0	Dusp10
9.49747e-59	-2.51701	0.044	0.111	1.84688e-54	0	Dusp5
9.03064e-08	-2.53064	0.006	0.014	0.0017561	0	Lgr4
1.58602e-08	-2.54146	0.009	0.019	0.000308417	0	Arhgap32
8.0259e-09	-2.54486	0.01	0.021	0.000156072	0	Ldlrad3
1.93887e-50	-2.54491	0.071	0.135	3.77033e-46	0	Gpr132
1.24952e-99	-2.55236	0.159	0.268	2.42983e-95	0	Cdkn1a
3.54729e-155	-2.55679	0.148	0.294	6.89807e-151	0	Adk
4.98802e-12	-2.57249	0.046	0.07	9.6997e-08	0	Pam
1.06491e-41	-2.57846	0.048	0.101	2.07082e-37	0	Rhoc
5.89928e-12	-2.58497	0.016	0.032	1.14717e-07	0	Atp2b4
4.58089e-09	-2.59196	0.01	0.022	8.908e-05	0	Magi1
4.82493e-12	-2.59843	0.008	0.021	9.38256e-08	0	Tnfrsf21
6.91815e-12	-2.61996	0.012	0.028	1.3453e-07	0	Jaml
1.81211e-07	-2.62707	0.007	0.017	0.00352383	0	Fam135a
7.34769e-13	-2.65635	0.016	0.034	1.42883e-08	0	Ank2
1.08747e-44	-2.66554	0.161	0.225	2.1147e-40	0	Vim
1.49652e-45	-2.6711	0.04	0.095	2.91013e-41	0	Camk2n1
1.90215e-11	-2.67703	0.013	0.029	3.69892e-07	0	Dusp3
1.13944e-83	-2.68172	0.045	0.132	2.21575e-79	0	1700016P03Rik
2.42026e-09	-2.68481	0.003	0.012	4.70644e-05	0	Fuom
2.45187e-08	-2.68582	0.006	0.015	0.00047679	0	Erich1
2.31093e-79	-2.71829	0.084	0.174	4.49383e-75	0	Pim3
2.06681e-07	-2.72104	0.007	0.016	0.00401912	0	Clic5
6.84138e-10	-2.74112	0.005	0.015	1.33037e-05	0	Sox6
1.94929e-13	-2.75223	0.009	0.024	3.79059e-09	0	Mpp4
1.03222e-07	-2.75296	0.014	0.025	0.00200726	0	Acp5
6.03605e-21	-2.77991	0.013	0.037	1.17377e-16	0	Cemip2
1.30192e-08	-2.80088	0.009	0.02	0.000253171	0	Cd86
2.05909e-06	-2.80214	0.005	0.011	0.040041	0	Cd247
4.10128e-17	-2.80975	0.011	0.031	7.97535e-13	0	Slamf7
8.69308e-14	-2.81107	0.005	0.019	1.69046e-09	0	Gm42829
1.88245e-28	-2.8136	0.021	0.054	3.66062e-24	0	Stmn1
3.34326e-10	-2.82086	0.003	0.012	6.5013e-06	0	Dnah8
1.0917e-07	-2.84266	0.113	0.086	0.00212292	0	Dmd
9.2747e-77	-2.84275	0.049	0.131	1.80356e-72	0	Csrnp1
1.72516e-34	-2.84368	0.018	0.055	3.35475e-30	0	P4ha2
2.94761e-08	-2.84792	0.003	0.011	0.000573192	0	Acvr1
5.3422e-75	-2.85804	0.082	0.169	1.03884e-70	0	Gadd45b
1.25502e-08	-2.86121	0.003	0.012	0.00024405	0	Upp1
5.89605e-102	-2.88943	0.265	0.363	1.14655e-97	0	Hes1
1.28922e-09	-2.89249	0.002	0.01	2.50702e-05	0	Crybg1
7.67355e-10	-2.8956	0.004	0.013	1.4922e-05	0	Dab2ip
1.16352e-120	-2.90374	0.108	0.228	2.26258e-116	0	Rbfox1
3.02164e-11	-2.91742	0.004	0.014	5.87588e-07	0	Sestd1
6.54495e-85	-2.91991	0.063	0.154	1.27273e-80	0	Gm26532
2.71734e-08	-2.95657	0.004	0.012	0.000528414	0	Lmo7
1.66418e-11	-2.96881	0.003	0.013	3.23617e-07	0	Gm40841
5.89927e-10	-2.97505	0.009	0.022	1.14717e-05	0	Rnase4
5.92648e-07	-2.97857	0.009	0.019	0.0115246	0	Pawr
1.11683e-44	-2.98178	0.02	0.067	2.17178e-40	0	Mir22hg
5.35319e-11	-2.98822	0.005	0.015	1.04098e-06	0	Dennd5b
1.62919e-113	-3.00055	0.394	0.46	3.16812e-109	0	Ube2v2
1.33433e-41	-3.00085	0.026	0.072	2.59474e-37	0	Gstm1
5.61757e-11	-3.00339	0.005	0.016	1.09239e-06	0	Palld
4.45886e-37	-3.00959	0.035	0.081	8.6707e-33	0	Klf2
7.5623e-13	-3.0334	0.005	0.017	1.47056e-08	0	Raph1
2.5091e-07	-3.03577	0.004	0.012	0.0048792	0	Snhg18
1.36978e-14	-3.06669	0.005	0.018	2.66368e-10	0	Tanc1
7.64732e-07	-3.07134	0.003	0.01	0.014871	0	Eps8l2
9.42848e-10	-3.07819	0.003	0.012	1.83346e-05	0	Clca3a1
1.7702e-09	-3.07825	0.002	0.01	3.44233e-05	0	Lrig1
5.38756e-14	-3.08194	0.004	0.016	1.04767e-09	0	Slc25a24
4.53575e-13	-3.08425	0.01	0.026	8.82022e-09	0	Map3k20
8.84603e-47	-3.09972	0.017	0.063	1.7202e-42	0	Fam129b
1.37015e-63	-3.10526	0.035	0.102	2.6644e-59	0	C430002N11Rik
6.02005e-18	-3.1098	0.006	0.023	1.17066e-13	0	Ptgs2
5.2064e-09	-3.12293	0.007	0.017	0.000101244	0	Rbm47
2.84998e-47	-3.1357	0.021	0.069	5.54208e-43	0	Tnfrsf9
1.10986e-49	-3.1383	0.019	0.069	2.15823e-45	0	Pilra
1.38251e-139	-3.14296	0.084	0.218	2.68843e-135	0	Nr4a3
1.41007e-08	-3.14488	0.003	0.011	0.000274202	0	Pygm
5.25602e-88	-3.16329	0.048	0.137	1.02209e-83	0	Gm47599
1.4578e-08	-3.16538	0.009	0.019	0.000283483	0	Fry
4.06616e-15	-3.16872	0.005	0.02	7.90705e-11	0	Pdzd2
1.12417e-10	-3.18123	0.004	0.013	2.18606e-06	0	Farp1
7.17086e-09	-3.18431	0.003	0.01	0.000139445	0	Asb17
1.93572e-158	-3.1978	0.271	0.392	3.76421e-154	0	Nr4a1
9.79107e-15	-3.21942	0.002	0.013	1.90397e-10	0	Igsf5
8.59801e-13	-3.23665	0.005	0.017	1.67197e-08	0	Ackr1
1.54838e-08	-3.27341	0.005	0.014	0.000301098	0	Cd4
4.78556e-20	-3.28785	0.006	0.024	9.306e-16	0	Caly
5.7263e-19	-3.2927	0.004	0.021	1.11354e-14	0	Rasgef1b
7.41022e-33	-3.29435	0.011	0.043	1.44099e-28	0	Rarres1
1.49866e-14	-3.30154	0.018	0.038	2.91429e-10	0	Speer4e
4.08473e-230	-3.30173	0.1	0.287	7.94316e-226	0	Cd9
3.75617e-08	-3.31178	0.003	0.01	0.000730426	0	Agmo
1.83141e-08	-3.3126	0.006	0.015	0.000356136	0	Prdm16
5.30489e-11	-3.3172	0.005	0.016	1.03159e-06	0	Apbb2
2.58445e-14	-3.33049	0.019	0.04	5.02571e-10	0	Timp2
2.4948e-09	-3.33089	0.002	0.01	4.85138e-05	0	Zbtb10
1.67945e-07	-3.33286	0.004	0.012	0.00326586	0	Ccser1
6.76048e-10	-3.34294	0.007	0.018	1.31464e-05	0	Cystm1
6.26441e-11	-3.35704	0.002	0.011	1.21818e-06	0	Robo1
4.90234e-09	-3.36188	0.002	0.01	9.53309e-05	0	Acpp
1.32567e-08	-3.43579	0.002	0.01	0.00025779	0	Prr15l
2.92872e-47	-3.44958	0.023	0.072	5.6952e-43	0	Osm
2.96617e-10	-3.45472	0.002	0.01	5.76802e-06	0	Pclo
5.39386e-09	-3.46039	0.004	0.012	0.000104889	0	Abtb2
2.47695e-149	-3.47359	0.096	0.234	4.81667e-145	0	Fosl2
2.00121e-55	-3.49967	0.012	0.061	3.89155e-51	0	Gm31522
1.56983e-33	-3.51468	0.018	0.054	3.0527e-29	0	Gm49457
7.65055e-12	-3.51559	0.002	0.012	1.48773e-07	0	Trim2
1.65909e-12	-3.5163	0.007	0.021	3.22627e-08	0	Asap2
3.45014e-07	-3.52648	0.005	0.012	0.00670914	0	Ctsw
5.73183e-26	-3.52986	0.005	0.028	1.11461e-21	0	Gzmc
1.24145e-08	-3.54766	0.003	0.011	0.000241412	0	Gm12167
8.6513e-12	-3.54933	0.001	0.01	1.68233e-07	0	Nlrc5
8.75632e-35	-3.55233	0.006	0.035	1.70275e-30	0	Socs1
2.1208e-08	-3.56686	0.002	0.01	0.000412411	0	Bcl2a1d
2.14913e-81	-3.57912	0.027	0.104	4.17919e-77	0	Ccl3
7.6277e-08	-3.61928	0.01	0.021	0.00148328	0	Slit3
1.21866e-64	-3.62775	0.015	0.073	2.3698e-60	0	Tmem158
3.57296e-10	-3.63502	0.002	0.011	6.94799e-06	0	Oasl2
2.78404e-16	-3.64078	0.009	0.026	5.41385e-12	0	Ablim1
2.21114e-15	-3.65468	0.008	0.025	4.29978e-11	0	Gm10354
2.17638e-16	-3.66825	0.003	0.018	4.23218e-12	0	Gm43689
1.02055e-13	-3.6739	0.002	0.013	1.98455e-09	0	4933407L21Rik
2.43987e-23	-3.67445	0.004	0.024	4.74457e-19	0	Gpr162
6.29154e-11	-3.68177	0.002	0.011	1.22345e-06	0	Eps8
1.31547e-11	-3.69642	0.002	0.012	2.55807e-07	0	Yes1
5.37239e-11	-3.71149	0.001	0.01	1.04471e-06	0	F11r
1.72704e-15	-3.72285	0.002	0.014	3.3584e-11	0	Pak1
4.07937e-35	-3.75007	0.006	0.037	7.93274e-31	0	Sgk1
5.61666e-13	-3.75655	0.001	0.01	1.09221e-08	0	Tspan15
1.75153e-23	-3.79101	0.004	0.025	3.40603e-19	0	Gm17056
3.43789e-08	-3.80471	0.007	0.017	0.000668533	0	Msrb3
3.08013e-30	-3.80483	0.008	0.036	5.98963e-26	0	Fmnl2
1.91337e-14	-3.80488	0.003	0.016	3.72073e-10	0	Gm17019
4.98313e-07	-3.80834	0.003	0.01	0.00969019	0	Slc12a2
2.26075e-09	-3.82481	0.004	0.013	4.39625e-05	0	Pard3
4.1728e-07	-3.8398	0.006	0.014	0.00811443	0	Dpyd
4.99949e-09	-3.846	0.008	0.019	9.72201e-05	0	Ctsh
2.33616e-06	-3.86547	0.005	0.011	0.0454289	0	Tgfb1i1
7.02378e-33	-3.88905	0.006	0.035	1.36584e-28	0	Hspa1a
4.07764e-09	-3.89763	0.002	0.01	7.92938e-05	0	Sulf2
1.10804e-20	-3.90399	0.003	0.02	2.15469e-16	0	Itsn1
3.78861e-12	-3.92334	0.001	0.011	7.36734e-08	0	Cables1
2.49856e-07	-3.92398	0.003	0.01	0.00485869	0	Cldn3
1.78957e-12	-3.92834	0.003	0.014	3.47999e-08	0	Neo1
2.71901e-07	-3.95698	0.006	0.014	0.00528739	0	Mcpt8
1.74017e-08	-3.95787	0.006	0.016	0.000338394	0	Ptprd
8.89645e-12	-3.9609	0.006	0.018	1.73e-07	0	Ccl1
1.85782e-106	-3.96552	0.035	0.133	3.61272e-102	0	Adamts9
2.03937e-07	-4.01331	0.008	0.017	0.00396575	0	Ctnna3
1.28179e-12	-4.01738	0.002	0.012	2.49256e-08	0	Chmp4c
4.43721e-14	-4.0433	0.002	0.014	8.62861e-10	0	Marcksl1
1.94805e-09	-4.04876	0.003	0.011	3.78818e-05	0	Cdh17
7.66025e-59	-4.05341	0.009	0.058	1.48961e-54	0	Efcc1
1.31433e-25	-4.08178	0.005	0.027	2.55584e-21	0	Dlg2
5.92442e-14	-4.09264	0.001	0.012	1.15206e-09	0	Uaca
1.58667e-08	-4.09665	0.005	0.013	0.000308544	0	Pls1
3.00639e-10	-4.0996	0.002	0.01	5.84623e-06	0	Osbpl6
9.6041e-13	-4.10406	0.001	0.01	1.86761e-08	0	Slco1c1
2.24e-11	-4.11975	0.001	0.01	4.3559e-07	0	Elf3
1.35767e-20	-4.12753	0.003	0.02	2.64012e-16	0	Gnaz
2.92726e-110	-4.13207	0.031	0.129	5.69235e-106	0	Cyp26a1
1.07637e-33	-4.14317	0.01	0.042	2.0931e-29	0	Pde4b
3.16289e-09	-4.15104	0.003	0.011	6.15056e-05	0	Sh3pxd2a
3.38773e-09	-4.19189	0.002	0.01	6.58778e-05	0	Tm4sf20
1.18644e-06	-4.19474	0.004	0.011	0.0230714	0	Tm4sf5
2.0367e-51	-4.21604	0.006	0.049	3.96056e-47	0	Lag3
3.90498e-14	-4.22466	0.002	0.013	7.59363e-10	0	Rps6ka2
8.46399e-10	-4.26279	0.002	0.01	1.64591e-05	0	Ugt2b34
1.51512e-41	-4.26409	0.005	0.039	2.9463e-37	0	Samd11
3.68373e-11	-4.27749	0.012	0.026	7.16339e-07	0	Ctss
1.37437e-25	-4.29999	0.003	0.024	2.67261e-21	0	Gcsam
7.1414e-10	-4.3045	0.004	0.014	1.38872e-05	0	Vil1
4.1243e-12	-4.30642	0.003	0.013	8.02012e-08	0	Ppp1r16b
1.43381e-30	-4.30688	0.005	0.031	2.78818e-26	0	Vegfa
8.81999e-15	-4.31093	0.004	0.018	1.71513e-10	0	Bmpr1a
8.86552e-39	-4.31844	0.002	0.032	1.72399e-34	0	Dse
1.69866e-11	-4.32998	0.004	0.015	3.30322e-07	0	Ghr
9.85741e-10	-4.33616	0.002	0.01	1.91687e-05	0	Anxa13
2.8612e-11	-4.34496	0.002	0.01	5.5639e-07	0	Hpgd
5.37792e-12	-4.34977	0.001	0.011	1.04579e-07	0	Ephx1
1.27781e-07	-4.35338	0.006	0.014	0.00248483	0	Ifi27l2b
5.20943e-57	-4.36451	0.006	0.052	1.01303e-52	0	Arhgef28
2.39425e-16	-4.37207	0.07	0.042	4.65587e-12	0	Zg16
6.77582e-11	-4.38869	0.001	0.01	1.31763e-06	0	Zfyve9
1.28986e-22	-4.40308	0.003	0.021	2.50826e-18	0	Gm17268
4.03225e-09	-4.40636	0.002	0.01	7.84112e-05	0	Otc
8.07993e-16	-4.4112	0.001	0.013	1.57122e-11	0	Plcxd2
9.54883e-08	-4.42271	0.006	0.014	0.00185686	0	Phgr1
2.01136e-10	-4.43239	0.002	0.011	3.9113e-06	0	Calml4
7.62732e-14	-4.4361	0.003	0.014	1.48321e-09	0	Cd160
1.17673e-21	-4.46397	0.006	0.027	2.28827e-17	0	Klf4
1.67051e-10	-4.48769	0.001	0.01	3.24847e-06	0	Rflnb
6.92042e-09	-4.50343	0.004	0.013	0.000134575	0	Ckmt1
2.52911e-10	-4.50706	0.002	0.01	4.91811e-06	0	Stard13
6.17332e-32	-4.51159	0.004	0.031	1.20046e-27	0	Lsmem1
8.27716e-15	-4.51445	0.003	0.015	1.60958e-10	0	Rin2
1.28734e-89	-4.51878	0.013	0.087	2.50335e-85	0	Nr4a2
5.23512e-14	-4.51904	0.003	0.015	1.01802e-09	0	Gm9758
2.47417e-188	-4.54855	0.04	0.193	4.81127e-184	0	Ccl4
2.89373e-106	-4.5557	0.083	0.191	5.62715e-102	0	Cma1
5.48245e-12	-4.57811	0.001	0.01	1.06612e-07	0	Myo1a
8.4942e-11	-4.58969	0.002	0.011	1.65178e-06	0	Lck
4.3334e-13	-4.60578	0.002	0.013	8.42673e-09	0	Gipc2
5.47457e-16	-4.60697	0	0.012	1.06458e-11	0	Smad3
9.26282e-17	-4.61917	0.004	0.018	1.80125e-12	0	Ifi30
6.99757e-24	-4.62143	0.002	0.02	1.36075e-19	0	Cd38
2.28387e-13	-4.62219	0.001	0.011	4.44122e-09	0	Dach1
4.44825e-11	-4.63434	0.003	0.013	8.65007e-07	0	Sult1d1
3.13883e-15	-4.65122	0.003	0.016	6.10377e-11	0	Dsp
1.85895e-07	-4.65539	0.004	0.012	0.00361491	0	Cacna2d1
3.00324e-11	-4.65869	0.001	0.01	5.8401e-07	0	Myo5b
1.1566e-12	-4.66879	0.002	0.012	2.24912e-08	0	Epb41l3
5.71509e-12	-4.67283	0.003	0.013	1.11136e-07	0	Cldn34c1
2.33776e-10	-4.67794	0.03	0.048	4.546e-06	0	Apoe
5.00964e-11	-4.707	0.003	0.012	9.74174e-07	0	Adh1
3.19889e-47	-4.71081	0.007	0.046	6.22056e-43	0	Gm17276
2.35978e-13	-4.71435	0.002	0.012	4.58883e-09	0	Ifi27l2a
2.91406e-38	-4.71659	0.003	0.033	5.66669e-34	0	Bmp7
1.14645e-12	-4.74031	0.001	0.011	2.22938e-08	0	Cdc42ep5
7.7594e-07	-4.75278	0.003	0.01	0.0150889	0	Clec2h
1.1256e-205	-4.76055	0.027	0.182	2.18885e-201	0	Ndrg1
5.13186e-09	-4.76072	0.007	0.017	9.97942e-05	0	Krt8
1.05558e-40	-4.77294	0.005	0.039	2.05269e-36	0	Camk2d
1.74764e-20	-4.774	0.003	0.02	3.39846e-16	0	Chpt1
3.85873e-11	-4.77818	0.003	0.013	7.50368e-07	0	Gimap4
1.46485e-08	-4.77968	0.005	0.013	0.000284854	0	Cldn7
5.42712e-08	-4.78961	0.008	0.018	0.00105536	0	Pigr
1.53982e-16	-4.80484	0.004	0.019	2.99433e-12	0	Rbfox2
4.74881e-14	-4.80787	0.002	0.013	9.23453e-10	0	Ipcef1
8.43591e-42	-4.80904	0.003	0.036	1.64045e-37	0	Snx9
1.57837e-09	-4.82174	0.003	0.012	3.06929e-05	0	Fbn1
3.05973e-14	-4.82294	0.001	0.011	5.94995e-10	0	Bcl11b
1.1397e-13	-4.87363	0.001	0.01	2.21625e-09	0	Misp
1.02895e-138	-4.91129	0.009	0.113	2.00089e-134	0	Sik1
5.61536e-24	-4.91406	0.003	0.023	1.09196e-19	0	Anxa2
2.81746e-09	-4.91729	0.006	0.015	5.47884e-05	0	Hdac9
6.03672e-12	-4.92058	0.001	0.01	1.1739e-07	0	Zcchc14
3.01612e-11	-4.9655	0.002	0.011	5.86514e-07	0	Shroom3
1.00608e-11	-4.97843	0.001	0.01	1.95642e-07	0	Hnf4a
8.7723e-13	-4.99816	0.001	0.011	1.70586e-08	0	Hbegf
4.58574e-219	-5.03577	0.015	0.172	8.91742e-215	0	Cadm1
1.82502e-17	-5.04788	0.001	0.014	3.54892e-13	0	Zfp326
1.81837e-19	-5.05639	0.001	0.015	3.536e-15	0	Lgals7
2.73756e-230	-5.07909	0.026	0.195	5.32346e-226	0	Cd3e
1.00514e-11	-5.08297	0.001	0.01	1.95459e-07	0	A1cf
3.64021e-12	-5.09754	0.001	0.011	7.07875e-08	0	Fbp2
1.4479e-12	-5.09776	0.001	0.01	2.81558e-08	0	Cyp2j6
7.23085e-57	-5.09886	0.003	0.047	1.40611e-52	0	Plaur
1.62708e-12	-5.12838	0.001	0.01	3.16402e-08	0	Camk4
4.17275e-11	-5.13901	0.002	0.011	8.11433e-07	0	Sult1b1
8.39099e-14	-5.1456	0.001	0.012	1.63171e-09	0	Tead1
5.30733e-126	-5.1925	0.03	0.139	1.03206e-121	0	Tpsb2
1.04679e-13	-5.20207	0.002	0.014	2.03559e-09	0	Mgst1
7.20226e-21	-5.20446	0.003	0.021	1.40055e-16	0	Tox
6.74481e-27	-5.22623	0.001	0.022	1.31159e-22	0	Cd55
3.54699e-12	-5.23101	0.002	0.012	6.89748e-08	0	Hnf4g
4.78891e-12	-5.23705	0.002	0.011	9.31252e-08	0	Cacnb2
1.20501e-26	-5.24353	0.011	0.038	2.34327e-22	0	Igha
8.65748e-15	-5.24931	0.001	0.011	1.68353e-10	0	Kitl
7.3789e-14	-5.2523	0.001	0.012	1.4349e-09	0	Plau
4.62537e-37	-5.25991	0.003	0.032	8.99449e-33	0	Tpm4
6.42774e-18	-5.28021	0.015	0.037	1.24994e-13	0	Cald1
2.64159e-12	-5.3118	0.004	0.015	5.13683e-08	0	Myom1
4.44072e-16	-5.3141	0.003	0.016	8.63543e-12	0	Id1
1.02543e-28	-5.32907	0.003	0.026	1.99405e-24	0	Calca
3.52244e-20	-5.35553	0.004	0.022	6.84973e-16	0	Rbp1
6.86345e-13	-5.37887	0.001	0.01	1.33467e-08	0	Frk
5.16783e-18	-5.39214	0.001	0.014	1.00494e-13	0	Cdc42bpb
1.62614e-15	-5.42028	0.001	0.013	3.16219e-11	0	Ptprk
2.65089e-16	-5.43342	0.003	0.017	5.15492e-12	0	Mecom
1.44522e-50	-5.45553	0.001	0.038	2.81037e-46	0	Krt4
4.82203e-13	-5.47936	0.001	0.01	9.37691e-09	0	Tspan7
1.39665e-06	-5.48978	0.004	0.011	0.0271593	0	Apob
5.34161e-14	-5.50492	0.002	0.013	1.03873e-09	0	Crip2
1.45094e-11	-5.50576	0.002	0.012	2.82151e-07	0	Ikzf3
6.05778e-20	-5.55067	0.001	0.016	1.178e-15	0	St3gal6
1.13283e-11	-5.58093	0.004	0.014	2.2029e-07	0	Gpc6
1.78844e-11	-5.59165	0.001	0.01	3.4778e-07	0	Plbd1
2.13397e-14	-5.62534	0	0.01	4.14972e-10	0	Tnfrsf11a
1.1343e-15	-5.64516	0	0.011	2.20576e-11	0	Mtus1
4.94507e-15	-5.64578	0.001	0.011	9.61619e-11	0	Npas2
1.11607e-15	-5.64627	0	0.011	2.17031e-11	0	Nectin3
4.56168e-20	-5.65498	0.001	0.017	8.87064e-16	0	Mical2
4.82859e-22	-5.6641	0.002	0.018	9.38968e-18	0	Tcf7l2
3.93341e-182	-5.6725	0.007	0.136	7.64892e-178	0	Smpx
4.06567e-15	-5.67422	0	0.011	7.9061e-11	0	Eps8l3
3.03523e-29	-5.68652	0.003	0.026	5.90231e-25	0	Nfib
1.12718e-13	-5.74565	0	0.01	2.19192e-09	0	Tnfrsf1a
2.26943e-14	-5.75114	0.001	0.012	4.41313e-10	0	Mrvi1
1.00832e-18	-5.79095	0.002	0.017	1.96078e-14	0	Atp8b1
9.21466e-16	-5.80527	0	0.011	1.79188e-11	0	Shtn1
1.89173e-14	-5.85543	0.001	0.013	3.67865e-10	0	Setbp1
5.22428e-84	-5.86869	0.002	0.063	1.01591e-79	0	Fyb2
1.57532e-17	-5.88593	0.001	0.013	3.06336e-13	0	Nav1
1.80039e-15	-5.89532	0.003	0.016	3.50104e-11	0	Rbms3
1.23348e-57	-5.90013	0.002	0.044	2.39863e-53	0	Pstpip2
4.85064e-17	-5.92371	0	0.012	9.43255e-13	0	Gramd3
5.61072e-27	-6.01267	0.004	0.026	1.09106e-22	0	Rbpms
3.13089e-37	-6.01833	0.001	0.029	6.08832e-33	0	Gnai1
0	-6.06754	0.051	0.288	0	0	Isg15
1.81633e-16	-6.0831	0.002	0.014	3.53204e-12	0	Cnn3
9.40347e-35	-6.09534	0	0.025	1.8286e-30	0	Elovl7
5.14039e-19	-6.13741	0.001	0.016	9.996e-15	0	Tmem176b
1.90389e-22	-6.15826	0.001	0.018	3.70231e-18	0	Irf8
5.31999e-18	-6.19714	0.001	0.013	1.03453e-13	0	Gata6
4.90594e-12	-6.19775	0.002	0.012	9.5401e-08	0	Efna5
5.52874e-111	-6.21669	0.004	0.086	1.07512e-106	0	Slco2b1
1.35421e-15	-6.27401	0.001	0.013	2.6334e-11	0	Itgb5
5.57246e-18	-6.2776	0.002	0.015	1.08362e-13	0	Pcsk5
1.82936e-13	-6.28971	0.001	0.011	3.55737e-09	0	B3galt1
3.89495e-17	-6.31901	0.001	0.014	7.57411e-13	0	Lrp1
8.42476e-17	-6.32353	0	0.012	1.63828e-12	0	Dock1
2.56439e-12	-6.40231	0.001	0.01	4.98672e-08	0	Cavin1
1.2072e-18	-6.41597	0.001	0.014	2.34751e-14	0	Sash1
4.78048e-19	-6.4255	0.002	0.017	9.29612e-15	0	Igfbp5
3.70627e-14	-6.43416	0	0.01	7.20721e-10	0	Parva
2.96349e-68	-6.44447	0.001	0.05	5.76279e-64	0	Gm48719
4.3147e-16	-6.50786	0	0.011	8.39036e-12	0	Tnfaip2
7.11775e-15	-6.54365	0	0.011	1.38412e-10	0	Ncald
9.5465e-21	-6.57889	0	0.015	1.85641e-16	0	Vav3
1.08669e-232	-6.58909	0.006	0.164	2.11318e-228	0	Socs2
3.9312e-17	-6.61296	0	0.012	7.64462e-13	0	Tmem176a
4.23238e-18	-6.64149	0	0.013	8.23028e-14	0	Gstm2
1.84132e-17	-6.6472	0	0.012	3.58063e-13	0	Nlrp3
5.60654e-20	-6.65774	0.009	0.03	1.09025e-15	0	Tpsab1
1.36756e-26	-6.69482	0.002	0.022	2.65936e-22	0	Itga1
8.21911e-29	-6.73977	0.002	0.024	1.59829e-24	0	Actn1
2.65197e-19	-6.75276	0	0.014	5.15702e-15	0	Nap1l5
3.69458e-45	-6.76021	0.002	0.036	7.18449e-41	0	Atf3
6.14722e-37	-6.78207	0.002	0.029	1.19539e-32	0	App
5.79339e-15	-6.83896	0	0.011	1.12658e-10	0	Mertk
1.83071e-15	-6.88965	0	0.011	3.56e-11	0	Tmem65
2.25749e-27	-6.92001	0.002	0.023	4.38992e-23	0	Cped1
9.62218e-23	-6.92353	0.001	0.019	1.87113e-18	0	Map1b
1.85187e-20	-6.92594	0	0.014	3.60115e-16	0	Dusp8
3.96776e-274	-6.98618	0.01	0.194	7.71571e-270	0	Gzmb
4.28562e-18	-7.00758	0.008	0.027	8.33383e-14	0	Igkc
5.75144e-22	-7.02734	0.002	0.019	1.11843e-17	0	Sgcd
3.90537e-19	-7.04516	0	0.014	7.59438e-15	0	Fat1
6.22905e-21	-7.08734	0.002	0.018	1.2113e-16	0	Serpine2
1.30756e-17	-7.11163	0.001	0.013	2.54267e-13	0	Nkg7
2.33239e-16	-7.11491	0.001	0.014	4.53556e-12	0	Limch1
2.57229e-22	-7.12495	0.001	0.018	5.00208e-18	0	Fstl1
3.99142e-56	-7.12538	0.002	0.043	7.76171e-52	0	Lgals1
5.194e-28	-7.15361	0.001	0.021	1.01003e-23	0	Pdlim1
3.43898e-13	-7.17446	0.001	0.011	6.68744e-09	0	Itgbl1
5.43933e-17	-7.18133	0.001	0.013	1.05773e-12	0	Dlc1
3.71327e-17	-7.25462	0	0.012	7.22082e-13	0	Plpp1
2.92043e-18	-7.36003	0	0.013	5.67907e-14	0	Gas6
4.08373e-14	-7.36652	0.001	0.011	7.94122e-10	0	Pdgfd
1.57115e-17	-7.39639	0	0.013	3.05527e-13	0	Zbtb16
0	-7.43849	0.012	0.232	0	0	Ccl2
7.98452e-15	-7.46992	0	0.01	1.55267e-10	0	Tcf7l1
1.41573e-19	-7.5203	0	0.014	2.75303e-15	0	4930455G09Rik
6.83134e-144	-7.5352	0.002	0.102	1.32842e-139	0	Bach2
1.1023e-25	-7.58376	0	0.018	2.14353e-21	0	Tgm2
3.75056e-38	-7.60588	0.002	0.031	7.29335e-34	0	Csrp2
4.89381e-20	-7.64399	0	0.014	9.5165e-16	0	Cd24a
1.85187e-27	-7.65067	0.001	0.021	3.60115e-23	0	Tns1
5.13909e-31	-7.68297	0.001	0.023	9.99347e-27	0	Sdc4
5.97693e-31	-7.69976	0.001	0.024	1.16227e-26	0	Mylk
1.85872e-28	-7.77992	0.002	0.024	3.61447e-24	0	Pcdh7
3.24716e-49	-7.79533	0	0.035	6.31443e-45	0	Ramp3
1.22843e-19	-7.82988	0.001	0.015	2.3888e-15	0	Ltbp1
1.37625e-26	-7.88395	0.001	0.021	2.67626e-22	0	Tpm2
4.50504e-306	-7.9436	0.013	0.216	8.7605e-302	0	Hdc
4.99273e-20	-7.94938	0.001	0.015	9.70887e-16	0	Fn1
2.10931e-17	-7.95026	0.006	0.024	4.10176e-13	0	Cd74
8.51936e-28	-8.05521	0	0.02	1.65668e-23	0	Mrgprb2
3.48446e-23	-8.19976	0	0.016	6.77589e-19	0	Hip1
3.26481e-17	-8.23765	0.001	0.013	6.34876e-13	0	H2-Eb1
3.88138e-24	-8.31659	0.001	0.018	7.54773e-20	0	Ogn
4.26787e-15	-8.32707	0	0.01	8.2993e-11	0	Egfr
2.88134e-18	-8.36715	0	0.013	5.60306e-14	0	Rcan2
1.8872e-15	-8.52023	0	0.011	3.66984e-11	0	Sulf1
4.77002e-15	-8.52108	0	0.011	9.27578e-11	0	Nupr1
4.02218e-20	-8.54133	0.002	0.017	7.82154e-16	0	H2-Aa
3.04269e-27	-8.61713	0	0.019	5.91681e-23	0	Fmo2
9.49609e-143	-8.66174	0.001	0.099	1.84661e-138	0	Chst1
6.37122e-14	-8.75532	0	0.01	1.23895e-09	0	Sparcl1
1.41045e-24	-8.76106	0	0.017	2.74277e-20	0	Mef2c
3.35024e-19	-8.81595	0	0.013	6.51487e-15	0	Rnd3
3.54888e-18	-8.82625	0	0.013	6.90116e-14	0	Ebf1
2.75443e-18	-8.8503	0	0.013	5.35627e-14	0	Ccn3
1.34768e-35	-8.95151	0	0.025	2.6207e-31	0	Cd81
1.31685e-18	-9.03711	0	0.013	2.56074e-14	0	Plpp3
1.54051e-28	-9.09516	0.002	0.024	2.99567e-24	0	Myh11
3.324e-23	-9.1978	0	0.016	6.46385e-19	0	Cpe
3.99075e-18	-9.20377	0	0.012	7.76042e-14	0	Lmod1
2.0339e-15	-9.35411	0	0.01	3.95511e-11	0	Col18a1
1.05537e-20	-9.38612	0	0.014	2.05228e-16	0	Ccn1
7.51969e-19	-9.38719	0	0.013	1.46228e-14	0	Nox4
9.69272e-16	-9.42264	0	0.01	1.88485e-11	0	Ptgis
5.34978e-17	-9.45592	0	0.012	1.04032e-12	0	Ncam1
1.64499e-21	-9.47115	0	0.015	3.19885e-17	0	Fbln5
1.35178e-16	-9.47844	0	0.011	2.62866e-12	0	Cfh
3.99169e-18	-9.57187	0	0.012	7.76223e-14	0	Postn
9.69272e-16	-9.67809	0	0.01	1.88485e-11	0	Clu
2.86654e-17	-9.71685	0	0.011	5.57427e-13	0	Rhoj
9.46802e-29	-9.73812	0.001	0.021	1.84115e-24	0	Itga8
2.13964e-18	-9.75942	0	0.012	4.16074e-14	0	Serpinh1
1.51952e-16	-9.77308	0	0.011	2.95485e-12	0	Cav1
1.43059e-20	-9.8695	0	0.014	2.78192e-16	0	Lmcd1
2.78314e-19	-9.91222	0	0.013	5.4121e-15	0	Col4a1
1.13458e-21	-9.93624	0	0.015	2.20631e-17	0	Col3a1
1.30726e-31	-10.042	0	0.023	2.54209e-27	0	Bgn
5.94261e-38	-10.1548	0.001	0.028	1.1556e-33	0	Igfbp7
9.42745e-18	-10.1558	0	0.012	1.83326e-13	0	Igfbp4
3.00497e-20	-10.1693	0	0.014	5.84347e-16	0	Sod3
3.01343e-27	-10.2036	0	0.019	5.85992e-23	0	Hspb1
7.03413e-19	-10.2502	0	0.013	1.36786e-14	0	Col1a2
2.57546e-18	-10.2612	0	0.012	5.00823e-14	0	Sost
8.22121e-29	-10.345	0	0.02	1.5987e-24	0	Fblim1
4.14856e-30	-10.3736	0	0.021	8.06728e-26	0	Cd200
1.25147e-25	-10.3802	0	0.018	2.43361e-21	0	Ccn2
4.03838e-24	-10.383	0	0.016	7.85304e-20	0	Fhl1
7.33983e-22	-10.582	0	0.015	1.4273e-17	0	Cnn1
6.74911e-100	-10.6139	0	0.07	1.31243e-95	0	Pmp22
1.78789e-34	-10.6547	0	0.024	3.47673e-30	0	Timp3
2.76349e-34	-10.9316	0.001	0.026	5.37389e-30	0	Tagln
5.98644e-27	-11.0751	0	0.018	1.16412e-22	0	Eln
3.30815e-36	-11.6646	0	0.025	6.43303e-32	0	Sparc
5.23108e-34	-11.7811	0	0.024	1.01724e-29	0	Tm4sf1
3.64091e-37	-11.9046	0	0.026	7.08011e-33	0	Mgp
4.09393e-34	-11.9418	0.001	0.026	7.96106e-30	0	Acta2
4.10486e-33	-12.089	0	0.023	7.98231e-29	0	Myl9
6.54314e-51	1.52515	0.095	0.04	1.27238e-46	1	1700016D06Rik
4.10368e-11	1.3935	0.028	0.013	7.98002e-07	1	Grik3
8.17542e-17	1.27326	0.046	0.023	1.58979e-12	1	Gm46563
1.72291e-09	1.22499	0.336	0.304	3.35037e-05	1	Cma2
3.9238e-33	1.1996	0.13	0.076	7.63022e-29	1	Inka1
6.61224e-98	1.19134	0.307	0.174	1.28582e-93	1	H19
1.44645e-90	1.17416	0.304	0.183	2.81277e-86	1	Rpl10-ps3
1.00381e-07	1.1741	0.023	0.012	0.00195201	1	Ddx3y
7.77623e-30	1.09301	0.13	0.079	1.51217e-25	1	Gm14164
1.20996e-06	1.07638	0.024	0.014	0.0235288	1	Bc1
3.63189e-12	1.0655	0.053	0.031	7.06257e-08	1	AC154200.1
7.56829e-14	1.00752	0.08	0.052	1.47173e-09	1	Apol9a
1.2231e-21	-1.00014	0.076	0.131	2.37845e-17	1	Fbxo30
1.53625e-24	-1.00044	0.073	0.131	2.98738e-20	1	Zfp951
9.47421e-65	-1.0006	0.389	0.51	1.84235e-60	1	Zmat4
2.73592e-24	-1.00076	0.07	0.127	5.32026e-20	1	6720427I07Rik
4.8141e-38	-1.00718	0.16	0.254	9.3615e-34	1	Arl5b
3.68105e-49	-1.00742	0.272	0.387	7.15817e-45	1	Fyn
6.54421e-134	-1.00796	0.506	0.667	1.27259e-129	1	Arih1
1.51651e-19	-1.00974	0.116	0.172	2.949e-15	1	Trps1
1.05375e-19	-1.00984	0.094	0.148	2.04913e-15	1	Srgap2
2.41379e-09	-1.01011	0.019	0.038	4.69386e-05	1	Syngap1
5.89253e-23	-1.01212	0.103	0.163	1.14586e-18	1	Shroom4
8.87721e-08	-1.01267	0.018	0.034	0.00172626	1	Cfap43
5.12149e-34	-1.01531	0.147	0.234	9.95925e-30	1	Sec24a
2.68461e-83	-1.01533	0.301	0.462	5.22048e-79	1	Cblb
2.40027e-16	-1.01625	0.047	0.086	4.66757e-12	1	Mlh1
1.90613e-15	-1.01672	0.03	0.062	3.70666e-11	1	Mirt1
1.10375e-14	-1.01804	0.041	0.075	2.14636e-10	1	D630033O11Rik
2.49298e-08	-1.02052	0.018	0.035	0.000484784	1	Zmiz1os1
2.66111e-191	-1.02121	0.761	0.822	5.17479e-187	1	Slc8a1
6.2859e-124	-1.02177	0.542	0.693	1.22236e-119	1	Spag9
4.36776e-57	-1.02229	0.228	0.357	8.49355e-53	1	Exoc6b
2.06703e-19	-1.02245	0.098	0.152	4.01954e-15	1	2700097O09Rik
1.01131e-10	-1.0227	0.028	0.053	1.9666e-06	1	Gm48678
6.16257e-23	-1.02317	0.105	0.167	1.19837e-18	1	Epm2aip1
6.37379e-82	-1.02326	0.384	0.539	1.23945e-77	1	Myo1e
4.64179e-29	-1.02438	0.17	0.25	9.02642e-25	1	CAAA01118383.1
1.14171e-78	-1.02513	0.288	0.444	2.22018e-74	1	Fars2
1.2792e-15	-1.02517	0.027	0.058	2.48754e-11	1	1700109H08Rik
9.35882e-23	-1.02547	0.086	0.144	1.81992e-18	1	Vwa8
1.23611e-12	-1.02589	0.042	0.073	2.40374e-08	1	Fancc
9.21883e-18	-1.02974	0.046	0.087	1.79269e-13	1	Gm16093
1.79709e-11	-1.02983	0.046	0.076	3.49463e-07	1	Rasa3
1.15262e-16	-1.03127	0.061	0.103	2.24138e-12	1	Zc3h12c
2.04246e-06	-1.03165	0.028	0.044	0.0397177	1	Sox5os4
2.37293e-09	-1.03191	0.034	0.057	4.6144e-05	1	Hspa1b
3.12763e-10	-1.03197	0.039	0.065	6.08199e-06	1	Mrtfb
1.38762e-41	-1.03246	0.292	0.392	2.69836e-37	1	Btg2
6.61725e-18	-1.03492	0.051	0.094	1.28679e-13	1	Cpeb2
4.92063e-12	-1.03519	0.047	0.078	9.56866e-08	1	Etl4
3.51139e-08	-1.0353	0.037	0.059	0.000682825	1	Efnb2
9.25305e-69	-1.03579	0.235	0.377	1.79935e-64	1	Itpkb
1.92826e-76	-1.03674	0.287	0.44	3.74969e-72	1	Btaf1
5.9458e-66	-1.03719	0.258	0.396	1.15622e-61	1	Braf
9.16454e-80	-1.03938	0.258	0.421	1.78214e-75	1	Tmtc2
1.22643e-10	-1.04043	0.084	0.118	2.38491e-06	1	Pard3b
1.49806e-06	-1.04072	0.017	0.031	0.0291314	1	Tenm4
1.62869e-113	-1.0415	0.461	0.617	3.16715e-109	1	Gab2
8.81218e-95	-1.04253	0.328	0.501	1.71362e-90	1	Arid1b
1.10386e-12	-1.04253	0.018	0.042	2.14657e-08	1	Fgr
2.09236e-11	-1.04281	0.033	0.06	4.06881e-07	1	Kcnip1
2.60299e-23	-1.04289	0.251	0.314	5.06177e-19	1	Fhit
5.09431e-35	-1.046	0.147	0.233	9.9064e-31	1	Vegfc
4.58682e-07	-1.04699	0.024	0.041	0.00891954	1	Mast2
2.14345e-13	-1.04721	0.234	0.282	4.16816e-09	1	Maob
4.85617e-49	-1.05165	0.267	0.38	9.44332e-45	1	Nfia
1.63997e-61	-1.05267	0.418	0.543	3.18908e-57	1	Gm20186
6.11807e-15	-1.05396	0.037	0.071	1.18972e-10	1	Prxl2a
1.58437e-50	-1.05432	0.318	0.424	3.08096e-46	1	Wwox
3.62938e-51	-1.05579	0.211	0.327	7.05769e-47	1	Myo1d
3.15062e-110	-1.05706	0.405	0.57	6.12669e-106	1	Psd3
3.1542e-11	-1.05717	0.07	0.105	6.13365e-07	1	Ccl25
9.16863e-29	-1.05839	0.173	0.254	1.78293e-24	1	Ece1
1.52544e-47	-1.05908	0.189	0.3	2.96637e-43	1	Kat6b
1.74902e-06	-1.05968	0.049	0.069	0.0340114	1	4921511C10Rik
1.68673e-37	-1.0605	0.133	0.223	3.28002e-33	1	Ppm1h
1.83977e-59	-1.06302	0.514	0.573	3.57761e-55	1	Plcb1
1.13273e-34	-1.0654	0.137	0.222	2.2027e-30	1	Tbc1d8
4.11818e-66	-1.06717	0.18	0.318	8.00822e-62	1	Rptor
5.34484e-31	-1.06727	0.078	0.148	1.03936e-26	1	Trak1
1.41024e-06	-1.06992	0.034	0.052	0.0274236	1	Gpc5
1.65794e-21	-1.07075	0.063	0.114	3.22402e-17	1	Gm20732
2.17665e-120	-1.07154	0.455	0.613	4.23271e-116	1	Fbxl17
5.74795e-55	-1.07179	0.377	0.488	1.11775e-50	1	Itga9
8.76688e-07	-1.07211	0.009	0.02	0.0170481	1	Slc1a1
4.0411e-120	-1.07221	0.539	0.657	7.85833e-116	1	Dip2c
5.14648e-38	-1.07347	0.181	0.275	1.00078e-33	1	Sugct
1.07708e-23	-1.07434	0.079	0.136	2.09449e-19	1	Tmem67
7.28885e-92	-1.07522	0.558	0.65	1.41739e-87	1	Pde3a
1.86997e-06	-1.07922	0.01	0.021	0.0363635	1	Fam160a2
4.93035e-07	-1.0793	0.018	0.033	0.00958757	1	Unc13b
6.10555e-172	-1.08001	0.805	0.849	1.18728e-167	1	Nfkb1
3.23547e-27	-1.0804	0.114	0.184	6.2917e-23	1	Rfx3
1.50027e-134	-1.08144	0.537	0.67	2.91742e-130	1	9530026P05Rik
2.83277e-12	-1.08288	0.026	0.052	5.5086e-08	1	Sntg1
3.57353e-57	-1.08368	0.84	0.846	6.94909e-53	1	Junb
2.19758e-12	-1.08398	0.045	0.076	4.27341e-08	1	Simc1
7.79144e-10	-1.08648	0.022	0.042	1.51512e-05	1	Prkab2
2.23836e-06	-1.08668	0.008	0.019	0.0435272	1	Galns
2.6945e-37	-1.08757	0.137	0.225	5.23972e-33	1	Relb
3.78248e-37	-1.08773	0.206	0.297	7.35541e-33	1	Diaph2
3.29679e-36	-1.08806	0.135	0.224	6.41093e-32	1	Txndc11
8.22895e-64	-1.09031	0.192	0.329	1.6002e-59	1	Snx29
9.69802e-08	-1.0908	0.012	0.026	0.00188588	1	Arhgef18
1.13967e-09	-1.09302	0.036	0.06	2.2162e-05	1	Zswim4
3.13651e-07	-1.09325	0.008	0.02	0.00609927	1	L1cam
3.66617e-18	-1.09488	0.045	0.086	7.12924e-14	1	Inpp4a
4.82321e-25	-1.09511	0.07	0.128	9.37922e-21	1	Tek
3.0877e-35	-1.09536	0.099	0.179	6.00435e-31	1	Etv3
6.6197e-11	-1.09562	0.018	0.039	1.28727e-06	1	Stag3
2.00898e-100	-1.09775	0.316	0.49	3.90666e-96	1	Msi2
7.37903e-14	-1.09877	0.381	0.409	1.43493e-09	1	Lsamp
1.30164e-67	-1.09965	0.274	0.42	2.53118e-63	1	Foxo3
1.12006e-14	-1.10065	0.035	0.067	2.17806e-10	1	Ptk2
1.33184e-20	-1.10114	0.05	0.096	2.5899e-16	1	Slc20a2
9.11156e-17	-1.10149	0.092	0.139	1.77183e-12	1	Gch1
7.16091e-31	-1.10207	0.083	0.155	1.39251e-26	1	4930471E19Rik
1.44421e-107	-1.10286	0.371	0.532	2.80841e-103	1	Lrba
2.81045e-100	-1.10303	0.325	0.5	5.4652e-96	1	Etv6
6.32732e-19	-1.10435	0.37	0.427	1.23041e-14	1	Cebpb
1.40249e-286	-1.10529	0.795	0.872	2.72728e-282	1	Camk1d
1.25222e-11	-1.10587	0.065	0.099	2.43507e-07	1	Sh3rf1
3.78951e-77	-1.11225	0.305	0.452	7.36909e-73	1	Dleu2
1.24843e-32	-1.11255	0.086	0.161	2.42769e-28	1	Cyth1
1.29037e-08	-1.11343	0.02	0.038	0.000250926	1	Col20a1
2.29011e-39	-1.11473	0.111	0.2	4.45334e-35	1	Il31ra
3.17058e-34	-1.11503	0.086	0.162	6.16551e-30	1	Anks1
3.70799e-53	-1.11638	0.391	0.5	7.21056e-49	1	Zfp36l1
4.21988e-08	-1.11661	0.017	0.034	0.000820598	1	Wdr25
4.20537e-79	-1.11689	0.255	0.408	8.17776e-75	1	Arhgap26
8.63442e-11	-1.11714	0.043	0.071	1.67905e-06	1	Cobll1
2.99514e-306	-1.11831	0.908	0.897	5.82435e-302	1	Lrmda
9.4839e-09	-1.11927	0.012	0.027	0.000184424	1	Gm43848
1.02353e-24	-1.12084	0.102	0.166	1.99036e-20	1	Nabp1
1.22065e-41	-1.12374	0.183	0.28	2.37367e-37	1	Prkn
3.69423e-07	-1.12555	0.015	0.029	0.00718381	1	1700094M23Rik
1.4293e-07	-1.12586	0.008	0.021	0.00277943	1	Gm37529
8.75561e-24	-1.12716	0.1	0.162	1.70262e-19	1	Chka
3.35895e-14	-1.12939	0.029	0.059	6.53181e-10	1	1700030N03Rik
3.69837e-48	-1.1345	0.235	0.351	7.19184e-44	1	Pdlim5
1.16876e-09	-1.13608	0.037	0.062	2.27277e-05	1	Fam114a1
5.91585e-08	-1.13701	0.023	0.04	0.0011504	1	Gm15478
6.80993e-93	-1.13711	0.309	0.471	1.32426e-88	1	Btbd9
1.29532e-136	-1.13711	0.548	0.679	2.51888e-132	1	Sox5
2.08734e-06	-1.13785	0.052	0.073	0.0405905	1	Cpq
1.78669e-10	-1.13793	0.019	0.039	3.47439e-06	1	Zfat
8.72753e-14	-1.13847	0.096	0.136	1.69716e-09	1	Meis2
1.94481e-06	-1.13961	0.013	0.025	0.0378189	1	Amot
6.32287e-77	-1.14056	0.377	0.514	1.22955e-72	1	Crem
1.11958e-07	-1.14219	0.014	0.029	0.00217714	1	Serinc5
7.54926e-07	-1.14328	0.011	0.024	0.0146803	1	Gzmc
1.20077e-28	-1.14462	0.324	0.401	2.33502e-24	1	Zfp36
5.9813e-07	-1.14645	0.009	0.02	0.0116312	1	Rad51c
1.29022e-09	-1.14775	0.025	0.046	2.50896e-05	1	Ctif
9.04631e-16	-1.14852	0.046	0.083	1.75915e-11	1	Pvt1
6.56659e-16	-1.14854	0.033	0.066	1.27694e-11	1	Gm6225
6.09775e-37	-1.14913	0.124	0.21	1.18577e-32	1	Rnf150
1.40177e-129	-1.14967	0.381	0.569	2.72587e-125	1	Sik3
1.34973e-45	-1.15073	0.303	0.394	2.62469e-41	1	Immp2l
4.09944e-14	-1.15104	0.068	0.106	7.97177e-10	1	Stk39
4.81572e-272	-1.15221	0.778	0.85	9.36465e-268	1	St6galnac3
1.34175e-134	-1.1534	0.47	0.628	2.60916e-130	1	Mctp1
8.56145e-10	-1.15452	0.031	0.054	1.66486e-05	1	Gsg1l
9.31716e-11	-1.15577	0.028	0.052	1.81181e-06	1	Gm38304
3.89561e-21	-1.15582	0.048	0.094	7.5754e-17	1	Cdip1
3.16661e-09	-1.15726	0.045	0.071	6.15779e-05	1	Pde5a
2.20901e-44	-1.15803	0.143	0.242	4.29563e-40	1	Ralgapa2
2.70277e-100	-1.16155	0.386	0.539	5.25581e-96	1	Smyd3
1.92586e-41	-1.16179	0.067	0.148	3.74503e-37	1	Gm43065
8.15302e-19	-1.16279	0.045	0.086	1.58544e-14	1	Egr2
5.41668e-08	-1.16381	0.016	0.032	0.00105333	1	A230072C01Rik
1.63014e-14	-1.16479	0.024	0.052	3.16996e-10	1	Gm11867
1.66237e-09	-1.16483	0.012	0.029	3.23265e-05	1	Cnnm4
1.58289e-107	-1.16527	0.411	0.563	3.07809e-103	1	Maml3
2.5564e-27	-1.16585	0.088	0.152	4.97118e-23	1	Gtdc1
3.83716e-21	-1.17406	0.066	0.117	7.46174e-17	1	Daam1
1.32966e-06	-1.17418	0.025	0.04	0.0258566	1	Fmn1
2.31391e-15	-1.17467	0.046	0.083	4.49963e-11	1	Tob1
5.45439e-235	-1.17575	0.794	0.854	1.06066e-230	1	Rab27b
6.45482e-27	-1.1764	0.056	0.113	1.2552e-22	1	Fgfr1
6.90746e-08	-1.1773	0.034	0.054	0.00134322	1	Ar
1.30695e-264	-1.17912	0.681	0.823	2.54149e-260	1	Abr
2.51622e-09	-1.17987	0.019	0.038	4.89304e-05	1	Rab11fip3
1.62919e-10	-1.18183	0.031	0.056	3.16812e-06	1	Mdfic
6.43572e-125	-1.18402	0.408	0.582	1.25149e-120	1	Stat4
1.8376e-17	-1.18497	0.031	0.066	3.57339e-13	1	Usp49
7.06473e-31	-1.18524	0.108	0.184	1.37381e-26	1	Anpep
5.47329e-10	-1.18589	0.036	0.06	1.06434e-05	1	Tns3
2.23257e-39	-1.18746	0.149	0.242	4.34146e-35	1	Rab43
3.47977e-08	-1.19064	0.01	0.024	0.000676677	1	Trpm4
2.83406e-63	-1.19105	0.204	0.331	5.51111e-59	1	Nr3c2
2.86676e-19	-1.19148	0.032	0.07	5.57471e-15	1	Cd180
1.08316e-78	-1.19253	0.208	0.359	2.10631e-74	1	Per1
7.29159e-08	-1.19926	0.014	0.029	0.00141792	1	Vdr
1.43377e-47	-1.19957	0.178	0.287	2.7881e-43	1	Lin54
6.62728e-16	-1.20138	0.095	0.14	1.28874e-11	1	Bzw2
5.62984e-104	-1.20176	0.4	0.548	1.09478e-99	1	Auts2
5.57696e-09	-1.20299	0.021	0.04	0.00010845	1	Ccnyl1
1.29155e-43	-1.20743	0.149	0.249	2.51154e-39	1	Ppp1r12b
8.78218e-44	-1.20901	0.187	0.285	1.70778e-39	1	Adam23
1.0513e-25	-1.21017	0.052	0.106	2.04436e-21	1	Il12rb2
4.55484e-11	-1.21072	0.015	0.035	8.85735e-07	1	Gm48027
2.29044e-59	-1.21285	0.473	0.58	4.45399e-55	1	Fos
2.50575e-12	-1.21444	0.039	0.069	4.87269e-08	1	Add3
1.82796e-19	-1.21669	0.083	0.134	3.55464e-15	1	Man1a
2.97323e-165	-1.22226	0.524	0.68	5.78174e-161	1	Nfkbiz
4.73904e-13	-1.22258	0.038	0.068	9.21554e-09	1	Dusp4
8.3117e-07	-1.22346	0.007	0.018	0.0161629	1	Pfkfb4
1.04539e-16	-1.22513	0.066	0.109	2.03286e-12	1	Slc7a5
2.25541e-26	-1.22886	0.062	0.12	4.38587e-22	1	Dapk2
1.48933e-23	-1.22988	0.065	0.119	2.89614e-19	1	Hmgcll1
1.31113e-09	-1.23341	0.037	0.06	2.54963e-05	1	Pilra
1.08136e-67	-1.23593	0.191	0.322	2.10281e-63	1	Atp8a2
1.18033e-117	-1.23972	0.513	0.615	2.29527e-113	1	Slc9a9
3.82116e-10	-1.24157	0.036	0.061	7.43062e-06	1	Esr1
3.14311e-22	-1.24481	0.062	0.112	6.1121e-18	1	Sertad1
2.07231e-18	-1.24581	0.029	0.065	4.02981e-14	1	Lrrc8d
1.08762e-06	-1.24828	0.018	0.032	0.0211499	1	Agpat4
3.4402e-67	-1.24832	0.181	0.317	6.68981e-63	1	Aff1
3.59348e-96	-1.25105	0.291	0.459	6.98789e-92	1	Hivep2
8.31571e-09	-1.25137	0.008	0.022	0.000161707	1	Mpzl1
5.98261e-10	-1.25463	0.025	0.046	1.16338e-05	1	Anxa11os
4.59925e-16	-1.25532	0.022	0.052	8.9437e-12	1	Ly9
8.34404e-25	-1.25573	0.119	0.185	1.62258e-20	1	Gem
6.14918e-21	-1.25661	0.043	0.087	1.19577e-16	1	Ehbp1
1.45237e-60	-1.25696	0.243	0.364	2.82428e-56	1	Ahnak
1.98576e-40	-1.25909	0.076	0.158	3.8615e-36	1	Calcrl
4.43072e-14	-1.25998	0.107	0.152	8.61597e-10	1	Mast4
2.76247e-09	-1.26267	0.02	0.039	5.37191e-05	1	Galnt11
6.63928e-52	-1.26327	0.455	0.563	1.29108e-47	1	Furin
1.928e-18	-1.26722	0.021	0.053	3.74919e-14	1	Abcg3
5.60041e-179	-1.26973	0.507	0.696	1.08906e-174	1	Atxn1
3.99055e-07	-1.27247	0.011	0.023	0.00776003	1	Ifitm5
1.6716e-16	-1.27897	0.049	0.088	3.25059e-12	1	Ets2
1.29633e-09	-1.28412	0.017	0.036	2.52084e-05	1	Lrrc4
8.125e-45	-1.28425	0.094	0.185	1.57999e-40	1	Arpp21
9.29389e-18	-1.28437	0.05	0.091	1.80729e-13	1	Traf1
6.02782e-26	-1.28577	0.121	0.187	1.17217e-21	1	Ston2
1.03558e-06	-1.2928	0.009	0.02	0.0201379	1	Gbp8
2.27341e-59	-1.29506	0.203	0.323	4.42088e-55	1	Dock4
2.62162e-25	-1.29659	0.048	0.1	5.09799e-21	1	Rab4a
1.60405e-76	-1.29794	0.321	0.466	3.11924e-72	1	Lpp
8.61816e-23	-1.29812	0.072	0.126	1.67589e-18	1	Grk5
9.04719e-23	-1.29862	0.052	0.101	1.75932e-18	1	Fgd4
2.94382e-08	-1.29976	0.023	0.042	0.000572456	1	Atp10a
2.65009e-47	-1.3041	0.14	0.242	5.15336e-43	1	Dot1l
3.81339e-17	-1.30574	0.028	0.062	7.41551e-13	1	Acvr2a
4.89933e-28	-1.30705	0.095	0.163	9.52723e-24	1	Fndc3b
1.21138e-07	-1.31042	0.011	0.025	0.00235565	1	Dusp18
3.8797e-11	-1.31427	0.012	0.031	7.54446e-07	1	Gm36975
1.58889e-09	-1.3148	0.012	0.028	3.08976e-05	1	Gm38190
3.414e-57	-1.31496	0.107	0.217	6.63886e-53	1	Dusp16
7.64757e-67	-1.31582	0.213	0.345	1.48715e-62	1	Pim1
4.52364e-61	-1.31607	0.163	0.282	8.79667e-57	1	Coq10b
4.30556e-30	-1.32044	0.136	0.212	8.3726e-26	1	Tmcc3
1.42437e-67	-1.32098	0.168	0.302	2.76983e-63	1	Prkch
1.00231e-08	-1.32125	0.018	0.036	0.00019491	1	Tmigd3
1.36438e-46	-1.32133	0.088	0.18	2.65317e-42	1	A330023F24Rik
1.60875e-61	-1.32254	0.187	0.309	3.12837e-57	1	Pde7b
6.66798e-07	-1.32403	0.013	0.026	0.0129666	1	E2f3
2.3371e-93	-1.32908	0.436	0.578	4.54473e-89	1	Plek
3.45528e-16	-1.33455	0.019	0.048	6.71914e-12	1	St8sia1
1.22994e-13	-1.33552	0.037	0.068	2.39174e-09	1	Mir155hg
3.60063e-26	-1.33585	0.048	0.102	7.00178e-22	1	Acer2
4.60863e-117	-1.33622	0.293	0.479	8.96194e-113	1	Nup98
6.6637e-08	-1.33696	0.009	0.022	0.00129582	1	Gm37233
1.12331e-06	-1.33793	0.022	0.037	0.0218438	1	Tspan8
1.43121e-144	-1.33821	0.392	0.581	2.78314e-140	1	Ell2
1.90085e-14	-1.3447	0.014	0.039	3.69639e-10	1	Cds1
2.77907e-20	-1.34496	0.121	0.177	5.40419e-16	1	Smarca1
2.1529e-12	-1.34853	0.024	0.049	4.18653e-08	1	Srgap3
1.39362e-31	-1.35167	0.088	0.157	2.71003e-27	1	Hilpda
6.28972e-10	-1.35359	0.013	0.03	1.2231e-05	1	Hspa1a
2.53633e-16	-1.35405	0.026	0.058	4.93215e-12	1	Sipa1l2
5.82969e-07	-1.35953	0.019	0.034	0.0113364	1	Galnt18
3.17552e-09	-1.36023	0.005	0.017	6.17511e-05	1	Cd38
3.00068e-12	-1.36701	0.026	0.051	5.83513e-08	1	Nt5dc3
1.64876e-62	-1.36756	0.115	0.231	3.20617e-58	1	AC160336.1
1.51844e-16	-1.36861	0.062	0.104	2.95276e-12	1	Thrb
1.34375e-07	-1.37132	0.017	0.032	0.00261305	1	Nrip3
2.00172e-56	-1.37338	0.34	0.453	3.89255e-52	1	Lmna
2.1393e-70	-1.37528	0.205	0.337	4.16009e-66	1	Nav2
1.35132e-06	-1.37662	0.007	0.018	0.0262778	1	Ceacam1
1.5817e-41	-1.38502	0.089	0.175	3.07577e-37	1	Tsix
1.94331e-10	-1.38541	0.01	0.026	3.77895e-06	1	Gm614
4.22917e-62	-1.38853	0.159	0.283	8.22405e-58	1	Tex2
6.55481e-15	-1.3904	0.077	0.118	1.27465e-10	1	Skap1
3.43537e-08	-1.39257	0.015	0.031	0.000668042	1	Cdk14
6.26626e-10	-1.39483	0.055	0.082	1.21854e-05	1	Nlgn1
1.05817e-12	-1.39504	0.056	0.089	2.05772e-08	1	Ccl3
4.54361e-08	-1.40985	0.011	0.025	0.00088355	1	4931406G06Rik
1.98171e-09	-1.41009	0.012	0.029	3.85364e-05	1	Itga6
5.77927e-08	-1.41522	0.009	0.022	0.00112384	1	Cd302
1.17556e-08	-1.41584	0.018	0.035	0.000228599	1	Znrf3
2.17922e-14	-1.41611	0.054	0.09	4.23771e-10	1	Ptprg
2.20174e-21	-1.41628	0.092	0.148	4.2815e-17	1	Rock2
3.71934e-10	-1.41758	0.013	0.03	7.23263e-06	1	Gm12655
2.47677e-18	-1.42185	0.026	0.061	4.81633e-14	1	Cux2
3.22515e-07	-1.42212	0.016	0.031	0.00627163	1	Krt4
1.34005e-06	-1.42227	0.014	0.027	0.0260585	1	Gm34455
7.13161e-13	-1.42456	0.012	0.032	1.38681e-08	1	Gm13561
9.20241e-07	-1.42517	0.037	0.055	0.017895	1	Naaladl2
8.78816e-07	-1.42987	0.006	0.016	0.0170895	1	Gm11175
1.27229e-09	-1.43154	0.008	0.023	2.47409e-05	1	Gm38394
3.01837e-49	-1.43334	0.135	0.241	5.86952e-45	1	Elovl5
2.61583e-30	-1.4359	0.08	0.146	5.08675e-26	1	Klf9
0	-1.4419	0.722	0.856	0	1	Dennd4a
3.74923e-07	-1.44503	0.023	0.039	0.00729074	1	Jazf1
1.7409e-12	-1.44604	0.024	0.049	3.38535e-08	1	Efcc1
5.80028e-14	-1.44619	0.025	0.052	1.12792e-09	1	Fyb2
8.13194e-07	-1.44781	0.007	0.017	0.0158134	1	Eepd1
1.09011e-06	-1.44931	0.009	0.02	0.0211982	1	9630002D21Rik
2.15173e-19	-1.4563	0.037	0.076	4.18426e-15	1	Nr6a1
2.3867e-20	-1.45914	0.042	0.085	4.64118e-16	1	Agap1
3.33078e-07	-1.46419	0.051	0.073	0.00647704	1	Oxct1
9.66638e-12	-1.46652	0.022	0.046	1.87972e-07	1	Pik3r5
3.67783e-11	-1.46689	0.02	0.041	7.15192e-07	1	Lag3
6.85189e-10	-1.46842	0.018	0.037	1.33242e-05	1	Stk38l
8.39387e-33	-1.4785	0.092	0.165	1.63227e-28	1	Large1
0	-1.47883	0.69	0.848	0	1	Susd6
3.94085e-48	-1.47894	0.197	0.298	7.66338e-44	1	AW011738
4.04132e-12	-1.47933	0.016	0.038	7.85876e-08	1	Gm43329
6.19315e-20	-1.48227	0.022	0.057	1.20432e-15	1	Pmaip1
1.03603e-24	-1.48461	0.085	0.144	2.01467e-20	1	Vcl
8.48033e-45	-1.48821	0.08	0.167	1.64909e-40	1	Parp8
8.74994e-40	-1.48968	0.07	0.147	1.70151e-35	1	Ipmk
1.85811e-06	-1.49303	0.006	0.015	0.0361329	1	Gm47644
4.13343e-07	-1.49378	0.004	0.013	0.00803787	1	Gm14286
1.38748e-176	-1.49971	0.384	0.586	2.69808e-172	1	Tnfaip3
2.12292e-06	-1.50963	0.01	0.021	0.0412822	1	Gpr162
2.25561e-40	-1.51114	0.098	0.181	4.38626e-36	1	Nfkbid
3.81498e-17	-1.51314	0.03	0.064	7.41861e-13	1	Tmem158
9.07833e-09	-1.52097	0.014	0.03	0.000176537	1	Taf4b
3.8729e-87	-1.53054	0.38	0.513	7.53125e-83	1	Dusp1
8.98511e-12	-1.53109	0.016	0.038	1.74724e-07	1	Gcnt2
2.81388e-115	-1.53772	0.317	0.499	5.47186e-111	1	Ern1
7.46281e-07	-1.5395	0.016	0.03	0.0145122	1	Prxl2c
3.45718e-16	-1.54488	0.022	0.052	6.72284e-12	1	Zfp516
9.66354e-15	-1.54679	0.025	0.054	1.87917e-10	1	Sorbs1
3.72408e-16	-1.54742	0.027	0.058	7.24184e-12	1	Phactr2
4.47268e-09	-1.54912	0.006	0.019	8.69757e-05	1	Scel
3.21719e-09	-1.55143	0.021	0.04	6.25615e-05	1	Nckap5
6.94203e-56	-1.55738	0.082	0.182	1.34995e-51	1	Zhx2
4.31418e-07	-1.56635	0.005	0.015	0.00838936	1	Gm41409
6.93175e-09	-1.56891	0.005	0.017	0.000134795	1	Plekha8
3.80919e-43	-1.57097	0.087	0.171	7.40735e-39	1	Gm12840
4.22155e-07	-1.57349	0.005	0.014	0.00820923	1	Gdpd1
7.47277e-15	-1.57547	0.021	0.049	1.45316e-10	1	Sbf2
6.46168e-39	-1.58074	0.146	0.23	1.25654e-34	1	Prkg1
1.0397e-11	-1.58478	0.013	0.032	2.0218e-07	1	Gm4070
4.13941e-07	-1.58909	0.01	0.022	0.00804949	1	Slc5a3
2.82431e-10	-1.58926	0.012	0.029	5.49215e-06	1	Gm29358
8.66852e-07	-1.59112	0.003	0.011	0.0168568	1	Gtf2ird1
2.05416e-134	-1.59563	0.224	0.42	3.99453e-130	1	Lncpint
1.70972e-12	-1.59913	0.013	0.034	3.32472e-08	1	Plekha7
1.14073e-58	-1.60221	0.117	0.228	2.21827e-54	1	B4galt5
2.03003e-14	-1.60512	0.023	0.05	3.94759e-10	1	Schip1
5.90416e-07	-1.60532	0.009	0.021	0.0114812	1	Ndst3
5.54042e-08	-1.6117	0.008	0.021	0.00107739	1	Kif15
6.97222e-07	-1.612	0.009	0.02	0.0135582	1	Gm26936
3.82249e-15	-1.62001	0.016	0.042	7.43321e-11	1	Trp53inp2
7.45719e-18	-1.62158	0.054	0.094	1.45013e-13	1	Rhoc
2.10401e-08	-1.62924	0.022	0.04	0.000409146	1	Mcam
8.1585e-07	-1.64295	0.004	0.013	0.015865	1	B3galt2
2.16345e-08	-1.64504	0.02	0.037	0.000420705	1	Gulp1
1.26972e-43	-1.64543	0.165	0.255	2.46909e-39	1	Cdkn1a
5.97097e-07	-1.65662	0.008	0.019	0.0116111	1	Nrxn1
1.19407e-09	-1.66327	0.02	0.04	2.322e-05	1	Atrnl1
3.05895e-38	-1.67424	0.087	0.164	5.94843e-34	1	Pim3
3.72557e-21	-1.67652	0.032	0.072	7.24475e-17	1	Trabd2b
2.03186e-12	-1.67789	0.014	0.036	3.95116e-08	1	Prex1
1.82819e-13	-1.68127	0.042	0.074	3.5551e-09	1	Crim1
3.23899e-08	-1.68982	0.006	0.018	0.000629855	1	Gm43445
3.81665e-09	-1.69273	0.026	0.046	7.42186e-05	1	Gm21083
1.13797e-14	-1.694	0.019	0.045	2.2129e-10	1	H2-Q6
5.65104e-07	-1.6992	0.006	0.017	0.010989	1	Firre
1.79995e-10	-1.69952	0.01	0.027	3.50018e-06	1	H2-Q10
2.07925e-11	-1.70259	0.012	0.031	4.04332e-07	1	Mob3b
6.49195e-11	-1.70746	0.016	0.036	1.26242e-06	1	Iqgap2
4.74724e-14	-1.70756	0.01	0.032	9.23147e-10	1	Gm43330
8.38775e-16	-1.70878	0.017	0.045	1.63108e-11	1	Insyn2b
1.95469e-06	-1.71005	0.003	0.011	0.0380109	1	Sv2c
2.29851e-06	-1.71569	0.007	0.017	0.0446968	1	Piezo1
1.46988e-19	-1.71656	0.071	0.119	2.85832e-15	1	Rab38
1.67961e-12	-1.71679	0.017	0.04	3.26617e-08	1	Dnm3os
5.37917e-07	-1.71845	0.004	0.013	0.0104603	1	Whrn
5.89863e-08	-1.72181	0.002	0.012	0.00114705	1	2010300C02Rik
9.42749e-08	-1.72431	0.017	0.033	0.00183327	1	Cemip2
6.63083e-13	-1.73263	0.012	0.033	1.28943e-08	1	Gm48302
7.05367e-10	-1.7333	0.014	0.032	1.37166e-05	1	Prdx4
1.33297e-65	-1.73732	0.161	0.275	2.59209e-61	1	Adk
3.28428e-19	-1.74742	0.023	0.057	6.38662e-15	1	Vmn2r96
3.44571e-08	-1.74909	0.005	0.016	0.000670052	1	Gm43689
6.64319e-07	-1.75243	0.008	0.02	0.0129183	1	Tnfrsf21
8.60139e-08	-1.77337	0.007	0.019	0.00167263	1	Gm11714
1.3554e-06	-1.7741	0.007	0.017	0.0263571	1	Cdr2
8.95361e-18	-1.77496	0.027	0.06	1.74112e-13	1	Il18r1
1.03813e-06	-1.7819	0.005	0.015	0.0201875	1	Agrn
4.78974e-19	-1.78493	0.027	0.061	9.31413e-15	1	Cd200r1
1.25896e-73	-1.78522	0.112	0.235	2.44818e-69	1	Tiam1
2.62305e-08	-1.78609	0.004	0.015	0.000510078	1	Gm10874
2.12286e-29	-1.79128	0.039	0.091	4.12812e-25	1	Cish
5.20386e-09	-1.79317	0.008	0.022	0.000101194	1	Scml4
8.13221e-82	-1.79462	0.297	0.42	1.58139e-77	1	Rad51b
8.44955e-20	-1.79648	0.02	0.053	1.6431e-15	1	Zdhhc14
1.877e-99	-1.79927	0.316	0.478	3.65002e-95	1	Rabgef1
1.42313e-46	-1.80054	0.059	0.14	2.76742e-42	1	Zswim6
1.26323e-13	-1.80663	0.01	0.031	2.45648e-09	1	Socs1
4.48278e-13	-1.81365	0.011	0.031	8.71722e-09	1	Kdm6bos
1.37194e-46	-1.81414	0.123	0.217	2.66787e-42	1	Vps37b
5.67777e-107	-1.81449	0.227	0.398	1.1041e-102	1	Ap1s3
1.24627e-06	-1.81584	0.004	0.012	0.024235	1	Cdc14b
3.03772e-40	-1.81701	0.046	0.114	5.90715e-36	1	Smpx
4.48447e-08	-1.8182	0.007	0.019	0.000872051	1	Arhgap32
1.81004e-10	-1.82915	0.013	0.031	3.5198e-06	1	Atp2b4
2.84744e-15	-1.8294	0.021	0.049	5.53713e-11	1	Dgki
3.87015e-183	-1.82947	0.328	0.538	7.52589e-179	1	Fosb
6.93927e-07	-1.839	0.009	0.02	0.0134941	1	Nfil3
8.3873e-12	-1.84016	0.026	0.05	1.631e-07	1	Stmn1
2.29347e-35	-1.84033	0.042	0.103	4.45988e-31	1	Gm12940
9.89248e-49	-1.85897	0.061	0.145	1.92369e-44	1	Gm26532
5.61849e-09	-1.86099	0.007	0.02	0.000109257	1	Ypel2
1.25121e-29	-1.86176	0.033	0.085	2.43311e-25	1	Fer
2.49914e-09	-1.86606	0.008	0.022	4.85983e-05	1	Gm43331
5.15027e-36	-1.86639	0.055	0.12	1.00152e-31	1	1700016P03Rik
3.93772e-12	-1.86743	0.016	0.038	7.65728e-08	1	Ifngr2
2.49918e-22	-1.87688	0.066	0.117	4.85991e-18	1	Synpo2
1.59822e-27	-1.87702	0.067	0.124	3.1079e-23	1	Lhfp
1.66422e-08	-1.88031	0.012	0.027	0.000323625	1	Gm20275
8.5181e-14	-1.88145	0.034	0.064	1.65643e-09	1	Entpd1
2.50609e-11	-1.88683	0.01	0.028	4.87334e-07	1	Bmp7
1.60378e-16	-1.88738	0.011	0.036	3.11872e-12	1	Tjp2
2.9282e-24	-1.90116	0.025	0.066	5.69418e-20	1	Igf1r
5.33557e-11	-1.90266	0.008	0.025	1.03756e-06	1	Arhgef11
1.15926e-43	-1.90438	0.079	0.16	2.2543e-39	1	Gadd45b
7.31459e-20	-1.90653	0.023	0.057	1.42239e-15	1	Fam129b
1.75198e-22	-1.90657	0.063	0.112	3.4069e-18	1	Cyp26a1
1.94782e-26	-1.91832	0.033	0.08	3.78773e-22	1	H2-Q7
1.60793e-13	-1.92282	0.018	0.042	3.12679e-09	1	Syne2
2.5313e-08	-1.92629	0.007	0.019	0.000492237	1	Clnkos
4.26257e-39	-1.92833	0.097	0.178	8.28899e-35	1	Ntng2
1.33487e-15	-1.93026	0.014	0.039	2.5958e-11	1	Siah2
2.4672e-31	-1.93291	0.031	0.084	4.79771e-27	1	Slc7a1
3.25644e-07	-1.94103	0.004	0.013	0.00633248	1	Lgr4
2.64044e-119	-1.94628	0.272	0.445	5.13461e-115	1	Kdm6b
9.9667e-08	-1.97382	0.025	0.043	0.00193812	1	Il7r
7.28862e-34	-1.99124	0.048	0.109	1.41734e-29	1	Serpine1
3.74832e-07	-2.00527	0.003	0.012	0.00728897	1	Lnx1
3.86145e-17	-2.00895	0.014	0.041	7.50897e-13	1	Slc4a4
1.70279e-23	-2.0097	0.067	0.119	3.31125e-19	1	Tpsb2
1.74385e-09	-2.01438	0.006	0.02	3.39108e-05	1	Gm26754
4.86183e-36	-2.01744	0.106	0.184	9.45432e-32	1	Hk2
2.06035e-07	-2.02312	0.004	0.013	0.00400655	1	Gm29112
5.62142e-11	-2.02608	0.007	0.023	1.09314e-06	1	Prkcg
8.30948e-13	-2.02847	0.01	0.03	1.61586e-08	1	Zfp521
5.26191e-10	-2.03553	0.01	0.026	1.02323e-05	1	Frmd4b
8.717e-48	-2.03554	0.259	0.354	1.69511e-43	1	Hes1
8.2625e-10	-2.03759	0.011	0.028	1.60673e-05	1	Mpp7
1.25182e-06	-2.03932	0.003	0.012	0.0243429	1	Mroh7
2.25699e-58	-2.04153	0.055	0.146	4.38895e-54	1	Cadm1
8.16612e-51	-2.04154	0.043	0.123	1.58798e-46	1	Csrnp1
8.92466e-12	-2.04413	0.116	0.156	1.73549e-07	1	Dstn
1.58418e-06	-2.04423	0.002	0.01	0.0308059	1	Slc3a1
5.51157e-238	-2.04594	0.596	0.764	1.07178e-233	1	Itk
1.0953e-09	-2.05056	0.004	0.017	2.12992e-05	1	Tanc1
1.24656e-08	-2.05472	0.006	0.018	0.000242405	1	Pdzd2
1.34418e-12	-2.05729	0.009	0.027	2.61389e-08	1	Zfp609
4.46664e-45	-2.05952	0.046	0.12	8.68582e-41	1	Dgat1
1.57908e-07	-2.06691	0.005	0.016	0.00307068	1	Grid2
5.16947e-147	-2.06906	0.325	0.508	1.00526e-142	1	Ifrd1
2.31204e-13	-2.06928	0.035	0.065	4.49599e-09	1	Clic4
2.20787e-20	-2.06935	0.032	0.071	4.29343e-16	1	Colec12
2.55048e-27	-2.07747	0.02	0.062	4.95967e-23	1	Mir22hg
5.66463e-18	-2.08398	0.013	0.041	1.10154e-13	1	Crtam
7.95612e-13	-2.08662	0.007	0.025	1.54715e-08	1	Dgkg
4.90233e-26	-2.09911	0.022	0.063	9.53307e-22	1	Tnfrsf9
9.77517e-08	-2.10862	0.004	0.015	0.00190088	1	Gm42726
1.3735e-08	-2.10947	0.008	0.021	0.000267091	1	Rnf217
2.32305e-189	-2.11535	0.266	0.489	4.5174e-185	1	Ext1
1.25025e-36	-2.11783	0.035	0.095	2.43123e-32	1	C430002N11Rik
6.30547e-09	-2.12026	0.005	0.017	0.000122616	1	Gm42829
3.89194e-30	-2.12758	0.149	0.221	7.56828e-26	1	Vim
2.13473e-13	-2.13248	0.007	0.025	4.15119e-09	1	Slc44a1
1.11553e-18	-2.14272	0.018	0.049	2.16926e-14	1	Gm49457
6.14689e-12	-2.14353	0.015	0.036	1.19532e-07	1	Airn
1.49395e-85	-2.14845	0.091	0.227	2.90513e-81	1	Gm26917
6.86184e-07	-2.15217	0.003	0.011	0.0133435	1	Dnah8
9.54464e-38	-2.16354	0.026	0.083	1.85605e-33	1	Chst1
1.60748e-07	-2.16512	0.01	0.023	0.0031259	1	Klf5
4.113e-10	-2.16604	0.004	0.018	7.99814e-06	1	Cystm1
3.60385e-07	-2.18366	0.003	0.012	0.00700805	1	Gm47034
2.4693e-09	-2.19072	0.004	0.017	4.80181e-05	1	Gm8909
7.27632e-11	-2.19295	0.005	0.02	1.41495e-06	1	B4galnt2
1.23482e-106	-2.21258	0.309	0.47	2.40122e-102	1	Ube2v2
9.86416e-18	-2.23736	0.009	0.034	1.91819e-13	1	Gm50217
8.2534e-16	-2.24649	0.013	0.038	1.60496e-11	1	Cdh4
2.43895e-33	-2.24866	0.044	0.104	4.74278e-29	1	Egr3
2.31276e-08	-2.25051	0.003	0.013	0.00044974	1	Slc35f5
1.44579e-48	-2.25148	0.072	0.156	2.81148e-44	1	Ndrg1
2.97668e-55	-2.25464	0.048	0.133	5.78845e-51	1	Gpr132
3.86914e-13	-2.29898	0.006	0.024	7.52393e-09	1	Gm11655
1.9185e-11	-2.31383	0.006	0.022	3.73072e-07	1	Mpp4
9.05966e-08	-2.32557	0.002	0.011	0.00176174	1	Kcnrg
3.46587e-37	-2.32562	0.09	0.166	6.73974e-33	1	Ccl4
2.03563e-06	-2.32804	0.006	0.016	0.0395848	1	Gm7247
1.87922e-10	-2.33572	0.018	0.038	3.65433e-06	1	Pmepa1
1.7916e-06	-2.33897	0.003	0.011	0.0348394	1	Cd247
8.68271e-28	-2.34031	0.023	0.067	1.68844e-23	1	Gstm1
1.82095e-07	-2.34375	0.004	0.014	0.00354102	1	Sox6
3.7316e-12	-2.34633	0.024	0.049	7.25646e-08	1	Myh10
3.23742e-08	-2.34672	0.015	0.031	0.00062955	1	Fmnl2
4.58705e-07	-2.35323	0.011	0.023	0.00891997	1	Maoa
7.22532e-07	-2.35784	0.013	0.026	0.0140504	1	Filip1
3.83375e-29	-2.37173	0.014	0.055	7.4551e-25	1	Maff
6.30446e-08	-2.37485	0.002	0.011	0.00122596	1	Itga3
1.09871e-07	-2.392	0.003	0.013	0.00213655	1	Gm9758
5.18328e-112	-2.40645	0.073	0.223	1.00794e-107	1	Rbfox1
3.66608e-23	-2.40981	0.009	0.041	7.12906e-19	1	Tmem88
5.0231e-07	-2.41474	0.018	0.033	0.00976792	1	Ctsl
3.97241e-08	-2.42367	0.007	0.019	0.000772474	1	Nbea
1.48127e-09	-2.42897	0.015	0.032	2.88049e-05	1	Ank2
2.04612e-06	-2.42953	0.006	0.016	0.0397889	1	Ccnd1
5.24236e-12	-2.43329	0.005	0.021	1.01943e-07	1	Noct
1.02731e-26	-2.45734	0.024	0.067	1.99771e-22	1	Osm
3.1149e-12	-2.47925	0.003	0.018	6.05724e-08	1	Tgif1
4.03822e-07	-2.48107	0.003	0.011	0.00785273	1	Clca3a1
1.22328e-12	-2.48773	0.007	0.025	2.3788e-08	1	Dlg2
1.12462e-19	-2.49925	0.015	0.046	2.18693e-15	1	Pkp4
1.19684e-51	-2.50056	0.031	0.106	2.32737e-47	1	Dusp5
2.66327e-07	-2.50527	0.002	0.011	0.005179	1	Asmt
3.83965e-08	-2.51394	0.009	0.022	0.000746659	1	Il6st
4.59676e-07	-2.51632	0.002	0.011	0.00893887	1	Spats2
8.44991e-156	-2.52489	0.199	0.394	1.64317e-151	1	Nr4a1
1.49484e-08	-2.52816	0.003	0.013	0.000290686	1	Sestd1
7.98085e-58	-2.52984	0.05	0.14	1.55196e-53	1	Homer1
1.32347e-07	-2.54195	0.005	0.015	0.00257362	1	Clic5
1.90357e-06	-2.54434	0.006	0.015	0.0370169	1	Cdo1
8.57262e-10	-2.55025	0.005	0.018	1.66703e-05	1	Fnbp1l
8.33109e-14	-2.55301	0.016	0.04	1.62006e-09	1	Sema3c
2.71276e-11	-2.55394	0.004	0.018	5.27524e-07	1	Itsn1
1.26734e-47	-2.55712	0.031	0.102	2.46447e-43	1	Dusp10
4.9449e-07	-2.56222	0.002	0.011	0.00961585	1	Pygm
1.53711e-85	-2.56256	0.072	0.195	2.98906e-81	1	Ccl2
8.70823e-14	-2.56273	0.033	0.063	1.6934e-09	1	Dst
2.22801e-12	-2.56287	0.015	0.037	4.3326e-08	1	Speer4e
2.63523e-07	-2.57056	0.002	0.011	0.00512447	1	Gm27010
8.61046e-63	-2.57769	0.039	0.129	1.67439e-58	1	Gm47599
3.49788e-10	-2.57804	0.01	0.026	6.80198e-06	1	Sema5a
1.32672e-06	-2.58132	0.004	0.013	0.0257994	1	Sncaip
7.07867e-09	-2.58154	0.002	0.012	0.000137652	1	4933407L21Rik
1.28999e-07	-2.59487	0.002	0.011	0.00250852	1	Trib1
3.49541e-08	-2.61415	0.008	0.021	0.000679717	1	Magi1
2.9899e-15	-2.64152	0.003	0.022	5.81416e-11	1	Elovl7
1.37843e-06	-2.68276	0.002	0.01	0.026805	1	Nectin3
2.88118e-31	-2.70762	0.027	0.077	5.60275e-27	1	Klf2
3.95545e-08	-2.70867	0.005	0.016	0.000769177	1	Fam135a
2.6846e-19	-2.72173	0.046	0.088	5.22046e-15	1	Flna
1.67814e-07	-2.72187	0.002	0.01	0.00326332	1	Plau
2.22566e-16	-2.72496	0.006	0.027	4.32803e-12	1	Lsmem1
8.5964e-08	-2.72611	0.003	0.013	0.00167166	1	Farp1
5.33398e-28	-2.73461	0.009	0.046	1.03725e-23	1	Arhgef28
1.70656e-20	-2.73488	0.007	0.034	3.31857e-16	1	Sgk1
9.23695e-11	-2.73719	0.003	0.016	1.79622e-06	1	Raph1
1.41425e-06	-2.74328	0.002	0.01	0.0275016	1	Ephx2
3.56984e-14	-2.7623	0.007	0.027	6.94191e-10	1	Vegfa
8.54872e-08	-2.76858	0.003	0.012	0.00166238	1	Pak1
2.65699e-10	-2.77236	0.005	0.019	5.16678e-06	1	Cd86
7.54902e-125	-2.78503	0.066	0.225	1.46798e-120	1	Fosl2
6.61332e-09	-2.79506	0.003	0.015	0.000128603	1	Abca1
1.3124e-16	-2.8002	0.007	0.03	2.5521e-12	1	Slamf7
4.2836e-10	-2.81869	0.003	0.015	8.32988e-06	1	Slc25a24
6.66742e-07	-2.83003	0.005	0.015	0.0129655	1	Prdm16
5.7923e-09	-2.83756	0.005	0.017	0.000112637	1	Plekhm3
5.08588e-10	-2.84041	0.002	0.014	9.89001e-06	1	Bcar3
2.72224e-27	-2.86268	0.026	0.072	5.29367e-23	1	Pam
5.16021e-16	-2.86375	0.003	0.023	1.00345e-11	1	Gm17056
5.61006e-10	-2.87518	0.006	0.021	1.09093e-05	1	Xdh
3.80097e-18	-2.88545	0.007	0.032	7.39137e-14	1	Snx9
3.64476e-124	-2.9173	0.093	0.253	7.0876e-120	1	Isg15
1.9186e-08	-2.91876	0.003	0.013	0.000373092	1	Lgals7
4.60972e-10	-2.92591	0.003	0.015	8.96406e-06	1	Erich1
8.70565e-12	-2.9297	0.003	0.018	1.6929e-07	1	Gnaz
4.27553e-09	-2.9484	0.003	0.014	8.3142e-05	1	Dennd5b
1.43926e-110	-2.97463	0.038	0.174	2.79879e-106	1	Cd3e
4.09756e-15	-2.98223	0.007	0.027	7.96812e-11	1	Jaml
5.82898e-09	-2.99295	0.007	0.021	0.00011335	1	Arg2
4.22037e-17	-3.02854	0.005	0.027	8.20693e-13	1	Arhgap24
8.82686e-24	-3.04114	0.008	0.039	1.71647e-19	1	Pstpip2
2.98962e-17	-3.04896	0.012	0.038	5.81361e-13	1	Pde4b
1.10307e-11	-3.07093	0.006	0.021	2.14504e-07	1	Ptgs2
4.9642e-70	-3.09075	0.073	0.181	9.65338e-66	1	Cma1
6.40197e-69	-3.09822	0.016	0.1	1.24493e-64	1	Sik1
1.21206e-09	-3.10374	0.004	0.016	2.35697e-05	1	Baiap2l1
1.42743e-22	-3.13837	0.006	0.035	2.77578e-18	1	Samd11
3.0599e-08	-3.13958	0.001	0.01	0.000595027	1	Gvin1
1.22419e-09	-3.14367	0.002	0.013	2.38055e-05	1	Neo1
5.1172e-12	-3.14395	0.007	0.025	9.95091e-08	1	Map3k20
2.05445e-10	-3.14628	0.001	0.012	3.99508e-06	1	4930455G09Rik
6.96136e-08	-3.15078	0.002	0.01	0.00135371	1	Sort1
1.80143e-30	-3.16069	0.006	0.043	3.50305e-26	1	Gm48719
5.52182e-12	-3.17962	0.005	0.02	1.07377e-07	1	Alcam
2.12181e-11	-3.18821	0.007	0.023	4.12606e-07	1	Gm10354
8.73663e-08	-3.20819	0.001	0.01	0.00169893	1	Tnfaip2
4.82135e-13	-3.21377	0.003	0.019	9.37561e-09	1	Fry
2.94531e-07	-3.23135	0.002	0.011	0.00572745	1	Ifi27l2a
3.67971e-13	-3.25097	0.003	0.019	7.15556e-09	1	Cd55
1.24324e-09	-3.25857	0.003	0.015	2.4176e-05	1	Dock9
9.27334e-07	-3.28418	0.002	0.01	0.0180329	1	Acvr1
6.80229e-09	-3.28649	0.013	0.029	0.000132277	1	S100a6
2.31963e-08	-3.30721	0.004	0.016	0.000451075	1	Lama4
4.19785e-28	-3.34152	0.007	0.042	8.16313e-24	1	Gm17276
2.32846e-08	-3.38117	0.002	0.012	0.000452793	1	Cldn34c1
1.05776e-128	-3.39853	0.053	0.21	2.05693e-124	1	Nr4a3
8.90811e-09	-3.41404	0.002	0.011	0.000173227	1	Trim2
1.60656e-10	-3.42724	0.005	0.019	3.12412e-06	1	Creb5
6.91625e-08	-3.42945	0.003	0.012	0.00134493	1	Mid1
5.27856e-11	-3.43521	0.001	0.012	1.02647e-06	1	Plcxd2
1.18933e-15	-3.4526	0.005	0.025	2.31277e-11	1	Gnai1
9.06744e-13	-3.46277	0.004	0.02	1.76325e-08	1	Asap2
1.49868e-23	-3.46639	0.003	0.031	2.91433e-19	1	Ramp3
1.10642e-10	-3.49663	0.001	0.013	2.15155e-06	1	Cdc42bpb
7.2366e-74	-3.50414	0.028	0.124	1.40723e-69	1	Adamts9
5.18017e-07	-3.53074	0.003	0.012	0.0100734	1	Ckmt1
1.30203e-122	-3.53489	0.028	0.17	2.53192e-118	1	Gzmb
5.08937e-08	-3.54422	0.001	0.01	0.000989678	1	Gm12167
4.94508e-20	-3.54889	0.008	0.034	9.61621e-16	1	Camk2d
7.27041e-09	-3.55615	0.016	0.033	0.00014138	1	Lgals4
1.55186e-08	-3.56297	0.002	0.013	0.000301775	1	Pard3
8.06779e-10	-3.57603	0.001	0.011	1.56886e-05	1	Tmem176a
1.19391e-104	-3.57995	0.022	0.144	2.32168e-100	1	Socs2
1.95584e-10	-3.58861	0.011	0.028	3.80332e-06	1	Pls3
4.04423e-10	-3.62834	0.005	0.019	7.8644e-06	1	Lgmn
3.9734e-14	-3.6419	0.002	0.017	7.72667e-10	1	Mrgprb2
1.21772e-06	-3.65851	0.002	0.01	0.0236797	1	Cldn3
5.91694e-16	-3.67374	0.009	0.032	1.15061e-11	1	Samd4
7.34567e-07	-3.67759	0.003	0.012	0.0142844	1	Ecm2
7.97114e-11	-3.68492	0.002	0.014	1.55007e-06	1	Rasgrf2
6.03789e-09	-3.69604	0.002	0.013	0.000117413	1	Pls1
5.74576e-09	-3.71343	0.01	0.025	0.000111732	1	Kcnab1
4.29513e-09	-3.71818	0.001	0.011	8.35231e-05	1	Lmo7
8.9087e-10	-3.71822	0.016	0.034	1.73239e-05	1	Igha
1.76014e-07	-3.72582	0.004	0.013	0.00342276	1	Mcpt8
1.91502e-06	-3.73052	0.014	0.026	0.0372395	1	Tpsab1
8.2878e-34	-3.76327	0.043	0.104	1.61165e-29	1	Dmd
1.88062e-10	-3.7805	0.001	0.012	3.65705e-06	1	Dusp8
2.21706e-13	-3.7819	0.003	0.019	4.3113e-09	1	Ctsh
2.21116e-07	-3.814	0.003	0.012	0.00429983	1	Mgst1
2.84463e-10	-3.82005	0.002	0.013	5.53167e-06	1	Cd160
3.94245e-08	-3.84529	0.003	0.013	0.000766649	1	Dpyd
1.10374e-14	-3.84643	0.003	0.02	2.14633e-10	1	Rasgef1b
7.14304e-07	-3.85418	0.003	0.011	0.0138904	1	Mrvi1
1.27269e-11	-3.86295	0.001	0.014	2.47488e-07	1	Rin2
1.28479e-08	-3.86487	0.001	0.01	0.000249841	1	Cables1
4.16548e-14	-3.89521	0.003	0.019	8.1002e-10	1	Slco3a1
5.43298e-45	-3.90005	0.018	0.078	1.0565e-40	1	Nr4a2
2.22238e-07	-3.90646	0.004	0.014	0.00432164	1	Krt19
2.81364e-09	-3.91516	0.001	0.011	5.47141e-05	1	Yes1
6.07823e-17	-3.91678	0.007	0.029	1.18197e-12	1	Rora
1.80742e-07	-3.92359	0.002	0.01	0.0035147	1	Calml4
1.81654e-73	-3.92999	0.007	0.09	3.53244e-69	1	Bach2
2.90205e-12	-3.93496	0.004	0.019	5.64333e-08	1	Pawr
4.38819e-10	-4.00078	0.001	0.012	8.53328e-06	1	Chmp4c
1.3509e-08	-4.02641	0.002	0.011	0.000262696	1	Ccser1
1.70574e-11	-4.04034	0.002	0.014	3.31698e-07	1	Gm17019
1.94544e-55	-4.07738	0.01	0.076	3.7831e-51	1	Slco2b1
7.17209e-09	-4.08456	0.001	0.01	0.000139468	1	Hpgd
5.60694e-12	-4.09788	0.002	0.016	1.09032e-07	1	Tgm2
1.23411e-06	-4.10264	0.002	0.01	0.0239986	1	2210407C18Rik
4.57735e-08	-4.12833	0.001	0.01	0.000890111	1	Hbegf
5.46435e-136	-4.14588	0.034	0.189	1.0626e-131	1	Hdc
4.1454e-09	-4.19023	0.001	0.01	8.06114e-05	1	Cdc42ep5
8.67949e-11	-4.195	0.001	0.013	1.68781e-06	1	Marcksl1
4.57104e-12	-4.19518	0.003	0.017	8.88885e-08	1	Bmpr1a
7.04122e-07	-4.20274	0.002	0.01	0.0136924	1	Lck
2.97859e-09	-4.2136	0.002	0.012	5.79216e-05	1	Ipcef1
8.28428e-09	-4.22043	0.002	0.012	0.000161096	1	Gipc2
6.02947e-13	-4.23196	0.001	0.016	1.17249e-08	1	Palld
3.12792e-08	-4.23385	0.005	0.017	0.000608256	1	Mgam
6.06278e-09	-4.26062	0.002	0.012	0.000117897	1	Sult1d1
8.44025e-12	-4.26917	0	0.012	1.64129e-07	1	Igsf5
1.53179e-08	-4.28233	0.001	0.011	0.000297871	1	Cdh17
5.45277e-10	-4.28307	0.003	0.015	1.06034e-05	1	Ghr
2.6996e-13	-4.28349	0.002	0.017	5.24964e-09	1	Rbm47
6.41601e-09	-4.2878	0.001	0.01	0.000124766	1	Lrig1
1.58882e-08	-4.3095	0.004	0.015	0.000308962	1	Aldob
1.28037e-12	-4.32092	0.003	0.018	2.48981e-08	1	Rbfox2
1.19373e-07	-4.32481	0.003	0.013	0.00232133	1	Vil1
5.52522e-11	-4.34006	0.002	0.015	1.07444e-06	1	Mecom
7.97811e-09	-4.34181	0.001	0.01	0.000155142	1	Osbpl6
6.55836e-12	-4.34541	0.002	0.015	1.27534e-07	1	Mical2
1.62018e-06	-4.34847	0.007	0.017	0.031506	1	Pigr
4.7694e-09	-4.34924	0.001	0.01	9.27457e-05	1	Dach1
1.13962e-18	-4.3785	0.003	0.025	2.2161e-14	1	Klf4
4.1087e-08	-4.38203	0.002	0.011	0.000798978	1	Cacna2d1
1.37212e-32	-4.38376	0.004	0.042	2.66822e-28	1	Plaur
8.12088e-13	-4.38597	0.001	0.014	1.57919e-08	1	St3gal6
4.14959e-12	-4.40569	0.004	0.019	8.06929e-08	1	Tox
1.06235e-14	-4.41614	0.002	0.018	2.06584e-10	1	Chpt1
6.24732e-11	-4.43811	0.005	0.02	1.21485e-06	1	Npnt
1.55362e-06	-4.45528	0.013	0.025	0.0302118	1	Rbp2
5.38324e-16	-4.45868	0.003	0.021	1.04683e-11	1	Anxa2
2.53973e-07	-4.46204	0.002	0.011	0.00493875	1	Ikzf3
8.29644e-10	-4.46894	0.004	0.016	1.61333e-05	1	Ctnna3
1.75992e-08	-4.50595	0.001	0.01	0.000342235	1	Gpx2
6.7268e-09	-4.51862	0.003	0.015	0.000130809	1	Igfbp5
3.12063e-09	-4.53456	0	0.01	6.06838e-05	1	Crybg1
5.28339e-09	-4.53919	0.001	0.011	0.000102741	1	Adh1
7.93387e-16	-4.53958	0.004	0.023	1.54282e-11	1	Calca
1.74986e-13	-4.55326	0.007	0.025	3.40277e-09	1	Ctss
5.69424e-09	-4.56259	0.001	0.01	0.00011073	1	Eps8l3
1.37355e-08	-4.56788	0.001	0.011	0.0002671	1	Epb41l3
4.75698e-19	-4.61769	0.003	0.026	9.25042e-15	1	Ablim1
2.018e-09	-4.62403	0.001	0.011	3.92421e-05	1	Gstm2
6.27602e-11	-4.63334	0.002	0.014	1.22044e-06	1	Rapgef5
1.72858e-08	-4.64767	0.002	0.012	0.000336139	1	Crip2
4.37883e-10	-4.6544	0.001	0.012	8.51506e-06	1	Nav1
7.54402e-10	-4.66785	0.001	0.012	1.46701e-05	1	Ptprk
3.17434e-22	-4.70833	0.003	0.029	6.17282e-18	1	Tpm4
4.93834e-17	-4.71562	0.019	0.048	9.6031e-13	1	Apoe
1.11801e-11	-4.74631	0.001	0.013	2.17409e-07	1	Ppp1r16b
1.40639e-08	-4.80956	0.001	0.01	0.000273486	1	Sult1b1
1.29254e-09	-4.81155	0.001	0.011	2.51347e-05	1	Tead1
3.33766e-10	-4.84224	0.001	0.011	6.49041e-06	1	Uaca
6.30321e-13	-4.84495	0.002	0.017	1.22572e-08	1	Tcf7l2
3.84137e-07	-4.84906	0.002	0.011	0.00746993	1	Fbn1
2.4672e-07	-4.87493	0.002	0.01	0.00479772	1	Tafa1
3.70097e-08	-4.87825	0.001	0.01	0.000719691	1	Fbp2
4.57652e-25	-4.87893	0.003	0.032	8.89951e-21	1	Atf3
4.82433e-12	-4.92324	0.003	0.017	9.38139e-08	1	Msrb3
1.1043e-08	-4.92762	0.001	0.01	0.000214743	1	Sulf2
1.00208e-08	-4.93427	0.003	0.014	0.000194865	1	Ifi27l2b
1.408e-07	-4.94289	0.006	0.017	0.002738	1	Prap1
4.14079e-08	-4.97025	0.001	0.01	0.000805219	1	Susd5
2.64458e-10	-4.97232	0.004	0.017	5.14265e-06	1	Krt8
1.33754e-09	-4.97662	0.002	0.013	2.60099e-05	1	Cldn7
3.63811e-12	-5.03141	0.001	0.015	7.07466e-08	1	Dsp
1.1316e-11	-5.05062	0.003	0.016	2.2005e-07	1	Map1b
4.54566e-16	-5.06345	0.011	0.035	8.8395e-12	1	Cald1
9.84373e-10	-5.09693	0.003	0.014	1.91421e-05	1	Myom1
3.2719e-08	-5.1254	0.001	0.01	0.000636253	1	Tm4sf5
5.38619e-10	-5.1335	0	0.01	1.0474e-05	1	Plpp1
1.11622e-12	-5.13742	0.002	0.016	2.17059e-08	1	Ptprd
5.85931e-53	-5.1723	0.003	0.061	1.1394e-48	1	Pmp22
3.39492e-17	-5.23273	0.001	0.02	6.60175e-13	1	Sdc4
3.03225e-14	-5.24097	0.001	0.017	5.89652e-10	1	Ifi30
4.87347e-11	-5.27273	0	0.011	9.47694e-07	1	Nlrp3
1.9093e-15	-5.27334	0.002	0.02	3.71282e-11	1	Cped1
1.12875e-09	-5.28728	0.002	0.013	2.19496e-05	1	Gpc6
1.26815e-09	-5.29075	0.001	0.012	2.46605e-05	1	Gimap4
2.66483e-12	-5.32893	0.001	0.013	5.18203e-08	1	Vav3
1.67384e-30	-5.33456	0.003	0.038	3.25495e-26	1	Lgals1
1.60178e-10	-5.3626	0.001	0.012	3.11483e-06	1	Abtb2
4.12051e-11	-5.37536	0.002	0.015	8.01275e-07	1	Hdac9
9.78984e-08	-5.39468	0.003	0.013	0.00190373	1	Sis
3.9173e-11	-5.42128	0	0.011	7.61758e-07	1	Gramd3
4.54927e-09	-5.46186	0.001	0.01	8.84651e-05	1	Anxa13
7.91434e-09	-5.4725	0.001	0.01	0.000153902	1	Ncald
1.20905e-12	-5.60108	0.002	0.016	2.35111e-08	1	Atp8b1
3.0387e-09	-5.61819	0.001	0.011	5.90905e-05	1	Shroom3
1.62393e-10	-5.62759	0	0.01	3.15789e-06	1	Smad3
1.09219e-17	-5.6284	0.001	0.02	2.12387e-13	1	Itga1
1.28998e-09	-5.66219	0	0.01	2.50849e-05	1	Kitl
9.26697e-10	-5.69523	0	0.01	1.80206e-05	1	Npas2
8.86632e-11	-5.72923	0.001	0.012	1.72415e-06	1	Nkg7
6.67402e-12	-5.72924	0	0.013	1.29783e-07	1	Sash1
5.35754e-23	-5.73789	0.001	0.027	1.04183e-18	1	App
7.11168e-09	-5.76982	0.001	0.011	0.000138294	1	Hnf4g
1.20129e-11	-5.79888	0.002	0.015	2.33602e-07	1	Id1
7.30029e-07	-5.87895	0.002	0.01	0.0141961	1	Apob
2.46936e-10	-5.89531	0	0.011	4.80192e-06	1	Eps8
2.60525e-12	-5.91245	0.001	0.015	5.06617e-08	1	Rbms3
6.24081e-12	-5.93092	0.001	0.014	1.21359e-07	1	Tmem176b
3.70804e-11	-6.0489	0.001	0.012	7.21066e-07	1	Lrp1
1.03938e-12	-6.0521	0	0.013	2.02117e-08	1	Zfp326
6.32222e-10	-6.06346	0.001	0.011	1.22942e-05	1	Efna5
2.12283e-13	-6.06657	0.001	0.015	4.12806e-09	1	Hip1
5.10826e-11	-6.0701	0.001	0.012	9.93353e-07	1	Gata6
6.27809e-17	-6.08626	0.001	0.018	1.22084e-12	1	Pdlim1
1.6153e-11	-6.19	0	0.012	3.1411e-07	1	Setbp1
5.87326e-12	-6.20924	0	0.013	1.14211e-07	1	Nap1l5
2.52e-10	-6.22324	0	0.01	4.9004e-06	1	Mtus1
3.68495e-20	-6.25099	0.002	0.024	7.16575e-16	1	Nfib
2.53768e-09	-6.26497	0.01	0.025	4.93478e-05	1	Igkc
4.76264e-12	-6.28681	0	0.013	9.26143e-08	1	Cd24a
1.6682e-19	-6.2881	0.004	0.028	3.24399e-15	1	Csrp2
4.87538e-10	-6.328	0	0.01	9.48067e-06	1	Shtn1
3.38538e-19	-6.37994	0.001	0.021	6.58322e-15	1	Actn1
5.40474e-11	-6.49066	0	0.011	1.05101e-06	1	Dock1
7.4195e-11	-6.52838	0	0.011	1.4428e-06	1	Rnd3
4.14347e-16	-6.5547	0.001	0.019	8.05739e-12	1	Tns1
2.51476e-10	-6.60661	0	0.01	4.8902e-06	1	Sh3pxd2a
1.14456e-10	-6.61928	0	0.01	2.22571e-06	1	Bcl11b
4.53704e-11	-6.62284	0.001	0.012	8.82273e-07	1	Dlc1
1.61664e-11	-6.68396	0	0.012	3.14373e-07	1	Gas6
5.72937e-15	-6.7055	0.001	0.016	1.11413e-10	1	Irf8
1.35346e-09	-6.7478	0.001	0.01	2.63193e-05	1	B3galt1
3.33732e-18	-6.77787	0.001	0.02	6.48976e-14	1	Rbp1
6.98905e-15	-6.92353	0.001	0.016	1.35909e-10	1	Fstl1
8.5034e-22	-6.9422	0.001	0.024	1.65357e-17	1	Rbpms
4.04931e-09	-6.9738	0.001	0.01	7.87429e-05	1	Itgbl1
1.82712e-10	-6.98901	0.003	0.015	3.55302e-06	1	H2-Aa
1.95408e-13	-7.08711	0	0.014	3.7999e-09	1	Pcsk5
6.69072e-12	-7.25486	0	0.012	1.30108e-07	1	Itgb5
7.38038e-11	-7.27514	0	0.011	1.43519e-06	1	Plpp3
8.58087e-17	-7.3438	0.001	0.018	1.66864e-12	1	Cd200
4.69473e-13	-7.39561	0	0.014	9.12937e-09	1	Fn1
1.98314e-10	-7.42201	0	0.01	3.85641e-06	1	Agmo
1.16147e-10	-7.43816	0	0.011	2.25859e-06	1	Cacnb2
4.28173e-10	-7.51948	0	0.01	8.32626e-06	1	Mertk
7.67235e-13	-7.56652	0.005	0.022	1.49197e-08	1	Cd74
2.2038e-10	-7.8073	0.001	0.012	4.28551e-06	1	H2-Eb1
6.69257e-11	-7.9048	0	0.011	1.30144e-06	1	Serpinh1
2.15571e-14	-7.91615	0	0.015	4.19199e-10	1	Mef2c
3.02361e-21	-7.98568	0	0.023	5.8797e-17	1	Cd81
6.53835e-13	-8.14153	0	0.013	1.27145e-08	1	Fat1
2.7298e-11	-8.15927	0	0.012	5.30837e-07	1	Ebf1
1.89693e-16	-8.17545	0	0.017	3.68877e-12	1	Sgcd
5.86723e-21	-8.27864	0	0.022	1.14094e-16	1	Pcdh7
5.8879e-12	-8.39724	0	0.012	1.14496e-07	1	Zbtb16
1.59658e-20	-8.39982	0	0.022	3.1047e-16	1	Mylk
1.13923e-13	-8.5037	0	0.014	2.21535e-09	1	Ltbp1
2.72397e-14	-8.70884	0	0.015	5.29702e-10	1	Fhl1
1.40348e-13	-8.71081	0	0.013	2.7292e-09	1	Cnn3
1.71425e-15	-8.732	0	0.016	3.33353e-11	1	Ogn
4.22799e-14	-8.80947	0	0.014	8.22175e-10	1	Cpe
1.00349e-15	-8.82094	0	0.016	1.95139e-11	1	Serpine2
9.18672e-11	-8.95019	0	0.01	1.78645e-06	1	Rhoj
6.60622e-11	-9.00178	0	0.01	1.28465e-06	1	Pdgfd
2.47087e-10	-9.00642	0	0.01	4.80485e-06	1	Cav1
2.21361e-10	-9.06432	0	0.01	4.30458e-06	1	Sulf1
1.01479e-12	-9.10284	0	0.012	1.97336e-08	1	Lmcd1
5.91861e-11	-9.11936	0	0.01	1.15093e-06	1	Ncam1
5.8879e-12	-9.14556	0	0.012	1.14496e-07	1	Col4a1
1.27065e-11	-9.16456	0	0.011	2.4709e-07	1	Lmod1
3.38133e-13	-9.31209	0	0.013	6.57533e-09	1	Limch1
4.75067e-11	-9.38914	0	0.011	9.23815e-07	1	Igfbp4
4.72622e-12	-9.40014	0	0.012	9.19061e-08	1	Rcan2
1.57499e-12	-9.40261	0	0.012	3.06273e-08	1	Sod3
4.72622e-12	-9.40478	0	0.012	9.19061e-08	1	Nox4
3.77415e-13	-9.41367	0	0.013	7.33921e-09	1	Ccn1
1.01995e-11	-9.42399	0	0.011	1.98339e-07	1	Ccn3
1.01995e-11	-9.48352	0	0.011	1.98339e-07	1	Col1a2
2.20117e-11	-9.49455	0	0.011	4.28039e-07	1	Sost
1.25738e-13	-9.49953	0	0.013	2.4451e-09	1	Fbln5
1.35514e-17	-9.57831	0	0.018	2.6352e-13	1	Fblim1
1.87014e-18	-9.61233	0	0.019	3.63668e-14	1	Tpm2
1.02541e-10	-9.61593	0	0.01	1.99402e-06	1	Cfh
5.08612e-17	-9.6262	0	0.017	9.89047e-13	1	Fmo2
1.27065e-11	-9.64836	0	0.011	2.4709e-07	1	Postn
1.71942e-16	-9.70766	0	0.017	3.34359e-12	1	Hspb1
1.74856e-13	-9.8153	0	0.013	3.40025e-09	1	Cnn1
1.00922e-13	-9.84179	0	0.013	1.96252e-09	1	Col3a1
4.36974e-19	-9.89602	0	0.02	8.4974e-15	1	Myl9
5.36334e-24	-10.0487	0	0.026	1.04295e-19	1	Igfbp7
2.08541e-18	-10.1108	0	0.019	4.05528e-14	1	Itga8
3.8995e-20	-10.1665	0	0.021	7.58297e-16	1	Tm4sf1
1.70865e-16	-10.3084	0	0.016	3.32264e-12	1	Eln
4.60314e-16	-10.3379	0	0.016	8.95127e-12	1	Ccn2
6.0665e-20	-10.5428	0	0.02	1.17969e-15	1	Bgn
1.57588e-21	-10.6091	0	0.022	3.06446e-17	1	Myh11
2.74021e-21	-10.7819	0	0.022	5.32862e-17	1	Timp3
3.66181e-22	-10.8434	0	0.024	7.12075e-18	1	Tagln
5.81259e-22	-10.8979	0	0.022	1.13032e-17	1	Sparc
2.38637e-22	-11.0872	0	0.023	4.64053e-18	1	Mgp
3.25266e-21	-11.8316	0.001	0.023	6.32513e-17	1	Acta2
9.8717e-40	5.39255	0.01	0	1.91965e-35	2	Meltf
3.78501e-154	5.15901	0.06	0.005	7.36033e-150	2	Ccl1
1.14424e-61	4.50255	0.019	0.001	2.22508e-57	2	Jhy
0	4.4477	0.139	0.006	0	2	Krt4
0	4.40966	0.803	0.046	0	2	Ccl2
0	4.35106	0.884	0.091	0	2	Isg15
1.68307e-123	4.23087	0.034	0.001	3.27291e-119	2	Krt79
0	4.12933	0.359	0.015	0	2	Chst1
4.12405e-211	4.0479	0.081	0.007	8.01962e-207	2	Caly
0	3.98595	0.239	0.023	0	2	Osm
0	3.98558	0.961	0.238	0	2	Nr4a1
9.56199e-158	3.96502	0.053	0.003	1.85942e-153	2	Lgals7
3.10598e-253	3.934	0.086	0.005	6.03989e-249	2	Gpr162
0	3.90123	0.256	0.029	0	2	Nr4a2
0	3.83306	0.581	0.052	0	2	Ndrg1
0	3.83283	0.481	0.086	0	2	Ccl4
0	3.8187	0.283	0.02	0	2	Slco2b1
1.30904e-58	3.78095	0.022	0.002	2.54556e-54	2	5730420D15Rik
0	3.77695	0.113	0.007	0	2	Bmp7
7.58602e-47	3.7762	0.016	0.001	1.47518e-42	2	Ptgdr
0	3.76304	0.467	0.027	0	2	Smpx
2.44743e-37	3.75042	0.016	0.002	4.75928e-33	2	Pigz
6.39976e-39	3.73384	0.011	0	1.2445e-34	2	Cldn34c2
0	3.72888	0.62	0.049	0	2	Gzmb
0	3.72209	0.496	0.08	0	2	Pim3
1.5838e-163	3.72182	0.051	0.002	3.07986e-159	2	Nap1l5
0	3.69539	0.153	0.012	0	2	Gm17276
0	3.69078	0.536	0.038	0	2	Socs2
1.18393e-51	3.68312	0.024	0.003	2.30227e-47	2	Lif
0	3.65562	0.734	0.046	0	2	Hdc
7.24898e-129	3.63845	0.046	0.003	1.40964e-124	2	4933407L21Rik
2.34985e-242	3.63591	0.086	0.006	4.56952e-238	2	Calca
0	3.62501	0.23	0.02	0	2	Pilra
0	3.61684	0.407	0.041	0	2	Cyp26a1
0	3.60773	0.254	0.049	0	2	Ccl3
0	3.60563	0.122	0.007	0	2	Ramp3
0	3.57388	0.326	0.036	0	2	C430002N11Rik
0	3.56868	0.693	0.096	0	2	Rbfox1
0	3.55224	0.373	0.027	0	2	Sik1
0	3.51405	0.216	0.024	0	2	Tnfrsf9
0	3.5066	0.146	0.013	0	2	Plaur
0	3.50038	0.212	0.013	0	2	Fyb2
0	3.48474	0.403	0.049	0	2	1700016P03Rik
3.77959e-158	3.47482	0.058	0.004	7.34978e-154	2	Ackr1
0	3.46897	0.458	0.082	0	2	Hilpda
0	3.46722	0.666	0.084	0	2	Nr4a3
0	3.46408	0.655	0.104	0	2	Fosl2
0	3.46096	0.141	0.013	0	2	Rarres1
0	3.44254	0.4	0.05	0	2	Csrnp1
0	3.43854	0.2	0.017	0	2	Gm31522
0	3.42116	0.629	0.053	0	2	Cd3e
1.40552e-56	3.41981	0.025	0.003	2.73317e-52	2	1810020O05Rik
0	3.40898	0.888	0.352	0	2	Ube2v2
6.23521e-150	3.39386	0.07	0.008	1.2125e-145	2	Ptgs2
0	3.37775	0.232	0.015	0	2	Pmp22
0	3.37154	0.133	0.009	0	2	Samd11
0	3.36768	0.191	0.015	0	2	Efcc1
0	3.36548	0.481	0.078	0	2	Gadd45b
0	3.35929	0.149	0.015	0	2	Lag3
0	3.35645	0.405	0.06	0	2	Gpr132
0	3.33495	0.138	0.014	0	2	Tmem88
0	3.3278	0.666	0.153	0	2	Cdkn1a
0	3.32474	0.542	0.047	0	2	Cadm1
0	3.2738	0.223	0.024	0	2	Tmem158
1.48689e-141	3.26441	0.079	0.012	2.8914e-137	2	Vegfa
0	3.24284	0.799	0.243	0	2	Hes1
0	3.23156	0.427	0.05	0	2	Gm47599
5.2368e-58	3.21668	0.03	0.004	1.01835e-53	2	Cst13
1.57617e-63	3.18716	0.026	0.002	3.06502e-59	2	Gm30541
0	3.18378	0.132	0.013	0	2	Pstpip2
0	3.17628	0.189	0.022	0	2	Cadm3
0	3.17239	0.195	0.022	0	2	Fam129b
9.0157e-28	3.16868	0.012	0.001	1.75319e-23	2	Gm48942
0	3.15395	0.669	0.12	0	2	Tiam1
2.22659e-153	3.12992	0.059	0.005	4.32983e-149	2	Gm43689
0	3.1283	0.97	0.393	0	2	Dusp1
2.10897e-126	3.09232	0.058	0.007	4.10111e-122	2	Gm42829
0	3.09139	0.212	0.034	0	2	Tarm1
0	3.07999	0.398	0.048	0	2	Adamts9
5.4065e-58	3.07708	0.026	0.003	1.05135e-53	2	Gp5
3.19647e-142	3.07682	0.069	0.009	6.21585e-138	2	Gcsam
0	3.06244	0.948	0.381	0	2	Ifrd1
0	3.05962	0.17	0.01	0	2	Gm48719
5.09439e-106	3.05101	0.062	0.01	9.90655e-102	2	5033430I15Rik
3.03918e-33	3.05074	0.012	0.001	5.91e-29	2	Fndc8
0	3.04362	0.26	0.046	0	2	Cish
4.19034e-127	3.0196	0.045	0.003	8.14854e-123	2	4930455G09Rik
0	3.01326	0.923	0.311	0	2	Kdm6b
0	2.99251	0.337	0.05	0	2	Serpine1
1.5667e-22	2.98505	0.011	0.001	3.04661e-18	2	Selenok-ps1
1.11227e-122	2.96813	0.069	0.011	2.16292e-118	2	Ifitm5
0	2.95906	0.162	0.015	0	2	Arhgef28
1.27355e-35	2.92653	0.047	0.016	2.47654e-31	2	Gzmc
1.55473e-126	2.92247	0.065	0.009	3.02333e-122	2	Elovl7
2.14489e-106	2.91986	0.043	0.004	4.17095e-102	2	Cldn34c1
0	2.91911	0.306	0.05	0	2	Dusp5
4.44303e-263	2.91827	0.182	0.039	8.63992e-259	2	Prr7
3.74348e-29	2.89771	0.013	0.001	7.27957e-25	2	Gm28809
2.6255e-63	2.89143	0.03	0.004	5.10555e-59	2	Asb17
0	2.88727	0.16	0.02	0	2	Gm49457
1.73143e-64	2.88466	0.024	0.002	3.36693e-60	2	Gm15635
0	2.87664	0.318	0.026	0	2	Bach2
0	2.87529	0.319	0.06	0	2	Sertad1
5.10788e-30	2.87187	0.016	0.003	9.93279e-26	2	Rasgef1a
2.10376e-47	2.87051	0.017	0.001	4.09097e-43	2	Gm41556
2.67386e-26	2.86814	0.012	0.002	5.19959e-22	2	Gldc
3.30708e-204	2.86493	0.1	0.013	6.43096e-200	2	Socs1
1.51725e-85	2.83421	0.05	0.008	2.95044e-81	2	Fam71f2
3.06243e-222	2.83027	0.094	0.009	5.95521e-218	2	Dse
0	2.82448	0.261	0.054	0	2	Tesc
1.31392e-19	2.82366	0.012	0.002	2.55506e-15	2	Gm16081
0	2.81947	0.431	0.109	0	2	Adora3
0	2.81	0.816	0.336	0	2	Cebpb
2.95801e-138	2.80674	0.06	0.006	5.75214e-134	2	Gnaz
1.24709e-80	2.80164	0.032	0.003	2.42509e-76	2	Slco1c1
2.44167e-29	2.80041	0.02	0.004	4.74807e-25	2	Depdc1b
2.39981e-20	2.79779	0.01	0.001	4.66667e-16	2	Ptger3
0	2.78886	0.804	0.303	0	2	Zfp36
0	2.78853	0.276	0.052	0	2	Dusp10
0	2.78518	0.412	0.073	0	2	Gm26532
6.10749e-198	2.78503	0.085	0.009	1.18766e-193	2	Dlg2
0	2.77992	0.193	0.026	0	2	Mir22hg
3.20916e-20	2.77737	0.01	0.001	6.24054e-16	2	Gm17749
8.71782e-35	2.77436	0.018	0.003	1.69527e-30	2	Slc35f3
6.84702e-109	2.74691	0.06	0.009	1.33147e-104	2	Gm26754
8.47548e-173	2.74419	0.075	0.008	1.64814e-168	2	Gm17056
0	2.74018	0.16	0.022	0	2	P4ha2
0	2.731	0.33	0.082	0	2	Homer1
8.9954e-149	2.72751	0.207	0.081	1.74925e-144	2	Il13
0	2.72654	0.356	0.133	0	2	Hk2
0	2.72452	1	0.814	0	2	Junb
1.41014e-34	2.72247	0.012	0.001	2.74215e-30	2	Gm2115
0	2.71624	0.286	0.075	0	2	Rab38
8.11709e-266	2.70089	0.155	0.026	1.57845e-261	2	Maff
0	2.69409	0.756	0.153	0	2	Adk
1.19847e-265	2.69234	0.096	0.007	2.33054e-261	2	Gnai1
0	2.68781	0.403	0.118	0	2	Nfkbid
0	2.67543	0.958	0.284	0	2	Rad51b
0	2.67375	0.384	0.11	0	2	Gm12840
5.5816e-183	2.67259	0.11	0.019	1.0854e-178	2	Siah2
1.15706e-62	2.66561	0.045	0.009	2.25002e-58	2	Eno2
7.14906e-60	2.65655	0.025	0.003	1.39021e-55	2	Gm34068
2.97896e-38	2.64438	0.021	0.003	5.79288e-34	2	Nfe2l3
8.40901e-132	2.64221	0.191	0.074	1.63522e-127	2	Egr3
0	2.63568	0.435	0.113	0	2	Smarca1
0	2.63478	0.303	0.068	0	2	Dgat1
5.5191e-242	2.63298	0.16	0.031	1.07324e-237	2	Asphd2
0	2.63279	0.85	0.368	0	2	Rabgef1
1.39348e-146	2.62839	0.088	0.015	2.70976e-142	2	Kdm6bos
7.27071e-16	2.614	0.013	0.003	1.41386e-11	2	BC049352
1.01491e-37	2.61182	0.029	0.006	1.9736e-33	2	Kntc1
0	2.60458	0.684	0.198	0	2	AW011738
5.22548e-197	2.6011	0.304	0.135	1.01615e-192	2	Ntng2
3.06289e-30	2.59604	0.016	0.002	5.9561e-26	2	Trim30c
0	2.59343	0.571	0.079	0	2	Cma1
3.41782e-83	2.5859	0.036	0.004	6.64629e-79	2	Plau
5.98668e-49	2.57904	0.039	0.009	1.16417e-44	2	Alox8
1.1503e-230	2.57473	0.095	0.009	2.23688e-226	2	Lsmem1
4.03574e-23	2.57166	0.014	0.003	7.84791e-19	2	AI593442
4.10101e-67	2.57077	0.036	0.005	7.97483e-63	2	Gm40841
0	2.56611	0.978	0.685	0	2	Itk
0	2.56515	0.394	0.121	0	2	Eid2
5.71864e-24	2.56445	0.01	0.001	1.11205e-19	2	6030407O03Rik
6.60052e-61	2.56013	0.036	0.006	1.28354e-56	2	Lhfpl1
7.5268e-130	2.55674	0.072	0.011	1.46366e-125	2	Eya4
3.09774e-108	2.55034	0.096	0.025	6.02387e-104	2	Nrgn
0	2.54847	0.81	0.357	0	2	Lmna
0	2.53976	0.478	0.144	0	2	Vps37b
3.13465e-212	2.52839	0.203	0.059	6.09564e-208	2	Traf1
0	2.51829	0.596	0.208	0	2	Maob
5.77565e-152	2.50737	0.061	0.005	1.12313e-147	2	Mrgprb2
1.32208e-126	2.50567	0.068	0.01	2.57092e-122	2	Mpp4
7.82957e-185	2.50439	0.124	0.024	1.52254e-180	2	Ltc4s
8.31946e-210	2.48486	0.135	0.025	1.6178e-205	2	Dgki
0	2.48458	0.272	0.067	0	2	C77080
1.15687e-53	2.46715	0.03	0.005	2.24965e-49	2	Scd3
0	2.4597	0.625	0.187	0	2	Coq10b
1.1002e-29	2.45873	0.021	0.004	2.13945e-25	2	Gm26885
1.79754e-237	2.45563	0.237	0.074	3.4955e-233	2	Slc7a5
0	2.44455	0.702	0.143	0	2	Cd9
0	2.44145	0.976	0.697	0	2	Sub1
6.44563e-18	2.42944	0.022	0.007	1.25342e-13	2	Clca3a1
0	2.4252	0.907	0.491	0	2	Fos
1.10473e-47	2.40273	0.049	0.014	2.14825e-43	2	Rab26os
0	2.40193	0.371	0.057	0	2	Tpsb2
3.11187e-65	2.38587	0.077	0.025	6.05135e-61	2	Snhg15
1.77932e-63	2.38481	0.032	0.004	3.46006e-59	2	Nlrp3
7.28324e-78	2.37929	0.029	0.002	1.4163e-73	2	Pkd2l1
2.73557e-63	2.37852	0.064	0.018	5.31959e-59	2	Dusp2
3.86581e-40	2.37671	0.028	0.006	7.51745e-36	2	Gm43661
2.62313e-43	2.3738	0.028	0.005	5.10093e-39	2	Kcnrg
1.0273e-142	2.36899	0.113	0.026	1.99769e-138	2	Dnah14
0	2.36792	0.998	0.882	0	2	Jund
8.225e-173	2.36036	0.138	0.033	1.59943e-168	2	Gsg1l
1.48294e-52	2.35583	0.027	0.004	2.88372e-48	2	Pclo
1.48091e-25	2.35577	0.013	0.002	2.87978e-21	2	Catip
0	2.35298	0.897	0.421	0	2	Fosb
1.78256e-166	2.34443	0.141	0.035	3.46636e-162	2	Hspa1b
8.3029e-65	2.3423	0.048	0.01	1.61458e-60	2	Epha7
0	2.33288	0.963	0.491	0	2	Pla2g7
5.24904e-202	2.32565	0.182	0.05	1.02073e-197	2	H2-Q7
1.14671e-136	2.31898	0.126	0.034	2.2299e-132	2	Gm7694
8.04632e-67	2.30693	0.061	0.016	1.56469e-62	2	Amot
2.77081e-30	2.30636	0.013	0.002	5.38811e-26	2	Gm12602
0	2.28964	0.236	0.049	0	2	Camk2n1
0	2.28232	0.631	0.259	0	2	Pim1
1.07153e-243	2.27721	0.215	0.058	2.08369e-239	2	Klf10
3.38333e-110	2.26824	0.09	0.021	6.57923e-106	2	Tmigd3
0	2.26262	0.221	0.046	0	2	Fer
0	2.25877	0.828	0.486	0	2	Furin
9.24314e-114	2.25551	0.104	0.027	1.79742e-109	2	H1fx
0	2.25508	0.381	0.078	0	2	Meis2
0	2.25504	0.775	0.361	0	2	Serpinb1a
1.15365e-15	2.2509	0.013	0.003	2.24339e-11	2	Gm47460
8.12731e-98	2.23792	0.129	0.045	1.58044e-93	2	Bmp2
6.07919e-96	2.23462	0.08	0.019	1.18216e-91	2	Gm48302
0	2.23211	0.632	0.314	0	2	Ap1s3
1.44003e-15	2.21697	0.015	0.004	2.80029e-11	2	Gm16224
2.40303e-113	2.21499	0.098	0.025	4.67293e-109	2	Trp53inp2
4.60999e-128	2.20849	0.106	0.026	8.96459e-124	2	Gm28875
9.09054e-30	2.20721	0.05	0.02	1.76775e-25	2	Gjb2
5.06995e-99	2.20667	0.086	0.021	9.85903e-95	2	Gm19585
1.90532e-36	2.2035	0.029	0.007	3.70508e-32	2	Rhbdl3
4.05028e-100	2.1928	0.081	0.019	7.87618e-96	2	Nrip3
4.10377e-17	2.18625	0.017	0.005	7.98019e-13	2	4933408B17Rik
2.04571e-15	2.18083	0.014	0.004	3.97809e-11	2	Map3k6
3.30764e-79	2.17957	0.069	0.017	6.43204e-75	2	Slamf7
2.98602e-17	2.16985	0.016	0.004	5.80661e-13	2	Slc12a5
2.37664e-49	2.16556	0.045	0.012	4.62161e-45	2	Trpv2
5.53746e-191	2.15751	0.208	0.067	1.07681e-186	2	Rab4a
2.21811e-45	2.1559	0.052	0.016	4.31333e-41	2	Dusp18
5.06127e-59	2.15163	0.069	0.022	9.84215e-55	2	Gm50217
5.09186e-54	2.15145	0.079	0.029	9.90163e-50	2	Sbk1
0	2.14915	0.243	0.055	0	2	Rhoc
1.47214e-179	2.14832	0.165	0.044	2.86272e-175	2	Prxl2a
0	2.14628	0.299	0.087	0	2	Cd200r3
0	2.14438	0.814	0.403	0	2	Emb
2.34835e-13	2.13408	0.017	0.006	4.56661e-09	2	4921516A02Rik
3.52013e-110	2.13373	0.13	0.043	6.84524e-106	2	Il3ra
0	2.12671	0.423	0.146	0	2	Optn
3.52886e-241	2.12663	0.294	0.109	6.86223e-237	2	Espn
8.96779e-33	2.11795	0.024	0.005	1.74388e-28	2	Ankrd33b
1.6605e-16	2.11653	0.028	0.011	3.22901e-12	2	Gm11175
0	2.10656	0.443	0.162	0	2	Relb
3.20898e-13	2.10209	0.012	0.003	6.24019e-09	2	Amph
0	2.09426	0.393	0.131	0	2	Ston2
1.32051e-28	2.0776	0.028	0.008	2.56786e-24	2	Gm20443
0	2.07439	0.68	0.225	0	2	Gas7
3.5537e-44	2.07131	0.061	0.021	6.91053e-40	2	Rsad1
2.53161e-49	2.06697	0.03	0.005	4.92297e-45	2	Pygm
2.5782e-22	2.06596	0.023	0.006	5.01357e-18	2	Sv2c
0	2.06306	0.475	0.2	0	2	Pex13
1.44486e-39	2.05935	0.02	0.003	2.80968e-35	2	Rspo3
6.26289e-44	2.05792	0.052	0.016	1.21788e-39	2	Pcbd1
0	2.05792	0.618	0.319	0	2	Spty2d1
2.54946e-186	2.05754	0.176	0.049	4.95767e-182	2	Rasa3
2.99032e-140	2.05292	0.173	0.06	5.81497e-136	2	Cd276
5.16089e-10	2.05153	0.011	0.004	1.00359e-05	2	Lrrc7
1.49367e-233	2.04282	0.273	0.096	2.90459e-229	2	Tmem67
0	2.03807	0.576	0.34	0	2	Ccrl2
0	2.03769	0.609	0.346	0	2	Mt1
0	2.03636	0.46	0.176	0	2	Dot1l
1.85089e-205	2.03552	0.18	0.046	3.59924e-201	2	Klf2
5.08494e-64	2.03423	0.078	0.025	9.88818e-60	2	Erf
0	2.02553	0.438	0.162	0	2	B4galt5
3.59291e-246	2.01666	0.229	0.065	6.98678e-242	2	Gm12940
1.27668e-198	2.01458	0.258	0.097	2.48262e-194	2	Gchfr
1.1912e-25	2.00889	0.023	0.006	2.31641e-21	2	Gm15892
2.70788e-157	2.00728	0.094	0.016	5.26574e-153	2	Sgk1
4.17271e-21	2.00507	0.012	0.002	8.11425e-17	2	Mrc2
1.12773e-11	1.9951	0.013	0.004	2.19299e-07	2	Gm16174
0	1.98455	0.584	0.275	0	2	Map1lc3a
6.29643e-11	1.97735	0.016	0.006	1.2244e-06	2	Gm11290
1.11933e-24	1.97372	0.022	0.006	2.17665e-20	2	Tnfaip2
2.46049e-117	1.97114	0.143	0.048	4.78467e-113	2	Pilrb1
8.84912e-09	1.96898	0.015	0.007	0.00017208	2	2700046G09Rik
5.63597e-24	1.96877	0.024	0.007	1.09597e-19	2	Gm27010
4.11983e-258	1.96487	0.343	0.141	8.01141e-254	2	Lxn
2.84112e-24	1.94343	0.028	0.009	5.52484e-20	2	Pld2
6.48592e-55	1.94018	0.033	0.006	1.26125e-50	2	Dusp8
6.64357e-269	1.93985	0.414	0.198	1.29191e-264	2	Pomgnt1
1.75986e-274	1.93883	0.366	0.154	3.42222e-270	2	Slc41a3
2.62645e-25	1.93668	0.022	0.006	5.1074e-21	2	Mtfr2
1.09915e-08	1.93176	0.011	0.004	0.000213741	2	Dnajc27
5.63031e-90	1.92732	0.054	0.009	1.09487e-85	2	Gm17268
1.75433e-21	1.9221	0.036	0.014	3.41146e-17	2	Cbarp
9.98524e-214	1.9153	0.258	0.091	1.94173e-209	2	Pilrb2
0	1.91392	0.818	0.375	0	2	Ext1
1.47842e-143	1.90968	0.184	0.065	2.87494e-139	2	Hcst
6.5192e-270	1.90828	0.404	0.189	1.26772e-265	2	Rab43
1.89019e-87	1.90703	0.098	0.03	3.67567e-83	2	Pik3r5
6.74577e-255	1.90677	0.288	0.099	1.31178e-250	2	Gch1
1.13335e-38	1.9017	0.065	0.026	2.20392e-34	2	C2
3.53227e-18	1.89846	0.023	0.008	6.86886e-14	2	Mycbpap
0	1.89756	0.927	0.52	0	2	Mcpt4
5.82871e-34	1.88646	0.082	0.039	1.13345e-29	2	Srxn1
0	1.88425	0.556	0.305	0	2	Isy1
2.89552e-168	1.87562	0.27	0.116	5.63062e-164	2	2700097O09Rik
1.309e-08	1.8716	0.013	0.005	0.000254548	2	Eldr
2.76176e-18	1.87058	0.029	0.011	5.37051e-14	2	Gm7247
1.02598e-199	1.86971	0.325	0.147	1.99512e-195	2	Ifnar2
5.41267e-90	1.86848	0.1	0.03	1.05255e-85	2	Anxa11os
6.84141e-27	1.86605	0.083	0.044	1.33038e-22	2	Vmn2r96
9.73934e-37	1.86317	0.03	0.007	1.89391e-32	2	Marcksl1
7.41486e-59	1.86131	0.03	0.004	1.44189e-54	2	Gm12167
1.09503e-13	1.86009	0.023	0.009	2.1294e-09	2	Gm11697
0	1.85941	0.79	0.418	0	2	Zfp36l1
1.32467e-104	1.85864	0.126	0.041	2.57595e-100	2	Cd200r1
0	1.8586	0.921	0.579	0	2	Ptms
1.92128e-124	1.85745	0.307	0.171	3.73611e-120	2	Gadd45a
8.80185e-74	1.85413	0.085	0.026	1.71161e-69	2	Crtam
2.04062e-10	1.85218	0.019	0.008	3.96818e-06	2	Asmt
8.69061e-152	1.84914	0.251	0.108	1.68998e-147	2	Bzw2
7.66758e-63	1.84186	0.082	0.028	1.49104e-58	2	Ropn1l
0	1.83811	0.967	0.769	0	2	Egr1
5.33121e-07	1.83428	0.011	0.005	0.0103671	2	2700033N17Rik
0	1.83293	0.322	0.097	0	2	Klf9
2.15028e-06	1.83035	0.015	0.007	0.0418144	2	Atp6v0e2
3.26407e-14	1.82782	0.015	0.005	6.34732e-10	2	Trim69
2.0478e-33	1.82597	0.058	0.023	3.98216e-29	2	Tmem237
9.80044e-287	1.82559	0.397	0.173	1.90579e-282	2	AC160336.1
0	1.82399	0.898	0.569	0	2	Gpr65
7.28994e-46	1.81901	0.072	0.027	1.4176e-41	2	Syngap1
7.49755e-15	1.81724	0.021	0.007	1.45797e-10	2	Gm42450
5.57042e-39	1.81462	0.044	0.014	1.08322e-34	2	Mlf1
2.01773e-35	1.81121	0.072	0.032	3.92369e-31	2	Ptgir
6.10661e-155	1.80812	0.265	0.119	1.18749e-150	2	Opa3
4.65296e-54	1.8066	0.084	0.032	9.04816e-50	2	H2-Q6
1.19868e-14	1.80407	0.01	0.002	2.33096e-10	2	Edil3
6.67717e-22	1.80246	0.023	0.007	1.29844e-17	2	Shc3
2.42978e-30	1.80148	0.028	0.008	4.72494e-26	2	Fndc5
1.41612e-25	1.80131	0.035	0.012	2.75378e-21	2	Dlg4
1.5377e-51	1.7977	0.064	0.021	2.99021e-47	2	Rgs9
0	1.79735	0.755	0.436	0	2	Crem
5.43332e-42	1.7967	0.065	0.025	1.05656e-37	2	Nab2
0	1.79579	0.892	0.602	0	2	Tagln2
4.22278e-09	1.78766	0.011	0.004	8.21161e-05	2	Tspoap1
7.73818e-17	1.78267	0.033	0.015	1.50477e-12	2	L1cam
5.61313e-27	1.7791	0.038	0.014	1.09153e-22	2	Tnfrsf21
1.42315e-53	1.77732	0.032	0.005	2.76745e-49	2	Rps6ka2
3.5201e-52	1.7737	0.02	0.002	6.84519e-48	2	Adam33
1.78412e-170	1.77111	0.314	0.152	3.4694e-166	2	Ddit3
1.17318e-16	1.76982	0.032	0.013	2.28137e-12	2	Rec8
0	1.7624	0.776	0.508	0	2	Plek
0	1.76054	0.871	0.643	0	2	Nfkbia
3.00577e-24	1.75078	0.045	0.019	5.84503e-20	2	Gm614
0	1.74838	0.941	0.743	0	2	Tnfaip8
5.22999e-25	1.74665	0.051	0.022	1.01702e-20	2	Foxred2
2.8233e-11	1.74537	0.017	0.007	5.49018e-07	2	Gm10605
9.74328e-209	1.74016	0.393	0.204	1.89468e-204	2	CAAA01118383.1
2.01347e-67	1.74011	0.102	0.038	3.9154e-63	2	Pitpnm2
9.71231e-169	1.7399	0.259	0.109	1.88866e-164	2	Tmbim1
3.60747e-26	1.73481	0.043	0.017	7.01508e-22	2	Gm45509
5.09198e-82	1.7342	0.101	0.033	9.90187e-78	2	Fam49a
0	1.72939	0.566	0.3	0	2	Psen2
0	1.72468	0.84	0.555	0	2	Creb3l1
0	1.72132	0.741	0.476	0	2	Gm20186
5.97923e-26	1.71612	0.036	0.012	1.16272e-21	2	Capn5
0	1.71077	0.539	0.296	0	2	Emd
2.25411e-183	1.70885	0.28	0.117	4.38334e-179	2	Gm48228
1.17503e-110	1.70327	0.08	0.017	2.28497e-106	2	Hspa1a
0	1.7013	0.614	0.378	0	2	Slc3a2
3.34203e-08	1.69848	0.013	0.006	0.000649891	2	Sox5os3
1.06306e-241	1.69707	0.378	0.172	2.06722e-237	2	Tbc1d8
3.78149e-50	1.6957	0.045	0.011	7.35349e-46	2	Cd86
0	1.69375	0.974	0.804	0	2	Dennd4a
5.52095e-259	1.68999	0.479	0.256	1.0736e-254	2	4932438H23Rik
0	1.68991	0.693	0.392	0	2	Atf4
2.17276e-19	1.68488	0.041	0.018	4.22515e-15	2	Pafah2
1.15173e-17	1.68428	0.025	0.009	2.23966e-13	2	Tmcc2
2.28155e-169	1.68402	0.129	0.029	4.4367e-165	2	Stmn1
4.49691e-43	1.68283	0.064	0.024	8.7447e-39	2	Chd5
7.23306e-39	1.68252	0.054	0.019	1.40654e-34	2	Sox5os2
0	1.6757	0.981	0.816	0	2	Hs3st1
2.18855e-17	1.67447	0.048	0.024	4.25585e-13	2	Efnb1
1.72268e-96	1.67394	0.123	0.042	3.34993e-92	2	Ptgs1
5.49673e-66	1.67083	0.101	0.038	1.06889e-61	2	Fam184b
4.78041e-83	1.67081	0.178	0.084	9.29598e-79	2	Snap47
1.07605e-58	1.6708	0.117	0.051	2.09248e-54	2	Mir155hg
1.86182e-250	1.66845	0.175	0.036	3.62049e-246	2	Gstm1
3.84593e-53	1.66406	0.044	0.011	7.4788e-49	2	Cd55
3.53039e-81	1.65864	0.217	0.117	6.86519e-77	2	Ipmk
7.17174e-120	1.65452	0.152	0.051	1.39462e-115	2	Rgl1
0	1.65418	0.924	0.598	0	2	Nfkbiz
6.78173e-54	1.65258	0.149	0.078	1.31878e-49	2	Rrad
1.88797e-90	1.65179	0.121	0.042	3.67134e-86	2	Tns3
4.7627e-52	1.64936	0.047	0.012	9.26155e-48	2	Tpsg1
9.08539e-18	1.64835	0.01	0.002	1.76674e-13	2	Ednra
0	1.6451	0.698	0.442	0	2	Anxa11
1.4835e-74	1.63434	0.141	0.061	2.88482e-70	2	Slc7a1
5.52949e-222	1.63391	0.431	0.235	1.07527e-217	2	Lin54
3.82845e-07	1.63381	0.01	0.004	0.0074448	2	Hormad2
3.76686e-34	1.63252	0.091	0.046	7.32504e-30	2	Bcl3
1.08656e-22	1.62794	0.055	0.026	2.11293e-18	2	Aldh3a1
2.64305e-18	1.62722	0.027	0.01	5.13967e-14	2	Erich1
2.00838e-114	1.62438	0.27	0.144	3.90549e-110	2	Etv3
9.26717e-89	1.61641	0.432	0.322	1.80209e-84	2	Dnajb1
1.02023e-07	1.61582	0.015	0.007	0.00198394	2	Gvin1
1.33836e-22	1.61455	0.068	0.035	2.60257e-18	2	Cetn4
4.73784e-287	1.61361	0.522	0.306	9.2132e-283	2	Mapkapk3
1.01494e-240	1.61307	0.457	0.255	1.97365e-236	2	Ids
7.23695e-25	1.61105	0.034	0.012	1.4073e-20	2	C1qtnf12
1.62756e-06	1.60964	0.011	0.005	0.0316496	2	Nme4
6.69652e-116	1.60393	0.292	0.16	1.3022e-111	2	Mns1
1.53249e-21	1.60242	0.048	0.022	2.98008e-17	2	Gm29358
0	1.60041	0.759	0.503	0	2	Ubc
9.8315e-56	1.59932	0.064	0.019	1.91183e-51	2	Atf3
4.14336e-50	1.59506	0.133	0.068	8.05718e-46	2	Ube2l6
0	1.59418	0.769	0.408	0	2	Itga9
0	1.59147	0.631	0.365	0	2	Lat
7.69652e-11	1.58897	0.027	0.013	1.49667e-06	2	Gm15246
1.0146e-31	1.58538	0.094	0.049	1.97298e-27	2	Gla
0	1.58029	0.875	0.651	0	2	Otulinl
1.4854e-34	1.58013	0.044	0.015	2.88851e-30	2	Igfbp6
6.11555e-242	1.57944	0.458	0.256	1.18923e-237	2	Pdxk
2.54599e-88	1.57929	0.185	0.088	4.95094e-84	2	Gpsm1
7.38155e-18	1.57659	0.05	0.025	1.43542e-13	2	Ripk3
2.93593e-52	1.57153	0.135	0.067	5.70921e-48	2	Egr2
0	1.56948	0.687	0.397	0	2	Nup98
3.107e-10	1.56729	0.012	0.004	6.04187e-06	2	Gm21859
3.63832e-232	1.56614	0.422	0.212	7.07507e-228	2	St3gal5
1.41522e-193	1.56506	0.384	0.203	2.75203e-189	2	Tmem51
0	1.56373	0.632	0.391	0	2	Hat1
4.89599e-11	1.56072	0.026	0.012	9.52075e-07	2	Gm10563
0	1.55813	0.619	0.266	0	2	Nos1ap
0	1.55403	0.916	0.576	0	2	Pde3a
2.51689e-98	1.55379	0.374	0.264	4.89434e-94	2	Zrsr1
0	1.54117	0.948	0.795	0	2	Susd6
0	1.54115	0.869	0.611	0	2	Ucp2
4.23822e-09	1.53937	0.026	0.014	8.24164e-05	2	Tmem107
1.62524e-56	1.53911	0.188	0.109	3.16045e-52	2	9030624G23Rik
2.7969e-203	1.53634	0.464	0.286	5.43884e-199	2	Tmem64
3.30917e-151	1.53504	0.564	0.447	6.435e-147	2	Ern1
4.17607e-240	1.53328	0.422	0.214	8.12078e-236	2	Etfb
0	1.53299	0.888	0.477	0	2	Ppp1r15a
1.28254e-17	1.53134	0.056	0.029	2.49403e-13	2	Icam4
6.86138e-38	1.53101	0.12	0.066	1.33426e-33	2	Rbm38
4.72029e-39	1.5301	0.086	0.039	9.17907e-35	2	As3mt
1.73579e-216	1.52592	0.477	0.292	3.37542e-212	2	Tob2
6.44021e-51	1.52499	0.06	0.019	1.25236e-46	2	Pde8a
2.32639e-196	1.52343	0.402	0.218	4.5239e-192	2	Klk8
9.64346e-72	1.51877	0.183	0.094	1.87527e-67	2	5430416N02Rik
9.18843e-86	1.51576	0.218	0.115	1.78678e-81	2	Tpst2
1.03569e-19	1.51399	0.054	0.027	2.014e-15	2	Gm50397
2.58797e-145	1.51187	0.346	0.194	5.03256e-141	2	Slc45a3
0	1.51124	0.983	0.856	0	2	Ifitm2
1.98619e-06	1.50632	0.012	0.005	0.0386235	2	Reep2
0	1.50453	0.666	0.44	0	2	Fbxo34
5.15785e-83	1.50045	0.278	0.174	1.003e-78	2	Midn
0	1.49825	0.813	0.586	0	2	Slc25a3
3.12119e-30	1.4971	0.089	0.046	6.06947e-26	2	Tmem205
0	1.49437	0.786	0.428	0	2	Zmat4
0	1.48893	0.642	0.412	0	2	Pcyt1a
4.1231e-18	1.48716	0.064	0.036	8.01778e-14	2	Klf11
0	1.48582	0.806	0.499	0	2	Tnfaip3
3.60118e-187	1.48212	0.46	0.289	7.00286e-183	2	Rab20
1.175e-123	1.48168	0.334	0.188	2.2849e-119	2	Igf2
3.06749e-38	1.48084	0.084	0.038	5.96505e-34	2	9630028I04Rik
7.31161e-07	1.48043	0.031	0.019	0.0142182	2	Ctsg
0	1.47948	0.773	0.502	0	2	Ell2
2.83922e-185	1.47592	0.387	0.207	5.52116e-181	2	Zc3h12a
0	1.47519	0.585	0.362	0	2	Smco4
2.73059e-15	1.46623	0.012	0.003	5.30991e-11	2	Gm35166
0	1.46402	0.906	0.614	0	2	Atxn1
4.10009e-08	1.46023	0.016	0.007	0.000797304	2	Gm19325
7.88927e-215	1.46022	0.462	0.273	1.53415e-210	2	Sde2
4.66294e-148	1.45701	0.332	0.178	9.06755e-144	2	Il4ra
0	1.45674	0.992	0.873	0	2	Jun
8.27978e-08	1.45495	0.035	0.021	0.00161009	2	H2-Q10
1.18818e-105	1.45407	0.327	0.201	2.31053e-101	2	Elovl5
1.0713e-45	1.45395	0.263	0.185	2.08325e-41	2	Tmcc3
9.37084e-82	1.45347	0.133	0.052	1.82225e-77	2	Cobll1
1.0297e-126	1.44391	0.587	0.484	2.00235e-122	2	Abcb1b
2.36096e-192	1.44388	0.414	0.231	4.59112e-188	2	Tex2
2.4844e-41	1.44068	0.118	0.062	4.83116e-37	2	Insl6
2.5745e-86	1.43457	0.296	0.184	5.00637e-82	2	Insig1
7.80008e-29	1.4321	0.017	0.003	1.5168e-24	2	Notch3
7.0023e-10	1.43175	0.023	0.011	1.36167e-05	2	Grik2
0	1.4293	0.63	0.387	0	2	Stk10
7.71756e-32	1.42569	0.103	0.056	1.50076e-27	2	Srrd
3.05191e-32	1.4255	0.084	0.041	5.93474e-28	2	Gpc5
1.99102e-127	1.42516	0.2	0.079	3.87173e-123	2	Stk39
5.79607e-17	1.42236	0.018	0.005	1.1271e-12	2	Gm17024
0	1.4203	0.962	0.829	0	2	Sqstm1
0	1.41699	0.639	0.283	0	2	Ahnak
5.13821e-40	1.4161	0.111	0.056	9.99175e-36	2	4921511C10Rik
3.01463e-63	1.41608	0.145	0.069	5.86224e-59	2	Ets2
3.92772e-65	1.41333	0.151	0.072	7.63785e-61	2	Cdip1
2.8186e-26	1.41317	0.063	0.03	5.48106e-22	2	Galnt11
8.63944e-72	1.41221	0.218	0.124	1.68002e-67	2	Adora2a
3.03113e-36	1.41019	0.073	0.031	5.89433e-32	2	Neto2
3.57292e-09	1.40829	0.026	0.013	6.94791e-05	2	1700126G02Rik
3.77804e-102	1.40811	0.325	0.199	7.34678e-98	2	Ripk2
2.38768e-182	1.4023	0.481	0.321	4.64308e-178	2	Ubald2
6.13731e-196	1.40176	0.485	0.309	1.19346e-191	2	Tceal9
6.6792e-10	1.40065	0.025	0.012	1.29884e-05	2	Hdx
3.63681e-10	1.39999	0.016	0.006	7.07214e-06	2	Slc10a1
4.7301e-29	1.39735	0.201	0.147	9.19816e-25	2	Epm2aip1
2.35959e-09	1.39551	0.025	0.013	4.58845e-05	2	Tom1l1
5.04116e-56	1.38952	0.452	0.388	9.80303e-52	2	Khdc4
5.88922e-39	1.38822	0.147	0.087	1.14522e-34	2	Rtn4r
0	1.38816	0.95	0.782	0	2	Pnrc1
6.02105e-55	1.38809	0.104	0.044	1.17085e-50	2	Il18r1
2.0905e-35	1.38659	0.104	0.055	4.06518e-31	2	Dusp4
1.13526e-123	1.38632	0.551	0.442	2.20763e-119	2	Dhx40
1.39392e-292	1.38427	0.528	0.293	2.71062e-288	2	Per1
1.02797e-51	1.37931	0.068	0.023	1.99898e-47	2	Cemip2
0	1.37608	0.961	0.819	0	2	Rab27b
0	1.37546	0.878	0.833	0	2	Nfkb1
4.79488e-81	1.37347	0.255	0.15	9.32411e-77	2	Bex3
0	1.36842	0.771	0.596	0	2	Slc25a5
2.71332e-22	1.36591	0.027	0.009	5.27631e-18	2	Cd4
1.23578e-17	1.3637	0.042	0.02	2.40309e-13	2	Cxcr4
7.99116e-13	1.36212	0.018	0.007	1.55396e-08	2	Parvb
0	1.36101	1	0.95	0	2	Srgn
0	1.35915	0.871	0.545	0	2	Mctp1
1.28155e-20	1.35566	0.082	0.047	2.49211e-16	2	Nmrk1
4.53359e-10	1.35376	0.043	0.025	8.81603e-06	2	Syp
9.90522e-48	1.3522	0.202	0.128	1.92617e-43	2	Il10rb
2.58709e-38	1.3485	0.11	0.057	5.03086e-34	2	Mmp27
8.78996e-72	1.34795	0.168	0.081	1.7093e-67	2	Zc3h12c
3.28666e-73	1.34603	0.245	0.146	6.39124e-69	2	Scn1b
5.31785e-08	1.33804	0.021	0.01	0.00103411	2	Gm15737
1.98087e-09	1.33591	0.029	0.016	3.852e-05	2	Prkar1b
1.12239e-12	1.33395	0.024	0.01	2.1826e-08	2	Zfp9
4.72691e-31	1.33304	0.073	0.034	9.19195e-27	2	Gm26549
0	1.33065	0.838	0.634	0	2	H2-K1
[truncated: 24,677 more rows]

## Sheet: filter(p<0.05,log2fc>1,pct>0.1)
p_val	avg_log2FC	pct.1	pct.2	p_val_adj	cluster	gene
0	1.63498	0.472	0.137	0	0	Il17rb
4.9255e-131	1.37076	0.162	0.059	9.57812e-127	0	Hist1h2ac
1.17331e-206	1.30201	0.206	0.065	2.28161e-202	0	Ikzf4
2.92668e-226	1.20978	0.226	0.072	5.69122e-222	0	Chdh
6.41571e-96	1.13983	0.102	0.033	1.2476e-91	0	Albfm1
0	1.10198	0.553	0.254	0	0	Slc22a14
0	1.09808	0.593	0.231	0	0	Sytl2
8.08308e-241	1.06827	0.242	0.077	1.57184e-236	0	Jcad
3.68805e-165	1.01249	0.181	0.061	7.17178e-161	0	Fgd4
2.06831e-12	-1.00584	0.249	0.187	4.02204e-08	0	Gm26917
4.7981e-16	-1.02491	0.642	0.546	9.33039e-12	0	Pla2g7
3.20777e-13	-1.03734	0.611	0.532	6.23782e-09	0	Plek
1.3846e-11	-1.04429	0.513	0.458	2.6925e-07	0	Emb
7.83602e-07	-1.04863	0.194	0.207	0.0152379	0	Insig1
1.15731e-10	-1.05521	0.287	0.296	2.2505e-06	0	4932438H23Rik
5.25049e-09	-1.09516	0.4	0.373	0.000102101	0	Ccrl2
2.4647e-82	-1.09841	0.667	0.626	4.79285e-78	0	Ptms
9.56001e-115	-1.12996	0.686	0.691	1.85904e-110	0	AY036118
8.88255e-09	-1.14192	0.2	0.217	0.00017273	0	Igf2
6.50508e-11	-1.14713	0.238	0.25	1.26498e-06	0	Pex13
1.40028e-19	-1.21389	0.286	0.205	2.72299e-15	0	Tpm1
2.22984e-30	-1.21551	0.428	0.432	4.33615e-26	0	Serpinb1a
6.31416e-13	-1.22505	0.193	0.215	1.22785e-08	0	Relb
9.40719e-07	-1.22837	0.09	0.108	0.0182932	0	Ctdspl
2.92204e-31	-1.25074	0.507	0.499	5.6822e-27	0	Fosb
1.89908e-119	-1.27706	0.965	0.879	3.69295e-115	0	Jund
5.3422e-09	-1.31473	0.155	0.171	0.000103884	0	Eid2
1.08792e-15	-1.31673	0.3	0.303	2.11556e-11	0	Gas7
3.76155e-07	-1.32506	0.617	0.518	0.0073147	0	Furin
1.81597e-14	-1.32929	0.207	0.23	3.53133e-10	0	Dot1l
5.57823e-14	-1.34249	0.074	0.103	1.08474e-09	0	Zc3h12c
1.55894e-15	-1.3454	0.142	0.175	3.03151e-11	0	Nfkbid
3.84678e-33	-1.35572	0.305	0.335	7.48044e-29	0	Map1lc3a
4.96413e-14	-1.36817	0.398	0.388	9.65325e-10	0	Mt1
4.09509e-18	-1.37742	0.59	0.551	7.96332e-14	0	Fos
9.38635e-11	-1.38417	0.084	0.108	1.82527e-06	0	C77080
1.5134e-86	-1.38721	0.815	0.718	2.94296e-82	0	Sub1
8.46284e-43	-1.39375	0.915	0.82	1.64568e-38	0	Junb
9.00453e-77	-1.4294	0.44	0.479	1.75102e-72	0	Itga9
5.10574e-237	-1.43369	0.53	0.671	9.92862e-233	0	Pde3a
1.02986e-10	-1.46058	0.114	0.139	2.00267e-06	0	Bzw2
2.67514e-30	-1.50792	0.092	0.143	5.20208e-26	0	Clec4a2
4.66904e-14	-1.5405	0.265	0.276	9.07941e-10	0	Maob
1.28807e-25	-1.55083	0.064	0.108	2.50478e-21	0	Il12rb2
7.2132e-17	-1.55422	0.153	0.186	1.40268e-12	0	Ifnar2
1.21237e-09	-1.60055	0.143	0.161	2.35758e-05	0	Gm12840
1.36716e-19	-1.604	0.138	0.173	2.65858e-15	0	Adora3
2.66357e-35	-1.61694	0.455	0.448	5.17958e-31	0	Ext1
5.01035e-51	-1.62065	0.213	0.279	9.74313e-47	0	Coq10b
9.31613e-54	-1.62781	0.112	0.19	1.81162e-49	0	Cd300c2
1.90586e-35	-1.63798	0.431	0.434	3.70613e-31	0	Lmna
7.48457e-14	-1.67415	0.112	0.142	1.45545e-09	0	Vcl
2.1759e-38	-1.73966	0.821	0.704	4.23125e-34	0	Itk
8.61242e-22	-1.77295	0.084	0.124	1.67477e-17	0	Plxdc2
1.49492e-52	-1.77746	0.349	0.401	2.90702e-48	0	Zfp36
2.87436e-27	-1.78665	0.132	0.18	5.58947e-23	0	Smarca1
5.76088e-24	-1.80318	0.103	0.146	1.12026e-19	0	Klf9
7.80312e-25	-1.90058	0.142	0.09	1.5174e-20	0	Defa24
4.77911e-254	-1.90942	0.486	0.626	9.29347e-250	0	Mcpt4
2.0293e-21	-1.91131	0.065	0.102	3.94618e-17	0	Gm12940
1.84989e-46	-1.95989	0.125	0.194	3.59729e-42	0	Ston2
1.87484e-73	-1.98014	0.218	0.303	3.64581e-69	0	AW011738
5.2245e-57	-2.00757	0.445	0.451	1.01596e-52	0	Rabgef1
8.40291e-78	-2.04804	0.378	0.432	1.63403e-73	0	Cebpb
2.99594e-37	-2.11276	0.052	0.103	5.8259e-33	0	Tesc
3.63871e-37	-2.12542	0.073	0.129	7.07583e-33	0	Lhfp
5.23429e-35	-2.20675	0.162	0.214	1.01786e-30	0	Vps37b
2.94062e-37	-2.22061	0.082	0.139	5.71834e-33	0	Homer1
6.06264e-67	-2.23043	0.07	0.151	1.17894e-62	0	Meis2
9.1965e-38	-2.31358	0.068	0.121	1.78835e-33	0	Dgat1
6.44742e-47	-2.33058	0.059	0.119	1.25377e-42	0	Sertad1
3.12835e-108	-2.33112	0.338	0.42	6.08338e-104	0	Rad51b
1.98392e-132	-2.33411	0.434	0.51	3.85793e-128	0	Dusp1
2.96435e-110	-2.33609	0.436	0.491	5.76447e-106	0	Ifrd1
1.91231e-28	-2.3422	0.077	0.122	3.71868e-24	0	Rab38
3.91162e-59	-2.38048	0.047	0.116	7.60654e-55	0	Serpine1
1.14915e-85	-2.40686	0.142	0.239	2.23464e-81	0	Tiam1
7.12526e-108	-2.45517	0.362	0.433	1.38558e-103	0	Kdm6b
1.13389e-57	-2.45592	0.091	0.165	2.20495e-53	0	Hilpda
4.63535e-38	-2.5086	0.052	0.103	9.01391e-34	0	Dusp10
9.49747e-59	-2.51701	0.044	0.111	1.84688e-54	0	Dusp5
1.93887e-50	-2.54491	0.071	0.135	3.77033e-46	0	Gpr132
1.24952e-99	-2.55236	0.159	0.268	2.42983e-95	0	Cdkn1a
3.54729e-155	-2.55679	0.148	0.294	6.89807e-151	0	Adk
1.06491e-41	-2.57846	0.048	0.101	2.07082e-37	0	Rhoc
1.08747e-44	-2.66554	0.161	0.225	2.1147e-40	0	Vim
1.13944e-83	-2.68172	0.045	0.132	2.21575e-79	0	1700016P03Rik
2.31093e-79	-2.71829	0.084	0.174	4.49383e-75	0	Pim3
1.0917e-07	-2.84266	0.113	0.086	0.00212292	0	Dmd
9.2747e-77	-2.84275	0.049	0.131	1.80356e-72	0	Csrnp1
5.3422e-75	-2.85804	0.082	0.169	1.03884e-70	0	Gadd45b
5.89605e-102	-2.88943	0.265	0.363	1.14655e-97	0	Hes1
1.16352e-120	-2.90374	0.108	0.228	2.26258e-116	0	Rbfox1
6.54495e-85	-2.91991	0.063	0.154	1.27273e-80	0	Gm26532
1.62919e-113	-3.00055	0.394	0.46	3.16812e-109	0	Ube2v2
1.37015e-63	-3.10526	0.035	0.102	2.6644e-59	0	C430002N11Rik
1.38251e-139	-3.14296	0.084	0.218	2.68843e-135	0	Nr4a3
5.25602e-88	-3.16329	0.048	0.137	1.02209e-83	0	Gm47599
1.93572e-158	-3.1978	0.271	0.392	3.76421e-154	0	Nr4a1
4.08473e-230	-3.30173	0.1	0.287	7.94316e-226	0	Cd9
2.47695e-149	-3.47359	0.096	0.234	4.81667e-145	0	Fosl2
2.14913e-81	-3.57912	0.027	0.104	4.17919e-77	0	Ccl3
1.85782e-106	-3.96552	0.035	0.133	3.61272e-102	0	Adamts9
2.92726e-110	-4.13207	0.031	0.129	5.69235e-106	0	Cyp26a1
2.47417e-188	-4.54855	0.04	0.193	4.81127e-184	0	Ccl4
2.89373e-106	-4.5557	0.083	0.191	5.62715e-102	0	Cma1
1.1256e-205	-4.76055	0.027	0.182	2.18885e-201	0	Ndrg1
1.02895e-138	-4.91129	0.009	0.113	2.00089e-134	0	Sik1
4.58574e-219	-5.03577	0.015	0.172	8.91742e-215	0	Cadm1
2.73756e-230	-5.07909	0.026	0.195	5.32346e-226	0	Cd3e
5.30733e-126	-5.1925	0.03	0.139	1.03206e-121	0	Tpsb2
3.93341e-182	-5.6725	0.007	0.136	7.64892e-178	0	Smpx
0	-6.06754	0.051	0.288	0	0	Isg15
1.08669e-232	-6.58909	0.006	0.164	2.11318e-228	0	Socs2
3.96776e-274	-6.98618	0.01	0.194	7.71571e-270	0	Gzmb
0	-7.43849	0.012	0.232	0	0	Ccl2
6.83134e-144	-7.5352	0.002	0.102	1.32842e-139	0	Bach2
4.50504e-306	-7.9436	0.013	0.216	8.7605e-302	0	Hdc
1.72291e-09	1.22499	0.336	0.304	3.35037e-05	1	Cma2
3.9238e-33	1.1996	0.13	0.076	7.63022e-29	1	Inka1
6.61224e-98	1.19134	0.307	0.174	1.28582e-93	1	H19
1.44645e-90	1.17416	0.304	0.183	2.81277e-86	1	Rpl10-ps3
7.77623e-30	1.09301	0.13	0.079	1.51217e-25	1	Gm14164
1.2231e-21	-1.00014	0.076	0.131	2.37845e-17	1	Fbxo30
1.53625e-24	-1.00044	0.073	0.131	2.98738e-20	1	Zfp951
9.47421e-65	-1.0006	0.389	0.51	1.84235e-60	1	Zmat4
2.73592e-24	-1.00076	0.07	0.127	5.32026e-20	1	6720427I07Rik
4.8141e-38	-1.00718	0.16	0.254	9.3615e-34	1	Arl5b
3.68105e-49	-1.00742	0.272	0.387	7.15817e-45	1	Fyn
6.54421e-134	-1.00796	0.506	0.667	1.27259e-129	1	Arih1
1.51651e-19	-1.00974	0.116	0.172	2.949e-15	1	Trps1
1.05375e-19	-1.00984	0.094	0.148	2.04913e-15	1	Srgap2
5.89253e-23	-1.01212	0.103	0.163	1.14586e-18	1	Shroom4
5.12149e-34	-1.01531	0.147	0.234	9.95925e-30	1	Sec24a
2.68461e-83	-1.01533	0.301	0.462	5.22048e-79	1	Cblb
2.66111e-191	-1.02121	0.761	0.822	5.17479e-187	1	Slc8a1
6.2859e-124	-1.02177	0.542	0.693	1.22236e-119	1	Spag9
4.36776e-57	-1.02229	0.228	0.357	8.49355e-53	1	Exoc6b
2.06703e-19	-1.02245	0.098	0.152	4.01954e-15	1	2700097O09Rik
6.16257e-23	-1.02317	0.105	0.167	1.19837e-18	1	Epm2aip1
6.37379e-82	-1.02326	0.384	0.539	1.23945e-77	1	Myo1e
4.64179e-29	-1.02438	0.17	0.25	9.02642e-25	1	CAAA01118383.1
1.14171e-78	-1.02513	0.288	0.444	2.22018e-74	1	Fars2
9.35882e-23	-1.02547	0.086	0.144	1.81992e-18	1	Vwa8
1.15262e-16	-1.03127	0.061	0.103	2.24138e-12	1	Zc3h12c
1.38762e-41	-1.03246	0.292	0.392	2.69836e-37	1	Btg2
9.25305e-69	-1.03579	0.235	0.377	1.79935e-64	1	Itpkb
1.92826e-76	-1.03674	0.287	0.44	3.74969e-72	1	Btaf1
5.9458e-66	-1.03719	0.258	0.396	1.15622e-61	1	Braf
9.16454e-80	-1.03938	0.258	0.421	1.78214e-75	1	Tmtc2
1.22643e-10	-1.04043	0.084	0.118	2.38491e-06	1	Pard3b
1.62869e-113	-1.0415	0.461	0.617	3.16715e-109	1	Gab2
8.81218e-95	-1.04253	0.328	0.501	1.71362e-90	1	Arid1b
2.60299e-23	-1.04289	0.251	0.314	5.06177e-19	1	Fhit
5.09431e-35	-1.046	0.147	0.233	9.9064e-31	1	Vegfc
2.14345e-13	-1.04721	0.234	0.282	4.16816e-09	1	Maob
4.85617e-49	-1.05165	0.267	0.38	9.44332e-45	1	Nfia
1.63997e-61	-1.05267	0.418	0.543	3.18908e-57	1	Gm20186
1.58437e-50	-1.05432	0.318	0.424	3.08096e-46	1	Wwox
3.62938e-51	-1.05579	0.211	0.327	7.05769e-47	1	Myo1d
3.15062e-110	-1.05706	0.405	0.57	6.12669e-106	1	Psd3
3.1542e-11	-1.05717	0.07	0.105	6.13365e-07	1	Ccl25
9.16863e-29	-1.05839	0.173	0.254	1.78293e-24	1	Ece1
1.52544e-47	-1.05908	0.189	0.3	2.96637e-43	1	Kat6b
1.68673e-37	-1.0605	0.133	0.223	3.28002e-33	1	Ppm1h
1.83977e-59	-1.06302	0.514	0.573	3.57761e-55	1	Plcb1
1.13273e-34	-1.0654	0.137	0.222	2.2027e-30	1	Tbc1d8
4.11818e-66	-1.06717	0.18	0.318	8.00822e-62	1	Rptor
5.34484e-31	-1.06727	0.078	0.148	1.03936e-26	1	Trak1
1.65794e-21	-1.07075	0.063	0.114	3.22402e-17	1	Gm20732
2.17665e-120	-1.07154	0.455	0.613	4.23271e-116	1	Fbxl17
5.74795e-55	-1.07179	0.377	0.488	1.11775e-50	1	Itga9
4.0411e-120	-1.07221	0.539	0.657	7.85833e-116	1	Dip2c
5.14648e-38	-1.07347	0.181	0.275	1.00078e-33	1	Sugct
1.07708e-23	-1.07434	0.079	0.136	2.09449e-19	1	Tmem67
7.28885e-92	-1.07522	0.558	0.65	1.41739e-87	1	Pde3a
6.10555e-172	-1.08001	0.805	0.849	1.18728e-167	1	Nfkb1
3.23547e-27	-1.0804	0.114	0.184	6.2917e-23	1	Rfx3
1.50027e-134	-1.08144	0.537	0.67	2.91742e-130	1	9530026P05Rik
3.57353e-57	-1.08368	0.84	0.846	6.94909e-53	1	Junb
2.6945e-37	-1.08757	0.137	0.225	5.23972e-33	1	Relb
3.78248e-37	-1.08773	0.206	0.297	7.35541e-33	1	Diaph2
3.29679e-36	-1.08806	0.135	0.224	6.41093e-32	1	Txndc11
8.22895e-64	-1.09031	0.192	0.329	1.6002e-59	1	Snx29
4.82321e-25	-1.09511	0.07	0.128	9.37922e-21	1	Tek
3.0877e-35	-1.09536	0.099	0.179	6.00435e-31	1	Etv3
2.00898e-100	-1.09775	0.316	0.49	3.90666e-96	1	Msi2
7.37903e-14	-1.09877	0.381	0.409	1.43493e-09	1	Lsamp
1.30164e-67	-1.09965	0.274	0.42	2.53118e-63	1	Foxo3
9.11156e-17	-1.10149	0.092	0.139	1.77183e-12	1	Gch1
7.16091e-31	-1.10207	0.083	0.155	1.39251e-26	1	4930471E19Rik
1.44421e-107	-1.10286	0.371	0.532	2.80841e-103	1	Lrba
2.81045e-100	-1.10303	0.325	0.5	5.4652e-96	1	Etv6
6.32732e-19	-1.10435	0.37	0.427	1.23041e-14	1	Cebpb
1.40249e-286	-1.10529	0.795	0.872	2.72728e-282	1	Camk1d
3.78951e-77	-1.11225	0.305	0.452	7.36909e-73	1	Dleu2
1.24843e-32	-1.11255	0.086	0.161	2.42769e-28	1	Cyth1
2.29011e-39	-1.11473	0.111	0.2	4.45334e-35	1	Il31ra
3.17058e-34	-1.11503	0.086	0.162	6.16551e-30	1	Anks1
3.70799e-53	-1.11638	0.391	0.5	7.21056e-49	1	Zfp36l1
4.20537e-79	-1.11689	0.255	0.408	8.17776e-75	1	Arhgap26
2.99514e-306	-1.11831	0.908	0.897	5.82435e-302	1	Lrmda
1.02353e-24	-1.12084	0.102	0.166	1.99036e-20	1	Nabp1
1.22065e-41	-1.12374	0.183	0.28	2.37367e-37	1	Prkn
8.75561e-24	-1.12716	0.1	0.162	1.70262e-19	1	Chka
3.69837e-48	-1.1345	0.235	0.351	7.19184e-44	1	Pdlim5
6.80993e-93	-1.13711	0.309	0.471	1.32426e-88	1	Btbd9
1.29532e-136	-1.13711	0.548	0.679	2.51888e-132	1	Sox5
8.72753e-14	-1.13847	0.096	0.136	1.69716e-09	1	Meis2
6.32287e-77	-1.14056	0.377	0.514	1.22955e-72	1	Crem
1.20077e-28	-1.14462	0.324	0.401	2.33502e-24	1	Zfp36
6.09775e-37	-1.14913	0.124	0.21	1.18577e-32	1	Rnf150
1.40177e-129	-1.14967	0.381	0.569	2.72587e-125	1	Sik3
1.34973e-45	-1.15073	0.303	0.394	2.62469e-41	1	Immp2l
4.09944e-14	-1.15104	0.068	0.106	7.97177e-10	1	Stk39
4.81572e-272	-1.15221	0.778	0.85	9.36465e-268	1	St6galnac3
1.34175e-134	-1.1534	0.47	0.628	2.60916e-130	1	Mctp1
2.20901e-44	-1.15803	0.143	0.242	4.29563e-40	1	Ralgapa2
2.70277e-100	-1.16155	0.386	0.539	5.25581e-96	1	Smyd3
1.92586e-41	-1.16179	0.067	0.148	3.74503e-37	1	Gm43065
1.58289e-107	-1.16527	0.411	0.563	3.07809e-103	1	Maml3
2.5564e-27	-1.16585	0.088	0.152	4.97118e-23	1	Gtdc1
3.83716e-21	-1.17406	0.066	0.117	7.46174e-17	1	Daam1
5.45439e-235	-1.17575	0.794	0.854	1.06066e-230	1	Rab27b
6.45482e-27	-1.1764	0.056	0.113	1.2552e-22	1	Fgfr1
1.30695e-264	-1.17912	0.681	0.823	2.54149e-260	1	Abr
6.43572e-125	-1.18402	0.408	0.582	1.25149e-120	1	Stat4
7.06473e-31	-1.18524	0.108	0.184	1.37381e-26	1	Anpep
2.23257e-39	-1.18746	0.149	0.242	4.34146e-35	1	Rab43
2.83406e-63	-1.19105	0.204	0.331	5.51111e-59	1	Nr3c2
1.08316e-78	-1.19253	0.208	0.359	2.10631e-74	1	Per1
1.43377e-47	-1.19957	0.178	0.287	2.7881e-43	1	Lin54
6.62728e-16	-1.20138	0.095	0.14	1.28874e-11	1	Bzw2
5.62984e-104	-1.20176	0.4	0.548	1.09478e-99	1	Auts2
1.29155e-43	-1.20743	0.149	0.249	2.51154e-39	1	Ppp1r12b
8.78218e-44	-1.20901	0.187	0.285	1.70778e-39	1	Adam23
1.0513e-25	-1.21017	0.052	0.106	2.04436e-21	1	Il12rb2
2.29044e-59	-1.21285	0.473	0.58	4.45399e-55	1	Fos
1.82796e-19	-1.21669	0.083	0.134	3.55464e-15	1	Man1a
2.97323e-165	-1.22226	0.524	0.68	5.78174e-161	1	Nfkbiz
1.04539e-16	-1.22513	0.066	0.109	2.03286e-12	1	Slc7a5
2.25541e-26	-1.22886	0.062	0.12	4.38587e-22	1	Dapk2
1.48933e-23	-1.22988	0.065	0.119	2.89614e-19	1	Hmgcll1
1.08136e-67	-1.23593	0.191	0.322	2.10281e-63	1	Atp8a2
1.18033e-117	-1.23972	0.513	0.615	2.29527e-113	1	Slc9a9
3.14311e-22	-1.24481	0.062	0.112	6.1121e-18	1	Sertad1
3.4402e-67	-1.24832	0.181	0.317	6.68981e-63	1	Aff1
3.59348e-96	-1.25105	0.291	0.459	6.98789e-92	1	Hivep2
8.34404e-25	-1.25573	0.119	0.185	1.62258e-20	1	Gem
1.45237e-60	-1.25696	0.243	0.364	2.82428e-56	1	Ahnak
1.98576e-40	-1.25909	0.076	0.158	3.8615e-36	1	Calcrl
4.43072e-14	-1.25998	0.107	0.152	8.61597e-10	1	Mast4
6.63928e-52	-1.26327	0.455	0.563	1.29108e-47	1	Furin
5.60041e-179	-1.26973	0.507	0.696	1.08906e-174	1	Atxn1
8.125e-45	-1.28425	0.094	0.185	1.57999e-40	1	Arpp21
6.02782e-26	-1.28577	0.121	0.187	1.17217e-21	1	Ston2
2.27341e-59	-1.29506	0.203	0.323	4.42088e-55	1	Dock4
1.60405e-76	-1.29794	0.321	0.466	3.11924e-72	1	Lpp
8.61816e-23	-1.29812	0.072	0.126	1.67589e-18	1	Grk5
9.04719e-23	-1.29862	0.052	0.101	1.75932e-18	1	Fgd4
2.65009e-47	-1.3041	0.14	0.242	5.15336e-43	1	Dot1l
4.89933e-28	-1.30705	0.095	0.163	9.52723e-24	1	Fndc3b
3.414e-57	-1.31496	0.107	0.217	6.63886e-53	1	Dusp16
7.64757e-67	-1.31582	0.213	0.345	1.48715e-62	1	Pim1
4.52364e-61	-1.31607	0.163	0.282	8.79667e-57	1	Coq10b
4.30556e-30	-1.32044	0.136	0.212	8.3726e-26	1	Tmcc3
1.42437e-67	-1.32098	0.168	0.302	2.76983e-63	1	Prkch
1.36438e-46	-1.32133	0.088	0.18	2.65317e-42	1	A330023F24Rik
1.60875e-61	-1.32254	0.187	0.309	3.12837e-57	1	Pde7b
2.3371e-93	-1.32908	0.436	0.578	4.54473e-89	1	Plek
3.60063e-26	-1.33585	0.048	0.102	7.00178e-22	1	Acer2
4.60863e-117	-1.33622	0.293	0.479	8.96194e-113	1	Nup98
1.43121e-144	-1.33821	0.392	0.581	2.78314e-140	1	Ell2
2.77907e-20	-1.34496	0.121	0.177	5.40419e-16	1	Smarca1
1.39362e-31	-1.35167	0.088	0.157	2.71003e-27	1	Hilpda
1.64876e-62	-1.36756	0.115	0.231	3.20617e-58	1	AC160336.1
1.51844e-16	-1.36861	0.062	0.104	2.95276e-12	1	Thrb
2.00172e-56	-1.37338	0.34	0.453	3.89255e-52	1	Lmna
2.1393e-70	-1.37528	0.205	0.337	4.16009e-66	1	Nav2
1.5817e-41	-1.38502	0.089	0.175	3.07577e-37	1	Tsix
4.22917e-62	-1.38853	0.159	0.283	8.22405e-58	1	Tex2
6.55481e-15	-1.3904	0.077	0.118	1.27465e-10	1	Skap1
2.20174e-21	-1.41628	0.092	0.148	4.2815e-17	1	Rock2
3.01837e-49	-1.43334	0.135	0.241	5.86952e-45	1	Elovl5
2.61583e-30	-1.4359	0.08	0.146	5.08675e-26	1	Klf9
0	-1.4419	0.722	0.856	0	1	Dennd4a
8.39387e-33	-1.4785	0.092	0.165	1.63227e-28	1	Large1
0	-1.47883	0.69	0.848	0	1	Susd6
3.94085e-48	-1.47894	0.197	0.298	7.66338e-44	1	AW011738
1.03603e-24	-1.48461	0.085	0.144	2.01467e-20	1	Vcl
8.48033e-45	-1.48821	0.08	0.167	1.64909e-40	1	Parp8
8.74994e-40	-1.48968	0.07	0.147	1.70151e-35	1	Ipmk
1.38748e-176	-1.49971	0.384	0.586	2.69808e-172	1	Tnfaip3
2.25561e-40	-1.51114	0.098	0.181	4.38626e-36	1	Nfkbid
3.8729e-87	-1.53054	0.38	0.513	7.53125e-83	1	Dusp1
2.81388e-115	-1.53772	0.317	0.499	5.47186e-111	1	Ern1
6.94203e-56	-1.55738	0.082	0.182	1.34995e-51	1	Zhx2
3.80919e-43	-1.57097	0.087	0.171	7.40735e-39	1	Gm12840
6.46168e-39	-1.58074	0.146	0.23	1.25654e-34	1	Prkg1
2.05416e-134	-1.59563	0.224	0.42	3.99453e-130	1	Lncpint
1.14073e-58	-1.60221	0.117	0.228	2.21827e-54	1	B4galt5
1.26972e-43	-1.64543	0.165	0.255	2.46909e-39	1	Cdkn1a
3.05895e-38	-1.67424	0.087	0.164	5.94843e-34	1	Pim3
1.46988e-19	-1.71656	0.071	0.119	2.85832e-15	1	Rab38
1.33297e-65	-1.73732	0.161	0.275	2.59209e-61	1	Adk
1.25896e-73	-1.78522	0.112	0.235	2.44818e-69	1	Tiam1
8.13221e-82	-1.79462	0.297	0.42	1.58139e-77	1	Rad51b
1.877e-99	-1.79927	0.316	0.478	3.65002e-95	1	Rabgef1
1.42313e-46	-1.80054	0.059	0.14	2.76742e-42	1	Zswim6
1.37194e-46	-1.81414	0.123	0.217	2.66787e-42	1	Vps37b
5.67777e-107	-1.81449	0.227	0.398	1.1041e-102	1	Ap1s3
3.03772e-40	-1.81701	0.046	0.114	5.90715e-36	1	Smpx
3.87015e-183	-1.82947	0.328	0.538	7.52589e-179	1	Fosb
2.29347e-35	-1.84033	0.042	0.103	4.45988e-31	1	Gm12940
9.89248e-49	-1.85897	0.061	0.145	1.92369e-44	1	Gm26532
5.15027e-36	-1.86639	0.055	0.12	1.00152e-31	1	1700016P03Rik
2.49918e-22	-1.87688	0.066	0.117	4.85991e-18	1	Synpo2
1.59822e-27	-1.87702	0.067	0.124	3.1079e-23	1	Lhfp
1.15926e-43	-1.90438	0.079	0.16	2.2543e-39	1	Gadd45b
1.75198e-22	-1.90657	0.063	0.112	3.4069e-18	1	Cyp26a1
4.26257e-39	-1.92833	0.097	0.178	8.28899e-35	1	Ntng2
2.64044e-119	-1.94628	0.272	0.445	5.13461e-115	1	Kdm6b
7.28862e-34	-1.99124	0.048	0.109	1.41734e-29	1	Serpine1
1.70279e-23	-2.0097	0.067	0.119	3.31125e-19	1	Tpsb2
4.86183e-36	-2.01744	0.106	0.184	9.45432e-32	1	Hk2
8.717e-48	-2.03554	0.259	0.354	1.69511e-43	1	Hes1
2.25699e-58	-2.04153	0.055	0.146	4.38895e-54	1	Cadm1
8.16612e-51	-2.04154	0.043	0.123	1.58798e-46	1	Csrnp1
8.92466e-12	-2.04413	0.116	0.156	1.73549e-07	1	Dstn
5.51157e-238	-2.04594	0.596	0.764	1.07178e-233	1	Itk
4.46664e-45	-2.05952	0.046	0.12	8.68582e-41	1	Dgat1
5.16947e-147	-2.06906	0.325	0.508	1.00526e-142	1	Ifrd1
2.32305e-189	-2.11535	0.266	0.489	4.5174e-185	1	Ext1
3.89194e-30	-2.12758	0.149	0.221	7.56828e-26	1	Vim
1.49395e-85	-2.14845	0.091	0.227	2.90513e-81	1	Gm26917
1.23482e-106	-2.21258	0.309	0.47	2.40122e-102	1	Ube2v2
2.43895e-33	-2.24866	0.044	0.104	4.74278e-29	1	Egr3
1.44579e-48	-2.25148	0.072	0.156	2.81148e-44	1	Ndrg1
2.97668e-55	-2.25464	0.048	0.133	5.78845e-51	1	Gpr132
3.46587e-37	-2.32562	0.09	0.166	6.73974e-33	1	Ccl4
5.18328e-112	-2.40645	0.073	0.223	1.00794e-107	1	Rbfox1
1.19684e-51	-2.50056	0.031	0.106	2.32737e-47	1	Dusp5
8.44991e-156	-2.52489	0.199	0.394	1.64317e-151	1	Nr4a1
7.98085e-58	-2.52984	0.05	0.14	1.55196e-53	1	Homer1
1.26734e-47	-2.55712	0.031	0.102	2.46447e-43	1	Dusp10
1.53711e-85	-2.56256	0.072	0.195	2.98906e-81	1	Ccl2
8.61046e-63	-2.57769	0.039	0.129	1.67439e-58	1	Gm47599
7.54902e-125	-2.78503	0.066	0.225	1.46798e-120	1	Fosl2
3.64476e-124	-2.9173	0.093	0.253	7.0876e-120	1	Isg15
1.43926e-110	-2.97463	0.038	0.174	2.79879e-106	1	Cd3e
4.9642e-70	-3.09075	0.073	0.181	9.65338e-66	1	Cma1
1.05776e-128	-3.39853	0.053	0.21	2.05693e-124	1	Nr4a3
7.2366e-74	-3.50414	0.028	0.124	1.40723e-69	1	Adamts9
1.30203e-122	-3.53489	0.028	0.17	2.53192e-118	1	Gzmb
1.19391e-104	-3.57995	0.022	0.144	2.32168e-100	1	Socs2
8.2878e-34	-3.76327	0.043	0.104	1.61165e-29	1	Dmd
5.46435e-136	-4.14588	0.034	0.189	1.0626e-131	1	Hdc
0	4.4477	0.139	0.006	0	2	Krt4
0	4.40966	0.803	0.046	0	2	Ccl2
0	4.35106	0.884	0.091	0	2	Isg15
0	4.12933	0.359	0.015	0	2	Chst1
0	3.98595	0.239	0.023	0	2	Osm
0	3.98558	0.961	0.238	0	2	Nr4a1
0	3.90123	0.256	0.029	0	2	Nr4a2
0	3.83306	0.581	0.052	0	2	Ndrg1
0	3.83283	0.481	0.086	0	2	Ccl4
0	3.8187	0.283	0.02	0	2	Slco2b1
0	3.77695	0.113	0.007	0	2	Bmp7
0	3.76304	0.467	0.027	0	2	Smpx
0	3.72888	0.62	0.049	0	2	Gzmb
0	3.72209	0.496	0.08	0	2	Pim3
0	3.69539	0.153	0.012	0	2	Gm17276
0	3.69078	0.536	0.038	0	2	Socs2
0	3.65562	0.734	0.046	0	2	Hdc
0	3.62501	0.23	0.02	0	2	Pilra
0	3.61684	0.407	0.041	0	2	Cyp26a1
0	3.60773	0.254	0.049	0	2	Ccl3
0	3.60563	0.122	0.007	0	2	Ramp3
0	3.57388	0.326	0.036	0	2	C430002N11Rik
0	3.56868	0.693	0.096	0	2	Rbfox1
0	3.55224	0.373	0.027	0	2	Sik1
0	3.51405	0.216	0.024	0	2	Tnfrsf9
0	3.5066	0.146	0.013	0	2	Plaur
0	3.50038	0.212	0.013	0	2	Fyb2
0	3.48474	0.403	0.049	0	2	1700016P03Rik
0	3.46897	0.458	0.082	0	2	Hilpda
0	3.46722	0.666	0.084	0	2	Nr4a3
0	3.46408	0.655	0.104	0	2	Fosl2
0	3.46096	0.141	0.013	0	2	Rarres1
0	3.44254	0.4	0.05	0	2	Csrnp1
0	3.43854	0.2	0.017	0	2	Gm31522
0	3.42116	0.629	0.053	0	2	Cd3e
0	3.40898	0.888	0.352	0	2	Ube2v2
0	3.37775	0.232	0.015	0	2	Pmp22
0	3.37154	0.133	0.009	0	2	Samd11
0	3.36768	0.191	0.015	0	2	Efcc1
0	3.36548	0.481	0.078	0	2	Gadd45b
0	3.35929	0.149	0.015	0	2	Lag3
0	3.35645	0.405	0.06	0	2	Gpr132
0	3.33495	0.138	0.014	0	2	Tmem88
0	3.3278	0.666	0.153	0	2	Cdkn1a
0	3.32474	0.542	0.047	0	2	Cadm1
0	3.2738	0.223	0.024	0	2	Tmem158
0	3.24284	0.799	0.243	0	2	Hes1
0	3.23156	0.427	0.05	0	2	Gm47599
0	3.18378	0.132	0.013	0	2	Pstpip2
0	3.17628	0.189	0.022	0	2	Cadm3
0	3.17239	0.195	0.022	0	2	Fam129b
0	3.15395	0.669	0.12	0	2	Tiam1
0	3.1283	0.97	0.393	0	2	Dusp1
0	3.09139	0.212	0.034	0	2	Tarm1
0	3.07999	0.398	0.048	0	2	Adamts9
0	3.06244	0.948	0.381	0	2	Ifrd1
0	3.05962	0.17	0.01	0	2	Gm48719
0	3.04362	0.26	0.046	0	2	Cish
0	3.01326	0.923	0.311	0	2	Kdm6b
0	2.99251	0.337	0.05	0	2	Serpine1
0	2.95906	0.162	0.015	0	2	Arhgef28
0	2.91911	0.306	0.05	0	2	Dusp5
4.44303e-263	2.91827	0.182	0.039	8.63992e-259	2	Prr7
0	2.88727	0.16	0.02	0	2	Gm49457
0	2.87664	0.318	0.026	0	2	Bach2
0	2.87529	0.319	0.06	0	2	Sertad1
0	2.82448	0.261	0.054	0	2	Tesc
0	2.81947	0.431	0.109	0	2	Adora3
0	2.81	0.816	0.336	0	2	Cebpb
0	2.78886	0.804	0.303	0	2	Zfp36
0	2.78853	0.276	0.052	0	2	Dusp10
0	2.78518	0.412	0.073	0	2	Gm26532
0	2.77992	0.193	0.026	0	2	Mir22hg
0	2.74018	0.16	0.022	0	2	P4ha2
0	2.731	0.33	0.082	0	2	Homer1
8.9954e-149	2.72751	0.207	0.081	1.74925e-144	2	Il13
0	2.72654	0.356	0.133	0	2	Hk2
0	2.72452	1	0.814	0	2	Junb
0	2.71624	0.286	0.075	0	2	Rab38
8.11709e-266	2.70089	0.155	0.026	1.57845e-261	2	Maff
0	2.69409	0.756	0.153	0	2	Adk
0	2.68781	0.403	0.118	0	2	Nfkbid
0	2.67543	0.958	0.284	0	2	Rad51b
0	2.67375	0.384	0.11	0	2	Gm12840
5.5816e-183	2.67259	0.11	0.019	1.0854e-178	2	Siah2
8.40901e-132	2.64221	0.191	0.074	1.63522e-127	2	Egr3
0	2.63568	0.435	0.113	0	2	Smarca1
0	2.63478	0.303	0.068	0	2	Dgat1
5.5191e-242	2.63298	0.16	0.031	1.07324e-237	2	Asphd2
0	2.63279	0.85	0.368	0	2	Rabgef1
0	2.60458	0.684	0.198	0	2	AW011738
5.22548e-197	2.6011	0.304	0.135	1.01615e-192	2	Ntng2
0	2.59343	0.571	0.079	0	2	Cma1
0	2.56611	0.978	0.685	0	2	Itk
0	2.56515	0.394	0.121	0	2	Eid2
0	2.54847	0.81	0.357	0	2	Lmna
0	2.53976	0.478	0.144	0	2	Vps37b
3.13465e-212	2.52839	0.203	0.059	6.09564e-208	2	Traf1
0	2.51829	0.596	0.208	0	2	Maob
7.82957e-185	2.50439	0.124	0.024	1.52254e-180	2	Ltc4s
8.31946e-210	2.48486	0.135	0.025	1.6178e-205	2	Dgki
0	2.48458	0.272	0.067	0	2	C77080
0	2.4597	0.625	0.187	0	2	Coq10b
1.79754e-237	2.45563	0.237	0.074	3.4955e-233	2	Slc7a5
0	2.44455	0.702	0.143	0	2	Cd9
0	2.44145	0.976	0.697	0	2	Sub1
0	2.4252	0.907	0.491	0	2	Fos
0	2.40193	0.371	0.057	0	2	Tpsb2
1.0273e-142	2.36899	0.113	0.026	1.99769e-138	2	Dnah14
0	2.36792	0.998	0.882	0	2	Jund
8.225e-173	2.36036	0.138	0.033	1.59943e-168	2	Gsg1l
0	2.35298	0.897	0.421	0	2	Fosb
1.78256e-166	2.34443	0.141	0.035	3.46636e-162	2	Hspa1b
0	2.33288	0.963	0.491	0	2	Pla2g7
5.24904e-202	2.32565	0.182	0.05	1.02073e-197	2	H2-Q7
1.14671e-136	2.31898	0.126	0.034	2.2299e-132	2	Gm7694
0	2.28964	0.236	0.049	0	2	Camk2n1
0	2.28232	0.631	0.259	0	2	Pim1
1.07153e-243	2.27721	0.215	0.058	2.08369e-239	2	Klf10
0	2.26262	0.221	0.046	0	2	Fer
0	2.25877	0.828	0.486	0	2	Furin
9.24314e-114	2.25551	0.104	0.027	1.79742e-109	2	H1fx
0	2.25508	0.381	0.078	0	2	Meis2
0	2.25504	0.775	0.361	0	2	Serpinb1a
8.12731e-98	2.23792	0.129	0.045	1.58044e-93	2	Bmp2
0	2.23211	0.632	0.314	0	2	Ap1s3
4.60999e-128	2.20849	0.106	0.026	8.96459e-124	2	Gm28875
5.53746e-191	2.15751	0.208	0.067	1.07681e-186	2	Rab4a
0	2.14915	0.243	0.055	0	2	Rhoc
1.47214e-179	2.14832	0.165	0.044	2.86272e-175	2	Prxl2a
0	2.14628	0.299	0.087	0	2	Cd200r3
0	2.14438	0.814	0.403	0	2	Emb
3.52013e-110	2.13373	0.13	0.043	6.84524e-106	2	Il3ra
0	2.12671	0.423	0.146	0	2	Optn
3.52886e-241	2.12663	0.294	0.109	6.86223e-237	2	Espn
0	2.10656	0.443	0.162	0	2	Relb
0	2.09426	0.393	0.131	0	2	Ston2
0	2.07439	0.68	0.225	0	2	Gas7
0	2.06306	0.475	0.2	0	2	Pex13
0	2.05792	0.618	0.319	0	2	Spty2d1
2.54946e-186	2.05754	0.176	0.049	4.95767e-182	2	Rasa3
2.99032e-140	2.05292	0.173	0.06	5.81497e-136	2	Cd276
1.49367e-233	2.04282	0.273	0.096	2.90459e-229	2	Tmem67
0	2.03807	0.576	0.34	0	2	Ccrl2
0	2.03769	0.609	0.346	0	2	Mt1
0	2.03636	0.46	0.176	0	2	Dot1l
1.85089e-205	2.03552	0.18	0.046	3.59924e-201	2	Klf2
0	2.02553	0.438	0.162	0	2	B4galt5
3.59291e-246	2.01666	0.229	0.065	6.98678e-242	2	Gm12940
1.27668e-198	2.01458	0.258	0.097	2.48262e-194	2	Gchfr
0	1.98455	0.584	0.275	0	2	Map1lc3a
2.46049e-117	1.97114	0.143	0.048	4.78467e-113	2	Pilrb1
4.11983e-258	1.96487	0.343	0.141	8.01141e-254	2	Lxn
6.64357e-269	1.93985	0.414	0.198	1.29191e-264	2	Pomgnt1
1.75986e-274	1.93883	0.366	0.154	3.42222e-270	2	Slc41a3
9.98524e-214	1.9153	0.258	0.091	1.94173e-209	2	Pilrb2
0	1.91392	0.818	0.375	0	2	Ext1
1.47842e-143	1.90968	0.184	0.065	2.87494e-139	2	Hcst
6.5192e-270	1.90828	0.404	0.189	1.26772e-265	2	Rab43
6.74577e-255	1.90677	0.288	0.099	1.31178e-250	2	Gch1
0	1.89756	0.927	0.52	0	2	Mcpt4
0	1.88425	0.556	0.305	0	2	Isy1
2.89552e-168	1.87562	0.27	0.116	5.63062e-164	2	2700097O09Rik
1.02598e-199	1.86971	0.325	0.147	1.99512e-195	2	Ifnar2
0	1.85941	0.79	0.418	0	2	Zfp36l1
1.32467e-104	1.85864	0.126	0.041	2.57595e-100	2	Cd200r1
0	1.8586	0.921	0.579	0	2	Ptms
1.92128e-124	1.85745	0.307	0.171	3.73611e-120	2	Gadd45a
8.69061e-152	1.84914	0.251	0.108	1.68998e-147	2	Bzw2
0	1.83811	0.967	0.769	0	2	Egr1
0	1.83293	0.322	0.097	0	2	Klf9
9.80044e-287	1.82559	0.397	0.173	1.90579e-282	2	AC160336.1
0	1.82399	0.898	0.569	0	2	Gpr65
6.10661e-155	1.80812	0.265	0.119	1.18749e-150	2	Opa3
0	1.79735	0.755	0.436	0	2	Crem
0	1.79579	0.892	0.602	0	2	Tagln2
1.78412e-170	1.77111	0.314	0.152	3.4694e-166	2	Ddit3
0	1.7624	0.776	0.508	0	2	Plek
0	1.76054	0.871	0.643	0	2	Nfkbia
0	1.74838	0.941	0.743	0	2	Tnfaip8
9.74328e-209	1.74016	0.393	0.204	1.89468e-204	2	CAAA01118383.1
2.01347e-67	1.74011	0.102	0.038	3.9154e-63	2	Pitpnm2
9.71231e-169	1.7399	0.259	0.109	1.88866e-164	2	Tmbim1
5.09198e-82	1.7342	0.101	0.033	9.90187e-78	2	Fam49a
0	1.72939	0.566	0.3	0	2	Psen2
0	1.72468	0.84	0.555	0	2	Creb3l1
0	1.72132	0.741	0.476	0	2	Gm20186
0	1.71077	0.539	0.296	0	2	Emd
2.25411e-183	1.70885	0.28	0.117	4.38334e-179	2	Gm48228
0	1.7013	0.614	0.378	0	2	Slc3a2
1.06306e-241	1.69707	0.378	0.172	2.06722e-237	2	Tbc1d8
0	1.69375	0.974	0.804	0	2	Dennd4a
5.52095e-259	1.68999	0.479	0.256	1.0736e-254	2	4932438H23Rik
0	1.68991	0.693	0.392	0	2	Atf4
2.28155e-169	1.68402	0.129	0.029	4.4367e-165	2	Stmn1
0	1.6757	0.981	0.816	0	2	Hs3st1
1.72268e-96	1.67394	0.123	0.042	3.34993e-92	2	Ptgs1
5.49673e-66	1.67083	0.101	0.038	1.06889e-61	2	Fam184b
4.78041e-83	1.67081	0.178	0.084	9.29598e-79	2	Snap47
1.07605e-58	1.6708	0.117	0.051	2.09248e-54	2	Mir155hg
1.86182e-250	1.66845	0.175	0.036	3.62049e-246	2	Gstm1
3.53039e-81	1.65864	0.217	0.117	6.86519e-77	2	Ipmk
7.17174e-120	1.65452	0.152	0.051	1.39462e-115	2	Rgl1
0	1.65418	0.924	0.598	0	2	Nfkbiz
6.78173e-54	1.65258	0.149	0.078	1.31878e-49	2	Rrad
1.88797e-90	1.65179	0.121	0.042	3.67134e-86	2	Tns3
0	1.6451	0.698	0.442	0	2	Anxa11
1.4835e-74	1.63434	0.141	0.061	2.88482e-70	2	Slc7a1
5.52949e-222	1.63391	0.431	0.235	1.07527e-217	2	Lin54
2.00838e-114	1.62438	0.27	0.144	3.90549e-110	2	Etv3
9.26717e-89	1.61641	0.432	0.322	1.80209e-84	2	Dnajb1
4.73784e-287	1.61361	0.522	0.306	9.2132e-283	2	Mapkapk3
1.01494e-240	1.61307	0.457	0.255	1.97365e-236	2	Ids
6.69652e-116	1.60393	0.292	0.16	1.3022e-111	2	Mns1
0	1.60041	0.759	0.503	0	2	Ubc
4.14336e-50	1.59506	0.133	0.068	8.05718e-46	2	Ube2l6
0	1.59418	0.769	0.408	0	2	Itga9
0	1.59147	0.631	0.365	0	2	Lat
0	1.58029	0.875	0.651	0	2	Otulinl
6.11555e-242	1.57944	0.458	0.256	1.18923e-237	2	Pdxk
2.54599e-88	1.57929	0.185	0.088	4.95094e-84	2	Gpsm1
2.93593e-52	1.57153	0.135	0.067	5.70921e-48	2	Egr2
0	1.56948	0.687	0.397	0	2	Nup98
3.63832e-232	1.56614	0.422	0.212	7.07507e-228	2	St3gal5
1.41522e-193	1.56506	0.384	0.203	2.75203e-189	2	Tmem51
0	1.56373	0.632	0.391	0	2	Hat1
0	1.55813	0.619	0.266	0	2	Nos1ap
0	1.55403	0.916	0.576	0	2	Pde3a
2.51689e-98	1.55379	0.374	0.264	4.89434e-94	2	Zrsr1
0	1.54117	0.948	0.795	0	2	Susd6
0	1.54115	0.869	0.611	0	2	Ucp2
1.62524e-56	1.53911	0.188	0.109	3.16045e-52	2	9030624G23Rik
2.7969e-203	1.53634	0.464	0.286	5.43884e-199	2	Tmem64
3.30917e-151	1.53504	0.564	0.447	6.435e-147	2	Ern1
4.17607e-240	1.53328	0.422	0.214	8.12078e-236	2	Etfb
0	1.53299	0.888	0.477	0	2	Ppp1r15a
6.86138e-38	1.53101	0.12	0.066	1.33426e-33	2	Rbm38
1.73579e-216	1.52592	0.477	0.292	3.37542e-212	2	Tob2
2.32639e-196	1.52343	0.402	0.218	4.5239e-192	2	Klk8
9.64346e-72	1.51877	0.183	0.094	1.87527e-67	2	5430416N02Rik
9.18843e-86	1.51576	0.218	0.115	1.78678e-81	2	Tpst2
2.58797e-145	1.51187	0.346	0.194	5.03256e-141	2	Slc45a3
0	1.51124	0.983	0.856	0	2	Ifitm2
0	1.50453	0.666	0.44	0	2	Fbxo34
5.15785e-83	1.50045	0.278	0.174	1.003e-78	2	Midn
0	1.49825	0.813	0.586	0	2	Slc25a3
0	1.49437	0.786	0.428	0	2	Zmat4
0	1.48893	0.642	0.412	0	2	Pcyt1a
0	1.48582	0.806	0.499	0	2	Tnfaip3
3.60118e-187	1.48212	0.46	0.289	7.00286e-183	2	Rab20
1.175e-123	1.48168	0.334	0.188	2.2849e-119	2	Igf2
0	1.47948	0.773	0.502	0	2	Ell2
2.83922e-185	1.47592	0.387	0.207	5.52116e-181	2	Zc3h12a
0	1.47519	0.585	0.362	0	2	Smco4
0	1.46402	0.906	0.614	0	2	Atxn1
7.88927e-215	1.46022	0.462	0.273	1.53415e-210	2	Sde2
4.66294e-148	1.45701	0.332	0.178	9.06755e-144	2	Il4ra
0	1.45674	0.992	0.873	0	2	Jun
1.18818e-105	1.45407	0.327	0.201	2.31053e-101	2	Elovl5
1.0713e-45	1.45395	0.263	0.185	2.08325e-41	2	Tmcc3
9.37084e-82	1.45347	0.133	0.052	1.82225e-77	2	Cobll1
1.0297e-126	1.44391	0.587	0.484	2.00235e-122	2	Abcb1b
2.36096e-192	1.44388	0.414	0.231	4.59112e-188	2	Tex2
2.4844e-41	1.44068	0.118	0.062	4.83116e-37	2	Insl6
2.5745e-86	1.43457	0.296	0.184	5.00637e-82	2	Insig1
0	1.4293	0.63	0.387	0	2	Stk10
7.71756e-32	1.42569	0.103	0.056	1.50076e-27	2	Srrd
1.99102e-127	1.42516	0.2	0.079	3.87173e-123	2	Stk39
0	1.4203	0.962	0.829	0	2	Sqstm1
0	1.41699	0.639	0.283	0	2	Ahnak
5.13821e-40	1.4161	0.111	0.056	9.99175e-36	2	4921511C10Rik
3.01463e-63	1.41608	0.145	0.069	5.86224e-59	2	Ets2
3.92772e-65	1.41333	0.151	0.072	7.63785e-61	2	Cdip1
8.63944e-72	1.41221	0.218	0.124	1.68002e-67	2	Adora2a
3.77804e-102	1.40811	0.325	0.199	7.34678e-98	2	Ripk2
2.38768e-182	1.4023	0.481	0.321	4.64308e-178	2	Ubald2
6.13731e-196	1.40176	0.485	0.309	1.19346e-191	2	Tceal9
4.7301e-29	1.39735	0.201	0.147	9.19816e-25	2	Epm2aip1
5.04116e-56	1.38952	0.452	0.388	9.80303e-52	2	Khdc4
5.88922e-39	1.38822	0.147	0.087	1.14522e-34	2	Rtn4r
0	1.38816	0.95	0.782	0	2	Pnrc1
6.02105e-55	1.38809	0.104	0.044	1.17085e-50	2	Il18r1
2.0905e-35	1.38659	0.104	0.055	4.06518e-31	2	Dusp4
1.13526e-123	1.38632	0.551	0.442	2.20763e-119	2	Dhx40
1.39392e-292	1.38427	0.528	0.293	2.71062e-288	2	Per1
0	1.37608	0.961	0.819	0	2	Rab27b
0	1.37546	0.878	0.833	0	2	Nfkb1
4.79488e-81	1.37347	0.255	0.15	9.32411e-77	2	Bex3
0	1.36842	0.771	0.596	0	2	Slc25a5
0	1.36101	1	0.95	0	2	Srgn
0	1.35915	0.871	0.545	0	2	Mctp1
9.90522e-48	1.3522	0.202	0.128	1.92617e-43	2	Il10rb
2.58709e-38	1.3485	0.11	0.057	5.03086e-34	2	Mmp27
8.78996e-72	1.34795	0.168	0.081	1.7093e-67	2	Zc3h12c
3.28666e-73	1.34603	0.245	0.146	6.39124e-69	2	Scn1b
0	1.33065	0.838	0.634	0	2	H2-K1
1.69455e-72	1.3296	0.239	0.14	3.29523e-68	2	Ptgr1
7.97895e-150	1.32654	0.379	0.217	1.55159e-145	2	Sla
4.48471e-40	1.31247	0.196	0.13	8.72096e-36	2	Hpcal1
2.07326e-88	1.30932	0.185	0.086	4.03167e-84	2	Ctdspl
1.18504e-53	1.30653	0.151	0.079	2.30443e-49	2	Ptpn13
3.41889e-218	1.30633	0.45	0.247	6.64838e-214	2	Kat6b
2.6592e-69	1.30112	0.222	0.128	5.17109e-65	2	Usp36
2.64576e-40	1.2991	0.159	0.095	5.14494e-36	2	Osgin2
0	1.29738	0.803	0.486	0	2	Rgs13
0	1.29349	0.769	0.6	0	2	Dnajb6
2.43242e-26	1.28935	0.117	0.072	4.73008e-22	2	Il27ra
4.90826e-131	1.28887	0.363	0.212	9.5446e-127	2	Arl5b
6.46131e-27	1.28552	0.112	0.067	1.25647e-22	2	Samd1
0	1.28277	0.764	0.51	0	2	Lilrb4a
1.37887e-81	1.27675	0.262	0.153	2.68134e-77	2	0610010F05Rik
1.933e-83	1.27657	0.328	0.224	3.7589e-79	2	Fbl
5.0996e-153	1.27557	0.298	0.145	9.91669e-149	2	Anpep
0	1.27277	0.955	0.749	0	2	Arf4
1.11947e-57	1.2683	0.231	0.144	2.17693e-53	2	Jmy
5.68943e-246	1.26597	0.567	0.374	1.10637e-241	2	Ube2s
1.67018e-58	1.26403	0.244	0.157	3.24783e-54	2	Hccs
1.13108e-64	1.25913	0.241	0.15	2.1995e-60	2	Isca1
1.44962e-303	1.25434	0.609	0.358	2.81893e-299	2	Cd53
4.67488e-207	1.24559	0.557	0.384	9.09078e-203	2	Btaf1
1.70044e-284	1.24408	0.279	0.081	3.30667e-280	2	Lhfp
5.84097e-52	1.23883	0.193	0.116	1.13584e-47	2	Nfkb2
0	1.23691	0.711	0.538	0	2	Atp6v0c
0	1.23619	0.791	0.612	0	2	Tiparp
4.55063e-66	1.23255	0.235	0.142	8.84916e-62	2	Galnt6
1.64879e-28	1.22206	0.147	0.095	3.20623e-24	2	Hspa2
0	1.21604	0.803	0.639	0	2	Spag9
6.78324e-32	1.21255	0.127	0.074	1.31907e-27	2	Pirb
1.34081e-179	1.20691	0.476	0.289	2.60733e-175	2	Tesk2
0	1.20656	0.996	0.93	0	2	Tax1bp1
0	1.19884	0.874	0.687	0	2	Plgrkt
3.26664e-50	1.1984	0.285	0.205	6.3523e-46	2	Sec24a
0	1.19365	0.726	0.526	0	2	Reep5
0	1.18691	0.738	0.461	0	2	Tmsb10
0	1.18602	0.905	0.713	0	2	Ccnl1
9.32119e-47	1.18396	0.243	0.168	1.8126e-42	2	Lap3
1.33745e-33	1.18251	0.155	0.098	2.60081e-29	2	Cd72
3.07995e-49	1.18244	0.235	0.153	5.98927e-45	2	Nap1l3
2.44567e-117	1.18184	0.516	0.398	4.75585e-113	2	Gpr171
5.30001e-47	1.17651	0.174	0.102	1.03064e-42	2	Btg3
0	1.1668	0.801	0.601	0	2	Eif4a1
6.40782e-115	1.16313	0.351	0.217	1.24607e-110	2	Ece1
4.8142e-44	1.15786	0.127	0.066	9.3617e-40	2	Tob1
2.53637e-103	1.15638	0.305	0.176	4.93222e-99	2	Dusp16
9.94157e-120	1.15419	0.417	0.276	1.93324e-115	2	Ercc6l2
2.42424e-29	1.15394	0.172	0.117	4.71418e-25	2	Yrdc
0	1.15296	0.932	0.8	0	2	Gata2
3.4622e-204	1.14814	0.555	0.382	6.73259e-200	2	Tmem181a
3.39498e-43	1.14619	0.347	0.291	6.60188e-39	2	Hic1
0	1.14578	0.837	0.689	0	2	Il4
9.02037e-50	1.14536	0.24	0.159	1.7541e-45	2	Mylip
1.77221e-116	1.14527	0.219	0.096	3.44625e-112	2	Grk5
7.85927e-27	1.13692	0.133	0.084	1.52831e-22	2	Acer2
8.27571e-42	1.13619	0.154	0.09	1.6093e-37	2	Slc29a1
9.96768e-127	1.12854	0.422	0.28	1.93832e-122	2	Zfp131
1.34102e-58	1.12806	0.268	0.179	2.60774e-54	2	Snhg1
9.70522e-21	1.12753	0.139	0.097	1.88728e-16	2	Mbd6
0	1.12662	0.969	0.854	0	2	H2-D1
5.83725e-136	1.12392	0.494	0.366	1.13511e-131	2	Mtfr1l
0	1.12282	0.979	0.839	0	2	Itm2c
3.85915e-69	1.12216	0.321	0.227	7.50451e-65	2	Mrpl54
0	1.12067	0.994	0.921	0	2	Ubb
1.41755e-298	1.11815	0.785	0.641	2.75656e-294	2	Rel
0	1.11206	0.997	0.959	0	2	H3f3b
2.42032e-25	1.11152	0.137	0.09	4.70655e-21	2	Dnajb2
0	1.10522	0.916	0.776	0	2	Hspa8
1.06376e-119	1.10485	0.448	0.321	2.06859e-115	2	Chst15
4.70639e-43	1.10401	0.221	0.149	9.15204e-39	2	Cklf
2.40307e-21	1.10071	0.127	0.085	4.67301e-17	2	Pkp3
5.5582e-103	1.09956	0.344	0.218	1.08085e-98	2	Bst2
1.86814e-76	1.09429	0.347	0.247	3.63279e-72	2	Ciao2b
3.18137e-193	1.09304	0.621	0.486	6.18649e-189	2	Atp5md
6.34112e-17	1.0913	0.126	0.088	1.23309e-12	2	Il10ra
5.77017e-27	1.09074	0.199	0.147	1.12207e-22	2	Nfkbib
1.62208e-202	1.0796	0.693	0.572	3.15429e-198	2	Cdk11b
5.06069e-154	1.07835	0.489	0.323	9.84102e-150	2	P2ry14
2.90725e-50	1.07454	0.184	0.108	5.65343e-46	2	Kif3a
4.29229e-17	1.07221	0.115	0.078	8.34678e-13	2	Gata1
0	1.07191	0.992	0.899	0	2	Ftl1
0	1.0707	0.998	0.914	0	2	Eif1
2.76839e-26	1.0705	0.128	0.08	5.38341e-22	2	Zbtb21
1.37342e-51	1.06739	0.276	0.195	2.67076e-47	2	Blvrb
6.00041e-96	1.06736	0.683	0.624	1.16684e-91	2	Ier3
1.68258e-13	1.0651	0.114	0.083	3.27195e-09	2	Tinf2
0	1.06116	0.92	0.818	0	2	Cited4
3.07196e-121	1.05964	0.413	0.27	5.97374e-117	2	Emp3
5.40281e-47	1.05893	0.234	0.158	1.05063e-42	2	Mef2d
1.05211e-227	1.05586	0.706	0.58	2.04593e-223	2	Arhgef2
0	1.05489	0.951	0.849	0	2	Basp1
9.92602e-175	1.04882	0.558	0.412	1.93021e-170	2	Rheb
4.32835e-115	1.04767	0.42	0.288	8.41691e-111	2	Ndel1
9.92492e-126	1.04517	0.445	0.301	1.93e-121	2	Ptpn2
5.39694e-129	1.0438	0.485	0.358	1.04949e-124	2	U2af1
2.74156e-120	1.04325	0.471	0.341	5.33123e-116	2	Taf7
3.37886e-85	1.04325	0.244	0.132	6.57053e-81	2	Chka
0	1.04165	0.884	0.61	0	2	Sox5
1.62262e-111	1.04065	0.213	0.093	3.15535e-107	2	Plxdc2
4.97022e-250	1.03985	0.834	0.723	9.66509e-246	2	Dnaja1
3.62212e-23	1.03764	0.189	0.14	7.04357e-19	2	Fam110c
2.32208e-108	1.03618	0.454	0.338	4.51553e-104	2	Sar1a
1.88932e-70	1.02238	0.376	0.282	3.67397e-66	2	Hmgcr
1.03144e-45	1.01465	0.284	0.21	2.00574e-41	2	Rnf113a2
3.2602e-233	1.01443	0.461	0.235	6.33978e-229	2	Enah
3.70454e-166	1.01356	0.263	0.108	7.20385e-162	2	Vcl
6.06118e-24	1.01335	0.18	0.131	1.17866e-19	2	Mnt
1.23967e-181	1.01235	0.554	0.39	2.41067e-177	2	Etf1
0	1.01173	0.881	0.757	0	2	Arpc3
8.89104e-63	1.00971	0.232	0.139	1.72895e-58	2	Nabp1
1.95404e-39	1.00583	0.251	0.182	3.79983e-35	2	Ing3
1.17312e-18	1.00421	0.2	0.159	2.28124e-14	2	Mxd1
0	1.00124	0.953	0.811	0	2	Oaz1
4.02776e-65	-1.00173	0.068	0.185	7.83238e-61	2	Bag4
3.1901e-48	-1.0045	0.051	0.139	6.20346e-44	2	Usp20
5.1464e-83	-1.00543	0.092	0.241	1.00077e-78	2	Mzt1
1.62293e-44	-1.006	0.056	0.141	3.15595e-40	2	Trappc12
7.19162e-42	-1.00617	0.047	0.124	1.39848e-37	2	Rundc1
2.48019e-263	-1.00811	0.479	0.745	4.82299e-259	2	Stat3
5.43995e-102	-1.00939	0.152	0.343	1.05785e-97	2	Mtif2
7.58634e-122	-1.00982	0.198	0.421	1.47524e-117	2	Ulk2
3.88792e-37	-1.00993	0.045	0.115	7.56044e-33	2	Fgfr1
1.33864e-65	-1.01062	0.11	0.241	2.60311e-61	2	Ptpn4
7.5684e-34	-1.01146	0.047	0.113	1.47175e-29	2	Atg4c
1.53526e-100	-1.01198	0.215	0.415	2.98546e-96	2	Arhgap26
6.1949e-42	-1.012	0.064	0.149	1.20466e-37	2	Vwa8
2.53076e-306	-1.01438	0.587	0.803	4.92133e-302	2	Myh9
1.20318e-44	-1.01476	0.042	0.12	2.33971e-40	2	Zbtb14
1.75275e-289	-1.0152	0.549	0.784	3.40839e-285	2	Tubb2a
1.0802e-47	-1.01545	0.047	0.133	2.10056e-43	2	Osbpl2
1.59621e-69	-1.01705	0.097	0.23	3.10399e-65	2	Frmd6
4.97301e-79	-1.0187	0.156	0.316	9.67051e-75	2	Atg10
3.98505e-76	-1.01883	0.108	0.253	7.74934e-72	2	Rp2
0	-1.01892	0.77	0.903	0	2	mt-Nd5
1.36047e-37	-1.01909	0.052	0.126	2.64557e-33	2	Twsg1
1.88717e-114	-1.02073	0.222	0.438	3.6698e-110	2	Rabgap1
2.27568e-79	-1.02125	0.143	0.302	4.42528e-75	2	Ahrr
2.66967e-86	-1.02232	0.174	0.349	5.19144e-82	2	Mbtps1
2.0271e-55	-1.02354	0.074	0.18	3.94189e-51	2	Ifih1
2.2193e-173	-1.02382	0.304	0.576	4.31564e-169	2	Ccng1
4.14605e-125	-1.02634	0.246	0.475	8.0624e-121	2	Ranbp9
3.48003e-160	-1.02734	0.383	0.627	6.76726e-156	2	Mbd5
1.03839e-38	-1.02753	0.044	0.115	2.01925e-34	2	Nsun3
6.6701e-76	-1.02794	0.087	0.225	1.29707e-71	2	Tmem175
8.29171e-85	-1.02805	0.119	0.281	1.61241e-80	2	Idh2
3.20136e-65	-1.02813	0.063	0.178	6.22536e-61	2	Bloc1s2
4.17579e-61	-1.02878	0.067	0.178	8.12025e-57	2	Tubgcp4
7.64059e-132	-1.03068	0.222	0.457	1.48579e-127	2	Csnk1g1
1.85944e-132	-1.03103	0.295	0.536	3.61586e-128	2	Ksr1
1.48418e-86	-1.03154	0.127	0.292	2.88614e-82	2	Mnat1
1.45082e-46	-1.03223	0.046	0.129	2.82126e-42	2	Rpa2
2.38749e-60	-1.0323	0.154	0.286	4.64271e-56	2	Prkn
5.59426e-40	-1.03253	0.036	0.106	1.08786e-35	2	Tmem69
1.90082e-183	-1.03345	0.29	0.57	3.69634e-179	2	Klf3
2.55262e-226	-1.03385	0.357	0.658	4.96383e-222	2	Bhlhe40
3.93352e-49	-1.03405	0.066	0.16	7.64911e-45	2	Lmbrd2
5.71274e-51	-1.03453	0.058	0.152	1.1109e-46	2	Pygb
2.97823e-181	-1.03456	0.41	0.662	5.79147e-177	2	Nf1
1.979e-118	-1.03461	0.176	0.394	3.84836e-114	2	Rcbtb2
2.12982e-79	-1.03505	0.099	0.246	4.14165e-75	2	Zfp507
1.46932e-121	-1.03569	0.178	0.395	2.85724e-117	2	Opa1
8.80965e-95	-1.03615	0.15	0.33	1.71313e-90	2	Dop1a
7.13432e-116	-1.03664	0.212	0.428	1.38734e-111	2	Exoc2
9.55504e-51	-1.03685	0.088	0.192	1.85807e-46	2	E130307A14Rik
2.48532e-177	-1.03732	0.356	0.618	4.83296e-173	2	Setd5
1.2295e-100	-1.03829	0.121	0.3	2.39089e-96	2	Tia1
4.37741e-244	-1.03904	0.458	0.729	8.51231e-240	2	Actr3
2.43156e-52	-1.0396	0.08	0.184	4.72841e-48	2	Atrn
7.37327e-34	-1.03967	0.051	0.12	1.43381e-29	2	Vps50
1.47868e-104	-1.0399	0.163	0.359	2.87544e-100	2	Herc4
1.22928e-114	-1.04039	0.191	0.403	2.39046e-110	2	Tnpo3
1.22094e-185	-1.04039	0.486	0.711	2.37423e-181	2	Camkmt
2.79333e-53	-1.04043	0.052	0.147	5.4319e-49	2	Nudt13
8.0777e-45	-1.04075	0.074	0.166	1.57079e-40	2	Ric8b
9.78787e-44	-1.04127	0.04	0.116	1.90335e-39	2	Ccdc71
1.57547e-46	-1.04152	0.057	0.144	3.06367e-42	2	Hps3
2.35947e-84	-1.04229	0.105	0.259	4.58822e-80	2	Cog4
5.01204e-57	-1.04235	0.087	0.2	9.74642e-53	2	Afg1l
8.04424e-153	-1.04348	0.292	0.544	1.56428e-148	2	Lcor
2.78424e-128	-1.04388	0.249	0.486	5.41423e-124	2	Mtmr3
7.41411e-42	-1.04398	0.04	0.114	1.44175e-37	2	Rbsn
7.95192e-39	-1.04446	0.037	0.106	1.54633e-34	2	Dis3l
3.15636e-56	-1.04651	0.112	0.23	6.13786e-52	2	Eml6
3.72786e-51	-1.04688	0.051	0.143	7.2492e-47	2	Mtg2
1.16052e-66	-1.04716	0.099	0.229	2.25674e-62	2	Abl2
9.05107e-127	-1.04743	0.168	0.389	1.76007e-122	2	Itpkb
2.51077e-58	-1.04858	0.05	0.149	4.88244e-54	2	Arl14ep
6.81635e-159	-1.0488	0.282	0.542	1.32551e-154	2	Usp47
1.55106e-90	-1.04926	0.153	0.328	3.01619e-86	2	Kiz
3.42011e-35	-1.0496	0.038	0.101	6.65074e-31	2	Gm47863
1.85857e-93	-1.05199	0.114	0.283	3.61417e-89	2	Mettl7a1
1.09059e-38	-1.05255	0.049	0.122	2.12076e-34	2	Echdc1
3.55129e-94	-1.053	0.133	0.309	6.90584e-90	2	Wdr20
3.46974e-46	-1.05404	0.032	0.107	6.74725e-42	2	Nr2c2ap
2.92026e-135	-1.05466	0.174	0.408	5.67874e-131	2	Pts
6.95136e-92	-1.05489	0.108	0.275	1.35176e-87	2	Pacsin2
5.50719e-81	-1.05506	0.114	0.267	1.07093e-76	2	Memo1
2.62824e-63	-1.05506	0.092	0.213	5.11088e-59	2	2810403D21Rik
8.06533e-112	-1.0551	0.247	0.464	1.56838e-107	2	Slmap
5.98535e-95	-1.05563	0.145	0.323	1.16391e-90	2	Edem3
1.51921e-90	-1.05631	0.124	0.291	2.95425e-86	2	Atp2c1
1.0849e-68	-1.05653	0.094	0.225	2.1097e-64	2	Fam214a
4.79131e-86	-1.05771	0.096	0.25	9.31718e-82	2	Plekha2
7.53408e-67	-1.05827	0.087	0.213	1.46508e-62	2	Bcl11a
2.09393e-38	-1.05997	0.038	0.106	4.07185e-34	2	Znrd1as
2.26923e-113	-1.06083	0.16	0.366	4.41275e-109	2	Ints8
9.26321e-49	-1.061	0.056	0.146	1.80132e-44	2	Gm16124
0	-1.06109	0.898	0.948	0	2	Rgs1
6.201e-157	-1.06156	0.313	0.553	1.20585e-152	2	Tmem233
1.52178e-38	-1.06159	0.044	0.115	2.95926e-34	2	B3gntl1
5.71202e-136	-1.06301	0.268	0.505	1.11076e-131	2	Pde3b
7.02178e-70	-1.06481	0.084	0.213	1.36545e-65	2	Gmcl1
7.03285e-78	-1.06575	0.095	0.238	1.36761e-73	2	C1galt1
1.81599e-113	-1.06638	0.169	0.376	3.53137e-109	2	Pdzd8
1.29065e-54	-1.06702	0.058	0.156	2.5098e-50	2	Mfsd8
1.97572e-53	-1.06715	0.09	0.199	3.84198e-49	2	Map3k3
8.87863e-78	-1.06878	0.088	0.229	1.72654e-73	2	Rmi1
3.79879e-86	-1.06893	0.111	0.269	7.38713e-82	2	Cep192
2.94619e-42	-1.06903	0.05	0.129	5.72916e-38	2	Zc2hc1a
3.20867e-61	-1.07003	0.08	0.195	6.23957e-57	2	Zfp950
1.0086e-55	-1.07104	0.065	0.168	1.96133e-51	2	Zfp329
2.69279e-52	-1.07108	0.077	0.179	5.23639e-48	2	Rttn
5.50287e-56	-1.07319	0.068	0.172	1.07009e-51	2	Apool
2.24591e-102	-1.07471	0.129	0.313	4.3674e-98	2	Elk3
1.07887e-95	-1.07499	0.097	0.263	2.09797e-91	2	Rhof
9.11277e-60	-1.07524	0.065	0.174	1.77207e-55	2	Banp
8.12341e-84	-1.07604	0.127	0.288	1.57968e-79	2	Rapgef1
1.00026e-171	-1.07646	0.278	0.552	1.9451e-167	2	Ube2w
3.76239e-60	-1.07727	0.067	0.176	7.31635e-56	2	Mre11a
2.29286e-92	-1.07802	0.132	0.304	4.45869e-88	2	Nhlrc2
7.71076e-72	-1.07818	0.117	0.259	1.49944e-67	2	Pcca
3.329e-46	-1.07831	0.05	0.134	6.47358e-42	2	Atg2b
5.01554e-46	-1.07916	0.044	0.125	9.75322e-42	2	Riox2
2.73774e-74	-1.07928	0.103	0.244	5.32382e-70	2	Letm2
1.21005e-84	-1.08005	0.11	0.265	2.35307e-80	2	Snapc3
3.87699e-71	-1.08053	0.058	0.176	7.53919e-67	2	Ormdl1
1.66952e-148	-1.08144	0.135	0.368	3.24654e-144	2	P2ry10
2.43204e-166	-1.08148	0.236	0.503	4.72934e-162	2	Smad7
6.7781e-68	-1.08149	0.047	0.156	1.31807e-63	2	Hes6
4.19368e-48	-1.08249	0.059	0.149	8.15503e-44	2	Glmn
8.31398e-129	-1.08359	0.242	0.468	1.61674e-124	2	Scmh1
1.76975e-53	-1.08577	0.069	0.17	3.44145e-49	2	Slc30a7
1.35134e-36	-1.08598	0.039	0.105	2.62781e-32	2	Cacna1a
1.0575e-86	-1.08669	0.151	0.323	2.05641e-82	2	Rptor
9.28652e-50	-1.08729	0.051	0.141	1.80586e-45	2	Prps1l3
3.95469e-95	-1.08814	0.12	0.292	7.6903e-91	2	Nlrc3
4.55912e-59	-1.08824	0.1	0.217	8.86567e-55	2	Nxpe2
1.87313e-58	-1.08853	0.078	0.19	3.6425e-54	2	Creb3l2
6.66187e-118	-1.08929	0.147	0.35	1.29547e-113	2	Cep70
1.87318e-38	-1.08988	0.039	0.108	3.64259e-34	2	Ipp
0	-1.09075	0.956	0.915	0	2	Prnp
2.7689e-58	-1.09107	0.053	0.154	5.3844e-54	2	Rbm48
1.80881e-74	-1.09138	0.083	0.217	3.51741e-70	2	Trmt2b
5.38463e-114	-1.09142	0.169	0.377	1.0471e-109	2	Smad2
3.05406e-76	-1.09363	0.077	0.211	5.93893e-72	2	Pde4a
9.71424e-58	-1.09474	0.054	0.154	1.88903e-53	2	Limk1
0	-1.09483	0.755	0.891	0	2	Rsrp1
1.495e-53	-1.09611	0.043	0.133	2.90718e-49	2	Zbtb5
1.46828e-134	-1.09684	0.155	0.381	2.85521e-130	2	Traf5
1.78546e-85	-1.097	0.103	0.257	3.47201e-81	2	Ppip5k2
1.92996e-87	-1.09819	0.09	0.242	3.75299e-83	2	Stat2
1.37569e-64	-1.09951	0.1	0.225	2.67517e-60	2	Rpl10-ps3
3.73667e-113	-1.10052	0.152	0.355	7.26633e-109	2	Uggt1
4.15027e-58	-1.10083	0.047	0.144	8.07062e-54	2	Inip
3.57694e-91	-1.10223	0.142	0.314	6.95572e-87	2	Asb3
5.56482e-77	-1.10342	0.097	0.239	1.08214e-72	2	Rars2
4.53442e-65	-1.10411	0.069	0.186	8.81763e-61	2	Zdhhc6
5.81506e-68	-1.10536	0.079	0.204	1.1308e-63	2	Ptdss1
1.40214e-56	-1.10622	0.06	0.162	2.7266e-52	2	Rint1
1.16164e-57	-1.10685	0.062	0.166	2.25893e-53	2	Recql
9.70329e-71	-1.11001	0.082	0.21	1.8869e-66	2	Fancl
1.51586e-70	-1.11129	0.069	0.193	2.94773e-66	2	Zfp68
3.2812e-80	-1.11191	0.102	0.249	6.38063e-76	2	Tes
4.65903e-96	-1.11224	0.158	0.341	9.05995e-92	2	Syne1
2.14818e-61	-1.11279	0.064	0.174	4.17735e-57	2	Zfp426
4.81707e-42	-1.11458	0.036	0.108	9.36727e-38	2	AW146154
2.55455e-58	-1.11506	0.06	0.164	4.96757e-54	2	Rfwd3
4.39122e-86	-1.11549	0.095	0.247	8.53917e-82	2	Ccdc93
1.224e-91	-1.11609	0.154	0.33	2.38019e-87	2	Galk2
2.0218e-54	-1.11759	0.052	0.147	3.93159e-50	2	Gm49359
1.09704e-47	-1.11979	0.043	0.125	2.1333e-43	2	Fbxl4
6.26204e-169	-1.1215	0.229	0.496	1.21772e-164	2	Txnrd1
1.73258e-70	-1.12367	0.057	0.174	3.36918e-66	2	Zfp263
3.34076e-102	-1.12374	0.133	0.318	6.49644e-98	2	Anxa4
3.29633e-40	-1.12416	0.036	0.104	6.41004e-36	2	Rrp1b
2.03907e-65	-1.12442	0.079	0.199	3.96518e-61	2	Sh3d19
1.09106e-111	-1.12603	0.136	0.331	2.12168e-107	2	Selenoi
5.86374e-60	-1.12687	0.051	0.152	1.14026e-55	2	Pdik1l
0	-1.12796	0.678	0.861	0	2	Erbin
2.12318e-55	-1.12829	0.053	0.15	4.12873e-51	2	B930036N10Rik
1.88976e-132	-1.12899	0.203	0.434	3.67483e-128	2	Nr2c2
1.70248e-153	-1.12993	0.334	0.578	3.31064e-149	2	Maml3
1.05739e-45	-1.13171	0.035	0.111	2.0562e-41	2	Top3a
5.14544e-128	-1.13178	0.16	0.381	1.00058e-123	2	Vav1
2.34269e-197	-1.13265	0.302	0.589	4.55559e-193	2	Usp15
7.41561e-88	-1.13345	0.101	0.258	1.44204e-83	2	Rhot1
5.58689e-68	-1.13364	0.109	0.245	1.08643e-63	2	D130009I18Rik
0	-1.13515	0.388	0.742	0	2	Fam129a
4.73731e-78	-1.13608	0.069	0.201	9.21218e-74	2	Zfp322a
8.32535e-78	-1.13677	0.108	0.251	1.61895e-73	2	Tpk1
1.34519e-130	-1.13846	0.233	0.472	2.61586e-126	2	AW112010
9.83243e-71	-1.13916	0.076	0.202	1.91201e-66	2	Edrf1
7.29136e-107	-1.14096	0.127	0.314	1.41788e-102	2	Dcaf17
4.89135e-74	-1.1429	0.087	0.221	9.51172e-70	2	Zfp945
2.94142e-50	-1.14333	0.072	0.168	5.71988e-46	2	Mettl15
1.2985e-41	-1.14368	0.036	0.108	2.52506e-37	2	Mis12
2.489e-138	-1.14383	0.145	0.371	4.84011e-134	2	Gimap1
1.23554e-53	-1.14516	0.059	0.156	2.40262e-49	2	Rprd1a
5.71419e-159	-1.14586	0.179	0.432	1.11118e-154	2	Dtx4
1.99389e-64	-1.14689	0.056	0.165	3.87733e-60	2	Mfap3
1.54274e-41	-1.15289	0.045	0.12	3.00001e-37	2	Gm26759
3.27041e-158	-1.15316	0.242	0.491	6.35964e-154	2	Myb
5.00607e-205	-1.1535	0.249	0.548	9.73481e-201	2	Mob3a
5.81834e-43	-1.15384	0.035	0.107	1.13143e-38	2	Zfp429
1.13407e-91	-1.15401	0.103	0.264	2.20532e-87	2	Zfp984
5.82271e-134	-1.15641	0.147	0.369	1.13228e-129	2	Mical1
1.77003e-55	-1.15778	0.089	0.199	3.44201e-51	2	Cd2ap
1.74411e-111	-1.15863	0.114	0.3	3.39159e-107	2	Gm7072
5.06198e-123	-1.1598	0.194	0.41	9.84352e-119	2	Tnks
3.02844e-47	-1.1608	0.046	0.13	5.8891e-43	2	Mmut
2.09886e-128	-1.16125	0.159	0.377	4.08144e-124	2	Nckap1l
3.45326e-57	-1.16141	0.06	0.163	6.71521e-53	2	Ints3
9.39081e-146	-1.16185	0.146	0.381	1.82614e-141	2	Tbc1d10c
1.15275e-84	-1.16295	0.065	0.203	2.24165e-80	2	Ttc9c
5.17865e-58	-1.16414	0.052	0.151	1.00704e-53	2	Zfp410
2.22232e-49	-1.16472	0.055	0.145	4.32152e-45	2	Acox1
4.29683e-79	-1.16503	0.07	0.203	8.35561e-75	2	Rap2b
0	-1.16519	0.613	0.829	0	2	Sema4d
5.73758e-37	-1.16607	0.044	0.112	1.11573e-32	2	Prorp
1.88891e-42	-1.16665	0.034	0.106	3.67317e-38	2	Dbt
5.31219e-183	-1.16836	0.244	0.523	1.03301e-178	2	Vrk1
8.55107e-70	-1.16963	0.091	0.22	1.66284e-65	2	Ccdc171
7.18005e-159	-1.16978	0.186	0.44	1.39623e-154	2	Zfp62
1.02269e-146	-1.17183	0.212	0.457	1.98871e-142	2	Plcg2
4.93781e-57	-1.17303	0.05	0.148	9.60206e-53	2	Platr25
5.59308e-59	-1.17312	0.067	0.175	1.08763e-54	2	1110059E24Rik
1.3959e-189	-1.17423	0.25	0.534	2.71446e-185	2	Tnrc6a
4.86895e-57	-1.17441	0.073	0.179	9.46817e-53	2	Lclat1
2.82671e-146	-1.17507	0.194	0.433	5.49683e-142	2	Atf7
3.53139e-46	-1.17541	0.035	0.111	6.86715e-42	2	Mtrf1l
2.50971e-102	-1.17659	0.114	0.291	4.88039e-98	2	Zfp397
8.61579e-68	-1.17758	0.051	0.162	1.67543e-63	2	Arhgap27os3
2.9956e-117	-1.18107	0.152	0.355	5.82525e-113	2	Shprh
6.4953e-125	-1.18122	0.166	0.378	1.26308e-120	2	Tex14
1.94122e-57	-1.18126	0.071	0.176	3.77489e-53	2	E230016M11Rik
6.25438e-71	-1.18399	0.063	0.182	1.21623e-66	2	Gm37494
4.00271e-97	-1.18431	0.079	0.237	7.78367e-93	2	Cbll1
4.45849e-42	-1.18601	0.032	0.102	8.66997e-38	2	Ndufaf1
0	-1.18693	0.775	0.885	0	2	Arhgap6
3.39113e-63	-1.18719	0.058	0.166	6.59439e-59	2	Pdpr
1.04029e-82	-1.18722	0.065	0.201	2.02296e-78	2	Narf
1.10953e-132	-1.18866	0.155	0.377	2.1576e-128	2	Psd4
8.50008e-62	-1.19376	0.048	0.151	1.65292e-57	2	Slc36a1
1.65361e-52	-1.19748	0.052	0.145	3.21562e-48	2	Fmo5
3.1738e-40	-1.19763	0.033	0.101	6.17177e-36	2	Cep152
4.97105e-62	-1.1989	0.051	0.155	9.6667e-58	2	1600014C10Rik
4.58685e-54	-1.20044	0.06	0.157	8.9196e-50	2	Setdb2
1.59865e-51	-1.20124	0.04	0.126	3.10874e-47	2	Zfp251
6.17696e-60	-1.20305	0.051	0.152	1.20117e-55	2	Traf3ip1
7.15958e-165	-1.20503	0.194	0.453	1.39225e-160	2	Hcfc2
0	-1.20689	0.514	0.799	0	2	Arhgap45
4.80238e-91	-1.2071	0.084	0.238	9.3387e-87	2	Sft2d2
3.235e-184	-1.20778	0.255	0.532	6.29079e-180	2	Rreb1
1.19161e-94	-1.20861	0.087	0.244	2.3172e-90	2	Zfp994
3.35964e-119	-1.20974	0.153	0.357	6.53315e-115	2	Zfp654
2.75791e-59	-1.21013	0.081	0.194	5.36303e-55	2	Garem1
8.51326e-267	-1.21169	0.359	0.66	1.65549e-262	2	Fam174b
4.49705e-42	-1.21208	0.035	0.106	8.74496e-38	2	Zfp81
1.6451e-54	-1.21323	0.043	0.133	3.19906e-50	2	Rrnad1
1.24981e-74	-1.21358	0.081	0.212	2.43038e-70	2	2700049A03Rik
9.35363e-48	-1.21535	0.043	0.124	1.81891e-43	2	Stxbp4
1.42361e-110	-1.21704	0.105	0.286	2.76835e-106	2	Dzip3
1.07177e-86	-1.21786	0.077	0.222	2.08417e-82	2	Zfp809
4.2484e-52	-1.21957	0.039	0.124	8.26144e-48	2	Zfp825
2.36345e-72	-1.22056	0.074	0.2	4.59596e-68	2	Hira
5.28229e-86	-1.22061	0.114	0.269	1.02719e-81	2	Plekha5
1.13274e-55	-1.22249	0.055	0.153	2.20273e-51	2	Trmt13
7.48989e-82	-1.2231	0.063	0.195	1.45648e-77	2	Rnaseh2b
1.78672e-65	-1.22409	0.042	0.146	3.47445e-61	2	Zfp780b
2.45347e-42	-1.22553	0.033	0.103	4.77101e-38	2	Kctd18
6.24396e-156	-1.22558	0.15	0.394	1.2142e-151	2	Commd8
1.79213e-49	-1.22645	0.037	0.118	3.48498e-45	2	Cep83os
5.93374e-77	-1.22816	0.08	0.214	1.15388e-72	2	Acaca
0	-1.22852	0.469	0.766	0	2	Lims1
8.91379e-44	-1.23093	0.032	0.103	1.73338e-39	2	Zfp866
1.52597e-59	-1.2318	0.052	0.153	2.96741e-55	2	Pnpt1
2.23164e-174	-1.23348	0.215	0.482	4.33964e-170	2	Relch
1.14286e-72	-1.23456	0.074	0.201	2.22241e-68	2	Lrig2
9.66024e-155	-1.23613	0.172	0.417	1.87853e-150	2	Sfi1
3.31946e-99	-1.23652	0.085	0.247	6.45502e-95	2	Slc20a1
6.51266e-98	-1.23731	0.127	0.3	1.26645e-93	2	Fchsd2
1.70679e-58	-1.23757	0.075	0.182	3.31902e-54	2	Adamts6
4.16196e-64	-1.24246	0.059	0.168	8.09334e-60	2	Ncr1
9.94854e-146	-1.24278	0.152	0.384	1.93459e-141	2	Edem1
0	-1.24495	0.66	0.862	0	2	Cd244a
1.115e-68	-1.24526	0.064	0.181	2.16824e-64	2	Pot1a
2.73925e-20	-1.24654	0.091	0.148	5.32675e-16	2	Rock2
1.39928e-56	-1.24921	0.04	0.132	2.72104e-52	2	Nudt16
0	-1.25291	0.692	0.891	0	2	Lars2
4.31794e-69	-1.25437	0.066	0.185	8.39666e-65	2	Rras2
1.91042e-52	-1.25456	0.045	0.134	3.715e-48	2	Parp6
5.41738e-259	-1.25498	0.49	0.735	1.05346e-254	2	Glipr1
1.27751e-54	-1.25894	0.055	0.151	2.48425e-50	2	Gstcd
5.29725e-50	-1.26005	0.044	0.129	1.0301e-45	2	1110002L01Rik
2.48746e-50	-1.26047	0.043	0.128	4.83712e-46	2	Zfp74
6.22756e-121	-1.26071	0.129	0.329	1.21101e-116	2	Washc4
4.8851e-74	-1.26417	0.06	0.182	9.49956e-70	2	Sugp2
9.92959e-78	-1.2645	0.058	0.184	1.93091e-73	2	Oit3
0	-1.26484	0.727	0.871	0	2	Scin
4.26222e-88	-1.26537	0.093	0.245	8.28832e-84	2	Mcm9
1.11999e-59	-1.26701	0.06	0.164	2.17793e-55	2	Sacs
4.58713e-78	-1.26878	0.062	0.19	8.92013e-74	2	Klhl18
5.7845e-188	-1.27052	0.199	0.475	1.12485e-183	2	2610507B11Rik
6.55692e-163	-1.27137	0.202	0.459	1.27506e-158	2	Dym
1.43612e-104	-1.27179	0.13	0.309	2.79268e-100	2	Copg2
1.1095e-93	-1.27391	0.089	0.244	2.15753e-89	2	Itgb6
2.29723e-96	-1.27433	0.09	0.249	4.46719e-92	2	Yeats2
1.84047e-202	-1.27541	0.238	0.523	3.57897e-198	2	Hacd4
2.50046e-62	-1.27578	0.036	0.131	4.86239e-58	2	Adra2a
2.43832e-50	-1.2766	0.048	0.135	4.74155e-46	2	3110082I17Rik
1.78911e-63	-1.27773	0.04	0.14	3.47911e-59	2	Wdr92
1.63723e-72	-1.27787	0.06	0.181	3.18376e-68	2	Tubgcp5
0	-1.27887	0.575	0.803	0	2	Plscr1
5.85806e-96	-1.27977	0.115	0.28	1.13916e-91	2	Rap1gds1
5.11723e-53	-1.28175	0.036	0.12	9.95097e-49	2	Guf1
5.0778e-52	-1.28187	0.046	0.134	9.87429e-48	2	Asb7
1.37268e-75	-1.28196	0.057	0.179	2.66931e-71	2	2010315B03Rik
6.59918e-51	-1.28234	0.045	0.131	1.28328e-46	2	Eif2ak2
7.22566e-97	-1.28262	0.066	0.216	1.4051e-92	2	Slc39a4
5.28447e-74	-1.28294	0.05	0.168	1.02762e-69	2	Terf2ip
1.22287e-103	-1.28313	0.081	0.246	2.378e-99	2	Gypc
1.17781e-102	-1.2849	0.101	0.272	2.29036e-98	2	Lrpprc
3.69126e-48	-1.28494	0.031	0.108	7.17803e-44	2	Ppm1k
7.05975e-120	-1.28608	0.11	0.303	1.37284e-115	2	Orc3
1.63187e-128	-1.28616	0.134	0.341	3.17334e-124	2	Xpo7
2.51497e-46	-1.28778	0.038	0.115	4.8906e-42	2	Zfp595
8.73067e-218	-1.28817	0.27	0.568	1.69777e-213	2	C2cd5
4.57221e-140	-1.28944	0.127	0.347	8.89112e-136	2	Ldah
8.06092e-106	-1.29022	0.088	0.258	1.56753e-101	2	B230307C23Rik
1.77727e-100	-1.29047	0.083	0.245	3.45608e-96	2	Atg16l1
4.03239e-62	-1.29145	0.043	0.142	7.84139e-58	2	Zfp35
2.87033e-80	-1.2928	0.084	0.222	5.58165e-76	2	Atr
1.05669e-25	-1.29305	0.154	0.241	2.05484e-21	2	Tpm1
2.20125e-46	-1.29328	0.031	0.105	4.28054e-42	2	Pithd1
9.38058e-268	-1.2937	0.367	0.675	1.82415e-263	2	Ncoa2
5.86147e-92	-1.29371	0.098	0.255	1.13982e-87	2	Snx13
5.28756e-106	-1.29665	0.087	0.255	1.02822e-101	2	Zfp729a
1.73684e-76	-1.29886	0.074	0.204	3.37747e-72	2	Scai
8.81508e-64	-1.29974	0.054	0.16	1.71418e-59	2	Ccdc15
5.0888e-50	-1.29998	0.035	0.116	9.89568e-46	2	Selenoo
4.40865e-62	-1.30009	0.037	0.133	8.57306e-58	2	Zfp958
5.6464e-95	-1.30065	0.074	0.227	1.098e-90	2	Ptcd3
3.22699e-65	-1.30171	0.041	0.143	6.2752e-61	2	Susd3
1.87293e-73	-1.30386	0.057	0.177	3.64209e-69	2	Rbbp5
9.42763e-207	-1.30859	0.229	0.519	1.8333e-202	2	Nfatc3
6.08648e-44	-1.30905	0.044	0.121	1.18358e-39	2	Tbc1d12
3.19265e-62	-1.31006	0.041	0.139	6.20842e-58	2	Zfp617
0	-1.31368	0.443	0.758	0	2	Apbb1ip
3.26033e-54	-1.31689	0.041	0.129	6.34003e-50	2	Zfp715
3.47847e-55	-1.32089	0.049	0.143	6.76423e-51	2	Heatr5a
1.06791e-199	-1.3211	0.201	0.486	2.07666e-195	2	P4ha1
0	-1.3216	0.529	0.84	0	2	Flnb
2.56804e-236	-1.32164	0.318	0.618	4.9938e-232	2	Plcl2
6.48108e-79	-1.32493	0.062	0.189	1.26031e-74	2	Timm9
1.72149e-46	-1.32601	0.032	0.107	3.3476e-42	2	Nif3l1
9.05943e-164	-1.32727	0.211	0.459	1.7617e-159	2	Ssh2
2.23215e-48	-1.32731	0.067	0.157	4.34063e-44	2	Ube2e2
8.48089e-125	-1.32896	0.102	0.297	1.64919e-120	2	2310001H17Rik
1.81049e-138	-1.32903	0.139	0.358	3.52068e-134	2	Ttc39b
1.15061e-160	-1.32913	0.142	0.386	2.23748e-156	2	Prkag2
3.53438e-152	-1.32934	0.159	0.395	6.87296e-148	2	Lrrk1
0	-1.33054	0.542	0.784	0	2	E330020D12Rik
2.23026e-111	-1.33086	0.083	0.255	4.33697e-107	2	Zfp260
8.76462e-120	-1.33284	0.107	0.299	1.70437e-115	2	Cept1
4.04148e-62	-1.33334	0.046	0.147	7.85906e-58	2	Tmem209
5.84904e-102	-1.3356	0.117	0.291	1.1374e-97	2	Fnip2
1.86873e-51	-1.33643	0.038	0.122	3.63394e-47	2	Serac1
9.10415e-61	-1.33665	0.042	0.139	1.77039e-56	2	Zfp346
3.75637e-126	-1.33847	0.167	0.367	7.30464e-122	2	Slc22a14
1.68309e-110	-1.34026	0.067	0.232	3.27294e-106	2	Zfp217
6.35937e-162	-1.3409	0.171	0.417	1.23664e-157	2	Ube3c
8.40491e-92	-1.34092	0.095	0.251	1.63442e-87	2	Tmem131
8.69186e-84	-1.34504	0.064	0.199	1.69022e-79	2	Epcam
6.72077e-117	-1.3472	0.103	0.289	1.30692e-112	2	Zfp182
8.99029e-62	-1.34856	0.059	0.164	1.74825e-57	2	Agbl3
0	-1.35453	0.593	0.814	0	2	Kcnq5
2.47533e-131	-1.35522	0.1	0.302	4.81353e-127	2	Sirt3
2.05571e-49	-1.35567	0.033	0.112	3.99753e-45	2	Pms2
0	-1.35767	0.641	0.84	0	2	Ripor2
5.10168e-55	-1.35819	0.036	0.123	9.92073e-51	2	Rab40c
9.82424e-50	-1.35912	0.029	0.107	1.91042e-45	2	Ska2
3.70834e-91	-1.35914	0.1	0.257	7.21124e-87	2	Ano6
3.83624e-223	-1.36044	0.264	0.564	7.45996e-219	2	Mgat5
0	-1.37135	0.353	0.728	0	2	Clec2d
2.08156e-88	-1.37147	0.067	0.208	4.0478e-84	2	Nup160
1.62057e-48	-1.37153	0.03	0.106	3.15136e-44	2	Zfp60
1.77016e-85	-1.37266	0.063	0.199	3.44226e-81	2	Parp11
1.18716e-62	-1.37288	0.049	0.151	2.30855e-58	2	Agk
5.74835e-65	-1.37397	0.047	0.152	1.11782e-60	2	Fam149b
1.03396e-78	-1.37452	0.056	0.181	2.01064e-74	2	Fig4
0	-1.37582	0.595	0.83	0	2	Ly6e
4.48028e-182	-1.37671	0.21	0.475	8.71235e-178	2	Thada
1.68229e-65	-1.37696	0.039	0.14	3.27139e-61	2	Gm6712
3.20749e-117	-1.3777	0.101	0.287	6.23728e-113	2	Btbd1
3.42216e-240	-1.38032	0.7	0.79	6.65473e-236	2	Cd69
8.19112e-246	-1.38147	0.132	0.442	1.59284e-241	2	Osgin1
0	-1.38743	0.848	0.909	0	2	Lrmda
5.79588e-44	-1.38933	0.118	0.221	1.12707e-39	2	Gm26917
5.73066e-89	-1.39215	0.062	0.2	1.11438e-84	2	Apobr
4.83979e-106	-1.39248	0.085	0.251	9.41146e-102	2	Elmod2
1.63444e-58	-1.39257	0.047	0.144	3.17834e-54	2	6430590A07Rik
0	-1.39454	0.369	0.73	0	2	Abi3
5.40052e-98	-1.39786	0.078	0.234	1.05019e-93	2	Ap4b1
0	-1.39818	0.42	0.73	0	2	Slc4a7
4.76216e-65	-1.39882	0.059	0.169	9.26049e-61	2	Klhdc10
2.40106e-126	-1.39972	0.104	0.299	4.6691e-122	2	Fbxw4
3.08058e-54	-1.40108	0.031	0.115	5.99049e-50	2	Kctd9
2.61805e-71	-1.40197	0.047	0.158	5.09106e-67	2	Mms19
1.53125e-69	-1.4036	0.048	0.158	2.97768e-65	2	Mblac2
2.28156e-88	-1.40436	0.077	0.221	4.43672e-84	2	Wwp1
1.86644e-77	-1.40772	0.045	0.163	3.62949e-73	2	Pomt1
6.334e-169	-1.40797	0.14	0.388	1.23171e-164	2	Gnptab
2.72871e-227	-1.40877	0.18	0.483	5.30625e-223	2	Dcaf7
2.77583e-187	-1.40934	0.174	0.439	5.39789e-183	2	Kansl1l
6.18149e-73	-1.41552	0.046	0.159	1.20205e-68	2	Plekhm1
1.67908e-205	-1.41591	0.149	0.431	3.26514e-201	2	Sept1
2.90198e-79	-1.41634	0.056	0.181	5.64318e-75	2	Coq2
1.13096e-223	-1.41727	0.207	0.506	2.19927e-219	2	Lair1
1.30227e-86	-1.42052	0.049	0.179	2.5324e-82	2	Mtif3
1.02276e-120	-1.4214	0.097	0.284	1.98886e-116	2	Strada
8.92264e-154	-1.4224	0.13	0.36	1.7351e-149	2	Strbp
3.82449e-87	-1.42437	0.076	0.219	7.4371e-83	2	Abca13
1.84479e-102	-1.42679	0.085	0.249	3.58739e-98	2	Glg1
1.22103e-111	-1.42921	0.085	0.258	2.37441e-107	2	Luzp1
8.58454e-87	-1.42979	0.05	0.181	1.66935e-82	2	Trmt10c
1.84292e-55	-1.43024	0.033	0.119	3.58374e-51	2	Slc17a9
1.10184e-98	-1.43242	0.12	0.287	2.14265e-94	2	Sugct
2.17734e-79	-1.43338	0.039	0.155	4.23406e-75	2	Etaa1
1.26263e-77	-1.43619	0.062	0.188	2.45531e-73	2	Mtm1
4.83794e-53	-1.43717	0.029	0.11	9.40785e-49	2	Mterf1a
0	-1.43764	0.555	0.819	0	2	Trerf1
7.17417e-96	-1.43966	0.066	0.214	1.39509e-91	2	2810013P06Rik
3.97039e-75	-1.4417	0.055	0.175	7.72081e-71	2	Fyco1
7.55312e-117	-1.44184	0.089	0.27	1.46878e-112	2	Drosha
1.91652e-192	-1.44236	0.177	0.452	3.72687e-188	2	Atxn7l1
3.03386e-74	-1.44246	0.041	0.153	5.89965e-70	2	Dennd2d
2.20064e-52	-1.44456	0.039	0.125	4.27936e-48	2	Zmym6
0	-1.4446	0.451	0.732	0	2	Arhgap15
3.54718e-69	-1.44672	0.05	0.16	6.89784e-65	2	Gcfc2
2.02035e-107	-1.44675	0.135	0.326	3.92877e-103	2	Selenop
5.80893e-70	-1.44864	0.051	0.163	1.1296e-65	2	Sepsecs
9.02231e-208	-1.45135	0.19	0.475	1.75448e-203	2	Cdk19
6.6063e-102	-1.45298	0.074	0.231	1.28466e-97	2	Kif21b
5.69691e-152	-1.45316	0.115	0.339	1.10782e-147	2	G2e3
1.65237e-59	-1.45426	0.041	0.135	3.21321e-55	2	Gm26510
1.33833e-111	-1.45656	0.085	0.257	2.60252e-107	2	Abhd18
2.69913e-65	-1.45806	0.038	0.138	5.24873e-61	2	Zfp951
2.79211e-46	-1.45883	0.034	0.11	5.42954e-42	2	Rnf144a
4.60306e-48	-1.46061	0.035	0.113	8.9511e-44	2	Mcm6
7.13427e-132	-1.46194	0.106	0.308	1.38733e-127	2	Spopl
6.21765e-198	-1.46266	0.197	0.475	1.20908e-193	2	Smurf2
0	-1.46341	0.808	0.935	0	2	Cmss1
1.49612e-58	-1.46368	0.027	0.113	2.90936e-54	2	AI467606
3.48549e-22	-1.46821	0.064	0.118	6.77788e-18	2	Synpo2
2.47003e-282	-1.46968	0.315	0.628	4.80322e-278	2	Card11
2.57496e-194	-1.47115	0.197	0.47	5.00727e-190	2	Mllt3
4.73268e-115	-1.47128	0.094	0.272	9.20317e-111	2	Map2k6
2.27688e-158	-1.47272	0.132	0.366	4.42762e-154	2	Nt5c2
8.06767e-163	-1.47296	0.188	0.434	1.56884e-158	2	Tmtc2
0	-1.47504	0.341	0.708	0	2	Muc13
7.18296e-71	-1.47671	0.048	0.16	1.3968e-66	2	Wdr62
0	-1.47748	0.286	0.625	0	2	St8sia4
7.88085e-49	-1.47954	0.029	0.105	1.53251e-44	2	Zfp51
2.60053e-91	-1.48276	0.062	0.203	5.05698e-87	2	Srr
7.32838e-53	-1.48302	0.03	0.111	1.42508e-48	2	Dgcr8
1.69445e-76	-1.48403	0.038	0.15	3.29502e-72	2	Itm2a
4.99275e-48	-1.48825	0.042	0.123	9.7089e-44	2	Ppp3cc
5.95282e-74	-1.4919	0.048	0.162	1.15759e-69	2	Uqcc1
0	-1.49318	0.437	0.79	0	2	Trf
1.64502e-83	-1.49431	0.046	0.17	3.1989e-79	2	Zfp160
1.79639e-106	-1.49514	0.066	0.225	3.49327e-102	2	Zfp729b
5.91743e-57	-1.4953	0.04	0.132	1.1507e-52	2	Sec22a
7.58655e-61	-1.49726	0.038	0.133	1.47528e-56	2	Tbccd1
2.50288e-128	-1.49856	0.088	0.28	4.8671e-124	2	Manba
1.21925e-67	-1.49912	0.039	0.142	2.37096e-63	2	Sema4b
2.41294e-76	-1.49976	0.046	0.162	4.6922e-72	2	Zfp933
8.77942e-179	-1.50024	0.15	0.405	1.70725e-174	2	Cdc14a
2.33653e-123	-1.50042	0.073	0.253	4.54362e-119	2	Golga1
1.54167e-180	-1.50566	0.146	0.401	2.99794e-176	2	Gpr34
0	-1.50952	0.482	0.839	0	2	Snx18
2.0951e-89	-1.51036	0.064	0.204	4.07414e-85	2	Fam120c
2.44303e-51	-1.51167	0.029	0.107	4.75071e-47	2	Zfp597
9.23383e-107	-1.51251	0.062	0.219	1.79561e-102	2	Tmem156
3.94328e-129	-1.5147	0.107	0.302	7.6681e-125	2	Gm10138
3.54918e-70	-1.51624	0.069	0.19	6.90173e-66	2	Gm15261
3.91418e-193	-1.51715	0.111	0.372	7.61151e-189	2	Lyl1
2.49916e-40	-1.52338	0.038	0.108	4.85986e-36	2	Il12rb2
6.06458e-76	-1.52412	0.037	0.148	1.17932e-71	2	Card6
0	-1.52595	0.265	0.625	0	2	Lpar6
1.05658e-54	-1.52633	0.026	0.107	2.05463e-50	2	Zfp961
4.82898e-52	-1.52649	0.032	0.113	9.39043e-48	2	Cenpo
1.62278e-86	-1.52662	0.05	0.179	3.15566e-82	2	Slc17a5
7.20277e-178	-1.52975	0.117	0.365	1.40065e-173	2	Eno1
0	-1.53065	0.557	0.791	0	2	Ctsc
1.85717e-118	-1.53175	0.079	0.256	3.61145e-114	2	Cbfa2t2
9.47451e-91	-1.53251	0.064	0.204	1.84241e-86	2	Msh3
5.44146e-96	-1.53579	0.05	0.19	1.05815e-91	2	Zfp738
1.86773e-67	-1.53666	0.041	0.145	3.632e-63	2	Xndc1
2.15286e-232	-1.53778	0.17	0.471	4.18645e-228	2	Ascc1
2.70906e-60	-1.53865	0.028	0.116	5.26805e-56	2	Zfp952
2.278e-119	-1.54293	0.075	0.251	4.42981e-115	2	Papolg
0	-1.54398	0.469	0.791	0	2	Pde7a
5.2974e-42	-1.5445	0.035	0.105	1.03013e-37	2	Gda
3.11104e-81	-1.54465	0.058	0.185	6.04973e-77	2	Pign
2.75419e-90	-1.5453	0.064	0.203	5.35579e-86	2	Tmem260
5.71178e-101	-1.5462	0.07	0.224	1.11071e-96	2	Apex2
1.8006e-293	-1.54757	0.235	0.574	3.50144e-289	2	Mta3
3.1407e-101	-1.54891	0.054	0.201	6.1074e-97	2	Uck2
2.66181e-224	-1.54985	0.118	0.409	5.17616e-220	2	Plaat3
6.93474e-98	-1.55188	0.055	0.198	1.34853e-93	2	Fxyd1
1.90291e-103	-1.55344	0.062	0.214	3.7004e-99	2	Csf1
0	-1.55387	0.462	0.779	0	2	Atp8a1
0	-1.55431	0.381	0.803	0	2	Stk19
6.85711e-91	-1.55507	0.052	0.188	1.33343e-86	2	Golph3l
4.01065e-59	-1.55814	0.033	0.123	7.79911e-55	2	Oasl1
6.34076e-108	-1.55854	0.056	0.211	1.23302e-103	2	Mbp
0	-1.56661	0.584	0.842	0	2	Ikzf1
1.67924e-115	-1.56972	0.064	0.231	3.26544e-111	2	Slc44a2
0	-1.57537	0.465	0.795	0	2	Txnip
1.8084e-55	-1.57651	0.036	0.123	3.51661e-51	2	Spata1
0	-1.5781	0.364	0.715	0	2	Fndc3a
1.29303e-90	-1.5806	0.058	0.195	2.51442e-86	2	Rpap2
1.83043e-82	-1.58162	0.041	0.16	3.55946e-78	2	Sgpp1
1.29962e-98	-1.5846	0.06	0.206	2.52724e-94	2	Zfp942
7.66758e-66	-1.58536	0.039	0.14	1.49104e-61	2	Gm13832
1.13497e-200	-1.58595	0.146	0.416	2.20706e-196	2	Akap10
3.407e-69	-1.5876	0.055	0.167	6.62524e-65	2	Gab3
1.36825e-106	-1.58908	0.063	0.219	2.66071e-102	2	Phtf2
9.0916e-99	-1.59145	0.047	0.188	1.76795e-94	2	Bbc3
1.27521e-190	-1.59254	0.14	0.4	2.47977e-186	2	Tango2
2.3833e-67	-1.59332	0.034	0.134	4.63457e-63	2	Zfp568
0	-1.60016	0.352	0.699	0	2	Rabgap1l
8.81883e-227	-1.60262	0.218	0.502	1.71491e-222	2	Far2
8.67856e-63	-1.60348	0.034	0.129	1.68763e-58	2	Zfp141
4.49262e-83	-1.60907	0.043	0.165	8.73635e-79	2	Tmem184c
4.93899e-73	-1.61633	0.034	0.14	9.60437e-69	2	Tmem140
2.37577e-53	-1.62048	0.044	0.131	4.61992e-49	2	Cenpp
2.68417e-75	-1.62147	0.037	0.147	5.21963e-71	2	Fam234b
0	-1.63104	0.284	0.641	0	2	Dipk1a
1.12096e-127	-1.63301	0.073	0.254	2.17981e-123	2	Zc3h6
0	-1.63438	0.406	0.761	0	2	Rin3
1.48109e-59	-1.63622	0.037	0.129	2.88013e-55	2	Fbxo32
1.94216e-63	-1.638	0.031	0.125	3.77672e-59	2	Zfp626
2.6617e-142	-1.63887	0.117	0.322	5.17594e-138	2	Pde7b
3.9e-59	-1.64193	0.026	0.11	7.58395e-55	2	1700028E10Rik
2.33507e-96	-1.64238	0.046	0.184	4.54078e-92	2	Zcchc2
1.96557e-83	-1.64255	0.04	0.161	3.82225e-79	2	Rnf219
6.6844e-142	-1.64585	0.091	0.292	1.29985e-137	2	Aoah
1.02064e-43	-1.65043	0.036	0.108	1.98474e-39	2	Cd46
0	-1.65303	0.382	0.7	0	2	Bcl2
4.52315e-93	-1.65332	0.054	0.192	8.79571e-89	2	Arntl
2.55699e-92	-1.65345	0.041	0.171	4.97233e-88	2	Spock2
0	-1.66051	0.255	0.623	0	2	Pigk
0	-1.66391	0.728	0.885	0	2	Camk1d
0	-1.66902	0.34	0.697	0	2	Dip2c
2.48586e-109	-1.67651	0.053	0.207	4.834e-105	2	Agl
5.83902e-59	-1.67869	0.067	0.17	1.13546e-54	2	Large1
9.78645e-106	-1.68014	0.064	0.22	1.90307e-101	2	Ak8
0	-1.68676	0.396	0.729	0	2	Cobl
8.37389e-71	-1.69	0.036	0.14	1.62839e-66	2	Eif2ak3
7.2532e-103	-1.69025	0.046	0.19	1.41046e-98	2	Zfp84
8.20918e-58	-1.69122	0.029	0.115	1.59636e-53	2	Gm1976
5.68157e-99	-1.69936	0.044	0.183	1.10484e-94	2	Ttyh2
9.97954e-93	-1.69997	0.048	0.182	1.94062e-88	2	Usp40
3.63673e-248	-1.7015	0.15	0.457	7.07198e-244	2	Fgd3
3.778e-142	-1.70416	0.068	0.263	7.34669e-138	2	Aldh4a1
1.15256e-105	-1.70616	0.067	0.223	2.24127e-101	2	Itgav
1.7449e-96	-1.71723	0.045	0.182	3.39313e-92	2	Ripor1
8.86792e-151	-1.71845	0.074	0.278	1.72446e-146	2	Rnf149
1.18644e-200	-1.71964	0.129	0.392	2.30715e-196	2	Fbxl20
1.85503e-276	-1.72287	0.166	0.493	3.60729e-272	2	Arap2
6.26814e-169	-1.729	0.084	0.31	1.2189e-164	2	5430427O19Rik
4.08078e-69	-1.72916	0.032	0.131	7.93549e-65	2	Adal
7.36376e-51	-1.73064	0.03	0.108	1.43196e-46	2	A630089N07Rik
0	-1.73707	0.17	0.539	0	2	Med10
1.82732e-112	-1.74531	0.057	0.217	3.5534e-108	2	Arhgap12
3.48195e-86	-1.75049	0.038	0.161	6.771e-82	2	Rgs3
2.03541e-155	-1.75194	0.081	0.291	3.95805e-151	2	AI504432
6.00338e-59	-1.752	0.034	0.124	1.16742e-54	2	Cask
1.97493e-54	-1.7525	0.025	0.105	3.84045e-50	2	Rmdn2
1.84103e-101	-1.75297	0.051	0.196	3.58007e-97	2	Mmd
2.49921e-58	-1.75462	0.023	0.106	4.85997e-54	2	Hoxb4
3.79575e-248	-1.75763	0.14	0.446	7.38122e-244	2	Mrtfa
7.11529e-80	-1.76043	0.03	0.141	1.38364e-75	2	Gdf11
9.0842e-192	-1.76836	0.102	0.353	1.76651e-187	2	Rinl
3.81248e-103	-1.77133	0.044	0.187	7.41374e-99	2	Zfp827
1.53238e-54	-1.77681	0.024	0.103	2.97987e-50	2	2610021A01Rik
2.39147e-74	-1.77767	0.034	0.141	4.65046e-70	2	Rufy3
3.20066e-98	-1.77785	0.068	0.214	6.22401e-94	2	4933406I18Rik
2.94296e-108	-1.77836	0.047	0.197	5.72289e-104	2	Naa16
1.26298e-100	-1.78154	0.054	0.198	2.45599e-96	2	Slc7a11
2.83052e-229	-1.78535	0.13	0.413	5.50423e-225	2	Slc6a13
3.3188e-138	-1.78682	0.051	0.23	6.45374e-134	2	Hgf
2.83296e-165	-1.7873	0.087	0.309	5.50897e-161	2	Eya3
3.8172e-178	-1.78859	0.109	0.347	7.42293e-174	2	Dyrk3
6.18048e-101	-1.79324	0.039	0.176	1.20186e-96	2	Aldh1l1
5.33654e-106	-1.7993	0.05	0.199	1.03774e-101	2	Acss1
4.33311e-162	-1.80214	0.073	0.289	8.42617e-158	2	Dram2
7.78872e-90	-1.803	0.033	0.155	1.51459e-85	2	Polr3g
4.96265e-58	-1.81296	0.024	0.107	9.65038e-54	2	Zfp606
1.46876e-196	-1.81717	0.093	0.345	2.85615e-192	2	Vars
4.6036e-65	-1.81903	0.028	0.12	8.95215e-61	2	Ice2
9.81437e-273	-1.82197	0.129	0.449	1.9085e-268	2	Xpc
0	-1.83793	0.596	0.881	0	2	Gphn
1.21962e-60	-1.83888	0.023	0.107	2.37168e-56	2	Zfp87
1.09744e-65	-1.83938	0.026	0.119	2.13408e-61	2	4930522L14Rik
5.91842e-300	-1.84607	0.208	0.539	1.1509e-295	2	Gm6209
1.84687e-63	-1.84695	0.026	0.116	3.59142e-59	2	Lncppara
4.52796e-116	-1.85009	0.052	0.211	8.80507e-112	2	Zfp398
1.84905e-91	-1.85351	0.039	0.166	3.59567e-87	2	Orc5
5.37693e-113	-1.87249	0.057	0.215	1.0456e-108	2	Hist1h2be
3.18692e-234	-1.87659	0.102	0.386	6.19728e-230	2	Gimap9
1.26958e-117	-1.87711	0.068	0.236	2.46883e-113	2	Ppm1h
1.92986e-281	-1.87712	0.136	0.462	3.75281e-277	2	Gna12
2.28683e-59	-1.88804	0.026	0.11	4.44697e-55	2	Pkd1l2
1.17709e-66	-1.88924	0.019	0.107	2.28898e-62	2	Nfe2
1.41528e-150	-1.90061	0.112	0.325	2.75215e-146	2	Plcb4
3.42269e-98	-1.90188	0.053	0.193	6.65575e-94	2	1700057G04Rik
3.46831e-89	-1.90198	0.068	0.203	6.74447e-85	2	Sntb1
7.85619e-70	-1.90779	0.027	0.123	1.52771e-65	2	Erlin1
0	-1.91174	0.211	0.617	0	2	Epb41
0	-1.91284	0.151	0.494	0	2	Cbl
3.2697e-65	-1.9207	0.055	0.162	6.35826e-61	2	Mast4
5.49695e-69	-1.93704	0.023	0.117	1.06894e-64	2	Nanp
0	-1.94395	0.413	0.804	0	2	Ldlrad4
5.75688e-240	-1.94657	0.101	0.388	1.11948e-235	2	Fam102b
2.5054e-114	-1.94675	0.046	0.2	4.872e-110	2	Sh2d3c
5.06014e-66	-1.94692	0.028	0.122	9.83996e-62	2	Igf2r
0	-1.95401	0.25	0.667	0	2	Znrf1
0	-1.95677	0.237	0.619	0	2	Akt3
0	-1.96755	0.191	0.615	0	2	Kcnn4
0	-1.98407	0.151	0.511	0	2	Pi16
4.129e-88	-1.98452	0.042	0.167	8.02925e-84	2	Ulbp1
1.38735e-52	-1.98983	0.031	0.112	2.69785e-48	2	Ccl25
6.71778e-268	-1.99033	0.133	0.443	1.30634e-263	2	Ralgapb
1.18958e-65	-1.99123	0.02	0.108	2.31326e-61	2	Zfp975
1.40128e-47	-1.99406	0.034	0.109	2.72494e-43	2	Thrb
2.70867e-229	-2.00098	0.109	0.386	5.26728e-225	2	Ppp2r3a
1.11332e-263	-2.00127	0.116	0.422	2.16496e-259	2	B3galnt2
8.75911e-231	-2.00265	0.086	0.363	1.7033e-226	2	Zfp710
2.14148e-158	-2.00702	0.048	0.245	4.16432e-154	2	Myo1h
1.26023e-304	-2.01587	0.121	0.456	2.45065e-300	2	Bcl6
0	-2.01715	0.194	0.567	0	2	Lrba
1.26163e-128	-2.01947	0.044	0.211	2.45336e-124	2	Ggta1
1.5976e-64	-2.02371	0.026	0.116	3.1067e-60	2	Kctd1
5.46955e-115	-2.02425	0.036	0.185	1.06361e-110	2	Zfp65
1.77273e-75	-2.04104	0.027	0.131	3.44725e-71	2	Arrdc3
0	-2.05315	0.292	0.732	0	2	Myo1f
8.59816e-193	-2.05866	0.069	0.304	1.672e-188	2	Ccdc62
1.43227e-92	-2.06098	0.034	0.159	2.78519e-88	2	Gm26827
1.17228e-149	-2.06529	0.055	0.25	2.27962e-145	2	Spint2
1.03097e-117	-2.06995	0.033	0.183	2.00482e-113	2	Tmem150b
2.49707e-101	-2.07225	0.031	0.164	4.8558e-97	2	Dynlt1c
0	-2.0735	0.216	0.618	0	2	Ddit4
7.24932e-227	-2.08273	0.081	0.351	1.4097e-222	2	Abcd3
6.95592e-87	-2.09925	0.026	0.14	1.35265e-82	2	E230001N04Rik
9.19622e-176	-2.10321	0.057	0.272	1.7883e-171	2	Dnah12
3.71811e-95	-2.10703	0.036	0.165	7.23024e-91	2	Snx25
2.7977e-303	-2.10747	0.135	0.465	5.4404e-299	2	Ppm1l
3.73977e-125	-2.1092	0.044	0.207	7.27235e-121	2	Gm44148
4.37813e-103	-2.10956	0.051	0.194	8.51372e-99	2	Arpp21
8.30777e-148	-2.11646	0.053	0.241	1.61553e-143	2	Dock5
1.63753e-125	-2.12399	0.037	0.196	3.18434e-121	2	Prmt9
4.57505e-172	-2.1279	0.058	0.272	8.89664e-168	2	Dusp6
3.81994e-75	-2.14162	0.021	0.119	7.42826e-71	2	Ikzf4
3.83587e-170	-2.14837	0.049	0.256	7.45924e-166	2	Zfp120
9.17989e-122	-2.14885	0.043	0.202	1.78512e-117	2	Zfp458
3.25859e-75	-2.15045	0.025	0.126	6.33665e-71	2	Fktn
0	-2.16318	0.116	0.454	0	2	Grk3
1.45903e-199	-2.16499	0.057	0.294	2.83723e-195	2	Zfp52
5.49301e-87	-2.17007	0.029	0.145	1.06817e-82	2	Zfp607a
3.46933e-235	-2.17649	0.086	0.363	6.74645e-231	2	Foxo1
7.07192e-85	-2.1858	0.022	0.131	1.37521e-80	2	Zfp748
1.45724e-76	-2.19385	0.019	0.118	2.83376e-72	2	Vangl1
0	-2.20849	0.145	0.501	0	2	St6galnac5
0	-2.22336	0.106	0.448	0	2	Rasgrp1
2.17329e-188	-2.23686	0.057	0.285	4.22619e-184	2	Nfatc2
1.06568e-130	-2.23719	0.044	0.211	2.07233e-126	2	Gm33370
0	-2.24726	0.386	0.822	0	2	Wipf1
9.11753e-133	-2.25556	0.032	0.195	1.773e-128	2	Snhg20
2.10839e-183	-2.2586	0.05	0.269	4.09997e-179	2	Prkd3
2.1558e-133	-2.27413	0.034	0.199	4.19218e-129	2	Slc25a37
5.56213e-89	-2.27513	0.024	0.139	1.08161e-84	2	Gm5165
0	-2.28099	0.095	0.444	0	2	Fads1
6.44457e-68	-2.28166	0.023	0.114	1.25321e-63	2	Mbnl3
0	-2.28319	0.155	0.587	0	2	Rnase6
8.53431e-102	-2.29332	0.023	0.15	1.65958e-97	2	Ppil1
0	-2.29544	0.095	0.458	0	2	Sash3
0	-2.31526	0.143	0.538	0	2	Pnpla7
0	-2.33284	0.093	0.429	0	2	Arhgap39
0	-2.33644	0.475	0.877	0	2	Clnk
0	-2.34704	0.235	0.686	0	2	Gpr141
0	-2.35811	0.279	0.76	0	2	Ptpn22
0	-2.35825	0.13	0.558	0	2	Ptprj
9.80281e-283	-2.3587	0.068	0.373	1.90625e-278	2	Fam3c
2.16471e-147	-2.36049	0.048	0.232	4.20949e-143	2	Ahcyl2
1.44528e-196	-2.36205	0.057	0.289	2.8105e-192	2	Pot1b
7.07627e-76	-2.38711	0.016	0.112	1.37605e-71	2	Gm19696
6.17197e-201	-2.39471	0.058	0.294	1.2002e-196	2	Sept6
1.89077e-231	-2.39678	0.096	0.363	3.67679e-227	2	Aff3
0	-2.39847	0.22	0.639	0	2	Adamtsl1
3.82199e-69	-2.40001	0.016	0.104	7.43224e-65	2	Gm12703
0	-2.40008	0.116	0.478	0	2	Mctp2
0	-2.42596	0.157	0.606	0	2	Padi2
0	-2.43692	0.107	0.481	0	2	Ankrd6
3.8156e-81	-2.45015	0.016	0.117	7.41982e-77	2	AI480526
5.99562e-219	-2.45074	0.064	0.318	1.16591e-214	2	Car2
1.36441e-230	-2.46755	0.059	0.318	2.65323e-226	2	Pgm2l1
0	-2.4912	0.112	0.519	0	2	Zfp277
0	-2.53094	0.331	0.819	0	2	Pecam1
6.92044e-301	-2.54632	0.085	0.403	1.34575e-296	2	Npffr1
8.15231e-97	-2.55586	0.029	0.154	1.5853e-92	2	Zfp608
3.99579e-225	-2.566	0.046	0.296	7.77022e-221	2	Hip1r
8.94253e-88	-2.62527	0.02	0.131	1.73896e-83	2	Slfn2
5.21342e-197	-2.62657	0.059	0.288	1.0138e-192	2	Csgalnact1
0	-2.62972	0.075	0.438	0	2	Hlf
2.8046e-104	-2.63535	0.015	0.139	5.45382e-100	2	Zfp472
0	-2.64362	0.262	0.786	0	2	Fgl2
0	-2.65052	0.116	0.555	0	2	Txk
9.8293e-178	-2.68438	0.037	0.242	1.91141e-173	2	1700025G04Rik
2.04813e-146	-2.71526	0.026	0.196	3.9828e-142	2	Zfp955b
1.02405e-236	-2.71613	0.043	0.299	1.99136e-232	2	Intu
1.23567e-169	-2.74498	0.029	0.223	2.40289e-165	2	Gm13031
1.24913e-101	-2.74902	0.019	0.142	2.42906e-97	2	Jcad
3.23281e-161	-2.75416	0.035	0.224	6.28652e-157	2	AU020206
2.64681e-84	-2.76196	0.027	0.138	5.14698e-80	2	Tcf4
0	-2.77549	0.265	0.762	0	2	Oxr1
0	-2.77621	0.067	0.416	0	2	Ffar2
0	-2.78784	0.13	0.587	0	2	Rnf180
8.15295e-252	-2.7893	0.059	0.332	1.58542e-247	2	Arhgap10
8.1735e-276	-2.81203	0.046	0.334	1.58942e-271	2	Faah
1.26991e-218	-2.81878	0.036	0.274	2.46946e-214	2	Ccdc88c
2.3482e-125	-2.82236	0.019	0.165	4.5663e-121	2	Zfp169
0	-2.86562	0.076	0.435	0	2	Gng12
9.99046e-165	-2.90859	0.024	0.209	1.94275e-160	2	Usp46
1.42079e-99	-2.92941	0.014	0.131	2.76287e-95	2	Arl4c
5.12088e-285	-2.93408	0.056	0.352	9.95807e-281	2	Dnajc6
6.52816e-305	-2.93588	0.052	0.363	1.26947e-300	2	Itln1
0	-2.94268	0.277	0.752	0	2	Hist1h1e
0	-2.94918	0.801	0.955	0	2	Mcpt2
8.89882e-107	-2.95164	0.019	0.147	1.73046e-102	2	Gm12353
3.53436e-127	-2.96486	0.026	0.177	6.87291e-123	2	Parp8
0	-2.96575	0.062	0.399	0	2	Fermt2
0	-2.98612	0.097	0.54	0	2	Gm48236
0	-3.02919	0.318	0.857	0	2	Thsd4
5.82123e-213	-3.03022	0.035	0.268	1.132e-208	2	Ptger4
4.09623e-100	-3.05321	0.012	0.128	7.96554e-96	2	Atp1b2
5.17617e-109	-3.08799	0.014	0.141	1.00656e-104	2	Plekho1
6.64318e-244	-3.14469	0.032	0.287	1.29183e-239	2	Ptpn3
0	-3.15206	0.037	0.353	0	2	Atp13a4
1.53629e-137	-3.1525	0.021	0.179	2.98748e-133	2	Shroom4
1.60714e-91	-3.15488	0.164	0.34	3.12525e-87	2	Cma2
1.23877e-106	-3.19413	0.012	0.134	2.4089e-102	2	1500035N22Rik
2.39163e-176	-3.2001	0.02	0.212	4.65076e-172	2	5830428M24Rik
7.98869e-76	-3.21714	0.011	0.101	1.55348e-71	2	Adgrv1
1.56139e-92	-3.21996	0.01	0.117	3.03628e-88	2	Stom
8.7423e-186	-3.28	0.022	0.224	1.70003e-181	2	Adgra3
8.28395e-230	-3.32552	0.043	0.288	1.6109e-225	2	Gm19951
0	-3.33179	0.653	0.956	0	2	Mcpt1
1.84265e-106	-3.37688	0.015	0.139	3.58322e-102	2	Tek
3.12159e-136	-3.39014	0.015	0.167	6.07024e-132	2	Gm26740
0	-3.3929	0.028	0.373	0	2	Cpne5
4.70753e-104	-3.39975	0.014	0.136	9.15426e-100	2	Osbpl3
4.9155e-209	-3.43303	0.02	0.24	9.55868e-205	2	Dkk3
0	-3.44183	0.051	0.467	0	2	Kifc3
1.56456e-35	-3.45551	0.04	0.104	3.04245e-31	2	Dmd
2.95446e-116	-3.50608	0.01	0.14	5.74524e-112	2	Dennd3
7.24424e-150	-3.544	0.011	0.174	1.40871e-145	2	B3gnt8
0	-3.57335	0.042	0.368	0	2	Bcl2l15
4.48466e-106	-3.63025	0.008	0.127	8.72087e-102	2	Sec14l2
1.56103e-140	-3.64747	0.013	0.167	3.03558e-136	2	Fads2
0	-3.68818	0.05	0.446	0	2	Gm4258
0	-3.70976	0.074	0.495	0	2	Hist1h1d
3.07725e-92	-3.71305	0.01	0.116	5.98402e-88	2	Smpdl3a
0	-3.73131	0.04	0.37	0	2	Nav2
5.6852e-155	-3.74122	0.011	0.178	1.10554e-150	2	C130050O18Rik
0	-3.7558	0.107	0.655	0	2	Plcb1
4.35095e-108	-3.84362	0.009	0.129	8.46085e-104	2	Ptafr
0	-3.87503	0.118	0.694	0	2	Slc9a9
5.89749e-92	-3.89493	0.005	0.107	1.14683e-87	2	Glt8d2
2.38149e-143	-3.96778	0.01	0.164	4.63105e-139	2	Gm21057
0	-4.13291	0.043	0.548	0	2	Tjp1
2.32995e-150	-4.24563	0.009	0.169	4.53081e-146	2	4930471E19Rik
2.72109e-174	-4.29503	0.008	0.189	5.29142e-170	2	S1pr3
0	-4.30344	0.034	0.51	0	2	Galm
1.0906e-192	-4.36634	0.009	0.207	2.12079e-188	2	Appl2
3.07601e-93	-4.37646	0.006	0.11	5.98161e-89	2	Fgd4
3.00928e-288	-4.46232	0.012	0.287	5.85184e-284	2	Otop1
4.45991e-105	-4.51796	0.005	0.12	8.67274e-101	2	Evl
4.0942e-221	-4.56642	0.011	0.232	7.96158e-217	2	Rnf150
2.70506e-86	-4.62581	0.006	0.103	5.26025e-82	2	Hist1h2ac
0	-4.65822	0.017	0.396	0	2	Adgrg1
6.71154e-186	-4.66561	0.008	0.199	1.30513e-181	2	Slc26a11
1.44167e-276	-4.80077	0.01	0.275	2.80347e-272	2	Gm15472
0	-4.85687	0.03	0.549	0	2	Mrgpra9
0	-4.91197	0.019	0.432	0	2	Plxna2
1.31905e-160	-4.94676	0.005	0.171	2.56502e-156	2	Calcrl
0	-5.04029	0.015	0.397	0	2	Lsp1
9.17888e-155	-5.06565	0.003	0.163	1.78493e-150	2	Gm47754
4.42924e-217	-5.08083	0.007	0.223	8.6131e-213	2	9230112J17Rik
4.06731e-150	-5.1716	0.004	0.16	7.90929e-146	2	Gm43065
0	-5.1827	0.081	0.786	0	2	Hnrnpll
3.15172e-132	-5.18941	0.004	0.144	6.12883e-128	2	Emid1
2.4927e-258	-5.30201	0.006	0.254	4.8473e-254	2	Apol9b
1.48078e-193	-5.31341	0.007	0.202	2.87952e-189	2	Cd300c2
0	-5.37491	0.011	0.378	0	2	Sorl1
1.13501e-114	-5.46159	0.002	0.123	2.20714e-110	2	Fsd1l
0	-5.59978	0.009	0.333	0	2	Prkch
2.35069e-97	-5.74619	0.002	0.106	4.57114e-93	2	Ramp1
4.56277e-129	-5.79841	0.002	0.136	8.87277e-125	2	Chdh
2.86042e-92	-5.86192	0.002	0.101	5.56236e-88	2	Tbc1d4
0	-6.05042	0.006	0.362	0	2	Dock4
7.13794e-283	-6.06421	0.005	0.27	1.38804e-278	2	Hey1
2.57776e-96	-6.2596	0.001	0.103	5.01271e-92	2	Gm13708
9.92625e-285	-6.33408	0.004	0.27	1.93026e-280	2	Il17rb
2.13352e-111	-6.53973	0.004	0.124	4.14884e-107	2	Defa24
1.61886e-126	-7.11989	0.001	0.132	3.14803e-122	2	Dapk2
0	-7.24008	0.006	0.611	0	2	Itgax
1.55966e-152	-7.44029	0.001	0.156	3.03292e-148	2	Qpct
0	-7.47545	0.005	0.479	0	2	Plac8
0	-7.98566	0.002	0.415	0	2	2900026A02Rik
0	-8.42637	0.001	0.298	0	2	Cdh1
0	-8.7562	0.003	0.597	0	2	Dpp4
0	-8.9415	0.009	0.855	0	2	Itgae
0	-9.22931	0.002	0.394	0	2	Htra1
6.86454e-107	-9.70007	0	0.111	1.33488e-102	2	Lyzl4
0	-9.98436	0.001	0.322	0	2	Adam23
3.63431e-128	-10.5891	0	0.132	7.06728e-124	2	Hmgcll1
0	-10.652	0.006	0.86	0	2	Mcpt9
1.95177e-270	2.50166	0.136	0.018	3.79542e-266	3	Fgr
0	2.49642	0.562	0.09	0	3	Cd300c2
0	2.00597	0.362	0.083	0	3	Qpct
5.97168e-299	2.00302	0.233	0.054	1.16125e-294	3	Tbc1d4
1.76967e-172	1.98081	0.107	0.018	3.44131e-168	3	Cdh4
1.16919e-158	1.92967	0.114	0.023	2.27361e-154	3	Gm50035
1.10571e-192	1.90424	0.169	0.042	2.15016e-188	3	Siglecf
0	1.81989	0.29	0.057	0	3	Il12rb2
2.16318e-157	1.8147	0.139	0.035	4.20652e-153	3	Gm44040
4.51198e-178	1.76243	0.146	0.034	8.77399e-174	3	Gm32569
5.99382e-217	1.66148	0.197	0.051	1.16556e-212	3	BC067074
6.0317e-168	1.65055	0.491	0.274	1.17292e-163	3	Cma2
0	1.64178	0.342	0.097	0	3	Gm21057
3.77306e-277	1.63411	0.244	0.062	7.3371e-273	3	Lyzl4
0	1.61759	0.759	0.286	0	3	Slc6a13
3.00348e-195	1.54267	0.194	0.054	5.84056e-191	3	Vipr1
2.43755e-127	1.53403	0.122	0.032	4.74006e-123	3	Abcg3
8.34293e-160	1.52275	0.144	0.037	1.62237e-155	3	Vsir
0	1.50376	0.371	0.098	0	3	Calcrl
5.63089e-194	1.50289	0.204	0.059	1.09498e-189	3	Amz1
5.23184e-79	1.45536	0.109	0.038	1.01738e-74	3	Wdr49
1.44651e-292	1.45442	0.342	0.111	2.81288e-288	3	C130050O18Rik
5.917e-98	1.45393	0.108	0.032	1.15062e-93	3	F630028O10Rik
1.77059e-259	1.45029	0.285	0.087	3.44309e-255	3	Emid1
1.39885e-127	1.43953	0.11	0.027	2.72021e-123	3	Speg
0	1.40993	0.532	0.191	0	3	Cdh1
0	1.4065	0.391	0.13	0	3	Appl2
0	1.39465	0.673	0.242	0	3	Nav2
0	1.39455	0.795	0.319	0	3	Plac8
4.16887e-98	1.39174	0.112	0.034	8.10678e-94	3	Drc7
2.30496e-222	1.37294	0.236	0.069	4.48223e-218	3	Rnf144a
8.15048e-114	1.36594	0.154	0.053	1.58494e-109	3	Proser2
1.48906e-223	1.32363	0.256	0.079	2.89563e-219	3	Ptafr
1.30184e-231	1.31838	0.3	0.103	2.53156e-227	3	Gm47754
2.16148e-297	1.31662	0.45	0.179	4.20321e-293	3	Hey1
1.32697e-108	1.31379	0.14	0.046	2.58042e-104	3	Tbc1d30
1.73499e-155	1.30808	0.195	0.064	3.37385e-151	3	Adgrv1
0	1.30767	0.677	0.279	0	3	2900026A02Rik
3.02598e-161	1.30728	0.16	0.044	5.88432e-157	3	Cd180
1.24212e-240	1.30097	0.261	0.079	2.41543e-236	3	Dapk2
5.59425e-238	1.29727	0.274	0.086	1.08786e-233	3	Tek
5.47816e-169	1.29653	0.134	0.03	1.06528e-164	3	Zdhhc14
5.17344e-242	1.29172	0.32	0.111	1.00603e-237	3	B3gnt8
0	1.27646	0.887	0.418	0	3	Dpp4
6.97916e-102	1.27561	0.143	0.05	1.35717e-97	3	Trdv4
0	1.25375	0.876	0.435	0	3	Itgax
1.35424e-119	1.25363	0.158	0.053	2.63345e-115	3	Gm16341
0	1.24156	0.576	0.26	0	3	Bcl2l15
0	1.23774	0.595	0.24	0	3	Atp13a4
7.43347e-228	1.23496	0.342	0.131	1.44551e-223	3	Slc26a11
0	1.23234	0.594	0.248	0	3	Abcd3
1.46977e-160	1.22543	0.22	0.077	2.85811e-156	3	Kctd1
7.03132e-273	1.22523	0.311	0.098	1.36731e-268	3	Zfp608
2.96241e-121	1.21479	0.169	0.059	5.76069e-117	3	Nlgn1
0	1.18151	0.717	0.306	0	3	Gng12
0	1.15577	0.945	0.527	0	3	Slc9a9
0	1.12207	0.999	0.654	0	3	Itgae
0	1.1218	0.696	0.315	0	3	Gm4258
8.63112e-179	1.12115	0.254	0.091	1.67841e-174	3	Dennd3
0	1.11492	0.664	0.277	0	3	Fermt2
0	1.10527	0.619	0.283	0	3	Fam102b
2.54037e-122	1.10095	0.172	0.06	4.94e-118	3	Fzd7
0	1.10086	0.603	0.213	0	3	Prkch
3.13005e-108	1.08636	0.209	0.088	6.0867e-104	3	Atp1b2
0	1.07707	0.591	0.267	0	3	Fam3c
0	1.07577	0.635	0.266	0	3	Htra1
1.17707e-75	1.07467	0.137	0.055	2.28892e-71	3	B3gnt7
6.17646e-223	1.07296	0.427	0.191	1.20107e-218	3	Gm15472
2.73506e-220	1.07155	0.352	0.138	5.31859e-216	3	Slc7a11
1.02487e-73	1.07049	0.117	0.044	1.99296e-69	3	Mirt1
0	1.06368	0.867	0.501	0	3	Lpcat2
1.0616e-269	1.06343	0.495	0.218	2.06439e-265	3	Ccdc62
2.30477e-77	1.06091	0.142	0.057	4.48187e-73	3	Nphs2
2.71602e-93	1.0536	0.128	0.044	5.28157e-89	3	Olfr9
4.33334e-66	1.04464	0.103	0.038	8.42662e-62	3	Ulk4
0	1.04041	0.837	0.449	0	3	Rnase6
4.86718e-87	1.03939	0.157	0.062	9.46471e-83	3	Slc36a3os
4.76667e-171	1.03174	0.309	0.128	9.26926e-167	3	S1pr3
5.05669e-76	1.02359	0.129	0.049	9.83324e-72	3	Uroc1
0	1.01991	0.578	0.261	0	3	Cpne5
0	1.01441	0.689	0.338	0	3	Kifc3
0	1.00567	0.788	0.397	0	3	Tjp1
0	1.00342	0.974	0.681	0	3	Trf
4.01903e-77	1.00341	0.14	0.056	7.8154e-73	3	C4a
1.42037e-278	1.00163	0.53	0.239	2.76206e-274	3	Pde7b
2.60711e-81	-1.0169	0.467	0.563	5.06979e-77	3	Ppp1r15a
3.17882e-08	-1.01739	0.343	0.348	0.000618154	3	Isy1
1.9e-11	-1.02976	0.22	0.252	3.69474e-07	3	Pex13
7.90156e-15	-1.03188	0.204	0.247	1.53654e-10	3	Bst2
1.38569e-06	-1.03347	0.085	0.108	0.0269461	3	Gpsm1
2.45926e-67	-1.03699	0.681	0.691	4.78228e-63	3	AY036118
7.24653e-14	-1.04158	0.113	0.155	1.40916e-09	3	Fam110c
5.27298e-57	-1.0471	0.499	0.561	1.02538e-52	3	Tnfaip3
8.17241e-30	-1.04886	0.296	0.354	1.58921e-25	3	Psen2
2.54331e-75	-1.05597	0.42	0.518	4.94572e-71	3	Ccnd2
1.89739e-10	-1.06182	0.074	0.105	3.68966e-06	3	Snap47
1.46628e-07	-1.08656	0.207	0.229	0.00285132	3	Rab43
6.84732e-07	-1.09269	0.249	0.264	0.0133153	3	Tex2
8.88561e-33	-1.10276	0.472	0.494	1.72789e-28	3	Crem
2.94469e-58	-1.10866	0.501	0.557	5.72624e-54	3	Ell2
1.03188e-08	-1.11325	0.101	0.131	0.00020066	3	Zswim6
8.01775e-07	-1.16249	0.482	0.464	0.0155913	3	Ern1
2.04252e-34	-1.16312	0.227	0.302	3.97189e-30	3	Ids
4.97103e-40	-1.17097	0.251	0.335	9.66667e-36	3	Tesk2
1.89125e-94	-1.17158	0.599	0.644	3.67773e-90	3	Ptms
1.83195e-23	-1.17329	0.287	0.335	3.56241e-19	3	Map1lc3a
1.14982e-100	-1.17539	0.45	0.558	2.23594e-96	3	Rgs13
2.79202e-09	-1.18762	0.142	0.171	5.42936e-05	3	Nfkbid
6.2484e-43	-1.19793	0.143	0.235	1.21506e-38	3	Prkar2b
4.95499e-12	-1.20908	0.196	0.229	9.63548e-08	3	Dot1l
1.48303e-15	-1.22638	0.176	0.22	2.8839e-11	3	Igf2
4.70949e-98	-1.24009	0.946	0.893	9.15807e-94	3	Jund
1.91083e-06	-1.24346	0.184	0.207	0.037158	3	Oat
4.94017e-22	-1.25237	0.129	0.184	9.60666e-18	3	Lxn
5.93447e-09	-1.2564	0.079	0.107	0.000115402	3	Ctdspl
2.33708e-20	-1.26147	0.194	0.249	4.54468e-16	3	Ece1
1.01432e-23	-1.26621	0.141	0.199	1.97245e-19	3	Slc41a3
1.33461e-17	-1.27156	0.071	0.115	2.59527e-13	3	Cd72
3.03452e-91	-1.28641	0.232	0.382	5.90092e-87	3	Adgre5
3.13955e-14	-1.29376	0.107	0.147	6.10517e-10	3	Espn
8.31476e-48	-1.29736	0.183	0.282	1.61689e-43	3	Gimap6
1.42917e-141	-1.30251	0.541	0.642	2.77915e-137	3	Gpr65
2.86074e-134	-1.30334	0.594	0.662	5.56299e-130	3	Tagln2
2.53154e-21	-1.30816	0.165	0.218	4.92282e-17	3	Relb
4.24928e-136	-1.3344	0.6	0.676	8.26315e-132	3	Atxn1
5.95061e-21	-1.36615	0.19	0.243	1.15716e-16	3	Pomgnt1
2.68092e-44	-1.37814	0.174	0.264	5.21331e-40	3	Etfb
3.82444e-61	-1.37831	0.431	0.515	7.43701e-57	3	Fosb
1.01499e-57	-1.38431	0.159	0.268	1.97374e-53	3	Klk8
7.91617e-18	-1.39456	0.095	0.142	1.53938e-13	3	Tmbim1
9.65983e-37	-1.4258	0.085	0.161	1.87845e-32	3	Gimap8
7.30483e-38	-1.43632	0.111	0.191	1.4205e-33	3	Selenom
1.35773e-106	-1.45059	0.751	0.742	2.64024e-102	3	Sub1
2.82917e-26	-1.45467	0.152	0.214	5.50161e-22	3	Ets1
1.09723e-72	-1.46543	0.404	0.486	2.13367e-68	3	Emb
1.3191e-37	-1.47562	0.093	0.17	2.56513e-33	3	Ptgr1
2.28621e-128	-1.48911	0.255	0.43	4.44576e-124	3	Cd53
5.41673e-49	-1.50884	0.193	0.289	1.05334e-44	3	Enah
2.3835e-66	-1.52862	0.358	0.445	4.63496e-62	3	Serpinb1a
1.65632e-12	-1.54763	0.084	0.119	3.22088e-08	3	Plxdc2
3.37115e-22	-1.55453	0.074	0.125	6.55555e-18	3	Grk5
4.65296e-25	-1.57231	0.335	0.375	9.04814e-21	3	Ap1s3
3.53749e-43	-1.59348	0.093	0.177	6.87901e-39	3	Scn1b
1.09309e-24	-1.60117	0.084	0.14	2.12563e-20	3	Gch1
1.61248e-17	-1.60821	0.094	0.14	3.13562e-13	3	Bzw2
4.33977e-31	-1.62395	0.111	0.178	8.43912e-27	3	Eid2
5.30162e-18	-1.63477	0.073	0.119	1.03095e-13	3	Skap1
2.01246e-14	-1.63725	0.094	0.134	3.91344e-10	3	Ifitm3
1.04534e-09	-1.64621	0.133	0.098	2.03277e-05	3	Defa24
3.08166e-299	-1.67159	0.473	0.693	5.99259e-295	3	Sox5
3.33562e-116	-1.68031	0.408	0.528	6.48645e-112	3	Tmsb10
1.56806e-48	-1.68094	0.187	0.276	3.04925e-44	3	Coq10b
1.18617e-70	-1.68119	0.501	0.553	2.30663e-66	3	Furin
6.06922e-13	-1.68653	0.073	0.108	1.18022e-08	3	Il13
4.63207e-105	-1.69557	0.377	0.502	9.00753e-101	3	Zfp36l1
1.98432e-26	-1.7189	0.05	0.103	3.8587e-22	3	Asb2
2.10748e-15	-1.71927	0.069	0.108	4.0982e-11	3	Slc7a5
1.86356e-07	-1.7228	0.09	0.114	0.00362388	3	Rab38
1.81612e-65	-1.72758	0.23	0.341	3.53163e-61	3	Pim1
2.19524e-100	-1.73714	0.168	0.32	4.26886e-96	3	Emp3
7.2766e-195	-1.76438	0.83	0.848	1.41501e-190	3	Junb
5.21016e-39	-1.77653	0.141	0.222	1.01317e-34	3	B4galt5
1.98649e-103	-1.79039	0.215	0.369	3.86293e-99	3	Ahnak
4.47326e-36	-1.81491	0.067	0.136	8.6987e-32	3	Gchfr
2.55658e-155	-1.81832	0.475	0.612	4.97153e-151	3	Mcpt4
2.59798e-33	-1.9273	0.044	0.105	5.05204e-29	3	Il10ra
4.3416e-28	-1.93896	0.083	0.144	8.44267e-24	3	Vcl
2.31721e-83	-1.94732	0.761	0.73	4.50605e-79	3	Itk
7.25647e-13	-1.95104	0.094	0.13	1.41109e-08	3	Homer1
3.63214e-82	-1.9578	0.347	0.451	7.06306e-78	3	Lmna
4.32939e-114	-1.99359	0.331	0.474	8.41894e-110	3	Ext1
6.19012e-30	-2.00933	0.104	0.167	1.20373e-25	3	Gm12840
2.7277e-60	-2.00999	0.197	0.297	5.30428e-56	3	AW011738
6.40356e-76	-2.0945	0.38	0.464	1.24524e-71	3	Rabgef1
3.4417e-71	-2.12494	0.343	0.432	6.69273e-67	3	Cebpb
3.73694e-26	-2.14215	0.068	0.123	7.26685e-22	3	Lhfp
1.42854e-195	-2.16616	0.393	0.595	2.77794e-191	3	Fos
1.25342e-38	-2.18533	0.074	0.147	2.43741e-34	3	Klf9
2.93273e-62	-2.21791	0.079	0.181	5.70298e-58	3	Adora3
1.41402e-50	-2.22606	0.091	0.182	2.74971e-46	3	Smarca1
0	-2.26438	0.347	0.616	0	3	Pla2g7
4.26039e-10	-2.28326	0.126	0.158	8.28475e-06	3	Ccl4
3.81311e-44	-2.29301	0.13	0.214	7.41497e-40	3	Vps37b
4.83033e-10	-2.295	0.122	0.155	9.39306e-06	3	Dstn
4.17947e-96	-2.30335	0.154	0.298	8.1274e-92	3	Maob
3.0075e-31	-2.30396	0.058	0.117	5.84838e-27	3	Dgat1
1.24698e-87	-2.3061	0.084	0.214	2.42487e-83	3	Optn
2.8959e-37	-2.33317	0.049	0.114	5.63136e-33	3	Sertad1
7.49791e-122	-2.34047	0.381	0.512	1.45804e-117	3	Dusp1
3.0391e-44	-2.3709	0.079	0.158	5.90984e-40	3	Hilpda
1.71032e-27	-2.46548	0.119	0.181	3.32588e-23	3	Hk2
2.89238e-45	-2.51724	0.065	0.143	5.62452e-41	3	Gm26532
7.63371e-71	-2.53573	0.036	0.136	1.48445e-66	3	Pilrb2
4.67471e-139	-2.58916	0.357	0.5	9.09043e-135	3	Ifrd1
3.80613e-156	-2.59639	0.23	0.419	7.40139e-152	3	Zfp36
8.05769e-127	-2.70124	0.295	0.438	1.5669e-122	3	Kdm6b
3.51158e-52	-2.72247	0.399	0.451	6.82863e-48	3	Ube2v2
2.92378e-99	-2.77608	0.121	0.263	5.68559e-95	3	Cdkn1a
1.28338e-59	-2.78754	0.071	0.166	2.49566e-55	3	Pim3
2.50171e-55	-2.86117	0.04	0.123	4.86483e-51	3	Csrnp1
5.58377e-81	-2.95358	0.038	0.148	1.08582e-76	3	Meis2
2.44746e-218	-2.95786	0.1	0.343	4.75934e-214	3	Gas7
2.11152e-57	-2.96019	0.03	0.112	4.10605e-53	3	Serpine1
7.21149e-67	-3.00817	0.025	0.115	1.40235e-62	3	Stk39
6.69447e-64	-3.02139	0.024	0.109	1.30181e-59	3	A4galt
6.73684e-97	-3.08693	0.085	0.219	1.31005e-92	3	Rbfox1
7.49691e-72	-3.10916	0.023	0.117	1.45785e-67	3	C77080
4.25497e-123	-3.14213	0.081	0.24	8.27421e-119	3	Tiam1
3.26732e-56	-3.185	0.027	0.107	6.35363e-52	3	Dusp5
5.33049e-303	-3.27775	0.075	0.376	1.03657e-298	3	Nos1ap
7.47083e-129	-3.29615	0.199	0.365	1.45278e-124	3	Hes1
3.49596e-71	-3.33629	0.029	0.125	6.79825e-67	3	1700016P03Rik
2.19388e-72	-3.44976	0.032	0.13	4.26622e-68	3	Gm47599
9.66536e-97	-3.46161	0.086	0.22	1.87953e-92	3	Fosl2
1.11391e-52	-3.57	0.041	0.12	2.16611e-48	3	Adamts9
3.45352e-210	-3.5733	0.064	0.294	6.71571e-206	3	Adk
3.64113e-89	-3.59388	0.047	0.166	7.08054e-85	3	Gadd45b
3.60611e-122	-3.60977	0.055	0.209	7.01244e-118	3	Nr4a3
4.88704e-188	-3.64765	0.188	0.394	9.50334e-184	3	Nr4a1
4.01451e-294	-3.64877	0.161	0.446	7.80662e-290	3	Rad51b
1.71391e-105	-3.75682	0.019	0.143	3.33287e-101	3	Cd200r3
7.37131e-98	-3.786	0.029	0.151	1.43343e-93	3	Cadm1
3.34212e-200	-3.97265	0.056	0.274	6.49909e-196	3	Cd9
9.79855e-100	-4.15636	0.019	0.138	1.90543e-95	3	Gpr132
1.01735e-169	-4.58336	0.048	0.24	1.97833e-165	3	Vim
6.20682e-93	-4.83584	0.044	0.166	1.20698e-88	3	Gzmb
6.07975e-141	-5.34763	0.02	0.176	1.18227e-136	3	Cd3e
4.6015e-96	-5.39097	0.012	0.122	8.94808e-92	3	Cyp26a1
6.24045e-129	-5.70733	0.036	0.188	1.21352e-124	3	Cma1
1.39602e-191	-5.84031	0.053	0.26	2.7147e-187	3	Isg15
1.91708e-88	-6.02527	0.004	0.102	3.72795e-84	3	Sik1
3.14464e-154	-6.36433	0.007	0.168	6.11508e-150	3	Ndrg1
1.3019e-113	-7.03023	0.002	0.122	2.53167e-109	3	Smpx
2.47554e-137	-7.65378	0.003	0.146	4.81393e-133	3	Socs2
4.13644e-184	-8.59168	0.007	0.193	8.04373e-180	3	Hdc
1.36791e-203	-8.71936	0.005	0.208	2.66003e-199	3	Ccl2
1.42497e-106	-9.28022	0.011	0.13	2.77099e-102	3	Tpsb2
1.51788e-188	3.19307	0.4	0.185	2.95166e-184	4	Gm26917
4.18099e-32	2.52562	0.234	0.163	8.13035e-28	4	Gm15261
3.98521e-08	2.35064	0.111	0.084	0.000774964	4	Gm13708
7.99264e-30	2.33236	0.223	0.154	1.55425e-25	4	Tsix
4.67343e-10	2.28823	0.17	0.14	9.08795e-06	4	4930471E19Rik
1.55789e-16	2.11398	0.174	0.127	3.02948e-12	4	4930469K13Rik
0	2.09283	0.982	0.891	0	4	Lrmda
5.72139e-07	2.07405	0.102	0.077	0.0111258	4	Gm26692
1.8974e-07	2.04108	0.16	0.136	0.00368968	4	Gm26827
0	2.03562	0.933	0.828	0	4	St6galnac3
5.31523e-112	1.93772	0.578	0.506	1.0336e-107	4	Smyd3
3.27118e-25	1.92684	0.307	0.259	6.36114e-21	4	Prkn
3.1695e-14	1.91564	0.233	0.2	6.16341e-10	4	Rai1
3.74991e-223	1.91037	0.716	0.629	7.29207e-219	4	Dip2c
2.86294e-49	1.88844	0.422	0.38	5.56727e-45	4	Chst11
3.02381e-95	1.87087	0.571	0.534	5.8801e-91	4	Maml3
4.98744e-26	1.85293	0.347	0.315	9.69858e-22	4	Xylt1
5.36758e-28	1.84894	0.332	0.29	1.04378e-23	4	Rptor
8.46762e-92	1.84646	0.54	0.491	1.64661e-87	4	Ksr1
5.70298e-14	1.8458	0.317	0.302	1.109e-09	4	Fhit
5.33709e-187	1.83375	0.699	0.588	1.03785e-182	4	Slc9a9
7.14749e-11	1.83108	0.233	0.211	1.3899e-06	4	Tbc1d22a
2.0409e-63	1.82727	0.474	0.431	3.96873e-59	4	Fto
1.79044e-146	1.81906	0.659	0.554	3.48168e-142	4	Plcb1
2.76428e-48	1.81395	0.429	0.374	5.37542e-44	4	Gm4258
3.03532e-28	1.8118	0.401	0.376	5.90249e-24	4	Immp2l
7.15805e-25	1.8006	0.336	0.302	1.39195e-20	4	Snx29
0	1.79867	0.866	0.756	0	4	Thsd4
4.07755e-41	1.79574	0.423	0.383	7.9292e-37	4	Lncpint
1.59175e-16	1.78258	0.279	0.247	3.09532e-12	4	Csgalnact1
9.20354e-57	1.78193	0.454	0.413	1.78972e-52	4	Fars2
2.71274e-41	1.77073	0.414	0.378	5.2752e-37	4	Arhgap26
4.66497e-42	1.77045	0.379	0.308	9.0715e-38	4	Nav2
0	1.75733	0.959	0.885	0	4	Slc24a3
0	1.7479	0.888	0.804	0	4	Slc8a1
7.46402e-145	1.74775	0.643	0.58	1.45145e-140	4	Fbxl17
3.9445e-30	1.73475	0.386	0.361	7.67047e-26	4	Zfp407
1.62138e-23	1.7229	0.316	0.275	3.15294e-19	4	Prkch
2.74939e-29	1.72179	0.387	0.373	5.34646e-25	4	Snd1
3.11735e-56	1.72034	0.538	0.52	6.062e-52	4	Auts2
8.98445e-08	1.70926	0.243	0.234	0.00174712	4	Pcca
0	1.70848	0.869	0.8	0	4	Ripor2
0	1.70503	0.936	0.854	0	4	Pde1c
4.99889e-41	1.69479	0.456	0.441	9.72084e-37	4	Btbd9
2.35204e-29	1.6851	0.409	0.407	4.57378e-25	4	Cdkal1
1.76942e-78	1.68449	0.541	0.517	3.44081e-74	4	Rere
2.59727e-08	1.68246	0.264	0.261	0.000505066	4	Scfd2
2.57119e-12	1.67899	0.298	0.288	4.99994e-08	4	Atg10
2.68172e-22	1.675	0.365	0.351	5.21488e-18	4	AW554918
0	1.6656	0.841	0.794	0	4	Abr
5.40671e-19	1.66037	0.432	0.402	1.05139e-14	4	Lsamp
3.13431e-26	1.65975	0.421	0.404	6.09497e-22	4	Wwox
5.31288e-15	1.65665	0.321	0.312	1.03314e-10	4	Pag1
3.11056e-47	1.65429	0.473	0.438	6.04879e-43	4	St6galnac5
1.59477e-46	1.6525	0.447	0.414	3.1012e-42	4	Mctp2
1.88222e-92	1.65015	0.571	0.539	3.66016e-88	4	Dennd1a
2.16028e-39	1.64895	0.433	0.415	4.20089e-35	4	Gramd1b
9.63509e-75	1.64528	0.555	0.534	1.87364e-70	4	Bcas3
7.11514e-111	1.64298	0.636	0.615	1.38361e-106	4	Neat1
0	1.64167	0.894	0.842	0	4	Elmo1
3.88239e-47	1.63896	0.478	0.468	7.5497e-43	4	Etv6
5.44219e-271	1.63375	0.847	0.771	1.05829e-266	4	Kcnq5
7.97638e-191	1.63003	0.723	0.697	1.55109e-186	4	Exoc4
4.48716e-55	1.62975	0.487	0.469	8.72574e-51	4	Arid1b
0	1.62838	0.862	0.826	0	4	Chn2
1.27014e-06	1.61202	0.251	0.25	0.0246992	4	Trappc9
4.48738e-146	1.61084	0.697	0.671	8.72616e-142	4	Camkmt
2.20615e-12	1.59945	0.316	0.301	4.29008e-08	4	Dock4
3.50549e-17	1.59829	0.344	0.334	6.81677e-13	4	Exoc6b
4.30431e-67	1.59731	0.626	0.659	8.37016e-63	4	Sox5
3.14665e-23	1.59303	0.404	0.416	6.11898e-19	4	Dym
5.45574e-09	1.59209	0.29	0.297	0.000106092	4	Tmem135
6.46811e-16	1.58984	0.312	0.286	1.25779e-11	4	Pde7b
1.79374e-37	1.58462	0.451	0.451	3.48811e-33	4	Carmil1
3.13137e-65	1.5845	0.526	0.502	6.08926e-61	4	Lrba
6.32604e-176	1.58349	0.734	0.684	1.23016e-171	4	Maml2
2.3183e-105	1.57906	0.655	0.663	4.50817e-101	4	Pbx1
0	1.57514	0.89	0.858	0	4	Prkca
1.0333e-15	1.57353	0.349	0.353	2.00936e-11	4	Map2k5
2.04771e-80	1.57097	0.574	0.567	3.98197e-76	4	Plcl2
2.6859e-09	1.56659	0.308	0.309	5.223e-05	4	Nr3c2
7.73509e-155	1.56244	0.676	0.636	1.50417e-150	4	Vps13b
3.04985e-118	1.56144	0.666	0.678	5.93073e-114	4	Gfod1
1.55471e-33	1.56018	0.44	0.439	3.02328e-29	4	Pld1
1.13576e-08	1.55895	0.297	0.3	0.000220859	4	Atp8a2
2.8506e-21	1.55746	0.39	0.394	5.54327e-17	4	Dtnb
1.13588e-101	1.55664	0.656	0.646	2.20882e-97	4	9530026P05Rik
1.46193e-15	1.54623	0.362	0.373	2.84287e-11	4	Arhgap39
8.36013e-23	1.53734	0.436	0.468	1.62571e-18	4	Ssbp2
2.78655e-56	1.53688	0.536	0.542	5.41872e-52	4	Psd3
6.75218e-44	1.53597	0.5	0.515	1.31303e-39	4	Mgat5
5.47816e-08	1.53493	0.304	0.321	0.00106528	4	Ttc7b
5.63413e-121	1.53396	0.639	0.625	1.09561e-116	4	Vti1a
0	1.52405	0.948	0.907	0	4	Pde4d
7.13386e-103	1.52346	0.616	0.564	1.38725e-98	4	Adamtsl1
4.78695e-178	1.51917	0.723	0.706	9.30871e-174	4	Zcchc7
0	1.51899	0.912	0.862	0	4	Arhgap6
7.6009e-29	1.51327	0.428	0.43	1.47807e-24	4	Thada
2.79645e-43	1.51113	0.515	0.547	5.43798e-39	4	Gna14
3.10572e-102	1.51096	0.628	0.622	6.03939e-98	4	Tbc1d5
6.06263e-08	1.50155	0.281	0.286	0.00117894	4	Arhgap10
6.33115e-07	1.4979	0.292	0.303	0.0123116	4	Dnajc6
3.76876e-14	1.49477	0.357	0.37	7.32873e-10	4	Sdccag8
7.94814e-47	1.49164	0.499	0.507	1.54559e-42	4	Cog5
0	1.48682	0.89	0.801	0	4	Clnk
9.19474e-47	1.48579	0.506	0.509	1.78801e-42	4	Tmem164
5.38418e-17	1.48358	0.389	0.404	1.04701e-12	4	Dis3l2
1.19274e-77	1.48068	0.652	0.695	2.31941e-73	4	Hs6st2
1.52568e-107	1.47988	0.634	0.622	2.96685e-103	4	Ncoa2
9.20083e-47	1.47763	0.503	0.481	1.78919e-42	4	Gm6209
1.40647e-60	1.47727	0.556	0.554	2.73502e-56	4	Akt3
4.91203e-196	1.47726	0.768	0.787	9.55194e-192	4	Cmip
7.71534e-13	1.47132	0.353	0.366	1.50032e-08	4	Bbs9
9.60527e-11	1.47117	0.348	0.367	1.86784e-06	4	Gmds
1.15364e-17	1.47116	0.395	0.407	2.24337e-13	4	Enox2
1.05294e-79	1.47045	0.666	0.631	2.04755e-75	4	Pde3a
9.20164e-23	1.47035	0.439	0.472	1.78935e-18	4	Tnik
1.18246e-229	1.47006	0.814	0.812	2.29941e-225	4	Ubash3b
6.99516e-32	1.46382	0.469	0.486	1.36028e-27	4	Arl15
6.66763e-17	1.46213	0.403	0.436	1.29659e-12	4	Faf1
6.2709e-34	1.45999	0.448	0.449	1.21944e-29	4	Ambra1
1.26153e-130	1.45968	0.708	0.683	2.45317e-126	4	Arhgap15
6.54622e-72	1.45907	0.621	0.649	1.27298e-67	4	Bcl2
3.05257e-162	1.45906	0.715	0.707	5.93603e-158	4	Cers6
8.98538e-12	1.45847	0.391	0.434	1.7473e-07	4	B3galt5
0	1.45785	0.991	0.939	0	4	Dnm3
1.46597e-33	1.45754	0.471	0.487	2.85072e-29	4	Ptprj
1.10564e-12	1.45527	0.378	0.408	2.15004e-08	4	Atxn7l1
1.24634e-16	1.45496	0.403	0.434	2.42362e-12	4	Gnaq
0	1.45486	0.939	0.895	0	4	Zbtb20
2.20062e-26	1.44826	0.455	0.488	4.27933e-22	4	Rreb1
1.9524e-33	1.44638	0.466	0.482	3.79664e-29	4	Ankrd44
3.04981e-43	1.44514	0.507	0.538	5.93066e-39	4	Zfand3
3.50793e-128	1.44013	0.691	0.671	6.82153e-124	4	Cobl
1.48131e-74	1.43947	0.584	0.586	2.88055e-70	4	Mbd5
3.98687e-08	1.43752	0.358	0.398	0.000775287	4	Foxo3
0	1.4365	0.969	0.979	0	4	mt-Nd1
1.07618e-255	1.43405	0.816	0.77	2.09273e-251	4	Trerf1
1.69919e-10	1.43094	0.347	0.364	3.30425e-06	4	Plxna2
3.20256e-13	1.42612	0.384	0.409	6.2277e-09	4	Phlpp1
6.89514e-27	1.42526	0.452	0.473	1.34083e-22	4	Pnpla7
3.07357e-194	1.41771	0.754	0.723	5.97687e-190	4	Atp8a1
4.4068e-307	1.41282	0.914	0.889	8.56946e-303	4	Runx1
2.06298e-245	1.40732	0.815	0.776	4.01167e-241	4	Ccnd3
2.34144e-08	1.4065	0.415	0.453	0.000455316	4	Ext1
5.62053e-116	1.40264	0.663	0.665	1.09297e-111	4	Tcf12
4.98065e-16	1.39667	0.414	0.454	9.68538e-12	4	Pibf1
7.88806e-53	1.39636	0.53	0.507	1.53391e-48	4	Rnf180
6.17121e-28	1.3922	0.466	0.504	1.20005e-23	4	Dyrk1a
0	1.39029	0.973	0.986	0	4	mt-Cytb
3.56444e-22	1.39028	0.436	0.473	6.9314e-18	4	Tbc1d1
4.85613e-35	1.38528	0.553	0.612	9.44324e-31	4	Ccny
3.77127e-21	1.38499	0.461	0.522	7.33362e-17	4	Babam2
3.17346e-17	1.38484	0.46	0.491	6.17111e-13	4	Zmat4
1.61764e-146	1.37971	0.718	0.711	3.14566e-142	4	Fam172a
2.19551e-07	1.37913	0.37	0.428	0.00426938	4	Mllt3
1.47795e-162	1.37858	0.75	0.736	2.87403e-158	4	Pde7a
6.30671e-15	1.37717	0.378	0.399	1.2264e-10	4	Grk3
5.68114e-12	1.37553	0.373	0.409	1.10475e-07	4	Atp9b
2.23305e-08	1.37441	0.342	0.374	0.000434238	4	Susd1
8.00025e-75	1.37408	0.659	0.697	1.55573e-70	4	Sytl3
7.97267e-19	1.3727	0.428	0.463	1.55037e-14	4	Msi2
7.86716e-13	1.37263	0.378	0.408	1.52985e-08	4	Lrch1
1.93139e-36	1.36789	0.516	0.554	3.75578e-32	4	Rps6ka5
1.58243e-163	1.36783	0.816	0.821	3.07719e-159	4	Susd6
4.069e-14	1.36546	0.395	0.429	7.91258e-10	4	Map3k5
2.0921e-08	1.36449	0.377	0.428	0.000406829	4	Peli2
2.51094e-14	1.36123	0.406	0.45	4.88276e-10	4	Mtmr3
[truncated: 14,742 more rows]
