# Supplementary material for: Intestinal mast cell-derived leukotrienes mediate anaphylactic response to ingested antigens
Source: Science. Author manuscript; Available in PMC 2025 Oct 10. (PMC12513082; doi:10.1126/science.adp0246)
Supplement: Table S3 [file NIHMS2111023-supplement-Table_S3.xlsx]

## Sheet: filter(p<0.05,log2fc>1)
p_val	avg_log2FC	pct.1	pct.2	p_val_adj	cluster	gene
3.37246e-33	2.58854	0.016	0.002	6.55808e-29	0	Scn11a
1.26392e-25	2.51249	0.014	0.002	2.45782e-21	0	4933432I03Rik
1.31378e-31	2.44588	0.016	0.002	2.55478e-27	0	D430036J16Rik
1.46687e-18	2.15714	0.01	0.002	2.85247e-14	0	Ahsg
7.49256e-48	2.0863	0.026	0.004	1.457e-43	0	Sncaip
5.48762e-46	1.93852	0.024	0.004	1.06712e-41	0	Cpne7
1.27922e-47	1.85018	0.025	0.004	2.48758e-43	0	Lgmn
2.20885e-28	1.79401	0.021	0.005	4.29532e-24	0	Pkib
0	1.64234	0.488	0.143	0	0	Il17rb
1.39877e-13	1.5755	0.01	0.003	2.72004e-09	0	Hsh2d
1.38089e-114	1.56121	0.087	0.02	2.68527e-110	0	AI838599
8.77515e-15	1.53431	0.01	0.002	1.70641e-10	0	Ahnak2
2.72231e-39	1.50769	0.034	0.009	5.2938e-35	0	Ctla2b
2.96741e-219	1.50091	0.19	0.052	5.77042e-215	0	Fgd4
3.52214e-29	1.49605	0.02	0.004	6.84915e-25	0	Dusp22
2.22665e-11	1.47386	0.01	0.003	4.32995e-07	0	Zfp941
1.9915e-38	1.4631	0.037	0.011	3.87268e-34	0	Airn
7.91192e-45	1.43726	0.041	0.011	1.53855e-40	0	Cxcr5
4.85507e-34	1.42226	0.027	0.007	9.44116e-30	0	Frmd4b
5.5864e-20	1.41009	0.02	0.006	1.08633e-15	0	Mycn
7.93803e-34	1.39465	0.03	0.008	1.54363e-29	0	Spic
1.92078e-13	1.3893	0.012	0.003	3.73515e-09	0	Lnx1
2.37393e-85	1.38734	0.081	0.024	4.61634e-81	0	Ly75
1.57636e-117	1.34519	0.163	0.062	3.0654e-113	0	Hist1h2ac
2.29642e-11	1.33767	0.01	0.003	4.46561e-07	0	Gm2093
5.59248e-19	1.33447	0.013	0.003	1.08751e-14	0	Tpbg
1.77128e-198	1.30913	0.212	0.068	3.44444e-194	0	Ikzf4
9.9411e-24	1.30445	0.018	0.004	1.93315e-19	0	Stc2
8.49823e-246	1.30099	0.233	0.069	1.65257e-241	0	Chdh
5.5227e-16	1.27897	0.014	0.004	1.07394e-11	0	Epb41l4a
1.07176e-237	1.26803	0.248	0.079	2.08414e-233	0	Jcad
6.46129e-143	1.26619	0.126	0.034	1.25646e-138	0	Cacna1d
2.2735e-108	1.26	0.116	0.037	4.42106e-104	0	Gpr18
5.81723e-10	1.25746	0.01	0.003	1.13122e-05	0	Pla2r1
3.36507e-11	1.22373	0.013	0.004	6.54371e-07	0	Zfp296
1.6495e-111	1.21301	0.118	0.037	3.20761e-107	0	Adgrg7
2.29205e-22	1.21144	0.016	0.004	4.45711e-18	0	Npnt
2.91366e-13	1.19612	0.013	0.004	5.6659e-09	0	Gm41206
4.99071e-55	1.19604	0.057	0.018	9.70493e-51	0	Twist2
2.91977e-17	1.19542	0.018	0.006	5.67778e-13	0	Hoxb3
8.73057e-12	1.17628	0.013	0.005	1.69775e-07	0	Gm43403
6.4375e-55	1.16864	0.058	0.018	1.25184e-50	0	Slc22a13
8.86288e-11	1.16701	0.013	0.005	1.72348e-06	0	Gca
1.54083e-20	1.15366	0.025	0.009	2.9963e-16	0	Hist1h2br
2.8786e-43	1.14274	0.04	0.011	5.59772e-39	0	Rassf6
2.9786e-10	1.14083	0.013	0.005	5.79219e-06	0	Gm47467
1.68465e-15	1.14016	0.014	0.004	3.27597e-11	0	Gatm
0	1.13429	0.612	0.24	0	0	Sytl2
1.36709e-19	1.12648	0.019	0.006	2.65844e-15	0	Hist1h2bh
1.14432e-20	1.12425	0.026	0.01	2.22525e-16	0	Dnajc28
8.9815e-13	1.12306	0.015	0.006	1.74654e-08	0	Afp
1.90478e-10	1.12304	0.01	0.003	3.70404e-06	0	Gng7
6.19989e-92	1.11193	0.105	0.035	1.20563e-87	0	Albfm1
9.84279e-18	1.10426	0.02	0.007	1.91403e-13	0	Gm48089
0	1.10137	0.383	0.135	0	0	Rnf150
2.81154e-62	1.10127	0.082	0.03	5.46733e-58	0	Ccdc74a
9.41262e-11	1.10003	0.014	0.006	1.83038e-06	0	Matn4
1.70176e-266	1.09812	0.291	0.095	3.30924e-262	0	Gimap8
2.0357e-09	1.09248	0.01	0.003	3.95862e-05	0	Gpr21
2.06696e-21	1.09079	0.023	0.008	4.01942e-17	0	D030025E07Rik
3.48888e-14	1.0819	0.018	0.006	6.78448e-10	0	Hist1h2an
5.88881e-95	1.08149	0.098	0.03	1.14514e-90	0	Ctla2a
0	1.06172	0.562	0.269	0	0	Slc22a14
2.40605e-71	1.05002	0.073	0.022	4.6788e-67	0	Atp10a
6.36145e-79	1.04877	0.084	0.027	1.23705e-74	0	Bend4
1.78377e-08	1.04399	0.013	0.006	0.000346873	0	Nefh
4.57432e-11	1.0398	0.01	0.003	8.89523e-07	0	CT009536.1
1.0089e-135	1.03057	0.178	0.065	1.9619e-131	0	Evl
5.78918e-298	1.02991	0.463	0.198	1.12576e-293	0	Gimap6
2.05112e-43	1.02952	0.051	0.017	3.98861e-39	0	Prag1
6.37724e-09	1.0223	0.01	0.003	0.000124012	0	C9orf72
0	1.01259	0.654	0.27	0	0	Plxna2
9.0383e-13	1.00522	0.013	0.004	1.75759e-08	0	Gm10451
5.51075e-19	1.00343	0.025	0.009	1.07162e-14	0	Adam8
1.49551e-17	1.00088	0.017	0.005	2.90817e-13	0	Bmf
4.53934e-16	-1.00653	0.516	0.473	8.8272e-12	0	Emb
1.18844e-28	-1.03835	0.649	0.574	2.31103e-24	0	Pla2g7
1.43482e-09	-1.04675	0.392	0.371	2.79016e-05	0	Spty2d1
1.11672e-84	-1.04819	0.856	0.782	2.17157e-80	0	Tnfaip8
2.79211e-16	-1.04963	0.117	0.155	5.42954e-12	0	Tbxas1
1.25245e-07	-1.06576	0.193	0.208	0.00243552	0	Insig1
3.11407e-116	-1.0744	0.689	0.699	6.05561e-112	0	AY036118
9.947e-29	-1.10125	0.609	0.56	1.93429e-24	0	Plek
4.71851e-97	-1.10584	0.66	0.636	9.17561e-93	0	Ptms
3.45455e-08	-1.11606	0.37	0.348	0.000671772	0	Isy1
3.78802e-20	-1.13976	0.286	0.314	7.36619e-16	0	4932438H23Rik
4.57412e-13	-1.16861	0.239	0.255	8.89484e-09	0	Pex13
6.34186e-23	-1.19751	0.393	0.395	1.23324e-18	0	Ccrl2
9.04357e-13	-1.21288	0.194	0.216	1.75861e-08	0	Relb
8.06151e-41	-1.2381	0.425	0.447	1.56764e-36	0	Serpinb1a
1.84946e-07	-1.24696	0.068	0.087	0.00359646	0	Cd276
2.06481e-35	-1.25106	0.504	0.508	4.01523e-31	0	Fosb
2.95483e-18	-1.30284	0.307	0.315	5.74596e-14	0	Gas7
1.84353e-13	-1.32625	0.587	0.545	3.58493e-09	0	Fos
7.44076e-16	-1.32924	0.398	0.396	1.44693e-11	0	Mt1
3.34669e-12	-1.33932	0.043	0.067	6.50798e-08	0	Kalrn
2.32395e-24	-1.3442	0.188	0.234	4.51916e-20	0	Igf2
3.10137e-163	-1.34801	0.962	0.895	6.03092e-159	0	Jund
8.74984e-19	-1.35259	0.07	0.107	1.70149e-14	0	Zc3h12c
9.67995e-11	-1.35579	0.388	0.299	1.88236e-06	0	Cma2
2.0957e-08	-1.35665	0.03	0.047	0.00040753	0	Zdhhc14
2.35681e-14	-1.36348	0.62	0.539	4.58304e-10	0	Furin
1.37212e-16	-1.36741	0.207	0.233	2.66822e-12	0	Dot1l
9.67285e-14	-1.36981	0.105	0.135	1.88098e-09	0	Klf9
1.71726e-45	-1.37426	0.297	0.345	3.33939e-41	0	Map1lc3a
1.02214e-13	-1.38778	0.155	0.181	1.98765e-09	0	Eid2
3.30778e-16	-1.40449	0.083	0.117	6.43231e-12	0	Plxdc2
3.78721e-96	-1.41594	0.434	0.498	7.36461e-92	0	Itga9
2.25511e-10	-1.41976	0.037	0.057	4.38528e-06	0	Igf1r
8.56211e-110	-1.42962	0.813	0.738	1.66499e-105	0	Sub1
9.58198e-12	-1.43423	0.039	0.061	1.86331e-07	0	Asphd2
5.55276e-22	-1.4494	0.14	0.183	1.07979e-17	0	Nfkbid
1.37311e-08	-1.45261	0.113	0.134	0.000267016	0	Bzw2
7.05313e-10	-1.45607	0.029	0.047	1.37155e-05	0	Phactr2
1.96958e-73	-1.46341	0.912	0.844	3.83004e-69	0	Junb
1.13713e-280	-1.47249	0.515	0.694	2.21125e-276	0	Pde3a
9.96203e-11	-1.47754	0.083	0.107	1.93722e-06	0	C77080
3.7872e-30	-1.48982	0.061	0.11	7.36459e-26	0	Il12rb2
1.16465e-25	-1.51168	0.462	0.446	2.26478e-21	0	Ext1
1.15283e-06	-1.52269	0.019	0.031	0.022418	0	Rgs9
1.14462e-17	-1.52511	0.15	0.185	2.22584e-13	0	Ifnar2
8.78658e-16	-1.53396	0.165	0.197	1.70864e-11	0	Vim
8.34447e-16	-1.55054	0.02	0.043	1.62267e-11	0	Fgr
4.67537e-18	-1.55841	0.266	0.285	9.09172e-14	0	Maob
2.16245e-07	-1.56418	0.018	0.031	0.00420511	0	Rsad1
2.95815e-48	-1.56561	0.215	0.279	5.75242e-44	0	Coq10b
1.88314e-06	-1.56593	0.025	0.038	0.0366196	0	Trp53inp2
1.9785e-09	-1.57544	0.03	0.047	3.84739e-05	0	Dnah14
1.38274e-07	-1.58091	0.017	0.03	0.00268889	0	Ighm
4.38566e-28	-1.61176	0.074	0.123	8.52836e-24	0	Lhfp
5.536e-12	-1.61337	0.026	0.046	1.07653e-07	0	Gm50035
4.44143e-40	-1.63211	0.432	0.443	8.6368e-36	0	Lmna
2.72882e-08	-1.6406	0.01	0.021	0.000530646	0	AI427809
2.49211e-45	-1.66447	0.084	0.152	4.84615e-41	0	Clec4a2
1.57005e-06	-1.67152	0.048	0.063	0.0305312	0	Colec12
6.71594e-08	-1.67987	0.008	0.018	0.00130598	0	Gm45623
5.82377e-14	-1.68084	0.142	0.169	1.13249e-09	0	Gm12840
5.01645e-68	-1.69343	0.106	0.199	9.755e-64	0	Cd300c2
4.83781e-08	-1.70747	0.023	0.038	0.00094076	0	Tmigd3
1.96324e-30	-1.72183	0.134	0.185	3.81772e-26	0	Adora3
2.0038e-08	-1.75353	0.01	0.021	0.000389658	0	Tpsg1
1.52345e-09	-1.77398	0.011	0.024	2.9625e-05	0	Slc22a3
6.11299e-64	-1.7842	0.822	0.74	1.18873e-59	0	Itk
7.89607e-55	-1.79422	0.343	0.401	1.53547e-50	0	Zfp36
4.90613e-21	-1.82894	0.056	0.093	9.54046e-17	0	Klf10
1.33765e-32	-1.83757	0.134	0.19	2.60119e-28	0	Smarca1
2.82642e-07	-1.86732	0.005	0.013	0.00549625	0	Pdzd2
1.76553e-06	-1.88577	0.013	0.023	0.0343325	0	Dusp3
4.20111e-21	-1.913	0.065	0.102	8.16948e-17	0	Gm12940
5.30567e-16	-1.92479	0.024	0.048	1.03174e-11	0	H1fx
4.00234e-23	-1.99644	0.038	0.074	7.78294e-19	0	Prr7
4.70593e-27	-2.00452	0.034	0.073	9.15114e-23	0	Prxl2a
2.76572e-11	-2.00471	0.018	0.034	5.37821e-07	0	Gm19585
6.00421e-10	-2.00689	0.014	0.028	1.16758e-05	0	Gjb2
6.62474e-15	-2.01581	0.048	0.076	1.28825e-10	0	H2-Q7
3.8046e-24	-2.01731	0.053	0.093	7.39842e-20	0	Cish
4.99797e-88	-2.045	0.216	0.316	9.71906e-84	0	AW011738
4.17221e-16	-2.04899	0.027	0.052	8.11328e-12	0	Maff
5.37963e-11	-2.05228	0.027	0.046	1.04612e-06	0	Gm28875
3.9513e-71	-2.05485	0.445	0.465	7.68369e-67	0	Rabgef1
8.41154e-57	-2.05812	0.121	0.201	1.63571e-52	0	Ston2
1.93304e-21	-2.0683	0.028	0.059	3.75899e-17	0	Tns3
1.58851e-26	-2.06918	0.039	0.077	3.08902e-22	0	Tarm1
1.07578e-82	-2.0698	0.377	0.437	2.09197e-78	0	Cebpb
8.95951e-12	-2.07513	0.016	0.033	1.74227e-07	0	Kdm6bos
1.60392e-32	-2.11044	0.036	0.079	3.11899e-28	0	Rasa3
8.06599e-18	-2.12613	0.01	0.03	1.56851e-13	0	Hck
1.739e-09	-2.12642	0.015	0.029	3.38165e-05	0	Dusp2
0	-2.14133	0.467	0.662	0	0	Mcpt4
1.40545e-14	-2.14944	0.021	0.042	2.73303e-10	0	Nrgn
1.60675e-21	-2.16101	0.028	0.059	3.12449e-17	0	Hspa1b
1.48185e-63	-2.16167	0.07	0.151	2.88161e-59	0	Meis2
4.80495e-10	-2.16254	0.009	0.022	9.3437e-06	0	5033430I15Rik
3.02574e-10	-2.18375	0.012	0.026	5.88385e-06	0	Cemip2
2.11037e-32	-2.19011	0.163	0.213	4.10383e-28	0	Vps37b
2.15776e-24	-2.20891	0.026	0.059	4.19598e-20	0	Gstm1
3.24572e-09	-2.21901	0.013	0.026	6.31163e-05	0	Speer4d
1.92389e-20	-2.21939	0.025	0.053	3.74119e-16	0	Dgki
5.36103e-32	-2.22786	0.047	0.092	1.04251e-27	0	Rhoc
8.92842e-30	-2.2313	0.025	0.063	1.73622e-25	0	Cadm3
3.9515e-35	-2.2393	0.082	0.138	7.68409e-31	0	Homer1
1.79132e-30	-2.24571	0.068	0.116	3.4834e-26	0	Dgat1
1.8275e-12	-2.25448	0.018	0.037	3.55375e-08	0	Siah2
2.39434e-45	-2.27458	0.049	0.108	4.65603e-41	0	Tesc
1.80749e-42	-2.279	0.034	0.086	3.51485e-38	0	Fer
9.12683e-19	-2.29767	0.022	0.048	1.7748e-14	0	Ltc4s
2.9289e-119	-2.32381	0.345	0.437	5.69554e-115	0	Rad51b
8.32801e-108	-2.3285	0.437	0.492	1.61947e-103	0	Ifrd1
4.02736e-44	-2.34281	0.046	0.103	7.83161e-40	0	Dusp5
2.41748e-46	-2.345	0.057	0.118	4.70103e-42	0	Sertad1
5.28859e-14	-2.34799	0.01	0.026	1.02842e-09	0	Ifitm5
7.30329e-07	-2.36786	0.005	0.012	0.014202	0	Fndc5
8.7757e-34	-2.37049	0.076	0.129	1.70652e-29	0	Rab38
1.54537e-10	-2.37931	0.009	0.022	3.00512e-06	0	Gm26754
1.70966e-137	-2.38731	0.434	0.516	3.32461e-133	0	Dusp1
5.92943e-17	-2.40713	0.008	0.027	1.15304e-12	0	Eya4
1.88183e-06	-2.43792	0.004	0.01	0.036594	0	Pygm
1.25455e-58	-2.43893	0.092	0.169	2.4396e-54	0	Hilpda
1.39947e-36	-2.44147	0.04	0.089	2.72141e-32	0	Camk2n1
1.61384e-06	-2.44583	0.009	0.018	0.0313827	0	Cd86
1.4431e-93	-2.45725	0.143	0.248	2.80625e-89	0	Tiam1
1.63683e-61	-2.45852	0.045	0.118	3.18298e-57	0	Serpine1
8.29504e-21	-2.48203	0.022	0.05	1.61305e-16	0	Stmn1
8.849e-36	-2.48796	0.052	0.103	1.72078e-31	0	Dusp10
1.59683e-25	-2.48932	0.014	0.043	3.10519e-21	0	Tmem88
2.34175e-125	-2.50697	0.36	0.445	4.55377e-121	0	Kdm6b
1.474e-144	-2.51575	0.151	0.294	2.86633e-140	0	Adk
2.29097e-47	-2.51849	0.071	0.135	4.45501e-43	0	Gpr132
1.97359e-10	-2.55278	0.011	0.024	3.83785e-06	0	Slamf7
4.01578e-10	-2.56382	0.006	0.018	7.80909e-06	0	Tnfrsf21
1.54971e-20	-2.57828	0.035	0.067	3.01357e-16	0	Klf2
1.18275e-101	-2.58094	0.155	0.269	2.29997e-97	0	Cdkn1a
2.60522e-11	-2.58979	0.005	0.016	5.06611e-07	0	Rasgef1b
1.10048e-10	-2.63887	0.01	0.024	2.13999e-06	0	Pde4b
2.04557e-64	-2.64209	0.084	0.165	3.97782e-60	0	Gadd45b
1.11051e-79	-2.74315	0.083	0.177	2.1595e-75	0	Pim3
2.58054e-31	-2.75011	0.018	0.054	5.01811e-27	0	P4ha2
4.88167e-90	-2.76416	0.044	0.137	9.4929e-86	0	1700016P03Rik
6.00118e-13	-2.7759	0.006	0.019	1.16699e-08	0	Gm42829
2.42048e-36	-2.7855	0.02	0.061	4.70687e-32	0	Mir22hg
3.18351e-14	-2.84913	0.009	0.025	6.19064e-10	0	Mpp4
2.59801e-78	-2.87387	0.049	0.134	5.05208e-74	0	Csrnp1
2.60566e-19	-2.92455	0.008	0.028	5.06696e-15	0	Fmnl2
6.77911e-10	-2.93341	0.022	0.011	1.31827e-05	0	Hbb-bs
3.22923e-130	-2.93403	0.11	0.24	6.27956e-126	0	Rbfox1
9.00891e-88	-2.94172	0.062	0.158	1.75187e-83	0	Gm26532
9.25685e-23	-2.96992	0.007	0.029	1.80009e-18	0	Sgk1
2.93059e-116	-2.97051	0.263	0.375	5.69883e-112	0	Hes1
9.87962e-12	-2.99379	0.003	0.014	1.92119e-07	0	Gm40841
5.25291e-43	-3.01	0.022	0.069	1.02148e-38	0	Tnfrsf9
2.68163e-09	-3.01339	0.002	0.01	5.2147e-05	0	Pclo
1.58494e-133	-3.05245	0.393	0.474	3.08208e-129	0	Ube2v2
3.01153e-09	-3.05977	0.002	0.011	5.85622e-05	0	Robo1
1.38629e-207	-3.06043	0.093	0.273	2.69578e-203	0	Cd9
4.2829e-12	-3.07211	0.005	0.017	8.32854e-08	0	Ackr1
1.36486e-16	-3.07885	0.006	0.023	2.6541e-12	0	Ptgs2
8.23278e-43	-3.0894	0.017	0.062	1.60095e-38	0	Fam129b
6.71344e-09	-3.09653	0.003	0.011	0.00013055	0	Tpm4
1.19784e-63	-3.10137	0.037	0.107	2.32931e-59	0	C430002N11Rik
4.32791e-11	-3.10381	0.003	0.012	8.41604e-07	0	Itsn1
3.19044e-49	-3.10786	0.02	0.071	6.20414e-45	0	Pilra
1.01365e-21	-3.11874	0.006	0.027	1.97114e-17	0	Hspa1a
5.32137e-09	-3.16862	0.003	0.011	0.000103479	0	Asb17
9.79924e-91	-3.17224	0.05	0.144	1.90556e-86	0	Gm47599
1.44853e-13	-3.21002	0.02	0.04	2.8168e-09	0	Speer4e
5.87177e-140	-3.21813	0.085	0.223	1.14183e-135	0	Nr4a3
3.26276e-20	-3.25599	0.006	0.025	6.34477e-16	0	Caly
2.02737e-173	-3.26931	0.266	0.402	3.94241e-169	0	Nr4a1
6.65706e-26	-3.36835	0.01	0.038	1.29453e-21	0	Igha
8.41303e-36	-3.37722	0.01	0.045	1.636e-31	0	Rarres1
2.48133e-15	-3.39066	0.004	0.018	4.8252e-11	0	Gm43689
1.73862e-47	-3.39664	0.024	0.076	3.38092e-43	0	Osm
4.15251e-07	-3.41968	0.004	0.012	0.00807497	0	Rbp1
3.13441e-143	-3.4833	0.098	0.235	6.09518e-139	0	Fosl2
1.22966e-11	-3.48443	0.001	0.01	2.3912e-07	0	Slco1c1
1.43794e-29	-3.48905	0.005	0.032	2.79621e-25	0	Socs1
4.76659e-58	-3.54943	0.011	0.064	9.26912e-54	0	Gm31522
4.986e-09	-3.56604	0.003	0.011	9.69578e-05	0	Gm12167
5.29529e-10	-3.57795	0.002	0.011	1.02972e-05	0	Marcksl1
1.33441e-35	-3.58193	0.017	0.056	2.5949e-31	0	Gm49457
1.2577e-14	-3.60167	0.009	0.026	2.44572e-10	0	Gm10354
2.16835e-27	-3.62771	0.004	0.029	4.21658e-23	0	Gzmc
4.52842e-67	-3.68348	0.014	0.076	8.80596e-63	0	Tmem158
2.73219e-23	-3.70384	0.004	0.025	5.31303e-19	0	Gpr162
6.54732e-12	-3.70491	0.006	0.019	1.27319e-07	0	Ccl1
4.00487e-14	-3.769	0.003	0.016	7.78788e-10	0	Gm17019
4.56254e-14	-3.78148	0.002	0.014	8.87232e-10	0	4933407L21Rik
6.0648e-18	-3.82496	0.003	0.019	1.17936e-13	0	Snx9
1.13563e-23	-3.88662	0.004	0.025	2.20835e-19	0	Gm17056
5.03521e-12	-3.90683	0.002	0.012	9.79146e-08	0	Igfbp5
7.20456e-12	-3.91817	0.002	0.012	1.401e-07	0	Rps6ka2
1.07959e-44	-3.92557	0.007	0.047	2.09937e-40	0	Lag3
7.52787e-24	-3.93122	0.005	0.026	1.46387e-19	0	Dlg2
7.68032e-92	-3.94067	0.023	0.109	1.49351e-87	0	Ccl3
1.18865e-105	-3.97235	0.036	0.136	2.31145e-101	0	Adamts9
4.23453e-08	-4.06287	0.006	0.015	0.000823446	0	Mcpt8
6.48993e-60	-4.08107	0.008	0.06	1.26203e-55	0	Efcc1
1.48733e-20	-4.13303	0.003	0.021	2.89225e-16	0	Gnaz
2.21204e-48	-4.1366	0.006	0.048	4.30154e-44	0	Arhgef28
9.60149e-23	-4.13767	0.003	0.022	1.86711e-18	0	Gm17268
3.80731e-29	-4.16011	0.005	0.03	7.4037e-25	0	Lsmem1
2.09318e-40	-4.17826	0.006	0.041	4.0704e-36	0	Samd11
1.3432e-22	-4.27448	0.004	0.023	2.61198e-18	0	Gcsam
4.65288e-36	-4.35898	0.002	0.03	9.04798e-32	0	Dse
8.95638e-122	-4.36268	0.029	0.137	1.74166e-117	0	Cyp26a1
1.20148e-25	-4.37695	0.005	0.027	2.3364e-21	0	Vegfa
1.13985e-13	-4.47944	0.003	0.015	2.21654e-09	0	Gm9758
1.23908e-116	-4.50356	0.035	0.142	2.40952e-112	0	Tpsb2
7.97639e-17	-4.53574	0.001	0.015	1.55109e-12	0	Cd55
7.05128e-14	-4.57922	0.009	0.025	1.37119e-09	0	Igkc
1.57844e-112	-4.5975	0.084	0.201	3.06944e-108	0	Cma1
1.76077e-11	-4.60261	0.003	0.014	3.42399e-07	0	Cldn34c1
2.36576e-75	-4.61768	0.012	0.078	4.60047e-71	0	Nr4a2
1.34022e-48	-4.66113	0.006	0.048	2.6062e-44	0	Gm17276
3.56825e-192	-4.69765	0.028	0.18	6.93882e-188	0	Ndrg1
7.21727e-126	-4.71489	0.01	0.109	1.40347e-121	0	Sik1
1.00008e-215	-4.95691	0.016	0.176	1.94476e-211	0	Cadm1
4.88374e-50	-4.97386	0.003	0.044	9.49692e-46	0	Plaur
1.03695e-39	-5.00598	0.002	0.034	2.01646e-35	0	Bmp7
3.48079e-12	-5.0357	0.001	0.011	6.76875e-08	0	Plau
2.30025e-209	-5.08367	0.033	0.201	4.47307e-205	0	Ccl4
3.30545e-226	-5.10128	0.026	0.198	6.42777e-222	0	Cd3e
6.2976e-27	-5.14762	0.002	0.023	1.22463e-22	0	Lgals1
3.36263e-19	-5.19731	0.001	0.016	6.53898e-15	0	Lgals7
1.32837e-28	-5.3301	0.003	0.027	2.58315e-24	0	Calca
2.79189e-50	-5.3981	0.002	0.04	5.4291e-46	0	Krt4
1.76502e-32	-5.55081	0.002	0.027	3.43226e-28	0	Gnai1
1.30221e-19	-5.59225	0.002	0.018	2.53227e-15	0	Atf3
3.3504e-183	-5.60914	0.008	0.142	6.51518e-179	0	Smpx
1.43321e-47	-5.6618	0.002	0.039	2.78701e-43	0	Pstpip2
2.49624e-82	-5.81865	0.002	0.064	4.8542e-78	0	Fyb2
3.73548e-14	-5.99885	0	0.01	7.26401e-10	0	Dusp8
1.02127e-106	-6.03127	0.004	0.086	1.98597e-102	0	Slco2b1
0	-6.10672	0.051	0.288	0	0	Isg15
1.57019e-18	-6.30554	0.001	0.014	3.05339e-14	0	Nap1l5
1.50948e-25	-6.44596	0	0.019	2.93533e-21	0	Elovl7
2.56768e-68	-6.45298	0.001	0.052	4.99311e-64	0	Gm48719
2.95689e-16	-6.50529	0	0.012	5.74997e-12	0	Nlrp3
2.52644e-19	-6.51355	0.009	0.031	4.91291e-15	0	Tpsab1
2.34897e-214	-6.5491	0.006	0.159	4.56781e-210	0	Socs2
1.94567e-272	-6.84511	0.01	0.201	3.78354e-268	0	Gzmb
1.18212e-126	-7.27031	0.002	0.095	2.29874e-122	0	Bach2
0	-7.49441	0.011	0.243	0	0	Ccl2
1.58457e-19	-7.52575	0	0.014	3.08136e-15	0	4930455G09Rik
5.12574e-47	-7.73043	0.001	0.035	9.96752e-43	0	Ramp3
7.63844e-28	-8.06631	0	0.021	1.48537e-23	0	Mrgprb2
0	-8.0736	0.014	0.226	0	0	Hdc
5.10764e-14	-8.46454	0	0.01	9.93232e-10	0	Pkd2l1
1.21566e-143	-8.52884	0.001	0.104	2.36398e-139	0	Chst1
1.77424e-90	-10.3958	0	0.066	3.45018e-86	0	Pmp22
6.97022e-30	3.47565	0.011	0.001	1.35543e-25	1	Fam181b
5.90153e-295	2.80687	0.131	0.014	1.14761e-290	1	Fgr
3.4549e-48	2.78471	0.023	0.003	6.71839e-44	1	Clec4e
5.01879e-49	2.66291	0.019	0.002	9.75954e-45	1	Il23r
0	2.52904	0.534	0.087	0	1	Cd300c2
2.74722e-29	2.52507	0.013	0.002	5.34225e-25	1	Cd6
2.14695e-57	2.50623	0.025	0.002	4.17497e-53	1	Grm1
3.25296e-20	2.31073	0.011	0.002	6.32571e-16	1	Tdrd5
2.83817e-31	2.20946	0.017	0.003	5.51911e-27	1	Gm34250
2.77088e-88	2.20434	0.048	0.007	5.38826e-84	1	Gm45623
1.44637e-39	2.19568	0.022	0.004	2.8126e-35	1	Clec4a4
7.47438e-25	2.15558	0.014	0.002	1.45347e-20	1	Gm35419
8.59721e-124	2.10973	0.09	0.019	1.67181e-119	1	Mcam
5.6141e-26	2.10546	0.015	0.002	1.09172e-21	1	Zap70
3.63923e-60	2.09387	0.038	0.007	7.07685e-56	1	Chad
1.60646e-15	2.08944	0.012	0.003	3.12393e-11	1	Palld
4.08623e-66	2.08175	0.036	0.005	7.94608e-62	1	Pdzd2
4.01552e-37	2.07923	0.025	0.005	7.80859e-33	1	Ceacam1
1.78845e-88	2.07692	0.049	0.007	3.47782e-84	1	Mpzl1
1.54897e-52	2.05852	0.035	0.007	3.01212e-48	1	Gapt
2.42914e-68	2.02819	0.04	0.007	4.72371e-64	1	Cd302
5.65596e-195	2.02661	0.14	0.029	1.09986e-190	1	Vsir
3.8067e-64	2.00299	0.043	0.008	7.40251e-60	1	Pvrig
9.75566e-89	1.99815	0.06	0.011	1.89709e-84	1	Atp2b4
0	1.99371	0.341	0.082	0	1	Qpct
0	1.992	0.277	0.053	0	1	Il12rb2
5.72731e-16	1.98921	0.01	0.002	1.11373e-11	1	Tnni2
2.6365e-253	1.97091	0.211	0.052	5.12694e-249	1	Tbc1d4
4.94096e-16	1.9709	0.012	0.003	9.6082e-12	1	Adm2
3.22904e-39	1.93873	0.025	0.005	6.2792e-35	1	Gm11685
1.38384e-24	1.93649	0.016	0.003	2.69101e-20	1	Rag2
1.5081e-88	1.92741	0.059	0.011	2.93264e-84	1	Vdr
7.06829e-160	1.92214	0.114	0.023	1.3745e-155	1	Gm50035
1.11969e-21	1.8895	0.015	0.003	2.17734e-17	1	Piwil4
5.5722e-30	1.83613	0.024	0.006	1.08357e-25	1	Cd300lb
5.25177e-29	1.82898	0.025	0.006	1.02126e-24	1	Ms4a6b
1.97899e-129	1.80816	0.107	0.025	3.84834e-125	1	Speg
1.06645e-176	1.80165	0.164	0.043	2.07382e-172	1	Siglecf
4.41531e-36	1.78556	0.033	0.009	8.58602e-32	1	Oosp2
1.10999e-42	1.77447	0.03	0.006	2.15849e-38	1	B4galnt2
5.79528e-13	1.77432	0.011	0.003	1.12695e-08	1	Gsg1
1.60766e-99	1.76932	0.094	0.025	3.12625e-95	1	Btnl9
4.85674e-125	1.76521	0.086	0.017	9.44442e-121	1	Slc4a4
1.80264e-24	1.75493	0.022	0.005	3.50542e-20	1	Clec4d
1.73406e-34	1.74852	0.032	0.009	3.37204e-30	1	St18
3.09173e-13	1.74244	0.011	0.003	6.01219e-09	1	Nipal1
1.03855e-23	1.72745	0.023	0.006	2.01956e-19	1	Trim58
2.3042e-78	1.72734	0.071	0.018	4.48074e-74	1	Ms4a7
9.92619e-21	1.72589	0.012	0.002	1.93025e-16	1	Fam167a
1.95104e-179	1.72159	0.142	0.032	3.79399e-175	1	Gm32569
1.26897e-13	1.71353	0.01	0.002	2.46763e-09	1	B230216N24Rik
3.53128e-266	1.71238	0.25	0.07	6.86693e-262	1	Dapk2
9.90784e-129	1.70082	0.095	0.02	1.92668e-124	1	Cdh4
2.06257e-67	1.70043	0.052	0.011	4.01087e-63	1	Ndst3
3.46081e-163	1.68913	0.492	0.282	6.72989e-159	1	Cma2
1.9696e-64	1.68884	0.039	0.007	3.83009e-60	1	Gm10874
3.92376e-33	1.68372	0.03	0.008	7.63015e-29	1	Lrp1b
1.53451e-140	1.67973	0.132	0.035	2.98401e-136	1	Gm44040
1.44535e-62	1.67433	0.065	0.019	2.81062e-58	1	Tspan8
4.51121e-22	1.64922	0.012	0.002	8.7725e-18	1	Ipcef1
0	1.64727	0.784	0.312	0	1	Plac8
8.49884e-36	1.64446	0.022	0.004	1.65268e-31	1	Gm33732
1.61532e-12	1.63305	0.01	0.002	3.14115e-08	1	Upp1
1.02578e-142	1.62805	0.121	0.029	1.99472e-138	1	Pam
1.15869e-10	1.62218	0.01	0.003	2.25319e-06	1	Cnga1
1.07313e-14	1.6212	0.011	0.003	2.0868e-10	1	D430040D24Rik
9.15726e-42	1.60751	0.033	0.008	1.78072e-37	1	Gm35715
4.44906e-186	1.60087	0.124	0.023	8.65164e-182	1	Zdhhc14
5.16669e-57	1.59319	0.05	0.012	1.00472e-52	1	Trpa1
2.55555e-18	1.5896	0.013	0.003	4.96952e-14	1	Spats2
0	1.58635	0.349	0.095	0	1	Calcrl
1.79722e-121	1.5849	0.115	0.031	3.49487e-117	1	Abcg3
9.22758e-85	1.5848	0.073	0.018	1.7944e-80	1	Ggt5
5.45871e-20	1.5808	0.014	0.003	1.0615e-15	1	Gm48428
5.1657e-82	1.5788	0.075	0.019	1.00452e-77	1	1700041M19Rik
6.36905e-205	1.56956	0.187	0.049	1.23853e-200	1	Vipr1
2.38649e-80	1.55383	0.055	0.011	4.64077e-76	1	9630002D21Rik
3.99449e-84	1.5534	0.07	0.016	7.76768e-80	1	Gm30726
3.27096e-77	1.55279	0.074	0.02	6.36071e-73	1	Mdga1
0	1.54731	0.754	0.292	0	1	Slc6a13
2.8543e-11	1.54464	0.012	0.004	5.55046e-07	1	Itgad
8.81083e-192	1.52235	0.188	0.052	1.71335e-187	1	BC067074
1.97496e-18	1.52092	0.014	0.003	3.84052e-14	1	Sox6
7.17404e-16	1.51842	0.013	0.003	1.39506e-11	1	Spire2
4.24102e-248	1.48168	0.234	0.064	8.24708e-244	1	Lyzl4
1.39043e-306	1.48145	0.325	0.1	2.70384e-302	1	Gm21057
2.23208e-38	1.46578	0.058	0.021	4.3405e-34	1	Ccr2
3.43578e-12	1.46512	0.012	0.003	6.68121e-08	1	Ldhd
1.3062e-51	1.46045	0.053	0.015	2.54003e-47	1	H2-M5
1.5543e-24	1.45973	0.025	0.007	3.02248e-20	1	5330413P13Rik
7.47922e-267	1.45663	0.28	0.084	1.45441e-262	1	Emid1
7.25149e-56	1.45537	0.061	0.018	1.41012e-51	1	Fkbp11
0	1.44806	0.52	0.185	0	1	Cdh1
3.98779e-174	1.43788	0.194	0.06	7.75466e-170	1	Amz1
6.03949e-28	1.43743	0.029	0.008	1.17444e-23	1	Fcgr4
7.05006e-12	1.42031	0.014	0.005	1.37096e-07	1	Tro
2.36451e-31	1.41311	0.034	0.01	4.59803e-27	1	Casq2
1.20147e-13	1.39071	0.01	0.002	2.33637e-09	1	Tlr7
2.59807e-27	1.38696	0.025	0.007	5.0522e-23	1	Aqp9
1.70779e-61	1.38271	0.084	0.029	3.32097e-57	1	Oosp1
9.81668e-23	1.37979	0.016	0.003	1.90895e-18	1	Tanc1
1.3461e-278	1.3631	0.335	0.113	2.61763e-274	1	C130050O18Rik
8.65467e-180	1.3609	0.197	0.059	1.68299e-175	1	Ramp1
0	1.36008	0.368	0.124	0	1	Epcam
2.28919e-16	1.35125	0.019	0.006	4.45157e-12	1	Tnip3
0	1.34735	0.374	0.126	0	1	Appl2
2.7473e-66	1.34519	0.078	0.024	5.3424e-62	1	Haao
9.07288e-32	1.34219	0.028	0.007	1.76431e-27	1	Jaml
0	1.3319	0.644	0.241	0	1	Nav2
1.68306e-17	1.3283	0.02	0.006	3.27288e-13	1	Acoxl
1.99372e-18	1.32584	0.018	0.005	3.87699e-14	1	Fads6
9.64769e-296	1.32209	0.302	0.089	1.87609e-291	1	Zfp608
3.64881e-21	1.32073	0.027	0.009	7.09547e-17	1	Gm47734
6.87192e-118	1.31974	0.137	0.043	1.33631e-113	1	Tbc1d30
1.23485e-60	1.31705	0.068	0.02	2.40128e-56	1	1810073O08Rik
7.88442e-113	1.30681	0.152	0.053	1.5332e-108	1	Proser2
1.4753e-201	1.30051	0.225	0.069	2.86886e-197	1	Rnf144a
1.64603e-13	1.3001	0.016	0.005	3.20088e-09	1	Gm30790
0	1.29436	0.666	0.275	0	1	2900026A02Rik
5.08357e-59	1.29192	0.065	0.02	9.88552e-55	1	Lratd2
7.06912e-36	1.29125	0.034	0.009	1.37466e-31	1	Tmc1
6.64661e-31	1.2837	0.041	0.014	1.2925e-26	1	Slc28a2
5.15618e-86	1.28233	0.103	0.033	1.00267e-81	1	F630028O10Rik
4.74853e-75	1.28134	0.072	0.019	9.234e-71	1	Cds1
1.26649e-296	1.27784	0.448	0.182	2.46282e-292	1	Hey1
1.10475e-47	1.27528	0.058	0.019	2.14829e-43	1	Gucy2g
6.27897e-30	1.27485	0.041	0.014	1.22101e-25	1	Dgkg
5.6868e-09	1.27087	0.014	0.006	0.000110585	1	Ndrg2
1.35215e-214	1.26995	0.261	0.087	2.62939e-210	1	Tek
3.24763e-27	1.26715	0.036	0.012	6.31533e-23	1	Dram1
2.31354e-92	1.26677	0.11	0.035	4.49891e-88	1	Drc7
6.45958e-10	1.26237	0.013	0.005	1.25613e-05	1	Gm42463
3.28298e-62	1.26141	0.06	0.016	6.38408e-58	1	Hck
6.09493e-137	1.25765	0.148	0.043	1.18522e-132	1	Cd180
7.60075e-23	1.25748	0.035	0.013	1.47804e-18	1	Gm33858
1.02319e-27	1.25482	0.04	0.014	1.9897e-23	1	Fut4
3.44009e-24	1.24942	0.034	0.012	6.6896e-20	1	Itgam
4.14815e-10	1.24059	0.011	0.004	8.06649e-06	1	Gm47794
1.35954e-224	1.23961	0.311	0.113	2.64376e-220	1	B3gnt8
3.34813e-14	1.23636	0.024	0.01	6.51077e-10	1	Dkkl1
1.60276e-41	1.22724	0.05	0.016	3.11672e-37	1	AI463229
0	1.22691	0.704	0.296	0	1	Gng12
4.86956e-198	1.22483	0.245	0.081	9.46935e-194	1	Ptafr
6.08198e-125	1.22416	0.169	0.059	1.1827e-120	1	Fzd7
6.66718e-39	1.22215	0.043	0.013	1.2965e-34	1	AI427809
0	1.22179	0.657	0.276	0	1	Fermt2
1.23125e-51	1.21843	0.076	0.027	2.39429e-47	1	Gm19935
0	1.20925	0.577	0.21	0	1	Prkch
0	1.20565	0.581	0.245	0	1	Abcd3
2.33987e-12	1.20318	0.014	0.005	4.55012e-08	1	Sult1a1
9.04443e-212	1.2028	0.292	0.106	1.75878e-207	1	Gm47754
1.46383e-58	1.20193	0.065	0.019	2.84656e-54	1	Sema6b
3.22514e-13	1.20159	0.012	0.003	6.27161e-09	1	Themis
2.09517e-35	1.18855	0.058	0.023	4.07428e-31	1	Ankrd34b
3.04542e-23	1.18489	0.029	0.01	5.92212e-19	1	Phactr1
0	1.18433	0.87	0.447	0	1	Itgax
1.51838e-148	1.18266	0.19	0.064	2.95264e-144	1	Adgrv1
0	1.18104	0.577	0.262	0	1	Bcl2l15
3.18838e-60	1.17936	0.097	0.037	6.20012e-56	1	Ldhc
9.73471e-116	1.1793	0.155	0.053	1.89301e-111	1	Gm16341
1.03285e-64	1.16514	0.093	0.033	2.00849e-60	1	Mdfic
2.13662e-57	1.16092	0.1	0.04	4.15487e-53	1	Wdr49
5.3437e-21	1.15762	0.025	0.008	1.03914e-16	1	Clec2e
2.55007e-49	1.15299	0.088	0.035	4.95887e-45	1	Plet1os
5.74632e-165	1.14855	0.221	0.077	1.11743e-160	1	Kctd1
0	1.14474	0.867	0.424	0	1	Dpp4
1.89992e-09	1.14362	0.017	0.008	3.69459e-05	1	Sytl4
1.62956e-09	1.14157	0.01	0.003	3.16885e-05	1	Akr1c12
8.74703e-07	1.13878	0.01	0.004	0.0170095	1	Prf1
0	1.12919	0.582	0.249	0	1	Atp13a4
1.01361e-11	1.12565	0.013	0.004	1.97107e-07	1	Fzd4
6.68882e-84	1.11644	0.136	0.052	1.30071e-79	1	Trdv4
1.21615e-85	1.11636	0.138	0.053	2.36492e-81	1	B3gnt7
7.93707e-33	1.11563	0.042	0.014	1.54344e-28	1	Prkcg
6.99025e-11	1.11407	0.018	0.007	1.35932e-06	1	Klrb1f
4.82559e-49	1.11382	0.076	0.028	9.38385e-45	1	Kcne3
1.67182e-12	1.11092	0.018	0.007	3.25103e-08	1	4930503B20Rik
3.69723e-16	1.10888	0.02	0.007	7.18964e-12	1	Mtmr7
8.46723e-13	1.10777	0.018	0.007	1.64654e-08	1	Mpzl3
1.9929e-51	1.107	0.103	0.044	3.8754e-47	1	Hook1
1.64603e-26	1.10144	0.034	0.012	3.20086e-22	1	Hsf2bp
2.00979e-20	1.09744	0.03	0.011	3.90824e-16	1	Gm13388
5.07855e-10	1.09728	0.014	0.005	9.87574e-06	1	AI847159
4.64297e-67	1.09717	0.103	0.038	9.02872e-63	1	Nqo1
2.45795e-24	1.08474	0.033	0.012	4.77974e-20	1	Gm31036
8.56741e-187	1.08271	0.325	0.136	1.66602e-182	1	Slc26a11
3.37821e-21	1.08097	0.024	0.008	6.56928e-17	1	Gm4221
1.5732e-10	1.07621	0.015	0.006	3.05924e-06	1	Slc18b1
2.34244e-09	1.076	0.011	0.004	4.55511e-05	1	Gm45029
0	1.07116	0.572	0.265	0	1	Fam3c
0	1.06894	0.844	0.46	0	1	Rnase6
4.97853e-20	1.06561	0.034	0.013	9.68125e-16	1	Scel
5.21451e-33	1.06488	0.059	0.024	1.01401e-28	1	Gpr45
6.33535e-117	1.06356	0.167	0.06	1.23197e-112	1	Nlgn1
6.75913e-12	1.06057	0.017	0.007	1.31438e-07	1	Ptprr
4.46674e-64	1.05996	0.089	0.031	8.68603e-60	1	Phactr2
1.81202e-48	1.05894	0.046	0.012	3.52365e-44	1	Arhgap24
6.28613e-08	1.05128	0.014	0.006	0.0012224	1	4932443L11Rik
4.58625e-194	1.0483	0.332	0.136	8.91842e-190	1	Myadm
2.77496e-101	1.04746	0.206	0.09	5.39619e-97	1	Atp1b2
1.79398e-22	1.04555	0.03	0.01	3.48857e-18	1	Slc37a1
2.69418e-31	1.045	0.052	0.021	5.23911e-27	1	Sema4c
4.43398e-203	1.04251	0.298	0.112	8.62231e-199	1	Parp8
1.96297e-23	1.04037	0.046	0.019	3.81719e-19	1	Gcnt2
8.26776e-10	1.03135	0.011	0.003	1.60775e-05	1	Olfr1258
3.57284e-172	1.02781	0.245	0.089	6.94774e-168	1	Dennd3
7.95637e-175	1.02454	0.31	0.13	1.5472e-170	1	S1pr3
2.00529e-18	1.02401	0.028	0.011	3.89949e-14	1	Marveld2
1.21267e-10	1.02046	0.017	0.007	2.35816e-06	1	Gucy1a1
0	1.01988	0.936	0.539	0	1	Slc9a9
3.33558e-44	1.0198	0.076	0.03	6.48637e-40	1	Gm3716
0	1.01737	0.609	0.273	0	1	Htra1
4.37736e-07	1.0165	0.013	0.006	0.00851221	1	Slc25a29
4.42344e-34	1.01555	0.067	0.028	8.60182e-30	1	Zfp503
6.71585e-215	1.01487	0.422	0.194	1.30596e-210	1	Gm15472
2.32577e-17	1.01147	0.028	0.011	4.52269e-13	1	Rasgrf1
0	1.01133	0.998	0.674	0	1	Itgae
0	1.00846	0.688	0.32	0	1	Gm4258
7.4465e-44	1.00809	0.072	0.028	1.44805e-39	1	Stag3
4.4635e-20	1.00582	0.034	0.014	8.67971e-16	1	Colec11
5.64796e-15	1.00135	0.023	0.009	1.0983e-10	1	Gm12708
1.15655e-36	1.00117	0.05	0.017	2.24902e-32	1	Fam71b
3.45828e-19	1.00005	0.017	0.004	6.72496e-15	1	Dpt
7.92477e-11	-1.00795	0.055	0.084	1.54105e-06	1	Mras
1.71708e-64	-1.00874	0.846	0.791	3.33903e-60	1	Tnfaip8
9.19507e-16	-1.01173	0.154	0.199	1.78807e-11	1	Mns1
7.73948e-11	-1.01279	0.188	0.218	1.50502e-06	1	Tbc1d8
2.44474e-28	-1.01631	0.164	0.231	4.75404e-24	1	Trib2
2.10719e-30	-1.0206	0.536	0.544	4.09764e-26	1	Gm20186
1.03352e-36	-1.02165	0.317	0.387	2.00977e-32	1	Fyn
1.04754e-08	-1.02251	0.043	0.066	0.000203705	1	Shld2
1.13393e-18	-1.02544	0.201	0.249	2.20504e-14	1	Tmem51
1.31957e-09	-1.02549	0.058	0.085	2.56603e-05	1	Syne3
3.12527e-08	-1.02676	0.038	0.059	0.000607741	1	Crim1
4.46538e-07	-1.0292	0.047	0.067	0.00868338	1	Pstpip1
1.47534e-86	-1.03289	0.678	0.701	2.86895e-82	1	AY036118
4.58112e-07	-1.0378	0.063	0.084	0.00890844	1	Il27ra
3.11513e-34	-1.0393	0.307	0.366	6.05768e-30	1	Psen2
1.23999e-25	-1.05017	0.174	0.237	2.41129e-21	1	Vegfc
3.25259e-11	-1.05242	0.345	0.356	6.32499e-07	1	Isy1
2.17754e-19	-1.05278	0.305	0.339	4.23445e-15	1	Map1lc3a
1.71239e-43	-1.05319	0.475	0.518	3.32992e-39	1	Zmat4
2.16707e-11	-1.06065	0.076	0.108	4.21408e-07	1	Snap47
9.7745e-07	-1.06988	0.081	0.103	0.0190075	1	Ctdspl
1.53625e-87	-1.09267	0.618	0.648	2.9874e-83	1	Ptms
1.38675e-08	-1.10259	0.099	0.126	0.000269667	1	Ifitm3
2.67074e-14	-1.10521	0.057	0.092	5.19353e-10	1	Gsap
1.42492e-08	-1.10923	0.087	0.113	0.00027709	1	Gpsm1
2.87849e-12	-1.1101	0.195	0.228	5.59752e-08	1	Igf2
2.13766e-10	-1.12342	0.12	0.151	4.15689e-06	1	2700097O09Rik
8.81784e-19	-1.1267	0.114	0.162	1.71472e-14	1	Fam110c
7.22993e-09	-1.13047	0.044	0.067	0.000140593	1	1300002E11Rik
1.12118e-29	-1.14145	0.193	0.258	2.18025e-25	1	Etfb
3.43969e-18	-1.14392	0.217	0.259	6.68883e-14	1	Pex13
6.73698e-123	-1.1477	0.469	0.588	1.31007e-118	1	Rgs13
2.86746e-86	-1.14792	0.504	0.584	5.57606e-82	1	Tnfaip3
3.86281e-10	-1.14875	0.246	0.268	7.51162e-06	1	Tex2
6.6205e-07	-1.16192	0.016	0.03	0.0128742	1	Syne2
7.45177e-11	-1.16937	0.202	0.231	1.44907e-06	1	Rab43
1.92093e-45	-1.17353	0.155	0.246	3.73543e-41	1	Prkar2b
3.23556e-08	-1.17369	0.03	0.049	0.000629186	1	Cc2d2b
6.21204e-82	-1.17535	0.503	0.575	1.20799e-77	1	Ell2
9.76181e-11	-1.17709	0.047	0.074	1.89828e-06	1	Mmp27
2.71705e-53	-1.18711	0.47	0.514	5.28357e-49	1	Crem
4.62602e-44	-1.19364	0.232	0.315	8.99576e-40	1	Ids
6.34974e-34	-1.19638	0.121	0.194	1.23477e-29	1	Selenom
2.09804e-21	-1.20149	0.197	0.25	4.07985e-17	1	Ece1
1.76942e-128	-1.20696	0.614	0.671	3.44082e-124	1	Tagln2
2.36851e-52	-1.21191	0.188	0.288	4.6058e-48	1	Gimap6
1.37849e-20	-1.21294	0.058	0.103	2.68062e-16	1	Zkscan16
3.63162e-10	-1.22079	0.035	0.059	7.06204e-06	1	Icam2
1.80577e-11	-1.23041	0.145	0.178	3.5115e-07	1	Nfkbid
1.98247e-10	-1.23231	0.056	0.083	3.85512e-06	1	Ube2l6
1.20674e-08	-1.23499	0.04	0.062	0.000234662	1	Esr1
3.54989e-52	-1.23577	0.256	0.349	6.90312e-48	1	Tesk2
1.10466e-09	-1.23652	0.085	0.113	2.14811e-05	1	Plxdc2
4.8655e-103	-1.24733	0.952	0.904	9.46145e-99	1	Jund
6.17059e-16	-1.24834	0.06	0.098	1.19993e-11	1	Pkp3
7.32969e-07	-1.24961	0.035	0.053	0.0142533	1	Ar
3.12696e-10	-1.25105	0.026	0.047	6.08068e-06	1	Cnrip1
2.04986e-27	-1.25573	0.151	0.214	3.98615e-23	1	Ets1
1.09084e-100	-1.25819	0.241	0.394	2.12125e-96	1	Adgre5
1.19015e-13	-1.26515	0.485	0.477	2.31437e-09	1	Ern1
1.34444e-25	-1.27189	0.132	0.191	2.6144e-21	1	Lxn
2.64379e-14	-1.27374	0.05	0.083	5.14112e-10	1	Samd1
4.54612e-17	-1.27819	0.194	0.234	8.84039e-13	1	Dot1l
6.55117e-15	-1.27933	0.111	0.151	1.27394e-10	1	Espn
5.31255e-18	-1.28976	0.073	0.116	1.03308e-13	1	Cd72
3.67583e-08	-1.29136	0.024	0.042	0.000714803	1	Ropn1l
7.44734e-17	-1.29693	0.097	0.14	1.44821e-12	1	Tmbim1
5.35898e-30	-1.29928	0.146	0.21	1.04211e-25	1	Slc41a3
3.53371e-07	-1.29962	0.016	0.03	0.00687166	1	Unc13b
1.43194e-51	-1.30071	0.2	0.295	2.78454e-47	1	Enah
1.75628e-19	-1.33696	0.072	0.118	3.41526e-15	1	Skap1
4.10846e-07	-1.34656	0.164	0.183	0.00798932	1	Ston2
5.19172e-63	-1.34882	0.169	0.279	1.00958e-58	1	Klk8
1.99269e-11	-1.34972	0.035	0.061	3.87499e-07	1	Hpn
1.14193e-24	-1.35284	0.166	0.221	2.22059e-20	1	Relb
2.89386e-40	-1.36318	0.085	0.162	5.62741e-36	1	Gimap8
1.19569e-113	-1.38373	0.415	0.531	2.32513e-109	1	Tmsb10
2.42947e-205	-1.38578	0.543	0.675	4.72434e-201	1	Gpr65
8.87638e-26	-1.396	0.195	0.253	1.7261e-21	1	Pomgnt1
6.54679e-12	-1.39738	0.039	0.066	1.27309e-07	1	Kalrn
4.78106e-36	-1.40625	0.099	0.171	9.29725e-32	1	Ptgr1
3.14749e-68	-1.4124	0.442	0.523	6.1206e-64	1	Fosb
8.1627e-10	-1.41904	0.048	0.072	1.58732e-05	1	Rasa3
3.36815e-23	-1.42623	0.081	0.132	6.5497e-19	1	Vcl
4.03e-184	-1.42943	0.601	0.693	7.83673e-180	1	Atxn1
4.85309e-24	-1.45267	0.072	0.123	9.43731e-20	1	Grk5
6.65739e-12	-1.45396	0.038	0.064	1.2946e-07	1	Il3ra
1.14452e-93	-1.46292	0.407	0.504	2.22563e-89	1	Emb
5.98674e-07	-1.46371	0.007	0.017	0.0116418	1	Gm33056
1.74313e-11	-1.46896	0.043	0.07	3.38968e-07	1	Mir155hg
4.22894e-11	-1.49054	0.023	0.045	8.22359e-07	1	As3mt
3.21754e-133	-1.49078	0.757	0.758	6.25682e-129	1	Sub1
1.49533e-07	-1.50822	0.015	0.029	0.00290783	1	Agpat4
1.45351e-14	-1.50974	0.055	0.089	2.8265e-10	1	Hcst
6.29938e-08	-1.51144	0.01	0.023	0.00122498	1	1700027F09Rik
6.06095e-12	-1.51344	0.023	0.046	1.17861e-07	1	Bend4
1.57965e-13	-1.53013	0.033	0.061	3.07178e-09	1	Etv5
2.03254e-08	-1.53028	0.015	0.03	0.000395248	1	Fbxo4
6.71178e-22	-1.53394	0.057	0.103	1.30517e-17	1	Ptpn13
8.90635e-11	-1.54021	0.029	0.052	1.73193e-06	1	Pitpnm2
7.28016e-07	-1.54248	0.013	0.026	0.014157	1	Tmem98
5.9931e-15	-1.54281	0.097	0.136	1.16542e-10	1	Bzw2
1.46836e-25	-1.54568	0.051	0.101	2.85537e-21	1	Asb2
2.09933e-15	-1.54819	0.018	0.044	4.08235e-11	1	Neto2
6.62811e-13	-1.5527	0.046	0.075	1.2889e-08	1	Slc7a1
7.44932e-82	-1.5529	0.364	0.46	1.44859e-77	1	Serpinb1a
1.01112e-10	-1.57451	0.025	0.046	1.96623e-06	1	Atp13a2
3.99214e-96	-1.57546	0.39	0.498	7.76312e-92	1	Zfp36l1
1.05475e-07	-1.57674	0.015	0.03	0.00205108	1	Rab31
6.46262e-09	-1.58347	0.016	0.033	0.000125672	1	Spata13
3.22952e-35	-1.58377	0.117	0.188	6.28012e-31	1	Eid2
1.92626e-10	-1.58387	0.019	0.038	3.7458e-06	1	Jazf1
5.7474e-103	-1.59327	0.183	0.33	1.11764e-98	1	Emp3
2.0769e-06	-1.59497	0.011	0.022	0.0403874	1	Hspg2
2.26919e-167	-1.59524	0.251	0.447	4.41267e-163	1	Cd53
5.26246e-24	-1.60146	0.047	0.093	1.02334e-19	1	Bag3
1.89736e-50	-1.61042	0.097	0.186	3.68961e-46	1	Scn1b
7.77789e-111	-1.61201	0.21	0.364	1.51249e-106	1	Ahnak
3.91497e-21	-1.6271	0.045	0.087	7.61305e-17	1	Arhgef10l
1.30062e-27	-1.65929	0.086	0.144	2.52918e-23	1	Gch1
6.48612e-155	-1.66695	0.512	0.634	1.26129e-150	1	Mcpt4
1.17787e-12	-1.67441	0.022	0.046	2.29048e-08	1	Pik3r5
1.75484e-06	-1.67886	0.01	0.021	0.0341246	1	Anxa1
3.33549e-07	-1.68085	0.023	0.039	0.00648619	1	Crtam
7.94752e-36	-1.68468	0.076	0.143	1.54547e-31	1	Gchfr
3.27573e-10	-1.68846	0.027	0.048	6.36999e-06	1	Anxa11os
7.66994e-07	-1.69557	0.007	0.017	0.014915	1	Hdx
3.94217e-16	-1.69852	0.073	0.112	7.66595e-12	1	Slc7a5
3.37542e-41	-1.71236	0.334	0.391	6.56384e-37	1	Ap1s3
4.26979e-14	-1.71281	0.078	0.114	8.30304e-10	1	Il13
9.06236e-59	-1.71892	0.185	0.281	1.76227e-54	1	Coq10b
2.02836e-07	-1.73696	0.022	0.037	0.00394435	1	Tmigd3
2.65642e-08	-1.74535	0.03	0.049	0.000516567	1	Zfp516
1.93058e-19	-1.75824	0.023	0.056	3.75421e-15	1	Mmgt2
5.87309e-23	-1.75865	0.022	0.059	1.14208e-18	1	Adamts5
1.67968e-09	-1.75989	0.016	0.033	3.2663e-05	1	Sept8
1.44652e-225	-1.76276	0.844	0.866	2.8129e-221	1	Junb
4.1194e-26	-1.76353	0.067	0.12	8.01058e-22	1	Lhfp
1.26254e-18	-1.76759	0.031	0.065	2.45513e-14	1	Cobll1
1.33798e-08	-1.77873	0.012	0.026	0.000260184	1	Ifngr2
3.56581e-17	-1.78294	0.062	0.1	6.93408e-13	1	Gm12940
1.80981e-25	-1.78802	0.05	0.099	3.51936e-21	1	Rab4a
3.98356e-20	-1.79005	0.034	0.072	7.74643e-16	1	Dusp4
7.34263e-108	-1.79311	0.501	0.575	1.42785e-103	1	Furin
7.4581e-11	-1.79683	0.01	0.026	1.4503e-06	1	D130040H23Rik
4.65807e-12	-1.79848	0.012	0.032	9.05809e-08	1	Foxred2
7.01017e-10	-1.81085	0.021	0.04	1.3632e-05	1	Nrgn
3.25693e-09	-1.817	0.014	0.031	6.33343e-05	1	Gm29358
1.83052e-21	-1.81901	0.049	0.091	3.55962e-17	1	Klf10
1.06241e-88	-1.82875	0.221	0.351	2.06596e-84	1	Pim1
8.14961e-11	-1.83268	0.021	0.042	1.58477e-06	1	Sbk1
1.867e-35	-1.84414	0.074	0.139	3.63057e-31	1	Klf9
4.94232e-10	-1.84425	0.016	0.034	9.61084e-06	1	Gm48302
0	-1.84449	0.478	0.732	0	1	Sox5
3.60883e-30	-1.84542	0.042	0.095	7.01773e-26	1	Rnf157
1.78192e-06	-1.8501	0.011	0.022	0.0346512	1	Mt2
6.94497e-08	-1.85817	0.012	0.026	0.00135052	1	Prdx4
3.55371e-25	-1.86269	0.025	0.066	6.91054e-21	1	Bicd1
2.27111e-12	-1.86793	0.024	0.047	4.4164e-08	1	Dnah14
1.07289e-47	-1.87457	0.142	0.228	2.08634e-43	1	B4galt5
7.10842e-12	-1.87476	0.09	0.122	1.3823e-07	1	Rab38
3.72065e-15	-1.88341	0.02	0.046	7.23517e-11	1	Dst
1.19806e-10	-1.88398	0.048	0.073	2.32974e-06	1	H2-Q7
1.34285e-10	-1.91236	0.019	0.038	2.61131e-06	1	Trp53inp2
9.71111e-18	-1.95538	0.037	0.071	1.88842e-13	1	Prr7
1.0535e-06	-1.97843	0.002	0.01	0.0204863	1	Dusp22
9.90468e-36	-1.98044	0.107	0.175	1.92606e-31	1	Gm12840
1.38293e-09	-1.98896	0.011	0.026	2.68924e-05	1	Timp2
1.56455e-170	-1.98953	0.415	0.59	3.04241e-166	1	Fos
1.12506e-99	-1.99035	0.351	0.462	2.18778e-95	1	Lmna
2.20849e-21	-2.01254	0.022	0.057	4.29463e-17	1	Bcl3
5.36081e-15	-2.01311	0.093	0.13	1.04246e-10	1	Homer1
3.90481e-11	-2.01401	0.015	0.034	7.5933e-07	1	Gm19585
1.80325e-06	-2.03814	0.008	0.018	0.0350661	1	Fam71f2
8.19864e-08	-2.04704	0.01	0.023	0.00159431	1	Dusp3
3.00543e-13	-2.05881	0.009	0.028	5.84436e-09	1	Znrf3
3.98413e-136	-2.06457	0.329	0.48	7.74755e-132	1	Ext1
5.35697e-11	-2.06459	0.007	0.022	1.04172e-06	1	Tspyl3
9.47411e-74	-2.06493	0.203	0.31	1.84234e-69	1	AW011738
6.37034e-143	-2.06536	0.761	0.762	1.23878e-138	1	Itk
9.65641e-16	-2.07061	0.021	0.048	1.87779e-11	1	Fam49a
2.69012e-25	-2.0721	0.021	0.06	5.23122e-21	1	Oxct1
6.82484e-24	-2.08287	0.038	0.081	1.32716e-19	1	Fer
5.9735e-44	-2.09241	0.042	0.11	1.16161e-39	1	Il10ra
2.14805e-78	-2.09367	0.348	0.438	4.17709e-74	1	Cebpb
1.10975e-07	-2.1012	0.003	0.011	0.00215803	1	Lgmn
4.59109e-15	-2.10452	0.022	0.048	8.92783e-11	1	Sox5os4
1.52455e-15	-2.12656	0.027	0.056	2.96465e-11	1	Hspa1b
1.43577e-29	-2.13992	0.028	0.075	2.79199e-25	1	Pilrb1
2.48459e-66	-2.14023	0.089	0.191	4.83153e-62	1	Adora3
6.20657e-24	-2.14619	0.045	0.089	1.20693e-19	1	Rhoc
3.06569e-35	-2.1468	0.053	0.113	5.96154e-31	1	Sertad1
8.97952e-07	-2.15438	0.003	0.011	0.0174616	1	Rcn3
1.93666e-99	-2.17159	0.383	0.478	3.76602e-95	1	Rabgef1
2.15406e-06	-2.19041	0.004	0.012	0.0418879	1	Pld2
4.13925e-37	-2.20504	0.044	0.104	8.04918e-33	1	Tesc
7.12111e-37	-2.21598	0.025	0.079	1.38477e-32	1	Rgl1
1.37336e-11	-2.22033	0.013	0.032	2.67064e-07	1	Kdm6bos
1.02887e-17	-2.22908	0.022	0.052	2.00075e-13	1	Dgki
0	-2.24674	0.365	0.649	0	1	Pla2g7
2.75536e-20	-2.25058	0.031	0.066	5.35808e-16	1	Tmem158
1.30495e-07	-2.25698	0.006	0.016	0.00253761	1	Abhd14a
5.09951e-26	-2.27089	0.023	0.063	9.91651e-22	1	Ptgs1
1.02218e-64	-2.27236	0.092	0.195	1.98774e-60	1	Smarca1
1.37268e-11	-2.27931	0.005	0.02	2.66932e-07	1	Epha7
3.01569e-105	-2.28257	0.164	0.308	5.86432e-101	1	Maob
7.21156e-32	-2.28718	0.058	0.115	1.40236e-27	1	Dgat1
1.00364e-17	-2.28888	0.018	0.046	1.95167e-13	1	Ltc4s
6.53635e-12	-2.30654	0.009	0.026	1.27106e-07	1	Cemip2
1.6936e-98	-2.32469	0.086	0.219	3.29337e-94	1	Optn
5.30215e-50	-2.32796	0.13	0.216	1.03106e-45	1	Vps37b
2.04539e-28	-2.33158	0.018	0.06	3.97746e-24	1	Ddc
5.3924e-134	-2.34879	0.387	0.52	1.04861e-129	1	Dusp1
3.63255e-25	-2.35202	0.013	0.048	7.06386e-21	1	H1fx
2.55974e-13	-2.36268	0.126	0.164	4.97766e-09	1	Ccl4
3.23772e-16	-2.3689	0.019	0.046	6.29607e-12	1	Gm28875
3.50043e-14	-2.37159	0.018	0.041	6.80694e-10	1	Apoe
1.75535e-139	-2.38716	0.251	0.418	3.41345e-135	1	Zfp36
4.31065e-09	-2.39666	0.009	0.023	8.38249e-05	1	Mpp4
9.48988e-11	-2.41036	0.008	0.023	1.8454e-06	1	Pde4b
3.00996e-14	-2.41572	0.009	0.03	5.85316e-10	1	Sox5os2
9.56667e-27	-2.42235	0.012	0.047	1.86033e-22	1	Ptgir
1.73564e-12	-2.42974	0.007	0.025	3.37512e-08	1	Amot
5.30107e-79	-2.46166	0.041	0.144	1.03085e-74	1	Pilrb2
2.05691e-08	-2.47561	0.004	0.015	0.000399987	1	S100a6
5.06835e-08	-2.47598	0.01	0.023	0.000985592	1	Slamf7
1.07114e-38	-2.47859	0.035	0.095	2.08294e-34	1	Traf1
1.84269e-07	-2.48239	0.004	0.014	0.0035833	1	Piezo1
3.15647e-55	-2.48688	0.078	0.165	6.13807e-51	1	Hilpda
2.55326e-06	-2.49629	0.003	0.01	0.0496506	1	Robo1
2.63562e-31	-2.4967	0.122	0.185	5.12523e-27	1	Hk2
1.51064e-13	-2.50357	0.008	0.027	2.93759e-09	1	Sgk1
4.96227e-28	-2.51011	0.019	0.06	9.64963e-24	1	Cd200r1
1.14105e-08	-2.51637	0.008	0.021	0.000221889	1	Gm26754
5.39981e-32	-2.52113	0.046	0.1	1.05005e-27	1	Dusp10
8.04224e-07	-2.54692	0.002	0.01	0.0156389	1	1700042O10Rik
1.59889e-09	-2.55353	0.005	0.018	3.10921e-05	1	Gm42829
5.30711e-12	-2.56005	0.008	0.025	1.03202e-07	1	Cxcr4
2.69323e-11	-2.57723	0.005	0.019	5.23726e-07	1	Trpv2
1.22486e-51	-2.58536	0.067	0.148	2.38186e-47	1	Gm26532
4.0574e-10	-2.58715	0.004	0.016	7.89002e-06	1	Igsf8
7.84239e-153	-2.60764	0.362	0.505	1.52503e-148	1	Ifrd1
2.10387e-34	-2.6235	0.02	0.069	4.09118e-30	1	Bmp2
2.52445e-08	-2.62955	0.003	0.014	0.000490906	1	Gm20443
2.44329e-97	-2.64993	0.13	0.264	4.75122e-93	1	Cdkn1a
2.65133e-24	-2.65415	0.017	0.053	5.15578e-20	1	Maff
4.35887e-19	-2.69692	0.005	0.028	8.47627e-15	1	Arhgap20
1.14671e-15	-2.69712	0.005	0.025	2.2299e-11	1	Scrn1
8.44534e-13	-2.71566	0.005	0.021	1.64228e-08	1	Pcbd1
1.31021e-151	-2.74175	0.301	0.452	2.54783e-147	1	Kdm6b
9.88041e-60	-2.75745	0.033	0.114	1.92135e-55	1	Serpine1
3.38733e-10	-2.77032	0.005	0.018	6.58701e-06	1	Dlg4
6.41023e-20	-2.79447	0.019	0.051	1.24653e-15	1	Gm21083
2.56429e-08	-2.80413	0.006	0.018	0.000498651	1	Cd86
4.4263e-14	-2.81103	0.005	0.022	8.60739e-10	1	5033430I15Rik
1.21922e-73	-2.82706	0.399	0.465	2.3709e-69	1	Ube2v2
2.75802e-49	-2.83368	0.028	0.095	5.36324e-45	1	Cish
1.99572e-68	-2.84568	0.072	0.171	3.88088e-64	1	Pim3
2.14842e-21	-2.84917	0.008	0.035	4.17781e-17	1	Galnt11
2.14063e-07	-2.87396	0.002	0.01	0.00416267	1	Plekha8
5.31809e-71	-2.87996	0.028	0.118	1.03416e-66	1	C77080
2.36173e-89	-2.88533	0.039	0.151	4.59262e-85	1	Meis2
2.05822e-26	-2.91174	0.014	0.05	4.00241e-22	1	Stmn1
1.79709e-22	-2.92089	0.007	0.034	3.49462e-18	1	Gimap3
2.34231e-65	-2.92996	0.04	0.128	4.55486e-61	1	Csrnp1
2.211e-35	-2.94057	0.015	0.062	4.29952e-31	1	Gsg1l
2.93146e-35	-2.94394	0.013	0.059	5.70052e-31	1	Gstm1
8.10971e-25	-2.9588	0.01	0.042	1.57701e-20	1	Tmem88
7.84109e-67	-2.9652	0.025	0.108	1.52478e-62	1	Stk39
1.18987e-07	-3.02597	0.002	0.011	0.00231382	1	Scd3
8.29563e-262	-3.02817	0.105	0.363	1.61317e-257	1	Gas7
1.73358e-56	-3.04858	0.028	0.102	3.37112e-52	1	Dusp5
4.93079e-37	-3.06969	0.013	0.059	9.58841e-33	1	Mir22hg
1.72739e-08	-3.07858	0.003	0.014	0.000335909	1	Tmcc2
4.31299e-48	-3.08428	0.018	0.079	8.38704e-44	1	Tarm1
5.39802e-18	-3.11319	0.005	0.027	1.0497e-13	1	Pde8a
1.33116e-23	-3.12395	0.008	0.037	2.58858e-19	1	Siah2
8.99884e-121	-3.14198	0.087	0.234	1.74991e-116	1	Rbfox1
7.04355e-21	-3.14713	0.009	0.036	1.36969e-16	1	Nrip3
8.64617e-09	-3.18541	0.003	0.013	0.000168133	1	Gm40841
7.92699e-14	-3.19588	0.003	0.019	1.54148e-09	1	Eno2
4.84224e-146	-3.19653	0.085	0.253	9.41621e-142	1	Tiam1
6.83919e-07	-3.1969	0.003	0.01	0.0132995	1	Cst13
1.48945e-16	-3.20656	0.007	0.029	2.89638e-12	1	Dusp2
2.0548e-82	-3.21981	0.021	0.117	3.99576e-78	1	A4galt
6.97453e-80	-3.22577	0.032	0.132	1.35627e-75	1	1700016P03Rik
0	-3.24667	0.084	0.395	0	1	Nos1ap
2.29727e-12	-3.26265	0.002	0.015	4.46727e-08	1	Cald1
3.73614e-15	-3.32871	0.005	0.023	7.26531e-11	1	Gm17056
7.81395e-153	-3.33785	0.204	0.38	1.5195e-148	1	Hes1
2.40823e-27	-3.34739	0.025	0.067	4.68303e-23	1	Klf2
3.01266e-07	-3.35281	0.003	0.011	0.00585842	1	Tpm4
3.81212e-57	-3.36464	0.019	0.089	7.41305e-53	1	Camk2n1
3.70769e-182	-3.41268	0.069	0.263	7.20998e-178	1	Cd9
1.23741e-44	-3.45109	0.009	0.061	2.40626e-40	1	Gm7694
1.6095e-150	-3.4634	0.053	0.221	3.12983e-146	1	Vim
2.23375e-113	-3.50161	0.086	0.226	4.34374e-109	1	Fosl2
8.51953e-61	-3.51192	0.026	0.103	1.65671e-56	1	C430002N11Rik
4.09268e-96	-3.52831	0.048	0.167	7.95862e-92	1	Gadd45b
2.0801e-88	-3.53766	0.033	0.14	4.04497e-84	1	Gm47599
1.05668e-16	-3.55422	0.005	0.026	2.05483e-12	1	Hspa1a
4.13391e-234	-3.58222	0.068	0.301	8.0388e-230	1	Adk
2.11531e-205	-3.60813	0.201	0.406	4.11343e-201	1	Nr4a1
2.45124e-143	-3.6151	0.055	0.218	4.76667e-139	1	Nr4a3
4.59023e-64	-3.62342	0.04	0.126	8.92616e-60	1	Adamts9
1.18929e-18	-3.63671	0.003	0.024	2.3127e-14	1	Caly
8.93724e-43	-3.63966	0.014	0.067	1.73794e-38	1	Tnfrsf9
5.32391e-07	-3.64623	0.003	0.012	0.0103529	1	Klf4
2.57288e-29	-3.67023	0.014	0.053	5.00323e-25	1	Gm49457
2.35529e-07	-3.67615	0.002	0.01	0.0045801	1	Marcksl1
1.21755e-14	-3.7484	0.006	0.025	2.36766e-10	1	Vegfa
8.46109e-16	-3.75471	0.004	0.022	1.64534e-11	1	Ptgs2
5.11984e-42	-3.7703	0.009	0.058	9.95605e-38	1	Itga4
0	-3.78578	0.164	0.473	0	1	Rad51b
2.12642e-12	-3.79092	0.001	0.014	4.13504e-08	1	Lhfpl1
1.31249e-68	-3.80097	0.015	0.094	2.55226e-64	1	Ptprg
4.72744e-21	-3.8027	0.005	0.03	9.19298e-17	1	Socs1
4.4386e-17	-3.82616	0.004	0.025	8.63131e-13	1	Dlg2
1.09253e-13	-3.82649	0.002	0.017	2.12453e-09	1	Gm43689
6.21767e-42	-3.89758	0.006	0.054	1.20909e-37	1	P4ha2
1.84768e-07	-3.90943	0.002	0.011	0.00359301	1	Gm12167
5.99049e-118	-3.9629	0.028	0.159	1.16491e-113	1	Cadm1
1.07914e-16	-3.96408	0.003	0.021	2.09849e-12	1	Gm17268
1.49819e-21	-3.96748	0.003	0.027	2.91337e-17	1	Eya4
1.76709e-21	-4.02376	0.003	0.028	3.43629e-17	1	Fmnl2
1.49673e-14	-4.02897	0.002	0.018	2.91055e-10	1	Snx9
1.8025e-11	-4.04514	0.003	0.015	3.50514e-07	1	Gm17019
1.44337e-19	-4.06567	0.004	0.027	2.80677e-15	1	Speer4d
1.10499e-109	-4.08642	0.022	0.142	2.14876e-105	1	Gpr132
1.65461e-131	-4.10505	0.017	0.155	3.21755e-127	1	Cd200r3
2.47378e-09	-4.14609	0.001	0.011	4.8105e-05	1	Rps6ka2
1.43033e-10	-4.20175	0.001	0.012	2.78141e-06	1	Itsn1
6.80257e-47	-4.25133	0.005	0.056	1.32283e-42	1	Efcc1
3.53313e-57	-4.3157	0.006	0.067	6.87052e-53	1	Asphd2
5.07241e-53	-4.33263	0.012	0.074	9.86381e-49	1	Osm
3.58311e-11	-4.35638	0.001	0.013	6.96773e-07	1	4933407L21Rik
4.01444e-17	-4.40196	0.002	0.02	7.80647e-13	1	Gnaz
3.17321e-17	-4.40524	0.003	0.023	6.17063e-13	1	Gm21149
1.45117e-15	-4.4137	0.001	0.017	2.82195e-11	1	Ackr1
1.26208e-54	-4.44072	0.005	0.064	2.45423e-50	1	Cadm3
1.21401e-17	-4.4424	0.005	0.026	2.36077e-13	1	Gm10354
4.56343e-24	-4.49532	0.009	0.04	8.87405e-20	1	Speer4e
2.347e-31	-4.53383	0.004	0.038	4.56397e-27	1	Samd11
2.53223e-49	-4.55337	0.013	0.072	4.92418e-45	1	Nr4a2
1.5041e-18	-4.58112	0.002	0.022	2.92487e-14	1	Gcsam
9.89196e-31	-4.61076	0.008	0.044	1.92359e-26	1	Gm17276
8.68895e-25	-4.6208	0.002	0.027	1.68965e-20	1	Dse
1.48324e-24	-4.70577	0.002	0.028	2.88431e-20	1	Lsmem1
1.3052e-38	-4.72257	0.003	0.044	2.53809e-34	1	Lag3
4.30283e-10	-4.76102	0.001	0.012	8.36729e-06	1	Rbp1
2.98163e-10	-4.77113	0.001	0.011	5.79807e-06	1	Igfbp5
1.0733e-37	-4.854	0.003	0.044	2.08713e-33	1	Rarres1
3.73502e-13	-4.90005	0.001	0.014	7.26311e-09	1	Cd55
1.16964e-10	-4.90548	0.002	0.013	2.27448e-06	1	Cldn34c1
4.48252e-116	-4.94503	0.042	0.176	8.7167e-112	1	Gzmb
1.67576e-107	-4.97652	0.016	0.131	3.25868e-103	1	Cyp26a1
2.09053e-55	-5.06811	0.003	0.061	4.06525e-51	1	Gm31522
2.45524e-13	-5.08313	0.001	0.015	4.77445e-09	1	Gm9758
2.85541e-21	-5.18532	0.002	0.025	5.55263e-17	1	Calca
4.98579e-14	-5.20043	0.001	0.014	9.69536e-10	1	Lgals7
1.18434e-56	-5.23326	0.003	0.061	2.30306e-52	1	Fam129b
2.69412e-35	-5.26522	0.003	0.04	5.23898e-31	1	Plaur
1.52993e-42	-5.29828	0.002	0.046	2.97511e-38	1	Il7r
9.20757e-17	-5.30548	0.001	0.017	1.7905e-12	1	Elovl7
1.64682e-10	-5.30581	0	0.01	3.2024e-06	1	Plau
4.20808e-162	-5.37953	0.021	0.184	8.18304e-158	1	Cd3e
1.3274e-63	-5.42348	0.004	0.07	2.58126e-59	1	Pilra
1.02851e-15	-5.50307	0.002	0.018	2.00003e-11	1	Ccl1
7.38419e-10	-5.5132	0	0.01	1.43593e-05	1	Pclo
3.22687e-23	-5.54816	0.001	0.024	6.27497e-19	1	Gpr162
4.42717e-33	-5.61887	0.002	0.036	8.60908e-29	1	Pstpip2
2.0314e-21	-5.62925	0.001	0.022	3.95026e-17	1	Tpsg1
8.30548e-17	-5.66569	0.001	0.017	1.61508e-12	1	Atf3
9.35671e-156	-5.7531	0.037	0.202	1.81951e-151	1	Cma1
3.91585e-95	-5.78371	0.005	0.101	7.61476e-91	1	Sik1
1.0282e-28	-5.85674	0.002	0.031	1.99944e-24	1	Bmp7
3.43013e-20	-5.86499	0.001	0.021	6.67022e-16	1	Lgals1
5.99553e-218	-5.93431	0.053	0.266	1.16589e-213	1	Isg15
6.27257e-58	-6.11329	0.001	0.059	1.21976e-53	1	Fyb2
7.65321e-172	-6.24608	0.008	0.172	1.48824e-167	1	Ndrg1
6.22945e-43	-6.29443	0.001	0.045	1.21138e-38	1	Arhgef28
1.59996e-35	-6.49697	0.001	0.037	3.11129e-31	1	Krt4
1.76694e-47	-6.89514	0	0.048	3.436e-43	1	Gm48719
1.37488e-148	-7.11809	0.004	0.146	2.6736e-144	1	Socs2
1.56838e-73	-7.14103	0.004	0.079	3.04987e-69	1	Slco2b1
4.08308e-136	-7.14564	0.002	0.132	7.93996e-132	1	Smpx
6.9265e-14	-7.16967	0	0.013	1.34693e-09	1	Nap1l5
3.91291e-12	-7.20737	0	0.011	7.60904e-08	1	Nlrp3
6.15733e-14	-7.57855	0	0.013	1.19735e-09	1	4930455G09Rik
1.10596e-86	-7.85684	0.001	0.087	2.15065e-82	1	Bach2
1.08137e-22	-8.05939	0.004	0.03	2.10284e-18	1	Tpsab1
2.76444e-239	-8.27509	0.008	0.223	5.37573e-235	1	Ccl2
1.09336e-25	-8.40756	0	0.025	2.12615e-21	1	Gnai1
6.62704e-20	-8.70386	0	0.019	1.28869e-15	1	Mrgprb2
1.06802e-222	-8.76435	0.006	0.209	2.07688e-218	1	Hdc
3.95197e-33	-8.76917	0	0.032	7.685e-29	1	Ramp3
5.09388e-97	-9.21596	0	0.094	9.90555e-93	1	Chst1
1.40551e-130	-9.83615	0.009	0.139	2.73316e-126	1	Tpsb2
2.16772e-61	-10.5302	0	0.06	4.21534e-57	1	Pmp22
1.82883e-37	5.30562	0.01	0	3.55634e-33	2	Meltf
4.9577e-146	5.09972	0.061	0.005	9.64075e-142	2	Ccl1
2.06962e-187	4.86546	0.064	0.003	4.02458e-183	2	Atf3
0	4.73547	0.255	0.019	0	2	Nr4a2
7.75715e-61	4.48372	0.019	0.001	1.50845e-56	2	Jhy
0	4.41418	0.14	0.006	0	2	Krt4
0	4.41327	0.884	0.082	0	2	Isg15
3.39166e-95	4.3947	0.033	0.002	6.59542e-91	2	Dusp8
0	4.35985	0.804	0.047	0	2	Ccl2
3.2706e-117	4.17139	0.034	0.001	6.36001e-113	2	Krt79
0	4.16657	0.232	0.009	0	2	Pmp22
3.17517e-54	4.12739	0.016	0	6.17444e-50	2	Ptgdr
9.7986e-67	4.09381	0.02	0.001	1.90544e-62	2	Adam33
0	4.07317	0.146	0.008	0	2	Plaur
8.98824e-302	4.04303	0.095	0.004	1.74785e-297	2	Gnai1
0	4.03559	0.961	0.237	0	2	Nr4a1
0	4.02289	0.58	0.045	0	2	Ndrg1
0	4.01317	0.359	0.015	0	2	Chst1
2.03997e-30	3.98979	0.012	0.001	3.96692e-26	2	Mrc2
5.17888e-200	3.97703	0.081	0.007	1.00709e-195	2	Caly
4.25513e-59	3.96787	0.025	0.002	8.27453e-55	2	Lif
7.37843e-153	3.95576	0.053	0.003	1.43481e-148	2	Lgals7
1.50879e-67	3.94339	0.022	0.001	2.93399e-63	2	5730420D15Rik
1.07509e-31	3.93698	0.01	0	2.09061e-27	2	Gm44210
3.73047e-153	3.91564	0.058	0.004	7.25427e-149	2	Ackr1
0	3.91433	0.621	0.048	0	2	Gzmb
6.03144e-159	3.89937	0.071	0.007	1.17287e-154	2	Ptgs2
1.2975e-199	3.88043	0.065	0.003	2.52312e-195	2	Elovl7
0	3.87337	0.537	0.028	0	2	Socs2
0	3.86479	0.239	0.024	0	2	Osm
0	3.8573	0.124	0.005	0	2	Ramp3
3.18147e-40	3.84906	0.022	0.003	6.18668e-36	2	Clca3a1
3.08551e-55	3.84736	0.022	0.002	6.00008e-51	2	Tnfaip2
0	3.84609	0.232	0.02	0	2	Pilra
0	3.84038	0.481	0.071	0	2	Gadd45b
0	3.82536	0.371	0.02	0	2	Sik1
0	3.81764	0.284	0.017	0	2	Slco2b1
0	3.81514	0.481	0.086	0	2	Ccl4
1.40587e-235	3.78684	0.086	0.006	2.73386e-231	2	Gpr162
0	3.78622	0.497	0.077	0	2	Pim3
0	3.77473	0.114	0.006	0	2	Bmp7
0	3.76489	0.15	0.012	0	2	Lag3
5.64277e-238	3.75594	0.094	0.008	1.09729e-233	2	Sgk1
4.48503e-233	3.72746	0.087	0.006	8.72158e-229	2	Calca
3.77581e-156	3.72653	0.051	0.002	7.34245e-152	2	Nap1l5
0	3.69965	0.469	0.028	0	2	Smpx
9.45869e-173	3.67348	0.08	0.009	1.83934e-168	2	Vegfa
0	3.67167	0.216	0.022	0	2	Tnfrsf9
1.34109e-36	3.64691	0.011	0	2.60789e-32	2	Cldn34c2
0	3.64184	0.154	0.012	0	2	Gm17276
0	3.63815	0.132	0.007	0	2	Pstpip2
0	3.61476	0.222	0.024	0	2	Tmem158
1.17546e-35	3.6073	0.016	0.002	2.28579e-31	2	Pigz
1.30864e-254	3.59515	0.101	0.008	2.54478e-250	2	Socs1
0	3.58695	0.253	0.05	0	2	Ccl3
0	3.55982	0.46	0.081	0	2	Hilpda
2.23295e-153	3.55823	0.061	0.005	4.34219e-149	2	Snx9
0	3.55588	0.667	0.146	0	2	Cdkn1a
0	3.55173	0.735	0.047	0	2	Hdc
0	3.54562	0.139	0.013	0	2	Tmem88
6.63974e-34	3.54307	0.016	0.002	1.29116e-29	2	Rasgef1a
7.12495e-122	3.53658	0.045	0.003	1.38552e-117	2	4933407L21Rik
0	3.534	0.631	0.049	0	2	Cd3e
0	3.53145	0.696	0.1	0	2	Rbfox1
0	3.52894	0.328	0.037	0	2	C430002N11Rik
0	3.51507	0.667	0.082	0	2	Nr4a3
0	3.51414	0.406	0.056	0	2	Gpr132
0	3.5116	0.163	0.009	0	2	Arhgef28
0	3.51083	0.399	0.049	0	2	Csrnp1
7.78936e-212	3.50366	0.084	0.007	1.51472e-207	2	Dlg2
0	3.5027	0.407	0.044	0	2	Cyp26a1
0	3.49774	0.195	0.019	0	2	Mir22hg
0	3.49389	0.212	0.013	0	2	Fyb2
0	3.47846	0.656	0.1	0	2	Fosl2
2.0147e-248	3.45902	0.094	0.007	3.91778e-244	2	Dse
4.92462e-110	3.45541	0.045	0.004	9.57642e-106	2	Cd55
0	3.44935	0.405	0.049	0	2	1700016P03Rik
2.12501e-20	3.43429	0.01	0.001	4.13229e-16	2	Ephx1
4.92005e-50	3.42706	0.023	0.003	9.56753e-46	2	Cd160
5.1993e-52	3.42309	0.017	0.001	1.01106e-47	2	Gm41556
0	3.40955	0.14	0.013	0	2	Rarres1
0	3.39412	0.201	0.017	0	2	Gm31522
8.05183e-56	3.38239	0.025	0.003	1.56576e-51	2	1810020O05Rik
0	3.37682	0.543	0.045	0	2	Cadm1
3.42365e-21	3.37382	0.01	0.001	6.65762e-17	2	Ptger3
0	3.36812	0.305	0.04	0	2	Dusp5
0	3.3647	0.134	0.009	0	2	Samd11
2.55356e-91	3.36071	0.038	0.003	4.96565e-87	2	Igfbp5
0	3.34614	0.888	0.358	0	2	Ube2v2
0	3.33991	0.195	0.018	0	2	Fam129b
4.29314e-59	3.32991	0.03	0.004	8.34843e-55	2	Pygm
0	3.3104	0.704	0.122	0	2	Cd9
0	3.30246	0.175	0.023	0	2	Gstm1
1.29635e-33	3.29855	0.017	0.002	2.52089e-29	2	Zbtb10
0	3.29831	0.191	0.015	0	2	Efcc1
1.02442e-25	3.29216	0.01	0.001	1.9921e-21	2	6030407O03Rik
1.27075e-38	3.27907	0.016	0.001	2.47109e-34	2	Trim30c
9.44766e-301	3.25254	0.156	0.022	1.83719e-296	2	Maff
2.2276e-23	3.25221	0.011	0.001	4.33179e-19	2	Selenok-ps1
0	3.23963	0.317	0.017	0	2	Bach2
7.10609e-171	3.21243	0.08	0.009	1.38185e-166	2	Hspa1a
3.90412e-126	3.20349	0.058	0.006	7.59196e-122	2	Gm42829
0	3.18554	0.337	0.047	0	2	Serpine1
0	3.17898	0.8	0.247	0	2	Hes1
1.4272e-81	3.17878	0.032	0.003	2.77533e-77	2	Slco1c1
0	3.17016	0.4	0.046	0	2	Adamts9
0	3.16827	0.16	0.02	0	2	P4ha2
6.18925e-153	3.16447	0.069	0.007	1.20356e-148	2	Gcsam
0	3.15659	0.97	0.391	0	2	Dusp1
0	3.15023	0.948	0.376	0	2	Ifrd1
0	3.1499	0.262	0.043	0	2	Cish
6.63718e-62	3.14264	0.026	0.002	1.29067e-57	2	Gm30541
3.28193e-123	3.14131	0.069	0.01	6.38203e-119	2	Slamf7
3.51244e-69	3.13801	0.036	0.005	6.83028e-65	2	Klf4
0	3.13094	0.32	0.054	0	2	Sertad1
4.00202e-27	3.13047	0.012	0.001	7.78233e-23	2	Gm48942
0	3.1301	0.427	0.052	0	2	Gm47599
1.55571e-21	3.11663	0.01	0.001	3.02523e-17	2	Gm17749
4.29771e-56	3.11217	0.03	0.004	8.35732e-52	2	Cst13
0	3.10406	0.189	0.023	0	2	Cadm3
4.2925e-19	3.10326	0.01	0.001	8.34719e-15	2	Mppe1
0	3.09481	0.669	0.123	0	2	Tiam1
4.1242e-108	3.09423	0.062	0.009	8.01992e-104	2	5033430I15Rik
1.08767e-39	3.06881	0.027	0.005	2.11509e-35	2	Cd4
2.02013e-214	3.05706	0.11	0.015	3.92834e-210	2	Siah2
1.94489e-33	3.05292	0.013	0.001	3.78203e-29	2	Fndc8
4.9649e-145	3.05205	0.058	0.005	9.65475e-141	2	Gm43689
0	3.0463	0.243	0.045	0	2	Rhoc
1.07298e-15	3.04597	0.01	0.002	2.08652e-11	2	Bcl2a1d
1.6369e-56	3.04199	0.026	0.003	3.18311e-52	2	Gp5
3.25775e-242	3.04168	0.096	0.008	6.33502e-238	2	Lsmem1
8.53746e-44	3.03202	0.017	0.001	1.6602e-39	2	Notch3
0	3.01562	0.213	0.035	0	2	Tarm1
0	3.00097	0.171	0.01	0	2	Gm48719
7.99e-80	2.99948	0.037	0.004	1.55374e-75	2	Itsn1
9.12164e-49	2.99358	0.02	0.002	1.77379e-44	2	Rspo3
9.40543e-92	2.98856	0.035	0.003	1.82898e-87	2	Plau
4.70173e-26	2.97863	0.012	0.002	9.14299e-22	2	Gldc
0	2.97624	0.922	0.314	0	2	Kdm6b
2.60354e-104	2.96633	0.044	0.004	5.06284e-100	2	Cldn34c1
1.46967e-118	2.94853	0.07	0.011	2.85792e-114	2	Ifitm5
8.51478e-259	2.94744	0.183	0.039	1.65578e-254	2	Prr7
1.70145e-38	2.93822	0.02	0.003	3.30864e-34	2	Depdc1b
7.53668e-35	2.93513	0.048	0.017	1.46558e-30	2	Gzmc
0	2.93074	0.276	0.049	0	2	Dusp10
1.66671e-29	2.91852	0.013	0.001	3.24109e-25	2	Gm28809
0	2.91537	0.803	0.295	0	2	Zfp36
1.90054e-119	2.9148	0.044	0.003	3.6958e-115	2	4930455G09Rik
0	2.89367	0.818	0.335	0	2	Cebpb
3.31492e-160	2.88809	0.068	0.006	6.4462e-156	2	Lgals1
0	2.87859	0.304	0.06	0	2	Dgat1
1.6226e-42	2.87834	0.017	0.001	3.15531e-38	2	Tcf7l1
2.04853e-62	2.87457	0.024	0.002	3.98358e-58	2	Gm15635
0	2.86822	0.236	0.041	0	2	Camk2n1
9.1282e-35	2.83583	0.022	0.004	1.77507e-30	2	Gm26885
1.99241e-287	2.81966	0.181	0.032	3.87444e-283	2	Klf2
1.03334e-111	2.81733	0.096	0.024	2.00943e-107	2	Nrgn
0	2.81383	0.262	0.055	0	2	Tesc
2.75706e-54	2.81045	0.029	0.004	5.36138e-50	2	Marcksl1
0	2.80812	0.16	0.021	0	2	Gm49457
1.01778e-58	2.8045	0.03	0.004	1.97918e-54	2	Asb17
1.82118e-14	2.79898	0.011	0.002	3.54146e-10	2	Dnajc27
0	2.796	0.413	0.072	0	2	Gm26532
3.30514e-19	2.79271	0.012	0.002	6.42717e-15	2	Gm16081
0	2.79127	0.329	0.078	0	2	Homer1
0	2.79083	0.487	0.124	0	2	Vim
1.0039e-81	2.7818	0.051	0.009	1.95218e-77	2	Fam71f2
0	2.76783	0.357	0.133	0	2	Hk2
5.12259e-33	2.7534	0.012	0.001	9.96139e-29	2	Gm2115
0	2.75229	0.756	0.148	0	2	Adk
1.93494e-132	2.75191	0.06	0.006	3.76269e-128	2	Gnaz
2.82069e-58	2.74392	0.025	0.003	5.48511e-54	2	Gm34068
0	2.74116	0.431	0.115	0	2	Adora3
6.56304e-231	2.73405	0.183	0.044	1.27625e-226	2	H2-Q7
1.20435e-17	2.73333	0.013	0.003	2.34199e-13	2	BC049352
8.05471e-46	2.73038	0.029	0.005	1.56632e-41	2	Kntc1
5.44074e-61	2.72983	0.046	0.01	1.05801e-56	2	Eno2
7.39352e-71	2.71687	0.052	0.011	1.43774e-66	2	Pcbd1
3.16731e-169	2.71278	0.075	0.008	6.15916e-165	2	Gm17056
4.44132e-24	2.71242	0.01	0.001	8.6366e-20	2	Ednra
3.32891e-191	2.70471	0.124	0.023	6.47339e-187	2	Ltc4s
2.84427e-39	2.70121	0.021	0.003	5.53096e-35	2	Nfe2l3
0	2.68055	0.999	0.832	0	2	Junb
4.49305e-97	2.67463	0.067	0.013	8.73719e-93	2	Cemip2
3.42841e-126	2.67264	0.191	0.075	6.66688e-122	2	Egr3
7.29894e-34	2.66823	0.018	0.002	1.41935e-29	2	Slc35f3
1.30752e-26	2.6614	0.012	0.001	2.54261e-22	2	Catip
0	2.65991	0.386	0.114	0	2	Gm12840
3.01613e-100	2.65879	0.06	0.01	5.86516e-96	2	Gm26754
4.53882e-136	2.65604	0.208	0.085	8.82618e-132	2	Il13
0	2.65199	0.478	0.139	0	2	Vps37b
2.47016e-113	2.64584	0.097	0.024	4.80348e-109	2	Apoe
3.42925e-22	2.64538	0.013	0.002	6.66852e-18	2	Eldr
7.30572e-68	2.63987	0.033	0.004	1.42067e-63	2	Nlrp3
0	2.63769	0.286	0.078	0	2	Rab38
3.48645e-220	2.61823	0.204	0.057	6.77974e-216	2	Traf1
0	2.61772	0.403	0.122	0	2	Nfkbid
4.25461e-185	2.61217	0.142	0.031	8.27351e-181	2	Hspa1b
0	2.61205	0.959	0.294	0	2	Rad51b
2.72953e-18	2.61096	0.014	0.003	5.30784e-14	2	Map3k6
0	2.61032	0.906	0.481	0	2	Fos
7.32277e-233	2.60199	0.162	0.032	1.42399e-228	2	Asphd2
0	2.60024	0.81	0.361	0	2	Lmna
0	2.59523	0.851	0.375	0	2	Rabgef1
0	2.59214	0.322	0.084	0	2	Klf9
0	2.57927	0.626	0.183	0	2	Coq10b
4.7204e-74	2.57536	0.078	0.022	9.17929e-70	2	Snhg15
3.2495e-138	2.57018	0.088	0.015	6.31899e-134	2	Kdm6bos
0	2.55829	0.436	0.119	0	2	Smarca1
0	2.54924	0.685	0.204	0	2	AW011738
0	2.54549	0.396	0.126	0	2	Eid2
2.19582e-125	2.54129	0.073	0.011	4.26999e-121	2	Eya4
7.829e-179	2.53316	0.303	0.141	1.52243e-174	2	Ntng2
0	2.5229	0.221	0.04	0	2	Fer
0	2.52033	0.596	0.212	0	2	Maob
1.30201e-135	2.51958	0.076	0.011	2.53188e-131	2	Fmnl2
1.45066e-65	2.51877	0.037	0.005	2.82095e-61	2	Gm40841
1.28852e-131	2.51376	0.099	0.021	2.50565e-127	2	Trp53inp2
1.08277e-21	2.50847	0.014	0.003	2.10556e-17	2	AI593442
0	2.50754	0.571	0.083	0	2	Cma1
0	2.50511	0.979	0.715	0	2	Itk
6.58636e-36	2.50203	0.024	0.004	1.28078e-31	2	Ankrd33b
1.51702e-119	2.4983	0.087	0.018	2.94999e-115	2	Gm19585
0	2.49383	0.27	0.064	0	2	C77080
3.41024e-40	2.49025	0.027	0.005	6.63154e-36	2	Erich1
3.38898e-74	2.48622	0.029	0.002	6.59021e-70	2	Pkd2l1
6.37767e-57	2.48141	0.036	0.006	1.2402e-52	2	Lhfpl1
1.18595e-68	2.48102	0.064	0.016	2.30619e-64	2	Dusp2
3.84587e-43	2.47377	0.028	0.005	7.47867e-39	2	Kcnrg
1.15641e-119	2.47252	0.068	0.01	2.24875e-115	2	Mpp4
2.23737e-199	2.46702	0.166	0.04	4.35079e-195	2	Prxl2a
6.80889e-65	2.46177	0.048	0.01	1.32406e-60	2	Epha7
2.91793e-17	2.45576	0.015	0.004	5.67421e-13	2	Atp6v0e2
5.90613e-54	2.45262	0.028	0.004	1.14851e-49	2	Pclo
4.86179e-38	2.44915	0.036	0.009	9.45423e-34	2	Igsf8
2.50705e-51	2.44851	0.03	0.005	4.8752e-47	2	Scd3
0	2.43942	0.382	0.075	0	2	Meis2
0	2.43885	0.978	0.711	0	2	Sub1
5.81135e-197	2.42757	0.135	0.026	1.13007e-192	2	Dgki
3.93438e-70	2.42743	0.056	0.013	7.65079e-66	2	Dusp3
8.00047e-227	2.42436	0.237	0.075	1.55577e-222	2	Slc7a5
2.10452e-43	2.42124	0.038	0.009	4.09245e-39	2	Tnfrsf21
3.12061e-79	2.41628	0.06	0.013	6.06834e-75	2	Amot
8.17224e-13	2.41291	0.011	0.003	1.58917e-08	2	Chpt1
2.42263e-29	2.39463	0.013	0.002	4.71105e-25	2	Gm12602
2.83501e-135	2.39421	0.128	0.034	5.51296e-131	2	Gm7694
0	2.38812	0.897	0.423	0	2	Fosb
7.82549e-60	2.3876	0.045	0.01	1.52174e-55	2	Trpv2
2.72932e-63	2.38555	0.045	0.009	5.30744e-59	2	Cd86
1.44728e-259	2.38286	0.216	0.054	2.81438e-255	2	Klf10
1.16543e-51	2.37898	0.049	0.013	2.26629e-47	2	Rab26os
4.00854e-43	2.37898	0.038	0.009	7.795e-39	2	Alox8
1.65645e-32	2.37495	0.028	0.007	3.22113e-28	2	Pld2
1.6671e-40	2.36685	0.029	0.006	3.24184e-36	2	Gm43661
6.45193e-99	2.36623	0.129	0.044	1.25464e-94	2	Bmp2
5.70488e-142	2.35569	0.06	0.006	1.10937e-137	2	Mrgprb2
0	2.34144	0.633	0.259	0	2	Pim1
6.04099e-37	2.34078	0.052	0.018	1.17473e-32	2	Gjb2
0	2.33845	0.998	0.895	0	2	Jund
1.26681e-46	2.33442	0.029	0.005	2.46343e-42	2	Tpm4
9.22042e-36	2.33094	0.028	0.006	1.793e-31	2	Fndc5
1.58225e-35	2.32368	0.029	0.007	3.07684e-31	2	Rhbdl3
0	2.32289	0.964	0.514	0	2	Pla2g7
0	2.30179	0.368	0.059	0	2	Tpsb2
1.50149e-14	2.28766	0.012	0.003	2.9198e-10	2	Amph
4.04491e-25	2.28664	0.016	0.003	7.86573e-21	2	Nav1
5.02266e-23	2.27966	0.015	0.003	9.76706e-19	2	Cd38
2.05956e-159	2.27605	0.138	0.034	4.00502e-155	2	Gsg1l
1.41099e-133	2.27597	0.114	0.027	2.74381e-129	2	Dnah14
1.94799e-62	2.26477	0.032	0.004	3.78806e-58	2	Rps6ka2
0	2.26308	0.774	0.369	0	2	Serpinb1a
8.60895e-18	2.26154	0.015	0.004	1.6741e-13	2	Trim69
5.37467e-10	2.26043	0.011	0.004	1.04516e-05	2	Lrrc7
6.5843e-19	2.25865	0.018	0.005	1.28038e-14	2	Parvb
1.03045e-15	2.25863	0.015	0.004	2.00381e-11	2	Gm16224
7.43309e-16	2.2427	0.013	0.003	1.44544e-11	2	Gm47460
2.66384e-206	2.24013	0.176	0.044	5.18011e-202	2	Rasa3
1.46431e-79	2.23696	0.085	0.025	2.8475e-75	2	H2-Q6
3.03842e-103	2.22648	0.09	0.022	5.90851e-99	2	Tmigd3
0	2.22567	0.814	0.414	0	2	Emb
5.02297e-60	2.2236	0.15	0.075	9.76767e-56	2	Rrad
8.76099e-72	2.2233	0.078	0.023	1.70366e-67	2	Erf
4.42287e-30	2.2151	0.016	0.002	8.60071e-26	2	H2-Aa
4.90404e-106	2.21488	0.104	0.028	9.5364e-102	2	H1fx
3.45601e-202	2.19903	0.209	0.064	6.72055e-198	2	Rab4a
0	2.1938	0.829	0.503	0	2	Furin
9.6545e-51	2.19196	0.055	0.016	1.87741e-46	2	Ifngr2
1.09872e-18	2.19127	0.018	0.005	2.13656e-14	2	4933408B17Rik
0	2.18623	0.424	0.143	0	2	Optn
2.02031e-195	2.18577	0.129	0.024	3.9287e-191	2	Stmn1
0	2.1771	0.632	0.326	0	2	Ap1s3
4.39614e-91	2.1766	0.079	0.019	8.54874e-87	2	Gm48302
2.14814e-47	2.17592	0.053	0.016	4.17727e-43	2	Dusp18
1.6294e-20	2.16799	0.013	0.002	3.16854e-16	2	Igsf5
1.87628e-122	2.16443	0.107	0.026	3.6486e-118	2	Gm28875
1.81798e-11	2.15691	0.017	0.006	3.53525e-07	2	Gm11290
3.42506e-69	2.15362	0.061	0.015	6.66038e-65	2	Pde8a
5.68961e-118	2.15333	0.125	0.037	1.1064e-113	2	Cd200r1
1.40431e-233	2.15267	0.294	0.11	2.73081e-229	2	Espn
1.65603e-10	2.15202	0.016	0.006	3.22032e-06	2	2700046G09Rik
3.8245e-93	2.15167	0.081	0.02	7.43712e-89	2	Nrip3
3.58971e-13	2.15085	0.012	0.003	6.98055e-09	2	Fuom
2.99394e-160	2.14991	0.185	0.06	5.82201e-156	2	Hcst
1.65876e-27	2.14769	0.035	0.012	3.22562e-23	2	Dlg4
5.8724e-107	2.14617	0.131	0.043	1.14195e-102	2	Il3ra
0	2.14601	0.445	0.159	0	2	Relb
1.93319e-34	2.13652	0.044	0.014	3.75929e-30	2	Igfbp6
1.54775e-49	2.13431	0.037	0.008	3.00975e-45	2	Rasgef1b
3.28487e-56	2.12485	0.069	0.022	6.38775e-52	2	Gm50217
1.81608e-100	2.11893	0.124	0.041	3.53155e-96	2	Ptgs1
0	2.11892	0.61	0.35	0	2	Mt1
1.98277e-26	2.11327	0.023	0.006	3.8557e-22	2	Gm15892
2.42728e-48	2.11229	0.03	0.005	4.72009e-44	2	Rbp1
1.40879e-24	2.11081	0.025	0.007	2.73953e-20	2	Tom1l1
7.32904e-17	2.11006	0.016	0.004	1.42521e-12	2	Slc12a5
2.62538e-46	2.1055	0.061	0.021	5.10531e-42	2	Rsad1
1.01511e-28	2.10148	0.022	0.005	1.97399e-24	2	Mtfr2
8.51403e-10	2.09772	0.011	0.004	1.65564e-05	2	Snhg18
0	2.09752	0.586	0.278	0	2	Map1lc3a
0	2.09254	0.394	0.133	0	2	Ston2
4.56948e-30	2.08199	0.035	0.011	8.88581e-26	2	Itih5
0	2.07899	0.791	0.409	0	2	Zfp36l1
9.14897e-53	2.07713	0.078	0.029	1.77911e-48	2	Sbk1
9.61293e-36	2.07465	0.037	0.01	1.86933e-31	2	Ldlrad3
8.888e-10	2.06726	0.018	0.007	1.72836e-05	2	Rcn3
1.47786e-302	2.06499	0.299	0.091	2.87384e-298	2	Cd200r3
5.96529e-12	2.06233	0.013	0.004	1.16001e-07	2	Gm16174
6.66896e-40	2.05804	0.065	0.025	1.29685e-35	2	C2
7.74925e-253	2.05285	0.23	0.063	1.50692e-248	2	Gm12940
0	2.04994	0.619	0.324	0	2	Spty2d1
2.79788e-15	2.04945	0.028	0.012	5.44076e-11	2	Gm11175
3.72756e-45	2.04884	0.065	0.023	7.24861e-41	2	Nab2
1.14383e-12	2.04473	0.017	0.006	2.2243e-08	2	4921516A02Rik
0	2.04116	0.682	0.233	0	2	Gas7
0	2.03905	0.477	0.202	0	2	Pex13
0	2.03716	0.82	0.371	0	2	Ext1
6.60357e-41	2.03587	0.044	0.013	1.28413e-36	2	Mlf1
9.87007e-21	2.03191	0.022	0.007	1.91933e-16	2	Sv2c
0	2.02929	0.461	0.176	0	2	Dot1l
1.4584e-207	2.02417	0.325	0.144	2.836e-203	2	Ifnar2
1.24157e-30	2.02383	0.029	0.007	2.41435e-26	2	Fbxl22
0	2.01022	0.44	0.162	0	2	B4galt5
1.93332e-39	2.00848	0.03	0.006	3.75954e-35	2	Cd74
3.61789e-25	2.00427	0.033	0.011	7.03536e-21	2	Ddah2
1.55132e-20	1.99932	0.023	0.007	3.0167e-16	2	Mycbpap
3.48923e-08	1.99763	0.011	0.004	0.000678516	2	2700033N17Rik
6.1174e-39	1.99657	0.082	0.037	1.18959e-34	2	Srxn1
4.74989e-11	1.9923	0.011	0.003	9.23664e-07	2	Olfml3
0	1.99201	0.577	0.355	0	2	Ccrl2
2.03851e-45	1.99007	0.056	0.018	3.96409e-41	2	Prex1
5.79103e-25	1.98772	0.034	0.012	1.12612e-20	2	L1cam
1.75448e-60	1.98647	0.086	0.031	3.41176e-56	2	As3mt
2.30026e-216	1.97935	0.273	0.1	4.47309e-212	2	Tmem67
2.73016e-76	1.97876	0.085	0.025	5.30907e-72	2	Crtam
6.85959e-12	1.97322	0.02	0.008	1.33392e-07	2	Pkdcc
9.78767e-133	1.96871	0.143	0.043	1.90331e-128	2	Kalrn
2.50078e-26	1.96852	0.028	0.008	4.86302e-22	2	Gm20443
0	1.96829	0.279	0.073	0	2	Lhfp
4.64121e-39	1.96683	0.051	0.017	9.02529e-35	2	Prdx4
4.58052e-126	1.96679	0.172	0.062	8.90727e-122	2	Cd276
9.4827e-14	1.96146	0.015	0.005	1.84401e-09	2	Nim1k
1.14642e-26	1.96122	0.042	0.016	2.22933e-22	2	Mt2
3.37235e-277	1.96112	0.406	0.186	6.55788e-273	2	Rab43
1.81886e-24	1.95928	0.024	0.006	3.53696e-20	2	Gm27010
1.56832e-107	1.95768	0.142	0.049	3.04975e-103	2	Pilrb1
1.82155e-28	1.94867	0.048	0.019	3.54218e-24	2	Efnb1
1.9107e-181	1.9461	0.258	0.102	3.71555e-177	2	Gchfr
5.2429e-166	1.94176	0.251	0.102	1.01953e-161	2	Bzw2
0	1.94098	0.922	0.582	0	2	Ptms
8.30385e-25	1.93316	0.017	0.003	1.61477e-20	2	Tgm2
4.0831e-57	1.93281	0.08	0.028	7.93999e-53	2	Il7r
4.72086e-112	1.93234	0.121	0.036	9.18019e-108	2	Tns3
9.57296e-219	1.9306	0.263	0.092	1.86156e-214	2	Vcl
1.90957e-244	1.92543	0.343	0.144	3.71334e-240	2	Lxn
8.04268e-18	1.91539	0.01	0.002	1.56398e-13	2	Edil3
2.86687e-37	1.91402	0.058	0.022	5.57491e-33	2	Tmem237
5.93645e-92	1.90821	0.141	0.054	1.1544e-87	2	Slc7a1
5.75643e-57	1.90414	0.065	0.02	1.1194e-52	2	Rgs9
7.1799e-32	1.9037	0.049	0.018	1.3962e-27	2	Tmem98
6.77482e-198	1.89909	0.259	0.095	1.31743e-193	2	Pilrb2
3.57594e-88	1.89831	0.098	0.029	6.95378e-84	2	Pik3r5
2.60585e-179	1.89754	0.259	0.104	5.06734e-175	2	Tmbim1
1.80019e-73	1.89553	0.102	0.036	3.50066e-69	2	Pitpnm2
0	1.89114	0.639	0.268	0	2	Ahnak
2.14871e-10	1.88838	0.019	0.008	4.17839e-06	2	Asmt
8.12797e-248	1.88618	0.288	0.099	1.58056e-243	2	Gch1
0	1.88571	0.557	0.31	0	2	Isy1
2.81481e-250	1.87596	0.366	0.161	5.47368e-246	2	Slc41a3
1.71704e-111	1.87106	0.133	0.043	3.33895e-107	2	Cobll1
7.87179e-247	1.86864	0.413	0.205	1.53075e-242	2	Pomgnt1
3.81154e-23	1.86677	0.042	0.017	7.41192e-19	2	Cxcr4
0	1.86372	0.892	0.609	0	2	Tagln2
8.13786e-90	1.85983	0.101	0.031	1.58249e-85	2	Fam49a
4.67193e-123	1.85973	0.309	0.172	9.08504e-119	2	Gadd45a
5.27063e-69	1.85828	0.128	0.054	1.02493e-64	2	Tob1
2.59412e-36	1.84395	0.045	0.014	5.04452e-32	2	Pde4b
2.77316e-08	1.84184	0.014	0.006	0.000539269	2	Cdc42ep4
0	1.8295	0.928	0.542	0	2	Mcpt4
2.41702e-45	1.82942	0.064	0.022	4.70014e-41	2	Galnt11
5.45953e-159	1.82758	0.269	0.118	1.06166e-154	2	2700097O09Rik
5.82972e-11	1.8215	0.018	0.007	1.13365e-06	2	Gm10605
0	1.8212	0.967	0.789	0	2	Egr1
9.49058e-43	1.81461	0.092	0.041	1.84554e-38	2	Bcl3
5.43665e-84	1.8133	0.145	0.059	1.05721e-79	2	Ets2
2.94537e-80	1.80961	0.053	0.01	5.72756e-76	2	Gm17268
4.48547e-10	1.80871	0.012	0.004	8.72245e-06	2	Nme4
2.409e-153	1.80648	0.266	0.119	4.68454e-149	2	Opa3
1.89245e-59	1.80255	0.083	0.029	3.68006e-55	2	Ropn1l
1.0876e-43	1.80002	0.072	0.028	2.11494e-39	2	Syngap1
1.97921e-24	1.79643	0.041	0.016	3.84876e-20	2	Pafah2
6.97585e-14	1.79515	0.013	0.004	1.35652e-09	2	P3h3
3.97694e-11	1.7945	0.013	0.004	7.73356e-07	2	Upb1
1.82036e-27	1.7929	0.034	0.011	3.53987e-23	2	C1qtnf12
9.26025e-83	1.7927	0.1	0.032	1.80075e-78	2	Anxa11os
2.36932e-159	1.79105	0.2	0.069	4.60738e-155	2	Stk39
4.53832e-15	1.79097	0.024	0.009	8.82522e-11	2	Zfp9
1.14471e-16	1.78455	0.029	0.012	2.226e-12	2	Gm7247
4.62834e-125	1.78341	0.153	0.05	9.00026e-121	2	Rgl1
5.46355e-23	1.78198	0.083	0.047	1.06244e-18	2	Vmn2r96
0	1.78191	0.871	0.655	0	2	Nfkbia
0	1.7814	0.758	0.451	0	2	Crem
4.3346e-20	1.78061	0.036	0.014	8.42906e-16	2	Cbarp
2.43948e-07	1.7733	0.018	0.009	0.00474382	2	Creb5
4.58135e-12	1.77316	0.023	0.01	8.90889e-08	2	Gm11697
2.3523e-15	1.77094	0.018	0.006	4.57428e-11	2	Zfp467
3.55391e-56	1.77089	0.104	0.043	6.91093e-52	2	Il18r1
0	1.76721	0.541	0.297	0	2	Emd
7.35794e-17	1.76519	0.025	0.009	1.43082e-12	2	Tmcc2
0	1.76454	0.9	0.596	0	2	Gpr65
1.62196e-10	1.76015	0.015	0.006	3.15407e-06	2	Gvin1
2.60905e-89	1.75896	0.218	0.113	5.07356e-85	2	Ipmk
2.06353e-261	1.75772	0.397	0.182	4.01274e-257	2	AC160336.1
1.84566e-32	1.75383	0.073	0.033	3.58907e-28	2	Ptgir
6.78622e-28	1.74886	0.035	0.011	1.31965e-23	2	Capn5
9.07268e-12	1.74883	0.017	0.006	1.76427e-07	2	Arhgef25
3.33214e-163	1.74535	0.314	0.154	6.47969e-159	2	Ddit3
3.4741e-10	1.74502	0.011	0.004	6.75573e-06	2	Mreg
7.37086e-09	1.7412	0.011	0.004	0.000143334	2	Tspoap1
3.6558e-54	1.73898	0.03	0.004	7.10907e-50	2	Gm12167
9.38426e-24	1.73772	0.046	0.019	1.82486e-19	2	Gm614
2.58016e-63	1.73396	0.101	0.038	5.01738e-59	2	Fam184b
7.22835e-10	1.72679	0.011	0.004	1.40563e-05	2	Vwf
0	1.72658	0.619	0.382	0	2	Slc3a2
0	1.72017	0.697	0.395	0	2	Atf4
1.27227e-06	1.71773	0.011	0.004	0.0247406	2	Rab13
0	1.71509	0.776	0.529	0	2	Plek
1.38683e-202	1.71469	0.393	0.206	2.69682e-198	2	CAAA01118383.1
2.46439e-08	1.71431	0.018	0.008	0.000479225	2	Cdr2
5.34439e-09	1.71361	0.012	0.004	0.000103927	2	A530013C23Rik
7.62656e-14	1.71324	0.021	0.008	1.48306e-09	2	Gm42450
4.13753e-09	1.70479	0.01	0.003	8.04585e-05	2	Acsbg1
4.10223e-157	1.70023	0.298	0.144	7.9772e-153	2	Anpep
1.21714e-25	1.69717	0.043	0.017	2.36685e-21	2	Gm45509
4.4876e-16	1.69632	0.031	0.013	8.72659e-12	2	Rec8
1.27356e-07	1.69596	0.014	0.006	0.00247657	2	Dnajb5
1.1827e-22	1.69366	0.051	0.023	2.29988e-18	2	Foxred2
0	1.6933	0.566	0.308	0	2	Psen2
0	1.68965	0.943	0.771	0	2	Tnfaip8
2.7207e-257	1.68892	0.423	0.207	5.29067e-253	2	Etfb
0	1.68685	0.758	0.504	0	2	Ubc
5.32212e-228	1.68541	0.377	0.177	1.03494e-223	2	Tbc1d8
1.81209e-08	1.68405	0.019	0.009	0.00035238	2	Ltbp3
1.70456e-38	1.67597	0.089	0.041	3.31468e-34	2	Tmem205
4.01202e-118	1.67324	0.27	0.141	7.80178e-114	2	Etv3
0	1.66634	0.843	0.583	0	2	Creb3l1
1.58128e-80	1.66581	0.178	0.086	3.07497e-76	2	Snap47
0	1.66543	0.771	0.419	0	2	Itga9
3.21612e-23	1.66525	0.05	0.022	6.25407e-19	2	Ripk3
1.07469e-15	1.66029	0.039	0.019	2.08984e-11	2	Snhg12
8.4838e-11	1.65804	0.026	0.013	1.64976e-06	2	Tmem107
2.41951e-07	1.65592	0.011	0.004	0.00470497	2	Hormad2
0	1.65463	0.742	0.499	0	2	Gm20186
1.39577e-103	1.65218	0.186	0.079	2.71422e-99	2	Ctdspl
1.37272e-17	1.6507	0.027	0.01	2.66939e-13	2	Cald1
4.12171e-14	1.64932	0.018	0.006	8.01508e-10	2	Bphl
0	1.64897	0.975	0.833	0	2	Dennd4a
1.15074e-167	1.64343	0.281	0.123	2.23774e-163	2	Gm48228
4.30425e-54	1.64292	0.134	0.066	8.37005e-50	2	Ube2l6
7.63262e-08	1.639	0.021	0.011	0.00148424	2	Tnfrsf12a
2.03199e-09	1.63506	0.01	0.003	3.95141e-05	2	Fras1
2.12587e-53	1.63072	0.117	0.053	4.13397e-49	2	Mir155hg
2.17794e-07	1.62851	0.013	0.006	0.00423523	2	Sox5os3
0	1.6281	0.699	0.452	0	2	Anxa11
2.02419e-219	1.62612	0.478	0.293	3.93623e-215	2	Tob2
0	1.62398	0.925	0.61	0	2	Nfkbiz
5.14029e-08	1.62103	0.018	0.009	0.000999581	2	Tgif1
1.19068e-235	1.61943	0.482	0.269	2.3154e-231	2	4932438H23Rik
2.08804e-51	1.61718	0.047	0.012	4.0604e-47	2	Tpsg1
1.73246e-84	1.61079	0.433	0.326	3.36894e-80	2	Dnajb1
1.33571e-33	1.61	0.094	0.048	2.59742e-29	2	Gla
5.91872e-16	1.60745	0.03	0.013	1.15095e-11	2	Pim2
4.82439e-21	1.60595	0.055	0.027	9.3815e-17	2	Aldh3a1
1.11205e-81	1.60154	0.151	0.064	2.1625e-77	2	Cdip1
3.1941e-61	1.60144	0.112	0.047	6.21124e-57	2	Colec12
0	1.5991	0.739	0.458	0	2	Tmsb10
5.90943e-39	1.59841	0.064	0.025	1.14915e-34	2	Chd5
0	1.5973	0.981	0.858	0	2	Hs3st1
5.02665e-20	1.59491	0.049	0.023	9.77482e-16	2	Gm29358
2.61943e-210	1.59478	0.433	0.241	5.09374e-206	2	Lin54
5.90446e-37	1.59455	0.055	0.02	1.14818e-32	2	Sox5os2
0	1.59446	0.87	0.621	0	2	Ucp2
1.96164e-25	1.59286	0.045	0.018	3.81461e-21	2	Timp2
2.3439e-10	1.59226	0.012	0.004	4.55795e-06	2	Gm21859
0	1.58554	0.815	0.592	0	2	Slc25a3
0	1.58491	0.689	0.402	0	2	Nup98
9.00232e-21	1.5809	0.064	0.034	1.75059e-16	2	Klf11
2.01982e-90	1.58014	0.218	0.112	3.92773e-86	2	Tpst2
7.20652e-134	1.57863	0.213	0.085	1.40138e-129	2	Plxdc2
1.47177e-18	1.57611	0.022	0.007	2.86201e-14	2	Shc3
2.80363e-51	1.57286	0.265	0.181	5.45193e-47	2	Tmcc3
1.09521e-13	1.56993	0.027	0.012	2.12975e-09	2	Abhd14a
1.25689e-19	1.56239	0.051	0.025	2.44414e-15	2	Spata13
6.04575e-267	1.55894	0.524	0.318	1.17566e-262	2	Mapkapk3
4.19982e-20	1.55849	0.068	0.037	8.16698e-16	2	Cetn4
9.11699e-10	1.55806	0.017	0.007	1.77289e-05	2	Plekha8
3.21447e-07	1.55795	0.031	0.019	0.00625087	2	Ckb
3.30641e-10	1.55773	0.027	0.013	6.42965e-06	2	Gm15246
2.07116e-26	1.55673	0.05	0.021	4.02757e-22	2	Agpat4
9.54752e-218	1.55481	0.456	0.265	1.85661e-213	2	Ids
0	1.55444	0.917	0.588	0	2	Pde3a
2.98348e-85	1.55414	0.279	0.173	5.80167e-81	2	Midn
3.81996e-10	1.5529	0.035	0.019	7.42828e-06	2	H2-Q10
1.69465e-39	1.55184	0.121	0.065	3.29541e-35	2	Rbm38
2.46495e-48	1.54934	0.136	0.069	4.79335e-44	2	Egr2
0	1.54521	0.634	0.382	0	2	Lat
1.77497e-21	1.54357	0.095	0.057	3.45161e-17	2	Phlda1
3.90961e-102	1.53858	0.293	0.168	7.60263e-98	2	Mns1
7.62228e-10	1.53342	0.013	0.005	1.48223e-05	2	Tubb6
3.26911e-07	1.53194	0.01	0.004	0.00635712	2	Plk2
0	1.53045	0.621	0.273	0	2	Nos1ap
0	1.52738	0.877	0.68	0	2	Otulinl
2.80959e-11	1.52728	0.026	0.012	5.46352e-07	2	Gm10563
5.64879e-10	1.52665	0.012	0.004	1.09846e-05	2	Fabp5
1.77007e-10	1.52639	0.025	0.012	3.44208e-06	2	Lefty1
3.44748e-08	1.52587	0.021	0.01	0.000670397	2	Piezo1
4.24291e-12	1.52565	0.02	0.008	8.25077e-08	2	Prc1
1.20947e-181	1.52465	0.384	0.208	2.35193e-177	2	Tmem51
5.30064e-142	1.52276	0.566	0.46	1.03076e-137	2	Ern1
0	1.52038	0.634	0.402	0	2	Hat1
2.42462e-10	1.51739	0.034	0.018	4.71492e-06	2	Slc6a8
0	1.51642	0.89	0.489	0	2	Ppp1r15a
6.68505e-88	1.5123	0.375	0.274	1.29998e-83	2	Zrsr1
2.80235e-18	1.50686	0.018	0.005	5.44945e-14	2	Gm17024
1.32807e-77	1.50445	0.184	0.091	2.58257e-73	2	Gpsm1
3.41341e-219	1.50207	0.457	0.265	6.63771e-215	2	Pdxk
4.52884e-209	1.50174	0.422	0.222	8.80678e-205	2	St3gal5
3.23791e-187	1.49881	0.463	0.295	6.29644e-183	2	Tmem64
3.37536e-07	1.49771	0.012	0.005	0.00656373	2	Cd247
1.45799e-198	1.49381	0.487	0.311	2.83521e-194	2	Tceal9
1.65916e-182	1.4918	0.404	0.226	3.22639e-178	2	Klk8
0	1.48611	0.839	0.64	0	2	H2-K1
0	1.48261	0.772	0.603	0	2	Slc25a5
5.49519e-09	1.47978	0.026	0.014	0.00010686	2	Irak3
0	1.47867	0.643	0.422	0	2	Pcyt1a
4.99911e-09	1.47828	0.016	0.007	9.72127e-05	2	Gm19325
1.91313e-06	1.47288	0.012	0.005	0.0372028	2	Reep2
0	1.46891	0.949	0.822	0	2	Susd6
1.16514e-53	1.46821	0.09	0.035	2.26574e-49	2	Zfp516
6.2772e-190	1.46785	0.414	0.232	1.22066e-185	2	Tex2
1.27225e-67	1.46654	0.183	0.095	2.47401e-63	2	5430416N02Rik
0	1.46582	0.983	0.883	0	2	Ifitm2
4.05628e-49	1.46479	0.189	0.114	7.88784e-45	2	9030624G23Rik
0	1.46345	0.906	0.625	0	2	Atxn1
2.81885e-08	1.46289	0.02	0.01	0.000548154	2	Il12rb1
1.14837e-17	1.4549	0.055	0.028	2.23312e-13	2	Gm50397
2.76236e-106	1.45456	0.328	0.2	5.37169e-102	2	Elovl5
0	1.4539	0.774	0.515	0	2	Ell2
9.19497e-130	1.44962	0.219	0.09	1.78805e-125	2	Grk5
3.43162e-175	1.44753	0.389	0.213	6.67312e-171	2	Zc3h12a
4.02635e-15	1.44682	0.055	0.031	7.82963e-11	2	Icam4
4.71308e-86	1.44668	0.297	0.184	9.16505e-82	2	Insig1
2.44288e-293	1.44589	0.587	0.374	4.75043e-289	2	Smco4
2.59526e-53	1.44396	0.202	0.123	5.04675e-49	2	Il10rb
1.00884e-81	1.43925	0.256	0.15	1.96179e-77	2	Bex3
5.36076e-206	1.43784	0.463	0.278	1.04245e-201	2	Sde2
2.16551e-128	1.43636	0.347	0.204	4.21104e-124	2	Slc45a3
7.69413e-181	1.43577	0.483	0.323	1.4962e-176	2	Ubald2
2.04831e-170	1.4342	0.461	0.3	3.98314e-166	2	Rab20
0	1.43377	0.807	0.517	0	2	Tnfaip3
4.23427e-43	1.43311	0.118	0.059	8.23396e-39	2	Insl6
0	1.43082	0.665	0.457	0	2	Fbxo34
2.47823e-09	1.42708	0.018	0.008	4.81917e-05	2	Fam117a
2.6159e-55	1.42383	0.186	0.106	5.08688e-51	2	Ifitm3
3.15889e-109	1.41964	0.335	0.197	6.14278e-105	2	Igf2
0	1.4194	0.787	0.45	0	2	Zmat4
3.40469e-75	1.41306	0.241	0.139	6.62076e-71	2	Ptgr1
2.49416e-07	1.4125	0.011	0.004	0.00485015	2	Galnt6os
8.93439e-140	1.41029	0.333	0.182	1.73738e-135	2	Il4ra
2.98547e-14	1.40984	0.012	0.003	5.80554e-10	2	Gm35166
6.53811e-45	1.40982	0.137	0.073	1.2714e-40	2	Bag3
5.17564e-46	1.40851	0.196	0.124	1.00646e-41	2	Hpcal1
1.23878e-35	1.40627	0.073	0.032	2.40893e-31	2	Neto2
1.84602e-33	1.4028	0.084	0.04	3.58977e-29	2	9630028I04Rik
9.7415e-20	1.40208	0.052	0.026	1.89433e-15	2	H2-Ab1
3.24891e-09	1.40026	0.023	0.011	6.31783e-05	2	Grik2
2.73759e-09	1.39918	0.025	0.013	5.32352e-05	2	Hdx
1.32583e-23	1.39821	0.082	0.045	2.57821e-19	2	Nmrk1
0	1.39731	0.992	0.891	0	2	Jun
0	1.39373	0.632	0.399	0	2	Stk10
3.29922e-68	1.39242	0.168	0.082	6.41566e-64	2	Zc3h12c
8.17177e-09	1.39053	0.026	0.013	0.000158908	2	1700126G02Rik
0	1.38929	0.951	0.797	0	2	Pnrc1
3.72704e-108	1.38925	0.59	0.508	7.2476e-104	2	Abcb1b
2.36941e-31	1.38692	0.103	0.056	4.60756e-27	2	Srrd
5.2952e-20	1.38555	0.022	0.007	1.02971e-15	2	Camk2d
1.58494e-32	1.37821	0.074	0.033	3.08208e-28	2	Gm26549
2.5781e-65	1.37568	0.219	0.129	5.01338e-61	2	Adora2a
3.31988e-28	1.37357	0.202	0.148	6.45584e-24	2	Epm2aip1
0	1.37315	0.962	0.853	0	2	Sqstm1
2.07078e-37	1.3713	0.111	0.058	4.02683e-33	2	4921511C10Rik
6.74726e-147	1.36612	0.38	0.22	1.31207e-142	2	Sla
9.8075e-93	1.36502	0.326	0.206	1.90717e-88	2	Ripk2
1.98381e-221	1.3626	0.45	0.244	3.85772e-217	2	Kat6b
1.02322e-111	1.36218	0.346	0.215	1.98974e-107	2	Bst2
1.15857e-09	1.36172	0.016	0.007	2.25295e-05	2	Slc10a1
9.16585e-52	1.35949	0.455	0.396	1.78239e-47	2	Khdc4
6.41978e-08	1.35779	0.021	0.011	0.00124839	2	Gm15737
7.51468e-23	1.35649	0.079	0.043	1.46131e-18	2	Mmgt2
1.47245e-28	1.35529	0.085	0.043	2.86333e-24	2	Gpc5
2.73773e-09	1.35524	0.046	0.028	5.32378e-05	2	Gstm5
2.93203e-09	1.35251	0.028	0.014	5.70162e-05	2	Trpm4
9.51136e-62	1.35213	0.231	0.141	1.84958e-57	2	Jmy
2.95829e-272	1.34892	0.528	0.302	5.75269e-268	2	Per1
4.84235e-09	1.3455	0.029	0.016	9.41643e-05	2	Prkar1b
3.75766e-08	1.34484	0.021	0.01	0.000730715	2	Calhm6
1.06047e-85	1.34339	0.33	0.223	2.06219e-81	2	Fbl
3.55165e-112	1.34228	0.553	0.455	6.90654e-108	2	Dhx40
1.19454e-27	1.34068	0.119	0.071	2.3229e-23	2	Il27ra
1.75419e-42	1.33677	0.153	0.089	3.4112e-38	2	Slc29a1
6.58e-12	1.33494	0.04	0.022	1.27955e-07	2	Gm4070
1.62825e-32	1.33231	0.104	0.056	3.16629e-28	2	Dusp4
2.12894e-303	1.32936	0.879	0.86	4.13994e-299	2	Nfkb1
4.84583e-53	1.32566	0.175	0.098	9.4232e-49	2	Btg3
5.1374e-64	1.32543	0.244	0.152	9.99019e-60	2	Scn1b
1.75868e-108	1.32521	0.309	0.179	3.41994e-104	2	Ets1
1.42662e-33	1.31134	0.148	0.091	2.7742e-29	2	Rtn4r
5.69971e-244	1.30879	0.567	0.377	1.10837e-239	2	Ube2s
1.18965e-08	1.30848	0.042	0.026	0.00023134	2	Syp
0	1.3025	0.961	0.861	0	2	Rab27b
1.0654e-71	1.3021	0.236	0.138	2.07178e-67	2	Galnt6
0	1.29997	0.77	0.611	0	2	Dnajb6
2.95869e-09	1.29849	0.038	0.022	5.75346e-05	2	Flvcr1
0	1.29776	0.872	0.572	0	2	Mctp1
0	1.29555	1	0.977	0	2	Srgn
1.75345e-120	1.29442	0.352	0.215	3.40976e-116	2	Ece1
1.91268e-12	1.29377	0.052	0.031	3.71939e-08	2	Nsmf
3.75194e-238	1.29369	0.461	0.236	7.29603e-234	2	Enah
3.69351e-69	1.28934	0.223	0.128	7.18239e-65	2	Usp36
1.01382e-97	1.28302	0.245	0.125	1.97148e-93	2	Chka
1.0468e-31	1.27982	0.181	0.124	2.03561e-27	2	Csrp1
5.68292e-38	1.27952	0.16	0.097	1.1051e-33	2	Osgin2
4.15146e-48	1.27947	0.151	0.082	8.07293e-44	2	Ptpn13
3.40848e-127	1.27872	0.364	0.215	6.62813e-123	2	Arl5b
5.74002e-15	1.2762	0.063	0.037	1.1162e-10	2	Atp13a2
2.25269e-302	1.27618	0.612	0.364	4.38059e-298	2	Cd53
5.17626e-79	1.27067	0.263	0.155	1.00658e-74	2	0610010F05Rik
6.68101e-09	1.27055	0.01	0.003	0.000129919	2	Abtb2
0	1.26925	0.713	0.546	0	2	Atp6v0c
3.40757e-21	1.26836	0.077	0.043	6.62636e-17	2	Sntg1
1.92513e-24	1.26816	0.049	0.021	3.74361e-20	2	Zfp521
1.86251e-48	1.26716	0.243	0.166	3.62183e-44	2	Lap3
4.9583e-32	1.26209	0.11	0.06	9.64191e-28	2	Mmp27
3.12428e-63	1.26207	0.105	0.04	6.07547e-59	2	Igf1r
1.07868e-53	1.25987	0.286	0.202	2.0976e-49	2	Sec24a
7.98496e-52	1.25908	0.194	0.116	1.55276e-47	2	Nfkb2
1.37301e-64	1.25873	0.268	0.176	2.66996e-60	2	Olfr1033
0	1.25108	0.956	0.761	0	2	Arf4
6.52711e-57	1.25096	0.244	0.158	1.26926e-52	2	Hccs
4.72282e-25	1.24934	0.113	0.069	9.18399e-21	2	Samd1
1.65182e-25	1.24932	0.147	0.098	3.21213e-21	2	Hspa2
4.45369e-35	1.24885	0.156	0.097	8.66065e-31	2	Cd72
1.12944e-10	1.24537	0.044	0.025	2.1963e-06	2	Ctps
0	1.24537	0.802	0.605	0	2	Eif4a1
4.51939e-199	1.23966	0.558	0.39	8.7884e-195	2	Btaf1
9.52718e-51	1.2353	0.188	0.111	1.85266e-46	2	Cldnd1
0	1.2281	0.804	0.651	0	2	Spag9
1.75112e-67	1.22715	0.232	0.135	3.40523e-63	2	Nabp1
2.76313e-15	1.22467	0.057	0.032	5.37319e-11	2	Aunip
9.16527e-63	1.2206	0.241	0.15	1.78228e-58	2	Isca1
3.56746e-07	1.22023	0.027	0.016	0.00693729	2	Car13
1.10062e-13	1.21707	0.055	0.032	2.14027e-09	2	Grik5
0	1.21683	0.804	0.513	0	2	Rgs13
3.43341e-25	1.21378	0.088	0.048	6.67661e-21	2	Zswim4
2.89374e-48	1.20833	0.24	0.161	5.62717e-44	2	Mylip
1.30531e-10	1.20656	0.041	0.023	2.53831e-06	2	Gm17359
0	1.20396	0.917	0.78	0	2	Hspa8
0	1.20232	0.763	0.537	0	2	Lilrb4a
2.64058e-21	1.19833	0.116	0.075	5.13487e-17	2	Mfge8
0	1.197	0.794	0.63	0	2	Tiparp
1.76665e-06	1.19326	0.025	0.015	0.0343542	2	Nkd1
0	1.19265	0.727	0.542	0	2	Reep5
2.50837e-30	1.18552	0.172	0.116	4.87777e-26	2	Yrdc
1.50879e-07	1.18145	0.033	0.02	0.002934	2	Cenpv
0	1.16911	0.907	0.73	0	2	Ccnl1
1.74698e-24	1.16782	0.096	0.055	3.39718e-20	2	Pstpip1
1.978e-60	1.16767	0.269	0.178	3.84643e-56	2	Snhg1
0	1.16557	0.997	0.953	0	2	Tax1bp1
8.58399e-08	1.1655	0.04	0.025	0.00166924	2	Fbxo4
1.12149e-196	1.16339	0.622	0.492	2.18086e-192	2	Atp5md
0	1.16248	0.97	0.871	0	2	H2-D1
3.33303e-17	1.16123	0.122	0.084	6.48142e-13	2	Asb2
6.9729e-07	1.16079	0.07	0.053	0.0135595	2	Hpn
5.18992e-28	1.16038	0.126	0.077	1.00923e-23	2	Pirb
2.6336e-100	1.15983	0.405	0.287	5.1213e-96	2	Cycs
4.42687e-102	1.15862	0.305	0.176	8.60848e-98	2	Dusp16
8.32749e-22	1.15772	0.201	0.156	1.61936e-17	2	Mxd1
1.27803e-18	1.15764	0.126	0.087	2.48526e-14	2	Zfas1
0	1.14888	0.874	0.71	0	2	Plgrkt
3.48102e-69	1.14525	0.322	0.226	6.7692e-65	2	Mrpl54
2.05413e-13	1.14463	0.1	0.07	3.99446e-09	2	Ppp2r3d
3.77621e-105	1.14303	0.518	0.412	7.34322e-101	2	Gpr171
2.69518e-122	1.14252	0.423	0.283	5.24105e-118	2	Zfp131
2.63472e-07	1.14053	0.043	0.028	0.00512348	2	Ggct
1.18581e-160	1.13977	0.477	0.3	2.30592e-156	2	Tesk2
1.99026e-39	1.13811	0.128	0.068	3.87027e-35	2	Ptprg
4.51803e-27	1.13802	0.134	0.084	8.78577e-23	2	Acer2
7.92305e-117	1.13564	0.414	0.277	1.54072e-112	2	Emp3
2.73758e-112	1.1352	0.419	0.283	5.3235e-108	2	Ercc6l2
6.2685e-13	1.13472	0.074	0.048	1.21897e-08	2	Arid5a
4.06318e-08	1.13427	0.021	0.01	0.000790127	2	Cnnm2
7.79816e-25	1.13312	0.137	0.09	1.51643e-20	2	Dnajb2
1.51263e-76	1.13017	0.348	0.248	2.94147e-72	2	Ciao2b
1.53016e-195	1.12496	0.556	0.389	2.97555e-191	2	Tmem181a
2.75923e-51	1.1242	0.277	0.196	5.36559e-47	2	Blvrb
1.29494e-12	1.12369	0.042	0.023	2.51814e-08	2	Ighm
1.89879e-09	1.12264	0.049	0.03	3.69239e-05	2	Ccnyl1
1.02933e-13	1.12195	0.067	0.041	2.00163e-09	2	Nt5dc3
6.09446e-10	1.11648	0.091	0.067	1.18513e-05	2	Sertad3
1.2605e-23	1.11517	0.127	0.082	2.45118e-19	2	Pkp3
1.05356e-11	1.1125	0.076	0.051	2.04876e-07	2	Ada
8.32308e-49	1.10885	0.235	0.157	1.61851e-44	2	Mef2d
5.54606e-177	1.10689	0.56	0.415	1.07849e-172	2	Rheb
9.07781e-09	1.10613	0.031	0.017	0.000176527	2	Gm43331
1.44518e-09	1.10497	0.025	0.012	2.8103e-05	2	Noct
0	1.10271	0.995	0.93	0	2	Ubb
9.60366e-41	1.10149	0.235	0.161	1.86753e-36	2	Nap1l3
3.70952e-62	1.09811	0.188	0.1	7.21354e-58	2	Zswim6
1.41853e-235	1.09274	0.661	0.472	2.75847e-231	2	Ccnd2
5.3168e-115	1.0911	0.421	0.289	1.03391e-110	2	Ndel1
8.16135e-258	1.08736	0.836	0.731	1.58706e-253	2	Dnaja1
2.20754e-06	1.083	0.016	0.008	0.0429278	2	Pde1b
4.37967e-124	1.08253	0.495	0.377	8.51671e-120	2	Mtfr1l
9.35404e-26	1.08213	0.128	0.08	1.81899e-21	2	Zbtb21
1.50117e-35	1.08163	0.348	0.304	2.91918e-31	2	Hic1
9.52277e-41	1.07823	0.222	0.151	1.8518e-36	2	Cklf
2.05116e-127	1.07662	0.487	0.361	3.98869e-123	2	U2af1
1.94051e-06	1.07662	0.033	0.021	0.0377352	2	Plekha4
1.67289e-47	1.07637	0.185	0.11	3.2531e-43	2	Kif3a
1.91967e-08	1.07578	0.052	0.034	0.0003733	2	Fam3b
9.48522e-196	1.07566	0.696	0.584	1.8445e-191	2	Cdk11b
0	1.07566	0.955	0.816	0	2	Oaz1
2.64722e-08	1.07556	0.041	0.025	0.000514779	2	Gm50240
4.86737e-26	1.07526	0.2	0.149	9.46508e-22	2	Nfkbib
3.49933e-37	1.07367	0.212	0.145	6.8048e-33	2	Hexim1
1.42179e-19	1.07314	0.139	0.098	2.76481e-15	2	Mbd6
2.84863e-272	1.07049	0.787	0.666	5.53945e-268	2	Rel
0	1.06976	0.998	0.921	0	2	Eif1
4.31503e-14	1.06968	0.115	0.082	8.391e-10	2	Tinf2
0	1.0689	0.992	0.913	0	2	Ftl1
0	1.06735	0.839	0.727	0	2	Il4
2.25763e-14	1.0638	0.125	0.091	4.39018e-10	2	Il10ra
0	1.06346	0.997	0.97	0	2	H3f3b
1.19016e-173	1.06298	0.689	0.586	2.31439e-169	2	Crip1
1.65126e-07	1.0624	0.049	0.033	0.00321104	2	Marveld1
3.98653e-23	1.06097	0.191	0.142	7.7522e-19	2	Lst1
0	1.06093	0.932	0.844	0	2	Gata2
7.2e-14	1.05669	0.072	0.044	1.40011e-09	2	Ar
0	1.0561	0.98	0.869	0	2	Itm2c
1.02206e-07	1.0545	0.043	0.027	0.0019875	2	Sept8
3.35519e-123	1.05438	0.446	0.302	6.5245e-119	2	Ptpn2
1.62761e-42	1.05358	0.167	0.098	3.16506e-38	2	Kifap3
1.22441e-27	1.05342	0.199	0.144	2.381e-23	2	Higd1a
2.14427e-76	1.05128	0.251	0.144	4.16974e-72	2	Zhx2
7.13193e-183	1.04851	0.555	0.391	1.38688e-178	2	Etf1
2.66278e-13	1.04449	0.044	0.023	5.17805e-09	2	Rab31
1.52678e-30	1.04073	0.093	0.048	2.96897e-26	2	1700030N03Rik
1.08186e-137	1.03506	0.492	0.339	2.10379e-133	2	P2ry14
2.55978e-07	1.03393	0.06	0.042	0.00497775	2	Prelid2
1.14328e-103	1.03308	0.449	0.335	2.22322e-99	2	Chst15
6.09184e-103	1.03199	0.455	0.344	1.18462e-98	2	Sar1a
0	1.03193	0.883	0.771	0	2	Arpc3
2.13773e-07	1.03171	0.061	0.043	0.00415702	2	Gm11973
1.95386e-168	1.03147	0.572	0.422	3.79948e-164	2	S100a10
1.70138e-34	1.02709	0.217	0.153	3.3085e-30	2	Armcx3
8.97838e-277	1.02683	0.774	0.644	1.74594e-272	2	Ldha
1.64871e-12	1.01932	0.111	0.081	3.20608e-08	2	Casp4
9.7152e-07	1.01916	0.051	0.035	0.0188922	2	Ctsf
7.91652e-69	1.01735	0.378	0.285	1.53945e-64	2	Hmgcr
6.2029e-07	1.0169	0.074	0.056	0.0120622	2	Armc3
2.08654e-39	1.01679	0.253	0.183	4.05749e-35	2	Ing3
3.71395e-11	1.01588	0.052	0.031	7.22214e-07	2	Gm43329
2.46494e-79	1.01586	0.686	0.652	4.79332e-75	2	Ier3
8.17208e-209	1.01544	0.708	0.601	1.58914e-204	2	Arhgef2
7.96264e-111	1.01519	0.472	0.35	1.54842e-106	2	Taf7
3.24162e-104	1.0146	0.497	0.399	6.30366e-100	2	Gna13
3.04452e-74	1.01179	0.351	0.246	5.92038e-70	2	Azin1
4.70704e-14	1.00632	0.12	0.087	9.15331e-10	2	Adgrl1
2.15369e-13	1.00518	0.369	0.371	4.18806e-09	2	Irf1
4.72922e-23	1.0032	0.121	0.077	9.19643e-19	2	Pros1
1.64587e-16	1.00286	0.145	0.107	3.20055e-12	2	Capg
5.47941e-40	1.0012	0.279	0.211	1.06553e-35	2	Nsmce1
8.571e-19	-1.00041	0.025	0.061	1.66672e-14	2	Osbpl1a
1.24797e-65	-1.00093	0.069	0.187	2.42679e-61	2	Bag4
1.39371e-50	-1.00097	0.081	0.184	2.71022e-46	2	Atrn
8.74128e-42	-1.0012	0.044	0.12	1.69983e-37	2	Tmem126b
5.84215e-28	-1.00124	0.028	0.078	1.13606e-23	2	Ckap4
4.02338e-11	-1.00139	0.022	0.046	7.82386e-07	2	Insyn2b
2.47943e-65	-1.00162	0.111	0.241	4.8215e-61	2	Ptpn4
1.31605e-19	-1.00167	0.019	0.053	2.55918e-15	2	Arhgef39
4.40132e-32	-1.00168	0.052	0.118	8.55882e-28	2	Vps50
7.05125e-44	-1.00232	0.05	0.131	1.37119e-39	2	Zc2hc1a
7.97383e-07	-1.00236	0.005	0.014	0.0155059	2	Tbx6
6.53558e-76	-1.00237	0.12	0.27	1.27091e-71	2	H2-T24
1.65947e-40	-1.00239	0.039	0.111	3.22701e-36	2	Ankrd46
5.10627e-102	-1.00283	0.141	0.331	9.92965e-98	2	Nup210
4.06524e-35	-1.00292	0.036	0.1	7.90526e-31	2	Tbc1d13
1.76148e-48	-1.00295	0.056	0.146	3.42538e-44	2	Klhl20
6.60364e-39	-1.00296	0.046	0.12	1.28414e-34	2	B230354K17Rik
9.09008e-11	-1.00332	0.011	0.029	1.76766e-06	2	Skp2
1.11913e-51	-1.00405	0.06	0.157	2.17626e-47	2	Slc33a1
2.68403e-68	-1.00444	0.094	0.227	5.21936e-64	2	Ppp1r21
3.52623e-35	-1.00448	0.037	0.101	6.8571e-31	2	Flad1
2.24954e-143	-1.0045	0.302	0.552	4.37445e-139	2	Mapre2
1.71665e-49	-1.00498	0.058	0.151	3.33819e-45	2	E130102H24Rik
1.46703e-27	-1.00504	0.029	0.078	2.85278e-23	2	Golm1
2.75806e-52	-1.00555	0.068	0.168	5.36332e-48	2	Zfp758
8.66544e-119	-1.00561	0.204	0.427	1.68508e-114	2	Ubr1
2.00147e-204	-1.00587	0.393	0.673	3.89206e-200	2	Atf7ip
2.21372e-27	-1.00599	0.024	0.071	4.3048e-23	2	Akr1e1
1.15088e-52	-1.00695	0.053	0.148	2.238e-48	2	Nat2
7.05933e-42	-1.00739	0.046	0.123	1.37276e-37	2	Dynlt1b
5.03396e-95	-1.00751	0.204	0.393	9.78904e-91	2	AW554918
1.99991e-192	-1.0076	0.384	0.658	3.88903e-188	2	Homer2
1.73468e-11	-1.00772	0.007	0.024	3.37327e-07	2	Zfp850
6.62985e-16	-1.00786	0.014	0.041	1.28924e-11	2	Serpina3g
1.43751e-64	-1.00815	0.105	0.236	2.79539e-60	2	Ddhd1
2.52886e-32	-1.0094	0.033	0.091	4.91763e-28	2	Armt1
2.37844e-51	-1.00987	0.056	0.15	4.62512e-47	2	Zfyve26
1.17939e-156	-1.01028	0.324	0.577	2.29344e-152	2	Gga2
1.90159e-28	-1.01074	0.034	0.087	3.69783e-24	2	Ppip5k1
2.18698e-162	-1.01099	0.295	0.565	4.2528e-158	2	Nup153
2.91592e-09	-1.01138	0.01	0.026	5.6703e-05	2	4931414P19Rik
1.33299e-09	-1.0116	0.011	0.028	2.59212e-05	2	C330011M18Rik
4.81629e-27	-1.01196	0.025	0.072	9.36575e-23	2	Tagap1
1.98265e-21	-1.01238	0.018	0.054	3.85546e-17	2	Hhat
3.8736e-07	-1.01305	0.005	0.016	0.0075326	2	Galns
1.89678e-14	-1.01381	0.012	0.035	3.68848e-10	2	Slc39a8
1.75824e-08	-1.01381	0.006	0.018	0.000341907	2	Gm48765
4.38664e-88	-1.01413	0.128	0.296	8.53027e-84	2	Mnat1
2.57335e-19	-1.01437	0.022	0.057	5.00413e-15	2	Gm16287
2.85276e-166	-1.01443	0.306	0.578	5.54747e-162	2	Abcc1
2.75882e-46	-1.01462	0.046	0.129	5.36481e-42	2	Rpa2
2.20707e-47	-1.01516	0.066	0.158	4.29187e-43	2	Lmbrd2
8.07839e-27	-1.01553	0.027	0.075	1.57092e-22	2	Hus1
2.14347e-57	-1.01691	0.073	0.182	4.1682e-53	2	Alkbh8
1.0369e-77	-1.01707	0.095	0.239	2.01635e-73	2	C1galt1
2.11787e-117	-1.01734	0.147	0.355	4.1184e-113	2	Rab19
1.93478e-73	-1.01739	0.1	0.24	3.76237e-69	2	Ap5m1
1.07398e-127	-1.01855	0.208	0.439	2.08846e-123	2	Trappc8
2.11138e-70	-1.01871	0.115	0.256	4.10578e-66	2	St7l
2.78027e-45	-1.01886	0.074	0.167	5.40652e-41	2	Ric8b
2.11187e-21	-1.01901	0.019	0.055	4.10674e-17	2	Vsig10
2.60218e-34	-1.01955	0.033	0.094	5.06019e-30	2	Timm22
2.63029e-28	-1.01983	0.028	0.079	5.11486e-24	2	Acvr1b
3.79926e-36	-1.01991	0.039	0.106	7.38804e-32	2	Gm12454
6.47284e-51	-1.01997	0.058	0.152	1.25871e-46	2	Pygb
3.04519e-37	-1.02025	0.049	0.121	5.92168e-33	2	Echdc1
3.03955e-31	-1.0208	0.039	0.098	5.91071e-27	2	Btbd16
2.03879e-13	-1.02126	0.019	0.044	3.96463e-09	2	Rdh5
1.39397e-09	-1.02144	0.007	0.021	2.71072e-05	2	Gm11999
1.87483e-91	-1.02155	0.124	0.295	3.6458e-87	2	Adgrg3
4.79272e-10	-1.02207	0.008	0.024	9.31991e-06	2	Lig4
1.20195e-24	-1.02273	0.021	0.062	2.33731e-20	2	Cd151
1.00479e-117	-1.02348	0.243	0.468	1.95392e-113	2	Gramd1b
2.03629e-19	-1.02352	0.021	0.056	3.95978e-15	2	Stambpl1
3.8558e-37	-1.02353	0.041	0.109	7.49798e-33	2	Kif20b
1.34083e-21	-1.02367	0.017	0.053	2.60737e-17	2	Zfp566
1.60028e-22	-1.02414	0.026	0.067	3.11191e-18	2	Efcab7
2.898e-34	-1.02435	0.029	0.088	5.63546e-30	2	Zfp946
2.42363e-186	-1.02498	0.358	0.63	4.713e-182	2	Setd5
4.65489e-162	-1.02525	0.235	0.502	9.05191e-158	2	Tnfsf10
3.5724e-18	-1.0254	0.02	0.053	6.9469e-14	2	Ddah1
4.14859e-66	-1.02566	0.079	0.202	8.06734e-62	2	Atxn3
3.01994e-58	-1.02576	0.072	0.182	5.87257e-54	2	Prmt3
0	-1.02588	0.588	0.819	0	2	Myh9
3.09408e-23	-1.02757	0.024	0.066	6.01674e-19	2	Tubgcp6
2.8593e-61	-1.02798	0.063	0.173	5.5602e-57	2	Smpd1
2.9821e-199	-1.02837	0.324	0.623	5.79898e-195	2	Ppfibp2
3.50295e-121	-1.02948	0.223	0.448	6.81184e-117	2	Rabgap1
1.34698e-47	-1.0295	0.056	0.145	2.61934e-43	2	Hps3
5.42025e-107	-1.02976	0.164	0.363	1.05402e-102	2	Herc4
2.35194e-10	-1.03016	0.01	0.027	4.57358e-06	2	Gpr155
2.8284e-25	-1.03038	0.022	0.066	5.5001e-21	2	Tle1
1.19782e-41	-1.03058	0.041	0.115	2.32927e-37	2	Rbsn
8.74824e-107	-1.03075	0.216	0.424	1.70118e-102	2	Arhgap26
7.27989e-35	-1.03089	0.035	0.097	1.41565e-30	2	Tdrkh
5.0164e-15	-1.03117	0.02	0.048	9.75489e-11	2	Lysmd4
1.55531e-11	-1.03178	0.013	0.033	3.02446e-07	2	Rtn4ip1
1.98464e-13	-1.03342	0.008	0.028	3.85933e-09	2	Gm19705
6.36435e-35	-1.03351	0.047	0.115	1.23761e-30	2	Atg4c
1.4155e-06	-1.03395	0.004	0.014	0.0275258	2	Gpr157
8.10444e-108	-1.03396	0.153	0.351	1.57599e-103	2	Mtif2
2.83453e-14	-1.03446	0.014	0.038	5.51203e-10	2	Lcmt2
3.04083e-33	-1.03543	0.03	0.088	5.9132e-29	2	Pigb
1.01597e-43	-1.03665	0.047	0.127	1.97565e-39	2	Rundc1
8.38709e-21	-1.03688	0.022	0.06	1.63095e-16	2	Rtel1
1.53127e-06	-1.03699	0.004	0.013	0.0297771	2	Jmjd7
1.59399e-25	-1.03821	0.021	0.063	3.09967e-21	2	Rnf145
3.29533e-10	-1.03908	0.006	0.021	6.4081e-06	2	Mtfp1
1.04664e-103	-1.03979	0.133	0.322	2.03529e-99	2	Anxa4
6.64519e-50	-1.03982	0.061	0.156	1.29222e-45	2	Zfp808
1.08257e-58	-1.03986	0.067	0.175	2.10517e-54	2	Pacs2
1.18021e-297	-1.04032	0.479	0.765	2.29504e-293	2	Stat3
1.12188e-30	-1.04148	0.063	0.131	2.1816e-26	2	Taco1
1.23583e-123	-1.04269	0.174	0.397	2.4032e-119	2	Stat5a
3.85634e-10	-1.04291	0.006	0.021	7.49904e-06	2	BC055324
1.07443e-17	-1.04369	0.018	0.049	2.08934e-13	2	D830036C21Rik
5.1157e-12	-1.04435	0.007	0.025	9.94798e-08	2	Gm10767
2.06114e-31	-1.04484	0.034	0.091	4.0081e-27	2	Ddx43
2.17716e-128	-1.04489	0.177	0.406	4.2337e-124	2	Rcbtb2
6.19882e-71	-1.04494	0.095	0.229	1.20542e-66	2	Fam214a
4.11358e-29	-1.04527	0.033	0.086	7.99926e-25	2	Tecpr2
7.15493e-134	-1.04531	0.199	0.434	1.39135e-129	2	Ulk2
3.9126e-83	-1.04581	0.095	0.245	7.60843e-79	2	Ppp6r2
2.41157e-140	-1.04736	0.248	0.493	4.68953e-136	2	Elovl6
5.3067e-11	-1.04738	0.008	0.025	1.03194e-06	2	Gm16675
1.74086e-08	-1.04813	0.007	0.02	0.000338527	2	Gm4631
4.41212e-107	-1.04845	0.188	0.392	8.5798e-103	2	Wdfy4
1.27589e-24	-1.04851	0.028	0.073	2.4811e-20	2	Cwf19l1
3.78946e-121	-1.04852	0.192	0.412	7.36898e-117	2	Tnpo3
1.60866e-23	-1.04944	0.026	0.069	3.12819e-19	2	Trim68
3.24182e-167	-1.04983	0.284	0.553	6.30403e-163	2	Usp47
5.88402e-27	-1.05143	0.04	0.093	1.14421e-22	2	Atp6v0a1
3.63307e-198	-1.05152	0.292	0.586	7.06486e-194	2	Klf3
3.55007e-10	-1.05162	0.005	0.019	6.90347e-06	2	B130055M24Rik
2.77803e-103	-1.05174	0.122	0.304	5.40217e-99	2	Tia1
3.32062e-113	-1.05186	0.157	0.359	6.45728e-109	2	Krt80
1.47368e-06	-1.05231	0.003	0.012	0.0286572	2	Rps6ka4
7.89474e-124	-1.05331	0.212	0.438	1.53521e-119	2	Exoc2
8.68139e-46	-1.05331	0.05	0.134	1.68818e-41	2	Atg2b
5.54191e-07	-1.05353	0.004	0.014	0.0107768	2	AA465934
9.17154e-88	-1.054	0.091	0.246	1.7835e-83	2	Mzt1
2.0255e-47	-1.05408	0.054	0.142	3.93879e-43	2	Acox1
1.26019e-135	-1.05468	0.247	0.486	2.45056e-131	2	Ranbp9
6.84933e-163	-1.05599	0.292	0.555	1.33192e-158	2	Lcor
2.26484e-11	-1.05654	0.01	0.028	4.40421e-07	2	Gm12409
4.19104e-52	-1.05727	0.051	0.144	8.14989e-48	2	Usp20
2.41263e-28	-1.05894	0.033	0.086	4.6916e-24	2	Zfp605
1.85466e-141	-1.05941	0.223	0.468	3.60657e-137	2	Csnk1g1
1.51987e-08	-1.05958	0.005	0.018	0.000295554	2	Gm32950
6.10547e-41	-1.0596	0.037	0.108	1.18727e-36	2	Tmem69
4.86445e-12	-1.05983	0.011	0.031	9.45942e-08	2	Elp6
6.59599e-19	-1.05992	0.016	0.048	1.28266e-14	2	P2ry2
2.122e-70	-1.06022	0.085	0.215	4.12644e-66	2	Gmcl1
4.90451e-79	-1.06041	0.088	0.23	9.53731e-75	2	Tmem175
2.84528e-53	-1.06047	0.069	0.171	5.53294e-49	2	Slc30a7
9.35719e-49	-1.06139	0.047	0.134	1.8196e-44	2	Osbpl2
7.22777e-57	-1.06155	0.066	0.172	1.40551e-52	2	Zfp329
4.75034e-136	-1.06169	0.169	0.401	9.23751e-132	2	Itpkb
1.62127e-127	-1.06179	0.178	0.403	3.15272e-123	2	Opa1
7.66318e-55	-1.06209	0.053	0.149	1.49018e-50	2	Nudt13
2.70859e-86	-1.06237	0.127	0.292	5.26713e-82	2	Rapgef1
2.18864e-58	-1.06243	0.088	0.203	4.25603e-54	2	Afg1l
6.24351e-13	-1.06261	0.013	0.035	1.21411e-08	2	Acot6
4.40132e-18	-1.06303	0.017	0.047	8.55881e-14	2	Bend4
6.74819e-179	-1.06371	0.384	0.644	1.31225e-174	2	Mbd5
1.65931e-87	-1.06512	0.105	0.264	3.2267e-83	2	Cog4
1.45106e-87	-1.06539	0.09	0.244	2.82173e-83	2	Stat2
1.80629e-86	-1.06539	0.156	0.326	3.51251e-82	2	Atg10
9.04032e-32	-1.06543	0.024	0.077	1.75798e-27	2	Fadd
1.92032e-31	-1.06554	0.037	0.095	3.73426e-27	2	Phf7
3.34812e-13	-1.06558	0.015	0.039	6.51076e-09	2	Mtrf1
7.05963e-10	-1.06629	0.006	0.021	1.37282e-05	2	Gm29394
1.05627e-100	-1.06647	0.114	0.292	2.05402e-96	2	Mettl7a1
4.39087e-08	-1.067	0.006	0.019	0.000853849	2	Gm45606
2.24049e-14	-1.06703	0.018	0.045	4.35685e-10	2	Ttc38
4.43778e-26	-1.06737	0.023	0.069	8.62972e-22	2	Pitpnm1
3.23778e-72	-1.06754	0.087	0.219	6.2962e-68	2	Bcl11a
1.65001e-36	-1.06798	0.027	0.088	3.2086e-32	2	Klhl42
1.47465e-196	-1.06857	0.305	0.597	2.8676e-192	2	Ccng1
7.45083e-10	-1.06903	0.008	0.023	1.44889e-05	2	Zfp623
4.19965e-55	-1.06905	0.068	0.172	8.16664e-51	2	Apool
4.26221e-07	-1.06907	0.007	0.018	0.0082883	2	Ccdc40
3.34791e-84	-1.07045	0.104	0.258	6.51034e-80	2	Ppip5k2
2.73283e-38	-1.07052	0.039	0.107	5.31425e-34	2	Cacna1a
2.14171e-118	-1.07076	0.17	0.383	4.16476e-114	2	Pdzd8
2.56207e-62	-1.07078	0.066	0.179	4.9822e-58	2	Banp
1.63262e-113	-1.07139	0.18	0.387	3.17479e-109	2	Nxpe3
1.4772e-40	-1.07159	0.037	0.108	2.87255e-36	2	Dis3l
1.32352e-25	-1.07228	0.021	0.064	2.57372e-21	2	Zbtb39
2.99712e-09	-1.07296	0.007	0.021	5.82819e-05	2	Gm26749
2.09759e-35	-1.07388	0.034	0.097	4.07897e-31	2	Nup107
2.49766e-89	-1.07447	0.144	0.316	4.85695e-85	2	Ahrr
9.59792e-45	-1.07447	0.04	0.117	1.86641e-40	2	Ccdc71
3.18973e-64	-1.0746	0.067	0.182	6.20276e-60	2	Tubgcp4
2.32257e-55	-1.07514	0.088	0.199	4.51648e-51	2	E130307A14Rik
1.17373e-61	-1.07529	0.08	0.197	2.28244e-57	2	Zfp950
4.60783e-101	-1.07555	0.15	0.338	8.96038e-97	2	Dop1a
7.78538e-31	-1.07639	0.031	0.086	1.51394e-26	2	Chek2
3.9935e-89	-1.07668	0.111	0.274	7.76577e-85	2	Cep192
1.1941e-156	-1.07752	0.137	0.38	2.32205e-152	2	P2ry10
1.32944e-94	-1.07777	0.133	0.308	2.58523e-90	2	Nhlrc2
2.52087e-47	-1.07833	0.041	0.123	4.90208e-43	2	Zbtb14
3.45622e-35	-1.07887	0.034	0.096	6.72096e-31	2	Trit1
6.60875e-71	-1.07958	0.098	0.234	1.28514e-66	2	Abl2
4.59016e-11	-1.08046	0.01	0.028	8.92603e-07	2	Gm10353
5.8743e-85	-1.08065	0.114	0.273	1.14232e-80	2	Memo1
3.29616e-07	-1.08084	0.004	0.014	0.00640971	2	Tspear
5.38314e-210	-1.08371	0.411	0.684	1.04681e-205	2	Nf1
1.33999e-62	-1.08387	0.113	0.239	2.60575e-58	2	Eml6
1.57611e-151	-1.08393	0.269	0.524	3.06491e-147	2	Pde3b
2.60198e-10	-1.084	0.009	0.026	5.05981e-06	2	Zfp619
0	-1.08478	0.551	0.822	0	2	Tubb2a
2.73768e-15	-1.08606	0.014	0.04	5.3237e-11	2	Dus4l
1.35695e-32	-1.08638	0.031	0.088	2.63873e-28	2	Zfp788
8.56464e-95	-1.08676	0.123	0.296	1.66548e-90	2	Atp2c1
1.6897e-90	-1.08727	0.128	0.296	3.28579e-86	2	Fchsd2
5.63391e-142	-1.08745	0.248	0.498	1.09557e-137	2	Mtmr3
9.16141e-96	-1.08806	0.174	0.358	1.78153e-91	2	Mbtps1
4.62922e-18	-1.08827	0.017	0.048	9.00197e-14	2	Rilpl1
2.05069e-38	-1.0885	0.04	0.109	3.98777e-34	2	Ipp
1.68663e-09	-1.08954	0.013	0.03	3.27982e-05	2	Hmga2
2.92107e-37	-1.08961	0.035	0.1	5.68031e-33	2	Zkscan6
1.19974e-09	-1.0897	0.007	0.022	2.33301e-05	2	Fut4
3.10061e-12	-1.08995	0.009	0.028	6.02944e-08	2	1110020A21Rik
5.78807e-174	-1.09008	0.231	0.506	1.12555e-169	2	Txnrd1
1.1863e-101	-1.09029	0.145	0.331	2.30687e-97	2	Edem3
3.96439e-68	-1.09032	0.093	0.221	7.70916e-64	2	2810403D21Rik
3.6768e-47	-1.09053	0.055	0.143	7.14991e-43	2	Trappc12
2.36958e-33	-1.09084	0.026	0.082	4.60788e-29	2	Fbxo45
6.85285e-121	-1.09096	0.16	0.374	1.3326e-116	2	Ints8
3.24358e-69	-1.09144	0.154	0.298	6.30747e-65	2	Prkn
2.89947e-34	-1.09195	0.036	0.098	5.63831e-30	2	Recql5
1.19631e-177	-1.09204	0.236	0.515	2.32634e-173	2	Smad7
5.04415e-99	-1.09341	0.154	0.339	9.80886e-95	2	Kiz
1.69969e-12	-1.09354	0.007	0.026	3.30521e-08	2	Gm31597
3.41045e-146	-1.09396	0.175	0.421	6.63197e-142	2	Pts
2.66227e-08	-1.0947	0.006	0.019	0.000517705	2	A930037H05Rik
1.33931e-68	-1.09493	0.11	0.247	2.60443e-64	2	D130009I18Rik
2.07978e-20	-1.09575	0.013	0.046	4.04434e-16	2	Hist2h2aa1
7.98893e-110	-1.09619	0.129	0.323	1.55353e-105	2	Elk3
4.87575e-09	-1.09667	0.006	0.019	9.48138e-05	2	Zfp455
1.03814e-73	-1.09706	0.118	0.263	2.01877e-69	2	Pcca
5.83775e-155	-1.09717	0.297	0.559	1.13521e-150	2	Ksr1
6.76883e-31	-1.09766	0.032	0.088	1.31627e-26	2	C4b
2.15103e-07	-1.09815	0.005	0.016	0.00418288	2	Slc37a1
1.94654e-31	-1.09827	0.023	0.074	3.78524e-27	2	Car9
[truncated: 7,118 more rows]

## Sheet: filter(p<0.05,log2fc>1,pct>0.1)
p_val	avg_log2FC	pct.1	pct.2	p_val_adj	cluster	gene
0	1.64234	0.488	0.143	0	0	Il17rb
2.96741e-219	1.50091	0.19	0.052	5.77042e-215	0	Fgd4
1.57636e-117	1.34519	0.163	0.062	3.0654e-113	0	Hist1h2ac
1.77128e-198	1.30913	0.212	0.068	3.44444e-194	0	Ikzf4
8.49823e-246	1.30099	0.233	0.069	1.65257e-241	0	Chdh
1.07176e-237	1.26803	0.248	0.079	2.08414e-233	0	Jcad
6.46129e-143	1.26619	0.126	0.034	1.25646e-138	0	Cacna1d
2.2735e-108	1.26	0.116	0.037	4.42106e-104	0	Gpr18
1.6495e-111	1.21301	0.118	0.037	3.20761e-107	0	Adgrg7
0	1.13429	0.612	0.24	0	0	Sytl2
6.19989e-92	1.11193	0.105	0.035	1.20563e-87	0	Albfm1
0	1.10137	0.383	0.135	0	0	Rnf150
1.70176e-266	1.09812	0.291	0.095	3.30924e-262	0	Gimap8
0	1.06172	0.562	0.269	0	0	Slc22a14
1.0089e-135	1.03057	0.178	0.065	1.9619e-131	0	Evl
5.78918e-298	1.02991	0.463	0.198	1.12576e-293	0	Gimap6
0	1.01259	0.654	0.27	0	0	Plxna2
4.53934e-16	-1.00653	0.516	0.473	8.8272e-12	0	Emb
1.18844e-28	-1.03835	0.649	0.574	2.31103e-24	0	Pla2g7
1.43482e-09	-1.04675	0.392	0.371	2.79016e-05	0	Spty2d1
1.11672e-84	-1.04819	0.856	0.782	2.17157e-80	0	Tnfaip8
2.79211e-16	-1.04963	0.117	0.155	5.42954e-12	0	Tbxas1
1.25245e-07	-1.06576	0.193	0.208	0.00243552	0	Insig1
3.11407e-116	-1.0744	0.689	0.699	6.05561e-112	0	AY036118
9.947e-29	-1.10125	0.609	0.56	1.93429e-24	0	Plek
4.71851e-97	-1.10584	0.66	0.636	9.17561e-93	0	Ptms
3.45455e-08	-1.11606	0.37	0.348	0.000671772	0	Isy1
3.78802e-20	-1.13976	0.286	0.314	7.36619e-16	0	4932438H23Rik
4.57412e-13	-1.16861	0.239	0.255	8.89484e-09	0	Pex13
6.34186e-23	-1.19751	0.393	0.395	1.23324e-18	0	Ccrl2
9.04357e-13	-1.21288	0.194	0.216	1.75861e-08	0	Relb
8.06151e-41	-1.2381	0.425	0.447	1.56764e-36	0	Serpinb1a
2.06481e-35	-1.25106	0.504	0.508	4.01523e-31	0	Fosb
2.95483e-18	-1.30284	0.307	0.315	5.74596e-14	0	Gas7
1.84353e-13	-1.32625	0.587	0.545	3.58493e-09	0	Fos
7.44076e-16	-1.32924	0.398	0.396	1.44693e-11	0	Mt1
2.32395e-24	-1.3442	0.188	0.234	4.51916e-20	0	Igf2
3.10137e-163	-1.34801	0.962	0.895	6.03092e-159	0	Jund
8.74984e-19	-1.35259	0.07	0.107	1.70149e-14	0	Zc3h12c
9.67995e-11	-1.35579	0.388	0.299	1.88236e-06	0	Cma2
2.35681e-14	-1.36348	0.62	0.539	4.58304e-10	0	Furin
1.37212e-16	-1.36741	0.207	0.233	2.66822e-12	0	Dot1l
9.67285e-14	-1.36981	0.105	0.135	1.88098e-09	0	Klf9
1.71726e-45	-1.37426	0.297	0.345	3.33939e-41	0	Map1lc3a
1.02214e-13	-1.38778	0.155	0.181	1.98765e-09	0	Eid2
3.30778e-16	-1.40449	0.083	0.117	6.43231e-12	0	Plxdc2
3.78721e-96	-1.41594	0.434	0.498	7.36461e-92	0	Itga9
8.56211e-110	-1.42962	0.813	0.738	1.66499e-105	0	Sub1
5.55276e-22	-1.4494	0.14	0.183	1.07979e-17	0	Nfkbid
1.37311e-08	-1.45261	0.113	0.134	0.000267016	0	Bzw2
1.96958e-73	-1.46341	0.912	0.844	3.83004e-69	0	Junb
1.13713e-280	-1.47249	0.515	0.694	2.21125e-276	0	Pde3a
9.96203e-11	-1.47754	0.083	0.107	1.93722e-06	0	C77080
3.7872e-30	-1.48982	0.061	0.11	7.36459e-26	0	Il12rb2
1.16465e-25	-1.51168	0.462	0.446	2.26478e-21	0	Ext1
1.14462e-17	-1.52511	0.15	0.185	2.22584e-13	0	Ifnar2
8.78658e-16	-1.53396	0.165	0.197	1.70864e-11	0	Vim
4.67537e-18	-1.55841	0.266	0.285	9.09172e-14	0	Maob
2.95815e-48	-1.56561	0.215	0.279	5.75242e-44	0	Coq10b
4.38566e-28	-1.61176	0.074	0.123	8.52836e-24	0	Lhfp
4.44143e-40	-1.63211	0.432	0.443	8.6368e-36	0	Lmna
2.49211e-45	-1.66447	0.084	0.152	4.84615e-41	0	Clec4a2
5.82377e-14	-1.68084	0.142	0.169	1.13249e-09	0	Gm12840
5.01645e-68	-1.69343	0.106	0.199	9.755e-64	0	Cd300c2
1.96324e-30	-1.72183	0.134	0.185	3.81772e-26	0	Adora3
6.11299e-64	-1.7842	0.822	0.74	1.18873e-59	0	Itk
7.89607e-55	-1.79422	0.343	0.401	1.53547e-50	0	Zfp36
1.33765e-32	-1.83757	0.134	0.19	2.60119e-28	0	Smarca1
4.20111e-21	-1.913	0.065	0.102	8.16948e-17	0	Gm12940
4.99797e-88	-2.045	0.216	0.316	9.71906e-84	0	AW011738
3.9513e-71	-2.05485	0.445	0.465	7.68369e-67	0	Rabgef1
8.41154e-57	-2.05812	0.121	0.201	1.63571e-52	0	Ston2
1.07578e-82	-2.0698	0.377	0.437	2.09197e-78	0	Cebpb
0	-2.14133	0.467	0.662	0	0	Mcpt4
1.48185e-63	-2.16167	0.07	0.151	2.88161e-59	0	Meis2
2.11037e-32	-2.19011	0.163	0.213	4.10383e-28	0	Vps37b
3.9515e-35	-2.2393	0.082	0.138	7.68409e-31	0	Homer1
1.79132e-30	-2.24571	0.068	0.116	3.4834e-26	0	Dgat1
2.39434e-45	-2.27458	0.049	0.108	4.65603e-41	0	Tesc
2.9289e-119	-2.32381	0.345	0.437	5.69554e-115	0	Rad51b
8.32801e-108	-2.3285	0.437	0.492	1.61947e-103	0	Ifrd1
4.02736e-44	-2.34281	0.046	0.103	7.83161e-40	0	Dusp5
2.41748e-46	-2.345	0.057	0.118	4.70103e-42	0	Sertad1
8.7757e-34	-2.37049	0.076	0.129	1.70652e-29	0	Rab38
1.70966e-137	-2.38731	0.434	0.516	3.32461e-133	0	Dusp1
1.25455e-58	-2.43893	0.092	0.169	2.4396e-54	0	Hilpda
1.4431e-93	-2.45725	0.143	0.248	2.80625e-89	0	Tiam1
1.63683e-61	-2.45852	0.045	0.118	3.18298e-57	0	Serpine1
8.849e-36	-2.48796	0.052	0.103	1.72078e-31	0	Dusp10
2.34175e-125	-2.50697	0.36	0.445	4.55377e-121	0	Kdm6b
1.474e-144	-2.51575	0.151	0.294	2.86633e-140	0	Adk
2.29097e-47	-2.51849	0.071	0.135	4.45501e-43	0	Gpr132
1.18275e-101	-2.58094	0.155	0.269	2.29997e-97	0	Cdkn1a
2.04557e-64	-2.64209	0.084	0.165	3.97782e-60	0	Gadd45b
1.11051e-79	-2.74315	0.083	0.177	2.1595e-75	0	Pim3
4.88167e-90	-2.76416	0.044	0.137	9.4929e-86	0	1700016P03Rik
2.59801e-78	-2.87387	0.049	0.134	5.05208e-74	0	Csrnp1
3.22923e-130	-2.93403	0.11	0.24	6.27956e-126	0	Rbfox1
9.00891e-88	-2.94172	0.062	0.158	1.75187e-83	0	Gm26532
2.93059e-116	-2.97051	0.263	0.375	5.69883e-112	0	Hes1
1.58494e-133	-3.05245	0.393	0.474	3.08208e-129	0	Ube2v2
1.38629e-207	-3.06043	0.093	0.273	2.69578e-203	0	Cd9
1.19784e-63	-3.10137	0.037	0.107	2.32931e-59	0	C430002N11Rik
9.79924e-91	-3.17224	0.05	0.144	1.90556e-86	0	Gm47599
5.87177e-140	-3.21813	0.085	0.223	1.14183e-135	0	Nr4a3
2.02737e-173	-3.26931	0.266	0.402	3.94241e-169	0	Nr4a1
3.13441e-143	-3.4833	0.098	0.235	6.09518e-139	0	Fosl2
7.68032e-92	-3.94067	0.023	0.109	1.49351e-87	0	Ccl3
1.18865e-105	-3.97235	0.036	0.136	2.31145e-101	0	Adamts9
8.95638e-122	-4.36268	0.029	0.137	1.74166e-117	0	Cyp26a1
1.23908e-116	-4.50356	0.035	0.142	2.40952e-112	0	Tpsb2
1.57844e-112	-4.5975	0.084	0.201	3.06944e-108	0	Cma1
3.56825e-192	-4.69765	0.028	0.18	6.93882e-188	0	Ndrg1
7.21727e-126	-4.71489	0.01	0.109	1.40347e-121	0	Sik1
1.00008e-215	-4.95691	0.016	0.176	1.94476e-211	0	Cadm1
2.30025e-209	-5.08367	0.033	0.201	4.47307e-205	0	Ccl4
3.30545e-226	-5.10128	0.026	0.198	6.42777e-222	0	Cd3e
3.3504e-183	-5.60914	0.008	0.142	6.51518e-179	0	Smpx
0	-6.10672	0.051	0.288	0	0	Isg15
2.34897e-214	-6.5491	0.006	0.159	4.56781e-210	0	Socs2
1.94567e-272	-6.84511	0.01	0.201	3.78354e-268	0	Gzmb
0	-7.49441	0.011	0.243	0	0	Ccl2
0	-8.0736	0.014	0.226	0	0	Hdc
1.21566e-143	-8.52884	0.001	0.104	2.36398e-139	0	Chst1
5.90153e-295	2.80687	0.131	0.014	1.14761e-290	1	Fgr
0	2.52904	0.534	0.087	0	1	Cd300c2
5.65596e-195	2.02661	0.14	0.029	1.09986e-190	1	Vsir
0	1.99371	0.341	0.082	0	1	Qpct
0	1.992	0.277	0.053	0	1	Il12rb2
2.6365e-253	1.97091	0.211	0.052	5.12694e-249	1	Tbc1d4
7.06829e-160	1.92214	0.114	0.023	1.3745e-155	1	Gm50035
1.97899e-129	1.80816	0.107	0.025	3.84834e-125	1	Speg
1.06645e-176	1.80165	0.164	0.043	2.07382e-172	1	Siglecf
1.95104e-179	1.72159	0.142	0.032	3.79399e-175	1	Gm32569
3.53128e-266	1.71238	0.25	0.07	6.86693e-262	1	Dapk2
3.46081e-163	1.68913	0.492	0.282	6.72989e-159	1	Cma2
1.53451e-140	1.67973	0.132	0.035	2.98401e-136	1	Gm44040
0	1.64727	0.784	0.312	0	1	Plac8
1.02578e-142	1.62805	0.121	0.029	1.99472e-138	1	Pam
4.44906e-186	1.60087	0.124	0.023	8.65164e-182	1	Zdhhc14
0	1.58635	0.349	0.095	0	1	Calcrl
1.79722e-121	1.5849	0.115	0.031	3.49487e-117	1	Abcg3
6.36905e-205	1.56956	0.187	0.049	1.23853e-200	1	Vipr1
0	1.54731	0.754	0.292	0	1	Slc6a13
8.81083e-192	1.52235	0.188	0.052	1.71335e-187	1	BC067074
4.24102e-248	1.48168	0.234	0.064	8.24708e-244	1	Lyzl4
1.39043e-306	1.48145	0.325	0.1	2.70384e-302	1	Gm21057
7.47922e-267	1.45663	0.28	0.084	1.45441e-262	1	Emid1
0	1.44806	0.52	0.185	0	1	Cdh1
3.98779e-174	1.43788	0.194	0.06	7.75466e-170	1	Amz1
1.3461e-278	1.3631	0.335	0.113	2.61763e-274	1	C130050O18Rik
8.65467e-180	1.3609	0.197	0.059	1.68299e-175	1	Ramp1
0	1.36008	0.368	0.124	0	1	Epcam
0	1.34735	0.374	0.126	0	1	Appl2
0	1.3319	0.644	0.241	0	1	Nav2
9.64769e-296	1.32209	0.302	0.089	1.87609e-291	1	Zfp608
6.87192e-118	1.31974	0.137	0.043	1.33631e-113	1	Tbc1d30
7.88442e-113	1.30681	0.152	0.053	1.5332e-108	1	Proser2
1.4753e-201	1.30051	0.225	0.069	2.86886e-197	1	Rnf144a
0	1.29436	0.666	0.275	0	1	2900026A02Rik
5.15618e-86	1.28233	0.103	0.033	1.00267e-81	1	F630028O10Rik
1.26649e-296	1.27784	0.448	0.182	2.46282e-292	1	Hey1
1.35215e-214	1.26995	0.261	0.087	2.62939e-210	1	Tek
2.31354e-92	1.26677	0.11	0.035	4.49891e-88	1	Drc7
6.09493e-137	1.25765	0.148	0.043	1.18522e-132	1	Cd180
1.35954e-224	1.23961	0.311	0.113	2.64376e-220	1	B3gnt8
0	1.22691	0.704	0.296	0	1	Gng12
4.86956e-198	1.22483	0.245	0.081	9.46935e-194	1	Ptafr
6.08198e-125	1.22416	0.169	0.059	1.1827e-120	1	Fzd7
0	1.22179	0.657	0.276	0	1	Fermt2
0	1.20925	0.577	0.21	0	1	Prkch
0	1.20565	0.581	0.245	0	1	Abcd3
9.04443e-212	1.2028	0.292	0.106	1.75878e-207	1	Gm47754
0	1.18433	0.87	0.447	0	1	Itgax
1.51838e-148	1.18266	0.19	0.064	2.95264e-144	1	Adgrv1
0	1.18104	0.577	0.262	0	1	Bcl2l15
9.73471e-116	1.1793	0.155	0.053	1.89301e-111	1	Gm16341
5.74632e-165	1.14855	0.221	0.077	1.11743e-160	1	Kctd1
0	1.14474	0.867	0.424	0	1	Dpp4
0	1.12919	0.582	0.249	0	1	Atp13a4
6.68882e-84	1.11644	0.136	0.052	1.30071e-79	1	Trdv4
1.21615e-85	1.11636	0.138	0.053	2.36492e-81	1	B3gnt7
1.9929e-51	1.107	0.103	0.044	3.8754e-47	1	Hook1
4.64297e-67	1.09717	0.103	0.038	9.02872e-63	1	Nqo1
8.56741e-187	1.08271	0.325	0.136	1.66602e-182	1	Slc26a11
0	1.07116	0.572	0.265	0	1	Fam3c
0	1.06894	0.844	0.46	0	1	Rnase6
6.33535e-117	1.06356	0.167	0.06	1.23197e-112	1	Nlgn1
4.58625e-194	1.0483	0.332	0.136	8.91842e-190	1	Myadm
2.77496e-101	1.04746	0.206	0.09	5.39619e-97	1	Atp1b2
4.43398e-203	1.04251	0.298	0.112	8.62231e-199	1	Parp8
3.57284e-172	1.02781	0.245	0.089	6.94774e-168	1	Dennd3
7.95637e-175	1.02454	0.31	0.13	1.5472e-170	1	S1pr3
0	1.01988	0.936	0.539	0	1	Slc9a9
0	1.01737	0.609	0.273	0	1	Htra1
6.71585e-215	1.01487	0.422	0.194	1.30596e-210	1	Gm15472
0	1.01133	0.998	0.674	0	1	Itgae
0	1.00846	0.688	0.32	0	1	Gm4258
1.71708e-64	-1.00874	0.846	0.791	3.33903e-60	1	Tnfaip8
9.19507e-16	-1.01173	0.154	0.199	1.78807e-11	1	Mns1
7.73948e-11	-1.01279	0.188	0.218	1.50502e-06	1	Tbc1d8
2.44474e-28	-1.01631	0.164	0.231	4.75404e-24	1	Trib2
2.10719e-30	-1.0206	0.536	0.544	4.09764e-26	1	Gm20186
1.03352e-36	-1.02165	0.317	0.387	2.00977e-32	1	Fyn
1.13393e-18	-1.02544	0.201	0.249	2.20504e-14	1	Tmem51
1.47534e-86	-1.03289	0.678	0.701	2.86895e-82	1	AY036118
3.11513e-34	-1.0393	0.307	0.366	6.05768e-30	1	Psen2
1.23999e-25	-1.05017	0.174	0.237	2.41129e-21	1	Vegfc
3.25259e-11	-1.05242	0.345	0.356	6.32499e-07	1	Isy1
2.17754e-19	-1.05278	0.305	0.339	4.23445e-15	1	Map1lc3a
1.71239e-43	-1.05319	0.475	0.518	3.32992e-39	1	Zmat4
2.16707e-11	-1.06065	0.076	0.108	4.21408e-07	1	Snap47
9.7745e-07	-1.06988	0.081	0.103	0.0190075	1	Ctdspl
1.53625e-87	-1.09267	0.618	0.648	2.9874e-83	1	Ptms
1.38675e-08	-1.10259	0.099	0.126	0.000269667	1	Ifitm3
1.42492e-08	-1.10923	0.087	0.113	0.00027709	1	Gpsm1
2.87849e-12	-1.1101	0.195	0.228	5.59752e-08	1	Igf2
2.13766e-10	-1.12342	0.12	0.151	4.15689e-06	1	2700097O09Rik
8.81784e-19	-1.1267	0.114	0.162	1.71472e-14	1	Fam110c
1.12118e-29	-1.14145	0.193	0.258	2.18025e-25	1	Etfb
3.43969e-18	-1.14392	0.217	0.259	6.68883e-14	1	Pex13
6.73698e-123	-1.1477	0.469	0.588	1.31007e-118	1	Rgs13
2.86746e-86	-1.14792	0.504	0.584	5.57606e-82	1	Tnfaip3
3.86281e-10	-1.14875	0.246	0.268	7.51162e-06	1	Tex2
7.45177e-11	-1.16937	0.202	0.231	1.44907e-06	1	Rab43
1.92093e-45	-1.17353	0.155	0.246	3.73543e-41	1	Prkar2b
6.21204e-82	-1.17535	0.503	0.575	1.20799e-77	1	Ell2
2.71705e-53	-1.18711	0.47	0.514	5.28357e-49	1	Crem
4.62602e-44	-1.19364	0.232	0.315	8.99576e-40	1	Ids
6.34974e-34	-1.19638	0.121	0.194	1.23477e-29	1	Selenom
2.09804e-21	-1.20149	0.197	0.25	4.07985e-17	1	Ece1
1.76942e-128	-1.20696	0.614	0.671	3.44082e-124	1	Tagln2
2.36851e-52	-1.21191	0.188	0.288	4.6058e-48	1	Gimap6
1.37849e-20	-1.21294	0.058	0.103	2.68062e-16	1	Zkscan16
1.80577e-11	-1.23041	0.145	0.178	3.5115e-07	1	Nfkbid
3.54989e-52	-1.23577	0.256	0.349	6.90312e-48	1	Tesk2
1.10466e-09	-1.23652	0.085	0.113	2.14811e-05	1	Plxdc2
4.8655e-103	-1.24733	0.952	0.904	9.46145e-99	1	Jund
2.04986e-27	-1.25573	0.151	0.214	3.98615e-23	1	Ets1
1.09084e-100	-1.25819	0.241	0.394	2.12125e-96	1	Adgre5
1.19015e-13	-1.26515	0.485	0.477	2.31437e-09	1	Ern1
1.34444e-25	-1.27189	0.132	0.191	2.6144e-21	1	Lxn
4.54612e-17	-1.27819	0.194	0.234	8.84039e-13	1	Dot1l
6.55117e-15	-1.27933	0.111	0.151	1.27394e-10	1	Espn
5.31255e-18	-1.28976	0.073	0.116	1.03308e-13	1	Cd72
7.44734e-17	-1.29693	0.097	0.14	1.44821e-12	1	Tmbim1
5.35898e-30	-1.29928	0.146	0.21	1.04211e-25	1	Slc41a3
1.43194e-51	-1.30071	0.2	0.295	2.78454e-47	1	Enah
1.75628e-19	-1.33696	0.072	0.118	3.41526e-15	1	Skap1
4.10846e-07	-1.34656	0.164	0.183	0.00798932	1	Ston2
5.19172e-63	-1.34882	0.169	0.279	1.00958e-58	1	Klk8
1.14193e-24	-1.35284	0.166	0.221	2.22059e-20	1	Relb
2.89386e-40	-1.36318	0.085	0.162	5.62741e-36	1	Gimap8
1.19569e-113	-1.38373	0.415	0.531	2.32513e-109	1	Tmsb10
2.42947e-205	-1.38578	0.543	0.675	4.72434e-201	1	Gpr65
8.87638e-26	-1.396	0.195	0.253	1.7261e-21	1	Pomgnt1
4.78106e-36	-1.40625	0.099	0.171	9.29725e-32	1	Ptgr1
3.14749e-68	-1.4124	0.442	0.523	6.1206e-64	1	Fosb
3.36815e-23	-1.42623	0.081	0.132	6.5497e-19	1	Vcl
4.03e-184	-1.42943	0.601	0.693	7.83673e-180	1	Atxn1
4.85309e-24	-1.45267	0.072	0.123	9.43731e-20	1	Grk5
1.14452e-93	-1.46292	0.407	0.504	2.22563e-89	1	Emb
3.21754e-133	-1.49078	0.757	0.758	6.25682e-129	1	Sub1
6.71178e-22	-1.53394	0.057	0.103	1.30517e-17	1	Ptpn13
5.9931e-15	-1.54281	0.097	0.136	1.16542e-10	1	Bzw2
1.46836e-25	-1.54568	0.051	0.101	2.85537e-21	1	Asb2
7.44932e-82	-1.5529	0.364	0.46	1.44859e-77	1	Serpinb1a
3.99214e-96	-1.57546	0.39	0.498	7.76312e-92	1	Zfp36l1
3.22952e-35	-1.58377	0.117	0.188	6.28012e-31	1	Eid2
5.7474e-103	-1.59327	0.183	0.33	1.11764e-98	1	Emp3
2.26919e-167	-1.59524	0.251	0.447	4.41267e-163	1	Cd53
1.89736e-50	-1.61042	0.097	0.186	3.68961e-46	1	Scn1b
7.77789e-111	-1.61201	0.21	0.364	1.51249e-106	1	Ahnak
1.30062e-27	-1.65929	0.086	0.144	2.52918e-23	1	Gch1
6.48612e-155	-1.66695	0.512	0.634	1.26129e-150	1	Mcpt4
7.94752e-36	-1.68468	0.076	0.143	1.54547e-31	1	Gchfr
3.94217e-16	-1.69852	0.073	0.112	7.66595e-12	1	Slc7a5
3.37542e-41	-1.71236	0.334	0.391	6.56384e-37	1	Ap1s3
4.26979e-14	-1.71281	0.078	0.114	8.30304e-10	1	Il13
9.06236e-59	-1.71892	0.185	0.281	1.76227e-54	1	Coq10b
1.44652e-225	-1.76276	0.844	0.866	2.8129e-221	1	Junb
4.1194e-26	-1.76353	0.067	0.12	8.01058e-22	1	Lhfp
7.34263e-108	-1.79311	0.501	0.575	1.42785e-103	1	Furin
1.06241e-88	-1.82875	0.221	0.351	2.06596e-84	1	Pim1
1.867e-35	-1.84414	0.074	0.139	3.63057e-31	1	Klf9
0	-1.84449	0.478	0.732	0	1	Sox5
1.07289e-47	-1.87457	0.142	0.228	2.08634e-43	1	B4galt5
7.10842e-12	-1.87476	0.09	0.122	1.3823e-07	1	Rab38
9.90468e-36	-1.98044	0.107	0.175	1.92606e-31	1	Gm12840
1.56455e-170	-1.98953	0.415	0.59	3.04241e-166	1	Fos
1.12506e-99	-1.99035	0.351	0.462	2.18778e-95	1	Lmna
5.36081e-15	-2.01311	0.093	0.13	1.04246e-10	1	Homer1
3.98413e-136	-2.06457	0.329	0.48	7.74755e-132	1	Ext1
9.47411e-74	-2.06493	0.203	0.31	1.84234e-69	1	AW011738
6.37034e-143	-2.06536	0.761	0.762	1.23878e-138	1	Itk
5.9735e-44	-2.09241	0.042	0.11	1.16161e-39	1	Il10ra
2.14805e-78	-2.09367	0.348	0.438	4.17709e-74	1	Cebpb
2.48459e-66	-2.14023	0.089	0.191	4.83153e-62	1	Adora3
3.06569e-35	-2.1468	0.053	0.113	5.96154e-31	1	Sertad1
1.93666e-99	-2.17159	0.383	0.478	3.76602e-95	1	Rabgef1
4.13925e-37	-2.20504	0.044	0.104	8.04918e-33	1	Tesc
0	-2.24674	0.365	0.649	0	1	Pla2g7
1.02218e-64	-2.27236	0.092	0.195	1.98774e-60	1	Smarca1
3.01569e-105	-2.28257	0.164	0.308	5.86432e-101	1	Maob
7.21156e-32	-2.28718	0.058	0.115	1.40236e-27	1	Dgat1
1.6936e-98	-2.32469	0.086	0.219	3.29337e-94	1	Optn
5.30215e-50	-2.32796	0.13	0.216	1.03106e-45	1	Vps37b
5.3924e-134	-2.34879	0.387	0.52	1.04861e-129	1	Dusp1
2.55974e-13	-2.36268	0.126	0.164	4.97766e-09	1	Ccl4
1.75535e-139	-2.38716	0.251	0.418	3.41345e-135	1	Zfp36
5.30107e-79	-2.46166	0.041	0.144	1.03085e-74	1	Pilrb2
3.15647e-55	-2.48688	0.078	0.165	6.13807e-51	1	Hilpda
2.63562e-31	-2.4967	0.122	0.185	5.12523e-27	1	Hk2
1.22486e-51	-2.58536	0.067	0.148	2.38186e-47	1	Gm26532
7.84239e-153	-2.60764	0.362	0.505	1.52503e-148	1	Ifrd1
2.44329e-97	-2.64993	0.13	0.264	4.75122e-93	1	Cdkn1a
1.31021e-151	-2.74175	0.301	0.452	2.54783e-147	1	Kdm6b
9.88041e-60	-2.75745	0.033	0.114	1.92135e-55	1	Serpine1
1.21922e-73	-2.82706	0.399	0.465	2.3709e-69	1	Ube2v2
1.99572e-68	-2.84568	0.072	0.171	3.88088e-64	1	Pim3
5.31809e-71	-2.87996	0.028	0.118	1.03416e-66	1	C77080
2.36173e-89	-2.88533	0.039	0.151	4.59262e-85	1	Meis2
2.34231e-65	-2.92996	0.04	0.128	4.55486e-61	1	Csrnp1
7.84109e-67	-2.9652	0.025	0.108	1.52478e-62	1	Stk39
8.29563e-262	-3.02817	0.105	0.363	1.61317e-257	1	Gas7
1.73358e-56	-3.04858	0.028	0.102	3.37112e-52	1	Dusp5
8.99884e-121	-3.14198	0.087	0.234	1.74991e-116	1	Rbfox1
4.84224e-146	-3.19653	0.085	0.253	9.41621e-142	1	Tiam1
2.0548e-82	-3.21981	0.021	0.117	3.99576e-78	1	A4galt
6.97453e-80	-3.22577	0.032	0.132	1.35627e-75	1	1700016P03Rik
0	-3.24667	0.084	0.395	0	1	Nos1ap
7.81395e-153	-3.33785	0.204	0.38	1.5195e-148	1	Hes1
3.70769e-182	-3.41268	0.069	0.263	7.20998e-178	1	Cd9
1.6095e-150	-3.4634	0.053	0.221	3.12983e-146	1	Vim
2.23375e-113	-3.50161	0.086	0.226	4.34374e-109	1	Fosl2
8.51953e-61	-3.51192	0.026	0.103	1.65671e-56	1	C430002N11Rik
4.09268e-96	-3.52831	0.048	0.167	7.95862e-92	1	Gadd45b
2.0801e-88	-3.53766	0.033	0.14	4.04497e-84	1	Gm47599
4.13391e-234	-3.58222	0.068	0.301	8.0388e-230	1	Adk
2.11531e-205	-3.60813	0.201	0.406	4.11343e-201	1	Nr4a1
2.45124e-143	-3.6151	0.055	0.218	4.76667e-139	1	Nr4a3
4.59023e-64	-3.62342	0.04	0.126	8.92616e-60	1	Adamts9
0	-3.78578	0.164	0.473	0	1	Rad51b
5.99049e-118	-3.9629	0.028	0.159	1.16491e-113	1	Cadm1
1.10499e-109	-4.08642	0.022	0.142	2.14876e-105	1	Gpr132
1.65461e-131	-4.10505	0.017	0.155	3.21755e-127	1	Cd200r3
4.48252e-116	-4.94503	0.042	0.176	8.7167e-112	1	Gzmb
1.67576e-107	-4.97652	0.016	0.131	3.25868e-103	1	Cyp26a1
4.20808e-162	-5.37953	0.021	0.184	8.18304e-158	1	Cd3e
9.35671e-156	-5.7531	0.037	0.202	1.81951e-151	1	Cma1
3.91585e-95	-5.78371	0.005	0.101	7.61476e-91	1	Sik1
5.99553e-218	-5.93431	0.053	0.266	1.16589e-213	1	Isg15
7.65321e-172	-6.24608	0.008	0.172	1.48824e-167	1	Ndrg1
1.37488e-148	-7.11809	0.004	0.146	2.6736e-144	1	Socs2
4.08308e-136	-7.14564	0.002	0.132	7.93996e-132	1	Smpx
2.76444e-239	-8.27509	0.008	0.223	5.37573e-235	1	Ccl2
1.06802e-222	-8.76435	0.006	0.209	2.07688e-218	1	Hdc
1.40551e-130	-9.83615	0.009	0.139	2.73316e-126	1	Tpsb2
0	4.73547	0.255	0.019	0	2	Nr4a2
0	4.41418	0.14	0.006	0	2	Krt4
0	4.41327	0.884	0.082	0	2	Isg15
0	4.35985	0.804	0.047	0	2	Ccl2
0	4.16657	0.232	0.009	0	2	Pmp22
0	4.07317	0.146	0.008	0	2	Plaur
0	4.03559	0.961	0.237	0	2	Nr4a1
0	4.02289	0.58	0.045	0	2	Ndrg1
0	4.01317	0.359	0.015	0	2	Chst1
0	3.91433	0.621	0.048	0	2	Gzmb
0	3.87337	0.537	0.028	0	2	Socs2
0	3.86479	0.239	0.024	0	2	Osm
0	3.8573	0.124	0.005	0	2	Ramp3
0	3.84609	0.232	0.02	0	2	Pilra
0	3.84038	0.481	0.071	0	2	Gadd45b
0	3.82536	0.371	0.02	0	2	Sik1
0	3.81764	0.284	0.017	0	2	Slco2b1
0	3.81514	0.481	0.086	0	2	Ccl4
0	3.78622	0.497	0.077	0	2	Pim3
0	3.77473	0.114	0.006	0	2	Bmp7
0	3.76489	0.15	0.012	0	2	Lag3
0	3.69965	0.469	0.028	0	2	Smpx
0	3.67167	0.216	0.022	0	2	Tnfrsf9
0	3.64184	0.154	0.012	0	2	Gm17276
0	3.63815	0.132	0.007	0	2	Pstpip2
0	3.61476	0.222	0.024	0	2	Tmem158
1.30864e-254	3.59515	0.101	0.008	2.54478e-250	2	Socs1
0	3.58695	0.253	0.05	0	2	Ccl3
0	3.55982	0.46	0.081	0	2	Hilpda
0	3.55588	0.667	0.146	0	2	Cdkn1a
0	3.55173	0.735	0.047	0	2	Hdc
0	3.54562	0.139	0.013	0	2	Tmem88
0	3.534	0.631	0.049	0	2	Cd3e
0	3.53145	0.696	0.1	0	2	Rbfox1
0	3.52894	0.328	0.037	0	2	C430002N11Rik
0	3.51507	0.667	0.082	0	2	Nr4a3
0	3.51414	0.406	0.056	0	2	Gpr132
0	3.5116	0.163	0.009	0	2	Arhgef28
0	3.51083	0.399	0.049	0	2	Csrnp1
0	3.5027	0.407	0.044	0	2	Cyp26a1
0	3.49774	0.195	0.019	0	2	Mir22hg
0	3.49389	0.212	0.013	0	2	Fyb2
0	3.47846	0.656	0.1	0	2	Fosl2
0	3.44935	0.405	0.049	0	2	1700016P03Rik
0	3.40955	0.14	0.013	0	2	Rarres1
0	3.39412	0.201	0.017	0	2	Gm31522
0	3.37682	0.543	0.045	0	2	Cadm1
0	3.36812	0.305	0.04	0	2	Dusp5
0	3.3647	0.134	0.009	0	2	Samd11
0	3.34614	0.888	0.358	0	2	Ube2v2
0	3.33991	0.195	0.018	0	2	Fam129b
0	3.3104	0.704	0.122	0	2	Cd9
0	3.30246	0.175	0.023	0	2	Gstm1
0	3.29831	0.191	0.015	0	2	Efcc1
9.44766e-301	3.25254	0.156	0.022	1.83719e-296	2	Maff
0	3.23963	0.317	0.017	0	2	Bach2
0	3.18554	0.337	0.047	0	2	Serpine1
0	3.17898	0.8	0.247	0	2	Hes1
0	3.17016	0.4	0.046	0	2	Adamts9
0	3.16827	0.16	0.02	0	2	P4ha2
0	3.15659	0.97	0.391	0	2	Dusp1
0	3.15023	0.948	0.376	0	2	Ifrd1
0	3.1499	0.262	0.043	0	2	Cish
0	3.13094	0.32	0.054	0	2	Sertad1
0	3.1301	0.427	0.052	0	2	Gm47599
0	3.10406	0.189	0.023	0	2	Cadm3
0	3.09481	0.669	0.123	0	2	Tiam1
2.02013e-214	3.05706	0.11	0.015	3.92834e-210	2	Siah2
0	3.0463	0.243	0.045	0	2	Rhoc
0	3.01562	0.213	0.035	0	2	Tarm1
0	3.00097	0.171	0.01	0	2	Gm48719
0	2.97624	0.922	0.314	0	2	Kdm6b
8.51478e-259	2.94744	0.183	0.039	1.65578e-254	2	Prr7
0	2.93074	0.276	0.049	0	2	Dusp10
0	2.91537	0.803	0.295	0	2	Zfp36
0	2.89367	0.818	0.335	0	2	Cebpb
0	2.87859	0.304	0.06	0	2	Dgat1
0	2.86822	0.236	0.041	0	2	Camk2n1
1.99241e-287	2.81966	0.181	0.032	3.87444e-283	2	Klf2
0	2.81383	0.262	0.055	0	2	Tesc
0	2.80812	0.16	0.021	0	2	Gm49457
0	2.796	0.413	0.072	0	2	Gm26532
0	2.79127	0.329	0.078	0	2	Homer1
0	2.79083	0.487	0.124	0	2	Vim
0	2.76783	0.357	0.133	0	2	Hk2
0	2.75229	0.756	0.148	0	2	Adk
0	2.74116	0.431	0.115	0	2	Adora3
6.56304e-231	2.73405	0.183	0.044	1.27625e-226	2	H2-Q7
3.32891e-191	2.70471	0.124	0.023	6.47339e-187	2	Ltc4s
0	2.68055	0.999	0.832	0	2	Junb
3.42841e-126	2.67264	0.191	0.075	6.66688e-122	2	Egr3
0	2.65991	0.386	0.114	0	2	Gm12840
4.53882e-136	2.65604	0.208	0.085	8.82618e-132	2	Il13
0	2.65199	0.478	0.139	0	2	Vps37b
0	2.63769	0.286	0.078	0	2	Rab38
3.48645e-220	2.61823	0.204	0.057	6.77974e-216	2	Traf1
0	2.61772	0.403	0.122	0	2	Nfkbid
4.25461e-185	2.61217	0.142	0.031	8.27351e-181	2	Hspa1b
0	2.61205	0.959	0.294	0	2	Rad51b
0	2.61032	0.906	0.481	0	2	Fos
7.32277e-233	2.60199	0.162	0.032	1.42399e-228	2	Asphd2
0	2.60024	0.81	0.361	0	2	Lmna
0	2.59523	0.851	0.375	0	2	Rabgef1
0	2.59214	0.322	0.084	0	2	Klf9
0	2.57927	0.626	0.183	0	2	Coq10b
0	2.55829	0.436	0.119	0	2	Smarca1
0	2.54924	0.685	0.204	0	2	AW011738
0	2.54549	0.396	0.126	0	2	Eid2
7.829e-179	2.53316	0.303	0.141	1.52243e-174	2	Ntng2
0	2.5229	0.221	0.04	0	2	Fer
0	2.52033	0.596	0.212	0	2	Maob
0	2.50754	0.571	0.083	0	2	Cma1
0	2.50511	0.979	0.715	0	2	Itk
0	2.49383	0.27	0.064	0	2	C77080
2.23737e-199	2.46702	0.166	0.04	4.35079e-195	2	Prxl2a
0	2.43942	0.382	0.075	0	2	Meis2
0	2.43885	0.978	0.711	0	2	Sub1
5.81135e-197	2.42757	0.135	0.026	1.13007e-192	2	Dgki
8.00047e-227	2.42436	0.237	0.075	1.55577e-222	2	Slc7a5
2.83501e-135	2.39421	0.128	0.034	5.51296e-131	2	Gm7694
0	2.38812	0.897	0.423	0	2	Fosb
1.44728e-259	2.38286	0.216	0.054	2.81438e-255	2	Klf10
6.45193e-99	2.36623	0.129	0.044	1.25464e-94	2	Bmp2
0	2.34144	0.633	0.259	0	2	Pim1
0	2.33845	0.998	0.895	0	2	Jund
0	2.32289	0.964	0.514	0	2	Pla2g7
0	2.30179	0.368	0.059	0	2	Tpsb2
2.05956e-159	2.27605	0.138	0.034	4.00502e-155	2	Gsg1l
1.41099e-133	2.27597	0.114	0.027	2.74381e-129	2	Dnah14
0	2.26308	0.774	0.369	0	2	Serpinb1a
2.66384e-206	2.24013	0.176	0.044	5.18011e-202	2	Rasa3
0	2.22567	0.814	0.414	0	2	Emb
5.02297e-60	2.2236	0.15	0.075	9.76767e-56	2	Rrad
4.90404e-106	2.21488	0.104	0.028	9.5364e-102	2	H1fx
3.45601e-202	2.19903	0.209	0.064	6.72055e-198	2	Rab4a
0	2.1938	0.829	0.503	0	2	Furin
0	2.18623	0.424	0.143	0	2	Optn
2.02031e-195	2.18577	0.129	0.024	3.9287e-191	2	Stmn1
0	2.1771	0.632	0.326	0	2	Ap1s3
1.87628e-122	2.16443	0.107	0.026	3.6486e-118	2	Gm28875
5.68961e-118	2.15333	0.125	0.037	1.1064e-113	2	Cd200r1
1.40431e-233	2.15267	0.294	0.11	2.73081e-229	2	Espn
2.99394e-160	2.14991	0.185	0.06	5.82201e-156	2	Hcst
5.8724e-107	2.14617	0.131	0.043	1.14195e-102	2	Il3ra
0	2.14601	0.445	0.159	0	2	Relb
1.81608e-100	2.11893	0.124	0.041	3.53155e-96	2	Ptgs1
0	2.11892	0.61	0.35	0	2	Mt1
0	2.09752	0.586	0.278	0	2	Map1lc3a
0	2.09254	0.394	0.133	0	2	Ston2
0	2.07899	0.791	0.409	0	2	Zfp36l1
1.47786e-302	2.06499	0.299	0.091	2.87384e-298	2	Cd200r3
7.74925e-253	2.05285	0.23	0.063	1.50692e-248	2	Gm12940
0	2.04994	0.619	0.324	0	2	Spty2d1
0	2.04116	0.682	0.233	0	2	Gas7
0	2.03905	0.477	0.202	0	2	Pex13
0	2.03716	0.82	0.371	0	2	Ext1
0	2.02929	0.461	0.176	0	2	Dot1l
1.4584e-207	2.02417	0.325	0.144	2.836e-203	2	Ifnar2
0	2.01022	0.44	0.162	0	2	B4galt5
0	1.99201	0.577	0.355	0	2	Ccrl2
2.30026e-216	1.97935	0.273	0.1	4.47309e-212	2	Tmem67
9.78767e-133	1.96871	0.143	0.043	1.90331e-128	2	Kalrn
0	1.96829	0.279	0.073	0	2	Lhfp
4.58052e-126	1.96679	0.172	0.062	8.90727e-122	2	Cd276
3.37235e-277	1.96112	0.406	0.186	6.55788e-273	2	Rab43
1.56832e-107	1.95768	0.142	0.049	3.04975e-103	2	Pilrb1
1.9107e-181	1.9461	0.258	0.102	3.71555e-177	2	Gchfr
5.2429e-166	1.94176	0.251	0.102	1.01953e-161	2	Bzw2
0	1.94098	0.922	0.582	0	2	Ptms
4.72086e-112	1.93234	0.121	0.036	9.18019e-108	2	Tns3
9.57296e-219	1.9306	0.263	0.092	1.86156e-214	2	Vcl
1.90957e-244	1.92543	0.343	0.144	3.71334e-240	2	Lxn
5.93645e-92	1.90821	0.141	0.054	1.1544e-87	2	Slc7a1
6.77482e-198	1.89909	0.259	0.095	1.31743e-193	2	Pilrb2
2.60585e-179	1.89754	0.259	0.104	5.06734e-175	2	Tmbim1
1.80019e-73	1.89553	0.102	0.036	3.50066e-69	2	Pitpnm2
0	1.89114	0.639	0.268	0	2	Ahnak
8.12797e-248	1.88618	0.288	0.099	1.58056e-243	2	Gch1
0	1.88571	0.557	0.31	0	2	Isy1
2.81481e-250	1.87596	0.366	0.161	5.47368e-246	2	Slc41a3
1.71704e-111	1.87106	0.133	0.043	3.33895e-107	2	Cobll1
7.87179e-247	1.86864	0.413	0.205	1.53075e-242	2	Pomgnt1
0	1.86372	0.892	0.609	0	2	Tagln2
8.13786e-90	1.85983	0.101	0.031	1.58249e-85	2	Fam49a
4.67193e-123	1.85973	0.309	0.172	9.08504e-119	2	Gadd45a
5.27063e-69	1.85828	0.128	0.054	1.02493e-64	2	Tob1
0	1.8295	0.928	0.542	0	2	Mcpt4
5.45953e-159	1.82758	0.269	0.118	1.06166e-154	2	2700097O09Rik
0	1.8212	0.967	0.789	0	2	Egr1
5.43665e-84	1.8133	0.145	0.059	1.05721e-79	2	Ets2
2.409e-153	1.80648	0.266	0.119	4.68454e-149	2	Opa3
2.36932e-159	1.79105	0.2	0.069	4.60738e-155	2	Stk39
4.62834e-125	1.78341	0.153	0.05	9.00026e-121	2	Rgl1
0	1.78191	0.871	0.655	0	2	Nfkbia
0	1.7814	0.758	0.451	0	2	Crem
3.55391e-56	1.77089	0.104	0.043	6.91093e-52	2	Il18r1
0	1.76721	0.541	0.297	0	2	Emd
0	1.76454	0.9	0.596	0	2	Gpr65
2.60905e-89	1.75896	0.218	0.113	5.07356e-85	2	Ipmk
2.06353e-261	1.75772	0.397	0.182	4.01274e-257	2	AC160336.1
3.33214e-163	1.74535	0.314	0.154	6.47969e-159	2	Ddit3
2.58016e-63	1.73396	0.101	0.038	5.01738e-59	2	Fam184b
0	1.72658	0.619	0.382	0	2	Slc3a2
0	1.72017	0.697	0.395	0	2	Atf4
0	1.71509	0.776	0.529	0	2	Plek
1.38683e-202	1.71469	0.393	0.206	2.69682e-198	2	CAAA01118383.1
4.10223e-157	1.70023	0.298	0.144	7.9772e-153	2	Anpep
0	1.6933	0.566	0.308	0	2	Psen2
0	1.68965	0.943	0.771	0	2	Tnfaip8
2.7207e-257	1.68892	0.423	0.207	5.29067e-253	2	Etfb
0	1.68685	0.758	0.504	0	2	Ubc
5.32212e-228	1.68541	0.377	0.177	1.03494e-223	2	Tbc1d8
4.01202e-118	1.67324	0.27	0.141	7.80178e-114	2	Etv3
0	1.66634	0.843	0.583	0	2	Creb3l1
1.58128e-80	1.66581	0.178	0.086	3.07497e-76	2	Snap47
0	1.66543	0.771	0.419	0	2	Itga9
0	1.65463	0.742	0.499	0	2	Gm20186
1.39577e-103	1.65218	0.186	0.079	2.71422e-99	2	Ctdspl
0	1.64897	0.975	0.833	0	2	Dennd4a
1.15074e-167	1.64343	0.281	0.123	2.23774e-163	2	Gm48228
4.30425e-54	1.64292	0.134	0.066	8.37005e-50	2	Ube2l6
2.12587e-53	1.63072	0.117	0.053	4.13397e-49	2	Mir155hg
0	1.6281	0.699	0.452	0	2	Anxa11
2.02419e-219	1.62612	0.478	0.293	3.93623e-215	2	Tob2
0	1.62398	0.925	0.61	0	2	Nfkbiz
1.19068e-235	1.61943	0.482	0.269	2.3154e-231	2	4932438H23Rik
1.73246e-84	1.61079	0.433	0.326	3.36894e-80	2	Dnajb1
1.11205e-81	1.60154	0.151	0.064	2.1625e-77	2	Cdip1
3.1941e-61	1.60144	0.112	0.047	6.21124e-57	2	Colec12
0	1.5991	0.739	0.458	0	2	Tmsb10
0	1.5973	0.981	0.858	0	2	Hs3st1
2.61943e-210	1.59478	0.433	0.241	5.09374e-206	2	Lin54
0	1.59446	0.87	0.621	0	2	Ucp2
0	1.58554	0.815	0.592	0	2	Slc25a3
0	1.58491	0.689	0.402	0	2	Nup98
2.01982e-90	1.58014	0.218	0.112	3.92773e-86	2	Tpst2
7.20652e-134	1.57863	0.213	0.085	1.40138e-129	2	Plxdc2
2.80363e-51	1.57286	0.265	0.181	5.45193e-47	2	Tmcc3
6.04575e-267	1.55894	0.524	0.318	1.17566e-262	2	Mapkapk3
9.54752e-218	1.55481	0.456	0.265	1.85661e-213	2	Ids
0	1.55444	0.917	0.588	0	2	Pde3a
2.98348e-85	1.55414	0.279	0.173	5.80167e-81	2	Midn
1.69465e-39	1.55184	0.121	0.065	3.29541e-35	2	Rbm38
2.46495e-48	1.54934	0.136	0.069	4.79335e-44	2	Egr2
0	1.54521	0.634	0.382	0	2	Lat
3.90961e-102	1.53858	0.293	0.168	7.60263e-98	2	Mns1
0	1.53045	0.621	0.273	0	2	Nos1ap
0	1.52738	0.877	0.68	0	2	Otulinl
1.20947e-181	1.52465	0.384	0.208	2.35193e-177	2	Tmem51
5.30064e-142	1.52276	0.566	0.46	1.03076e-137	2	Ern1
0	1.52038	0.634	0.402	0	2	Hat1
0	1.51642	0.89	0.489	0	2	Ppp1r15a
6.68505e-88	1.5123	0.375	0.274	1.29998e-83	2	Zrsr1
1.32807e-77	1.50445	0.184	0.091	2.58257e-73	2	Gpsm1
3.41341e-219	1.50207	0.457	0.265	6.63771e-215	2	Pdxk
4.52884e-209	1.50174	0.422	0.222	8.80678e-205	2	St3gal5
3.23791e-187	1.49881	0.463	0.295	6.29644e-183	2	Tmem64
1.45799e-198	1.49381	0.487	0.311	2.83521e-194	2	Tceal9
1.65916e-182	1.4918	0.404	0.226	3.22639e-178	2	Klk8
0	1.48611	0.839	0.64	0	2	H2-K1
0	1.48261	0.772	0.603	0	2	Slc25a5
0	1.47867	0.643	0.422	0	2	Pcyt1a
0	1.46891	0.949	0.822	0	2	Susd6
6.2772e-190	1.46785	0.414	0.232	1.22066e-185	2	Tex2
1.27225e-67	1.46654	0.183	0.095	2.47401e-63	2	5430416N02Rik
0	1.46582	0.983	0.883	0	2	Ifitm2
4.05628e-49	1.46479	0.189	0.114	7.88784e-45	2	9030624G23Rik
0	1.46345	0.906	0.625	0	2	Atxn1
2.76236e-106	1.45456	0.328	0.2	5.37169e-102	2	Elovl5
0	1.4539	0.774	0.515	0	2	Ell2
9.19497e-130	1.44962	0.219	0.09	1.78805e-125	2	Grk5
3.43162e-175	1.44753	0.389	0.213	6.67312e-171	2	Zc3h12a
4.71308e-86	1.44668	0.297	0.184	9.16505e-82	2	Insig1
2.44288e-293	1.44589	0.587	0.374	4.75043e-289	2	Smco4
2.59526e-53	1.44396	0.202	0.123	5.04675e-49	2	Il10rb
1.00884e-81	1.43925	0.256	0.15	1.96179e-77	2	Bex3
5.36076e-206	1.43784	0.463	0.278	1.04245e-201	2	Sde2
2.16551e-128	1.43636	0.347	0.204	4.21104e-124	2	Slc45a3
7.69413e-181	1.43577	0.483	0.323	1.4962e-176	2	Ubald2
2.04831e-170	1.4342	0.461	0.3	3.98314e-166	2	Rab20
0	1.43377	0.807	0.517	0	2	Tnfaip3
4.23427e-43	1.43311	0.118	0.059	8.23396e-39	2	Insl6
0	1.43082	0.665	0.457	0	2	Fbxo34
2.6159e-55	1.42383	0.186	0.106	5.08688e-51	2	Ifitm3
3.15889e-109	1.41964	0.335	0.197	6.14278e-105	2	Igf2
0	1.4194	0.787	0.45	0	2	Zmat4
3.40469e-75	1.41306	0.241	0.139	6.62076e-71	2	Ptgr1
8.93439e-140	1.41029	0.333	0.182	1.73738e-135	2	Il4ra
6.53811e-45	1.40982	0.137	0.073	1.2714e-40	2	Bag3
5.17564e-46	1.40851	0.196	0.124	1.00646e-41	2	Hpcal1
0	1.39731	0.992	0.891	0	2	Jun
0	1.39373	0.632	0.399	0	2	Stk10
3.29922e-68	1.39242	0.168	0.082	6.41566e-64	2	Zc3h12c
0	1.38929	0.951	0.797	0	2	Pnrc1
3.72704e-108	1.38925	0.59	0.508	7.2476e-104	2	Abcb1b
2.36941e-31	1.38692	0.103	0.056	4.60756e-27	2	Srrd
2.5781e-65	1.37568	0.219	0.129	5.01338e-61	2	Adora2a
3.31988e-28	1.37357	0.202	0.148	6.45584e-24	2	Epm2aip1
0	1.37315	0.962	0.853	0	2	Sqstm1
2.07078e-37	1.3713	0.111	0.058	4.02683e-33	2	4921511C10Rik
6.74726e-147	1.36612	0.38	0.22	1.31207e-142	2	Sla
9.8075e-93	1.36502	0.326	0.206	1.90717e-88	2	Ripk2
1.98381e-221	1.3626	0.45	0.244	3.85772e-217	2	Kat6b
1.02322e-111	1.36218	0.346	0.215	1.98974e-107	2	Bst2
9.16585e-52	1.35949	0.455	0.396	1.78239e-47	2	Khdc4
9.51136e-62	1.35213	0.231	0.141	1.84958e-57	2	Jmy
2.95829e-272	1.34892	0.528	0.302	5.75269e-268	2	Per1
1.06047e-85	1.34339	0.33	0.223	2.06219e-81	2	Fbl
3.55165e-112	1.34228	0.553	0.455	6.90654e-108	2	Dhx40
1.19454e-27	1.34068	0.119	0.071	2.3229e-23	2	Il27ra
1.75419e-42	1.33677	0.153	0.089	3.4112e-38	2	Slc29a1
1.62825e-32	1.33231	0.104	0.056	3.16629e-28	2	Dusp4
2.12894e-303	1.32936	0.879	0.86	4.13994e-299	2	Nfkb1
4.84583e-53	1.32566	0.175	0.098	9.4232e-49	2	Btg3
5.1374e-64	1.32543	0.244	0.152	9.99019e-60	2	Scn1b
1.75868e-108	1.32521	0.309	0.179	3.41994e-104	2	Ets1
1.42662e-33	1.31134	0.148	0.091	2.7742e-29	2	Rtn4r
5.69971e-244	1.30879	0.567	0.377	1.10837e-239	2	Ube2s
0	1.3025	0.961	0.861	0	2	Rab27b
1.0654e-71	1.3021	0.236	0.138	2.07178e-67	2	Galnt6
0	1.29997	0.77	0.611	0	2	Dnajb6
0	1.29776	0.872	0.572	0	2	Mctp1
0	1.29555	1	0.977	0	2	Srgn
1.75345e-120	1.29442	0.352	0.215	3.40976e-116	2	Ece1
3.75194e-238	1.29369	0.461	0.236	7.29603e-234	2	Enah
3.69351e-69	1.28934	0.223	0.128	7.18239e-65	2	Usp36
1.01382e-97	1.28302	0.245	0.125	1.97148e-93	2	Chka
1.0468e-31	1.27982	0.181	0.124	2.03561e-27	2	Csrp1
5.68292e-38	1.27952	0.16	0.097	1.1051e-33	2	Osgin2
4.15146e-48	1.27947	0.151	0.082	8.07293e-44	2	Ptpn13
3.40848e-127	1.27872	0.364	0.215	6.62813e-123	2	Arl5b
2.25269e-302	1.27618	0.612	0.364	4.38059e-298	2	Cd53
5.17626e-79	1.27067	0.263	0.155	1.00658e-74	2	0610010F05Rik
0	1.26925	0.713	0.546	0	2	Atp6v0c
1.86251e-48	1.26716	0.243	0.166	3.62183e-44	2	Lap3
4.9583e-32	1.26209	0.11	0.06	9.64191e-28	2	Mmp27
3.12428e-63	1.26207	0.105	0.04	6.07547e-59	2	Igf1r
1.07868e-53	1.25987	0.286	0.202	2.0976e-49	2	Sec24a
7.98496e-52	1.25908	0.194	0.116	1.55276e-47	2	Nfkb2
1.37301e-64	1.25873	0.268	0.176	2.66996e-60	2	Olfr1033
0	1.25108	0.956	0.761	0	2	Arf4
6.52711e-57	1.25096	0.244	0.158	1.26926e-52	2	Hccs
4.72282e-25	1.24934	0.113	0.069	9.18399e-21	2	Samd1
1.65182e-25	1.24932	0.147	0.098	3.21213e-21	2	Hspa2
4.45369e-35	1.24885	0.156	0.097	8.66065e-31	2	Cd72
0	1.24537	0.802	0.605	0	2	Eif4a1
4.51939e-199	1.23966	0.558	0.39	8.7884e-195	2	Btaf1
9.52718e-51	1.2353	0.188	0.111	1.85266e-46	2	Cldnd1
0	1.2281	0.804	0.651	0	2	Spag9
1.75112e-67	1.22715	0.232	0.135	3.40523e-63	2	Nabp1
9.16527e-63	1.2206	0.241	0.15	1.78228e-58	2	Isca1
0	1.21683	0.804	0.513	0	2	Rgs13
2.89374e-48	1.20833	0.24	0.161	5.62717e-44	2	Mylip
0	1.20396	0.917	0.78	0	2	Hspa8
0	1.20232	0.763	0.537	0	2	Lilrb4a
2.64058e-21	1.19833	0.116	0.075	5.13487e-17	2	Mfge8
0	1.197	0.794	0.63	0	2	Tiparp
0	1.19265	0.727	0.542	0	2	Reep5
2.50837e-30	1.18552	0.172	0.116	4.87777e-26	2	Yrdc
0	1.16911	0.907	0.73	0	2	Ccnl1
1.978e-60	1.16767	0.269	0.178	3.84643e-56	2	Snhg1
0	1.16557	0.997	0.953	0	2	Tax1bp1
1.12149e-196	1.16339	0.622	0.492	2.18086e-192	2	Atp5md
0	1.16248	0.97	0.871	0	2	H2-D1
3.33303e-17	1.16123	0.122	0.084	6.48142e-13	2	Asb2
5.18992e-28	1.16038	0.126	0.077	1.00923e-23	2	Pirb
2.6336e-100	1.15983	0.405	0.287	5.1213e-96	2	Cycs
4.42687e-102	1.15862	0.305	0.176	8.60848e-98	2	Dusp16
8.32749e-22	1.15772	0.201	0.156	1.61936e-17	2	Mxd1
1.27803e-18	1.15764	0.126	0.087	2.48526e-14	2	Zfas1
0	1.14888	0.874	0.71	0	2	Plgrkt
3.48102e-69	1.14525	0.322	0.226	6.7692e-65	2	Mrpl54
3.77621e-105	1.14303	0.518	0.412	7.34322e-101	2	Gpr171
2.69518e-122	1.14252	0.423	0.283	5.24105e-118	2	Zfp131
1.18581e-160	1.13977	0.477	0.3	2.30592e-156	2	Tesk2
1.99026e-39	1.13811	0.128	0.068	3.87027e-35	2	Ptprg
4.51803e-27	1.13802	0.134	0.084	8.78577e-23	2	Acer2
7.92305e-117	1.13564	0.414	0.277	1.54072e-112	2	Emp3
2.73758e-112	1.1352	0.419	0.283	5.3235e-108	2	Ercc6l2
7.79816e-25	1.13312	0.137	0.09	1.51643e-20	2	Dnajb2
1.51263e-76	1.13017	0.348	0.248	2.94147e-72	2	Ciao2b
1.53016e-195	1.12496	0.556	0.389	2.97555e-191	2	Tmem181a
2.75923e-51	1.1242	0.277	0.196	5.36559e-47	2	Blvrb
1.2605e-23	1.11517	0.127	0.082	2.45118e-19	2	Pkp3
8.32308e-49	1.10885	0.235	0.157	1.61851e-44	2	Mef2d
5.54606e-177	1.10689	0.56	0.415	1.07849e-172	2	Rheb
0	1.10271	0.995	0.93	0	2	Ubb
9.60366e-41	1.10149	0.235	0.161	1.86753e-36	2	Nap1l3
3.70952e-62	1.09811	0.188	0.1	7.21354e-58	2	Zswim6
1.41853e-235	1.09274	0.661	0.472	2.75847e-231	2	Ccnd2
5.3168e-115	1.0911	0.421	0.289	1.03391e-110	2	Ndel1
8.16135e-258	1.08736	0.836	0.731	1.58706e-253	2	Dnaja1
4.37967e-124	1.08253	0.495	0.377	8.51671e-120	2	Mtfr1l
9.35404e-26	1.08213	0.128	0.08	1.81899e-21	2	Zbtb21
1.50117e-35	1.08163	0.348	0.304	2.91918e-31	2	Hic1
9.52277e-41	1.07823	0.222	0.151	1.8518e-36	2	Cklf
2.05116e-127	1.07662	0.487	0.361	3.98869e-123	2	U2af1
1.67289e-47	1.07637	0.185	0.11	3.2531e-43	2	Kif3a
9.48522e-196	1.07566	0.696	0.584	1.8445e-191	2	Cdk11b
0	1.07566	0.955	0.816	0	2	Oaz1
4.86737e-26	1.07526	0.2	0.149	9.46508e-22	2	Nfkbib
3.49933e-37	1.07367	0.212	0.145	6.8048e-33	2	Hexim1
1.42179e-19	1.07314	0.139	0.098	2.76481e-15	2	Mbd6
2.84863e-272	1.07049	0.787	0.666	5.53945e-268	2	Rel
0	1.06976	0.998	0.921	0	2	Eif1
4.31503e-14	1.06968	0.115	0.082	8.391e-10	2	Tinf2
0	1.0689	0.992	0.913	0	2	Ftl1
0	1.06735	0.839	0.727	0	2	Il4
2.25763e-14	1.0638	0.125	0.091	4.39018e-10	2	Il10ra
0	1.06346	0.997	0.97	0	2	H3f3b
1.19016e-173	1.06298	0.689	0.586	2.31439e-169	2	Crip1
3.98653e-23	1.06097	0.191	0.142	7.7522e-19	2	Lst1
0	1.06093	0.932	0.844	0	2	Gata2
0	1.0561	0.98	0.869	0	2	Itm2c
3.35519e-123	1.05438	0.446	0.302	6.5245e-119	2	Ptpn2
1.62761e-42	1.05358	0.167	0.098	3.16506e-38	2	Kifap3
1.22441e-27	1.05342	0.199	0.144	2.381e-23	2	Higd1a
2.14427e-76	1.05128	0.251	0.144	4.16974e-72	2	Zhx2
7.13193e-183	1.04851	0.555	0.391	1.38688e-178	2	Etf1
1.08186e-137	1.03506	0.492	0.339	2.10379e-133	2	P2ry14
1.14328e-103	1.03308	0.449	0.335	2.22322e-99	2	Chst15
6.09184e-103	1.03199	0.455	0.344	1.18462e-98	2	Sar1a
0	1.03193	0.883	0.771	0	2	Arpc3
1.95386e-168	1.03147	0.572	0.422	3.79948e-164	2	S100a10
1.70138e-34	1.02709	0.217	0.153	3.3085e-30	2	Armcx3
8.97838e-277	1.02683	0.774	0.644	1.74594e-272	2	Ldha
1.64871e-12	1.01932	0.111	0.081	3.20608e-08	2	Casp4
7.91652e-69	1.01735	0.378	0.285	1.53945e-64	2	Hmgcr
2.08654e-39	1.01679	0.253	0.183	4.05749e-35	2	Ing3
2.46494e-79	1.01586	0.686	0.652	4.79332e-75	2	Ier3
8.17208e-209	1.01544	0.708	0.601	1.58914e-204	2	Arhgef2
7.96264e-111	1.01519	0.472	0.35	1.54842e-106	2	Taf7
3.24162e-104	1.0146	0.497	0.399	6.30366e-100	2	Gna13
3.04452e-74	1.01179	0.351	0.246	5.92038e-70	2	Azin1
4.70704e-14	1.00632	0.12	0.087	9.15331e-10	2	Adgrl1
2.15369e-13	1.00518	0.369	0.371	4.18806e-09	2	Irf1
4.72922e-23	1.0032	0.121	0.077	9.19643e-19	2	Pros1
1.64587e-16	1.00286	0.145	0.107	3.20055e-12	2	Capg
5.47941e-40	1.0012	0.279	0.211	1.06553e-35	2	Nsmce1
1.24797e-65	-1.00093	0.069	0.187	2.42679e-61	2	Bag4
1.39371e-50	-1.00097	0.081	0.184	2.71022e-46	2	Atrn
8.74128e-42	-1.0012	0.044	0.12	1.69983e-37	2	Tmem126b
2.47943e-65	-1.00162	0.111	0.241	4.8215e-61	2	Ptpn4
4.40132e-32	-1.00168	0.052	0.118	8.55882e-28	2	Vps50
7.05125e-44	-1.00232	0.05	0.131	1.37119e-39	2	Zc2hc1a
6.53558e-76	-1.00237	0.12	0.27	1.27091e-71	2	H2-T24
1.65947e-40	-1.00239	0.039	0.111	3.22701e-36	2	Ankrd46
5.10627e-102	-1.00283	0.141	0.331	9.92965e-98	2	Nup210
1.76148e-48	-1.00295	0.056	0.146	3.42538e-44	2	Klhl20
6.60364e-39	-1.00296	0.046	0.12	1.28414e-34	2	B230354K17Rik
1.11913e-51	-1.00405	0.06	0.157	2.17626e-47	2	Slc33a1
2.68403e-68	-1.00444	0.094	0.227	5.21936e-64	2	Ppp1r21
3.52623e-35	-1.00448	0.037	0.101	6.8571e-31	2	Flad1
2.24954e-143	-1.0045	0.302	0.552	4.37445e-139	2	Mapre2
1.71665e-49	-1.00498	0.058	0.151	3.33819e-45	2	E130102H24Rik
2.75806e-52	-1.00555	0.068	0.168	5.36332e-48	2	Zfp758
8.66544e-119	-1.00561	0.204	0.427	1.68508e-114	2	Ubr1
2.00147e-204	-1.00587	0.393	0.673	3.89206e-200	2	Atf7ip
1.15088e-52	-1.00695	0.053	0.148	2.238e-48	2	Nat2
7.05933e-42	-1.00739	0.046	0.123	1.37276e-37	2	Dynlt1b
5.03396e-95	-1.00751	0.204	0.393	9.78904e-91	2	AW554918
1.99991e-192	-1.0076	0.384	0.658	3.88903e-188	2	Homer2
1.43751e-64	-1.00815	0.105	0.236	2.79539e-60	2	Ddhd1
2.37844e-51	-1.00987	0.056	0.15	4.62512e-47	2	Zfyve26
1.17939e-156	-1.01028	0.324	0.577	2.29344e-152	2	Gga2
2.18698e-162	-1.01099	0.295	0.565	4.2528e-158	2	Nup153
4.38664e-88	-1.01413	0.128	0.296	8.53027e-84	2	Mnat1
2.85276e-166	-1.01443	0.306	0.578	5.54747e-162	2	Abcc1
2.75882e-46	-1.01462	0.046	0.129	5.36481e-42	2	Rpa2
2.20707e-47	-1.01516	0.066	0.158	4.29187e-43	2	Lmbrd2
2.14347e-57	-1.01691	0.073	0.182	4.1682e-53	2	Alkbh8
1.0369e-77	-1.01707	0.095	0.239	2.01635e-73	2	C1galt1
2.11787e-117	-1.01734	0.147	0.355	4.1184e-113	2	Rab19
1.93478e-73	-1.01739	0.1	0.24	3.76237e-69	2	Ap5m1
1.07398e-127	-1.01855	0.208	0.439	2.08846e-123	2	Trappc8
2.11138e-70	-1.01871	0.115	0.256	4.10578e-66	2	St7l
2.78027e-45	-1.01886	0.074	0.167	5.40652e-41	2	Ric8b
3.79926e-36	-1.01991	0.039	0.106	7.38804e-32	2	Gm12454
6.47284e-51	-1.01997	0.058	0.152	1.25871e-46	2	Pygb
3.04519e-37	-1.02025	0.049	0.121	5.92168e-33	2	Echdc1
1.87483e-91	-1.02155	0.124	0.295	3.6458e-87	2	Adgrg3
1.00479e-117	-1.02348	0.243	0.468	1.95392e-113	2	Gramd1b
3.8558e-37	-1.02353	0.041	0.109	7.49798e-33	2	Kif20b
2.42363e-186	-1.02498	0.358	0.63	4.713e-182	2	Setd5
4.65489e-162	-1.02525	0.235	0.502	9.05191e-158	2	Tnfsf10
4.14859e-66	-1.02566	0.079	0.202	8.06734e-62	2	Atxn3
3.01994e-58	-1.02576	0.072	0.182	5.87257e-54	2	Prmt3
0	-1.02588	0.588	0.819	0	2	Myh9
2.8593e-61	-1.02798	0.063	0.173	5.5602e-57	2	Smpd1
2.9821e-199	-1.02837	0.324	0.623	5.79898e-195	2	Ppfibp2
3.50295e-121	-1.02948	0.223	0.448	6.81184e-117	2	Rabgap1
1.34698e-47	-1.0295	0.056	0.145	2.61934e-43	2	Hps3
5.42025e-107	-1.02976	0.164	0.363	1.05402e-102	2	Herc4
1.19782e-41	-1.03058	0.041	0.115	2.32927e-37	2	Rbsn
8.74824e-107	-1.03075	0.216	0.424	1.70118e-102	2	Arhgap26
6.36435e-35	-1.03351	0.047	0.115	1.23761e-30	2	Atg4c
8.10444e-108	-1.03396	0.153	0.351	1.57599e-103	2	Mtif2
1.01597e-43	-1.03665	0.047	0.127	1.97565e-39	2	Rundc1
1.04664e-103	-1.03979	0.133	0.322	2.03529e-99	2	Anxa4
6.64519e-50	-1.03982	0.061	0.156	1.29222e-45	2	Zfp808
1.08257e-58	-1.03986	0.067	0.175	2.10517e-54	2	Pacs2
1.18021e-297	-1.04032	0.479	0.765	2.29504e-293	2	Stat3
1.12188e-30	-1.04148	0.063	0.131	2.1816e-26	2	Taco1
1.23583e-123	-1.04269	0.174	0.397	2.4032e-119	2	Stat5a
2.17716e-128	-1.04489	0.177	0.406	4.2337e-124	2	Rcbtb2
6.19882e-71	-1.04494	0.095	0.229	1.20542e-66	2	Fam214a
7.15493e-134	-1.04531	0.199	0.434	1.39135e-129	2	Ulk2
3.9126e-83	-1.04581	0.095	0.245	7.60843e-79	2	Ppp6r2
2.41157e-140	-1.04736	0.248	0.493	4.68953e-136	2	Elovl6
4.41212e-107	-1.04845	0.188	0.392	8.5798e-103	2	Wdfy4
3.78946e-121	-1.04852	0.192	0.412	7.36898e-117	2	Tnpo3
3.24182e-167	-1.04983	0.284	0.553	6.30403e-163	2	Usp47
3.63307e-198	-1.05152	0.292	0.586	7.06486e-194	2	Klf3
2.77803e-103	-1.05174	0.122	0.304	5.40217e-99	2	Tia1
3.32062e-113	-1.05186	0.157	0.359	6.45728e-109	2	Krt80
7.89474e-124	-1.05331	0.212	0.438	1.53521e-119	2	Exoc2
8.68139e-46	-1.05331	0.05	0.134	1.68818e-41	2	Atg2b
9.17154e-88	-1.054	0.091	0.246	1.7835e-83	2	Mzt1
2.0255e-47	-1.05408	0.054	0.142	3.93879e-43	2	Acox1
1.26019e-135	-1.05468	0.247	0.486	2.45056e-131	2	Ranbp9
6.84933e-163	-1.05599	0.292	0.555	1.33192e-158	2	Lcor
4.19104e-52	-1.05727	0.051	0.144	8.14989e-48	2	Usp20
1.85466e-141	-1.05941	0.223	0.468	3.60657e-137	2	Csnk1g1
6.10547e-41	-1.0596	0.037	0.108	1.18727e-36	2	Tmem69
2.122e-70	-1.06022	0.085	0.215	4.12644e-66	2	Gmcl1
4.90451e-79	-1.06041	0.088	0.23	9.53731e-75	2	Tmem175
2.84528e-53	-1.06047	0.069	0.171	5.53294e-49	2	Slc30a7
9.35719e-49	-1.06139	0.047	0.134	1.8196e-44	2	Osbpl2
7.22777e-57	-1.06155	0.066	0.172	1.40551e-52	2	Zfp329
4.75034e-136	-1.06169	0.169	0.401	9.23751e-132	2	Itpkb
1.62127e-127	-1.06179	0.178	0.403	3.15272e-123	2	Opa1
7.66318e-55	-1.06209	0.053	0.149	1.49018e-50	2	Nudt13
2.70859e-86	-1.06237	0.127	0.292	5.26713e-82	2	Rapgef1
2.18864e-58	-1.06243	0.088	0.203	4.25603e-54	2	Afg1l
6.74819e-179	-1.06371	0.384	0.644	1.31225e-174	2	Mbd5
1.65931e-87	-1.06512	0.105	0.264	3.2267e-83	2	Cog4
1.45106e-87	-1.06539	0.09	0.244	2.82173e-83	2	Stat2
1.80629e-86	-1.06539	0.156	0.326	3.51251e-82	2	Atg10
1.05627e-100	-1.06647	0.114	0.292	2.05402e-96	2	Mettl7a1
3.23778e-72	-1.06754	0.087	0.219	6.2962e-68	2	Bcl11a
1.47465e-196	-1.06857	0.305	0.597	2.8676e-192	2	Ccng1
4.19965e-55	-1.06905	0.068	0.172	8.16664e-51	2	Apool
3.34791e-84	-1.07045	0.104	0.258	6.51034e-80	2	Ppip5k2
2.73283e-38	-1.07052	0.039	0.107	5.31425e-34	2	Cacna1a
2.14171e-118	-1.07076	0.17	0.383	4.16476e-114	2	Pdzd8
2.56207e-62	-1.07078	0.066	0.179	4.9822e-58	2	Banp
1.63262e-113	-1.07139	0.18	0.387	3.17479e-109	2	Nxpe3
1.4772e-40	-1.07159	0.037	0.108	2.87255e-36	2	Dis3l
2.49766e-89	-1.07447	0.144	0.316	4.85695e-85	2	Ahrr
9.59792e-45	-1.07447	0.04	0.117	1.86641e-40	2	Ccdc71
3.18973e-64	-1.0746	0.067	0.182	6.20276e-60	2	Tubgcp4
2.32257e-55	-1.07514	0.088	0.199	4.51648e-51	2	E130307A14Rik
1.17373e-61	-1.07529	0.08	0.197	2.28244e-57	2	Zfp950
4.60783e-101	-1.07555	0.15	0.338	8.96038e-97	2	Dop1a
3.9935e-89	-1.07668	0.111	0.274	7.76577e-85	2	Cep192
1.1941e-156	-1.07752	0.137	0.38	2.32205e-152	2	P2ry10
1.32944e-94	-1.07777	0.133	0.308	2.58523e-90	2	Nhlrc2
2.52087e-47	-1.07833	0.041	0.123	4.90208e-43	2	Zbtb14
6.60875e-71	-1.07958	0.098	0.234	1.28514e-66	2	Abl2
5.8743e-85	-1.08065	0.114	0.273	1.14232e-80	2	Memo1
5.38314e-210	-1.08371	0.411	0.684	1.04681e-205	2	Nf1
1.33999e-62	-1.08387	0.113	0.239	2.60575e-58	2	Eml6
1.57611e-151	-1.08393	0.269	0.524	3.06491e-147	2	Pde3b
0	-1.08478	0.551	0.822	0	2	Tubb2a
8.56464e-95	-1.08676	0.123	0.296	1.66548e-90	2	Atp2c1
1.6897e-90	-1.08727	0.128	0.296	3.28579e-86	2	Fchsd2
5.63391e-142	-1.08745	0.248	0.498	1.09557e-137	2	Mtmr3
9.16141e-96	-1.08806	0.174	0.358	1.78153e-91	2	Mbtps1
2.05069e-38	-1.0885	0.04	0.109	3.98777e-34	2	Ipp
5.78807e-174	-1.09008	0.231	0.506	1.12555e-169	2	Txnrd1
1.1863e-101	-1.09029	0.145	0.331	2.30687e-97	2	Edem3
3.96439e-68	-1.09032	0.093	0.221	7.70916e-64	2	2810403D21Rik
3.6768e-47	-1.09053	0.055	0.143	7.14991e-43	2	Trappc12
6.85285e-121	-1.09096	0.16	0.374	1.3326e-116	2	Ints8
3.24358e-69	-1.09144	0.154	0.298	6.30747e-65	2	Prkn
1.19631e-177	-1.09204	0.236	0.515	2.32634e-173	2	Smad7
5.04415e-99	-1.09341	0.154	0.339	9.80886e-95	2	Kiz
3.41045e-146	-1.09396	0.175	0.421	6.63197e-142	2	Pts
1.33931e-68	-1.09493	0.11	0.247	2.60443e-64	2	D130009I18Rik
7.98893e-110	-1.09619	0.129	0.323	1.55353e-105	2	Elk3
1.03814e-73	-1.09706	0.118	0.263	2.01877e-69	2	Pcca
5.83775e-155	-1.09717	0.297	0.559	1.13521e-150	2	Ksr1
4.24293e-61	-1.09852	0.049	0.152	8.2508e-57	2	Arl14ep
3.48137e-49	-1.1001	0.06	0.152	6.76988e-45	2	Glmn
5.09921e-89	-1.10058	0.095	0.253	9.91593e-85	2	Plekha2
1.52648e-261	-1.1007	0.357	0.682	2.9684e-257	2	Bhlhe40
4.91907e-51	-1.10136	0.053	0.145	9.56562e-47	2	Fmo5
1.1324e-86	-1.10383	0.098	0.253	2.20207e-82	2	Zfp507
5.43009e-101	-1.10438	0.133	0.317	1.05593e-96	2	Wdr20
5.14803e-46	-1.10499	0.032	0.107	1.00109e-41	2	Nr2c2ap
2.62606e-54	-1.10586	0.052	0.147	5.10663e-50	2	Mtg2
6.80041e-55	-1.10663	0.077	0.183	1.32241e-50	2	Rttn
5.96275e-47	-1.10703	0.044	0.126	1.15952e-42	2	Riox2
8.27248e-89	-1.10936	0.102	0.261	1.60867e-84	2	Rhot1
2.07316e-62	-1.11054	0.067	0.179	4.03146e-58	2	Mre11a
4.4625e-40	-1.11147	0.044	0.118	8.67778e-36	2	B3gntl1
1.48065e-51	-1.11262	0.052	0.144	2.87928e-47	2	Prps1l3
7.44006e-190	-1.1128	0.279	0.569	1.44679e-185	2	Ube2w
3.24744e-102	-1.11373	0.098	0.272	6.31498e-98	2	Rhof
3.28898e-230	-1.11383	0.487	0.741	6.39575e-226	2	Camkmt
9.3696e-59	-1.11474	0.06	0.165	1.82201e-54	2	Rfwd3
1.33011e-91	-1.11586	0.151	0.329	2.58653e-87	2	Rptor
2.02827e-82	-1.11587	0.078	0.22	3.94418e-78	2	Pde4a
6.16549e-61	-1.11821	0.054	0.158	1.19894e-56	2	Rbm48
4.03737e-41	-1.11878	0.033	0.102	7.85106e-37	2	Ndufaf1
2.40214e-57	-1.12036	0.061	0.164	4.6712e-53	2	Rint1
2.13593e-61	-1.12082	0.054	0.16	4.15354e-57	2	Limk1
4.61703e-69	-1.12143	0.047	0.158	8.97827e-65	2	Hes6
2.42199e-53	-1.12146	0.056	0.152	4.7098e-49	2	Gm16124
7.55895e-91	-1.12393	0.109	0.271	1.46991e-86	2	Snapc3
2.14467e-59	-1.12421	0.047	0.146	4.17052e-55	2	Inip
5.58232e-84	-1.12425	0.088	0.236	1.08554e-79	2	Rmi1
1.82888e-79	-1.12486	0.097	0.242	3.55645e-75	2	Rars2
7.05034e-60	-1.12546	0.062	0.17	1.37101e-55	2	Recql
2.2866e-81	-1.12669	0.105	0.254	4.44652e-77	2	Letm2
0	-1.12756	0.758	0.909	0	2	Rsrp1
1.73296e-144	-1.12769	0.242	0.483	3.36992e-140	2	Scmh1
9.40331e-89	-1.12812	0.096	0.252	1.82857e-84	2	Ccdc93
1.28243e-39	-1.12881	0.038	0.107	2.49381e-35	2	Gm47863
1.11699e-121	-1.12881	0.17	0.385	2.17211e-117	2	Smad2
0	-1.13491	0.898	0.978	0	2	Rgs1
2.46908e-96	-1.13583	0.155	0.338	4.80138e-92	2	Galk2
1.28072e-73	-1.13714	0.083	0.215	2.49048e-69	2	Fancl
1.02243e-39	-1.13715	0.039	0.109	1.98821e-35	2	Znrd1as
2.93754e-74	-1.13727	0.058	0.181	5.71235e-70	2	Ormdl1
5.51789e-72	-1.13846	0.077	0.205	1.07301e-67	2	Edrf1
6.21253e-119	-1.13874	0.153	0.362	1.20809e-114	2	Uggt1
6.04607e-41	-1.13951	0.035	0.105	1.17572e-36	2	Rrp1b
2.82862e-64	-1.14023	0.065	0.179	5.50054e-60	2	Zfp426
1.09168e-41	-1.14121	0.037	0.108	2.12288e-37	2	Mis12
3.89894e-105	-1.14187	0.121	0.305	7.58189e-101	2	Nlrc3
3.24092e-46	-1.14267	0.046	0.128	6.30229e-42	2	Mmut
1.80039e-43	-1.14324	0.037	0.111	3.50103e-39	2	AW146154
2.38547e-145	-1.1442	0.155	0.392	4.63879e-141	2	Traf5
7.04953e-98	-1.1444	0.142	0.323	1.37085e-93	2	Asb3
1.65942e-89	-1.14531	0.085	0.238	3.22691e-85	2	Sft2d2
1.09103e-78	-1.14566	0.109	0.254	2.12162e-74	2	Tpk1
3.26217e-49	-1.14574	0.043	0.128	6.34362e-45	2	Fbxl4
3.053e-145	-1.1467	0.146	0.38	5.93687e-141	2	Gimap1
9.22922e-73	-1.14729	0.057	0.177	1.79471e-68	2	Zfp263
7.17664e-86	-1.14917	0.066	0.207	1.39557e-81	2	Ttc9c
1.88943e-70	-1.14929	0.079	0.207	3.67418e-66	2	Ptdss1
3.30923e-195	-1.15021	0.313	0.584	6.43512e-191	2	Tmem233
2.20728e-46	-1.1504	0.045	0.126	4.29228e-42	2	Eif2ak2
1.29718e-212	-1.15042	0.302	0.603	2.52249e-208	2	Usp15
2.10037e-41	-1.15085	0.043	0.118	4.08437e-37	2	Nsun3
9.11183e-61	-1.15232	0.051	0.154	1.77189e-56	2	Pdik1l
2.54188e-69	-1.15277	0.1	0.23	4.94294e-65	2	Rpl10-ps3
3.3416e-66	-1.15306	0.056	0.168	6.49807e-62	2	Mfap3
2.41251e-79	-1.15367	0.083	0.222	4.69137e-75	2	Trmt2b
5.01483e-80	-1.15408	0.07	0.203	9.75184e-76	2	Zfp322a
6.93407e-57	-1.15462	0.052	0.15	1.3484e-52	2	Gm49359
6.07127e-39	-1.15591	0.035	0.102	1.18062e-34	2	Gda
8.50948e-60	-1.15623	0.057	0.162	1.65475e-55	2	Mfsd8
8.81666e-131	-1.15678	0.148	0.365	1.71449e-126	2	Cep70
3.18114e-84	-1.15716	0.115	0.269	6.18605e-80	2	Plekha5
3.52977e-55	-1.15773	0.058	0.158	6.86399e-51	2	Rprd1a
3.24711e-120	-1.15899	0.137	0.341	6.31432e-116	2	Selenoi
1.06357e-67	-1.15947	0.069	0.189	2.06822e-63	2	Zdhhc6
1.81065e-78	-1.16034	0.088	0.227	3.52098e-74	2	Zfp945
1.56693e-41	-1.16106	0.035	0.105	3.04705e-37	2	Dbt
1.56173e-58	-1.16331	0.061	0.166	3.03693e-54	2	Ints3
5.29356e-68	-1.16379	0.101	0.229	1.02939e-63	2	Nxpe2
3.07017e-75	-1.16516	0.069	0.198	5.97025e-71	2	Zfp68
4.98799e-129	-1.16537	0.195	0.418	9.69965e-125	2	Tnks
0	-1.16644	0.389	0.77	0	2	Fam129a
7.84395e-143	-1.16679	0.204	0.445	1.52534e-138	2	Nr2c2
0	-1.16758	0.957	0.951	0	2	Prnp
4.06601e-90	-1.16827	0.086	0.239	7.90676e-86	2	Glg1
9.71931e-85	-1.16972	0.101	0.253	1.89002e-80	2	Ano6
0	-1.17207	0.68	0.884	0	2	Erbin
2.2816e-97	-1.18237	0.105	0.273	4.43679e-93	2	Zfp984
9.78308e-58	-1.1829	0.073	0.181	1.90242e-53	2	Lclat1
2.32749e-58	-1.18373	0.067	0.174	4.52603e-54	2	1110059E24Rik
9.64039e-174	-1.18392	0.181	0.449	1.87467e-169	2	Dtx4
7.79645e-57	-1.18428	0.052	0.15	1.5161e-52	2	Zfp410
9.0949e-61	-1.18588	0.053	0.157	1.76859e-56	2	B930036N10Rik
6.26095e-58	-1.18626	0.043	0.138	1.2175e-53	2	Zbtb5
1.76021e-73	-1.187	0.063	0.186	3.42291e-69	2	Gm37494
4.6589e-142	-1.18791	0.161	0.396	9.05971e-138	2	Vav1
5.28594e-50	-1.18828	0.056	0.147	1.0279e-45	2	Mast4
3.2628e-87	-1.1884	0.078	0.224	6.34484e-83	2	Zfp809
7.68462e-84	-1.18882	0.07	0.209	1.49435e-79	2	Rap2b
9.2644e-53	-1.19082	0.072	0.172	1.80156e-48	2	Mettl15
0	-1.19194	0.692	0.892	0	2	Lars2
2.41724e-143	-1.19306	0.148	0.381	4.70057e-139	2	Mical1
2.24679e-53	-1.19337	0.041	0.129	4.36911e-49	2	Zfp251
2.41279e-48	-1.194	0.035	0.114	4.69191e-44	2	Top3a
8.32804e-100	-1.19402	0.079	0.241	1.61947e-95	2	Cbll1
1.26009e-37	-1.19452	0.044	0.114	2.45036e-33	2	Prorp
6.17808e-202	-1.19535	0.251	0.546	1.20139e-197	2	Tnrc6a
9.25186e-48	-1.19575	0.035	0.113	1.79912e-43	2	Mtrf1l
2.18228e-172	-1.19904	0.188	0.455	4.24367e-168	2	Zfp62
1.35638e-181	-1.19983	0.334	0.602	2.63763e-177	2	Maml3
6.13595e-108	-1.20004	0.116	0.299	1.1932e-103	2	Zfp397
1.17787e-141	-1.20065	0.159	0.392	2.29049e-137	2	Nckap1l
5.15496e-59	-1.20353	0.051	0.151	1.00243e-54	2	Platr25
2.88807e-62	-1.20477	0.051	0.156	5.61614e-58	2	1600014C10Rik
7.39763e-161	-1.20484	0.213	0.473	1.43854e-156	2	Plcg2
2.167e-156	-1.20499	0.194	0.443	4.21395e-152	2	Atf7
5.91116e-117	-1.20509	0.126	0.324	1.14949e-112	2	Dcaf17
5.53293e-58	-1.20531	0.053	0.153	1.07593e-53	2	Pnpt1
1.25757e-53	-1.20578	0.06	0.157	2.44548e-49	2	Setdb2
3.28684e-125	-1.20608	0.153	0.364	6.39158e-121	2	Shprh
6.94046e-120	-1.20887	0.115	0.311	1.34964e-115	2	Gm7072
6.59814e-231	-1.20966	0.25	0.569	1.28307e-226	2	Mob3a
4.47875e-45	-1.21105	0.045	0.125	8.70939e-41	2	Gm26759
6.37066e-72	-1.21383	0.075	0.201	1.23884e-67	2	Hira
7.67801e-43	-1.21444	0.031	0.102	1.49307e-38	2	Nudt7
8.77034e-86	-1.21464	0.066	0.205	1.70548e-81	2	Narf
1.97051e-73	-1.21828	0.075	0.203	3.83185e-69	2	Lrig2
7.39742e-56	-1.21847	0.044	0.137	1.4385e-51	2	Rrnad1
1.49393e-66	-1.21918	0.058	0.17	2.9051e-62	2	Pdpr
1.9452e-204	-1.22154	0.246	0.544	3.78264e-200	2	Vrk1
1.10417e-162	-1.22755	0.145	0.396	2.14717e-158	2	Tbc1d10c
1.26954e-78	-1.22757	0.082	0.219	2.46875e-74	2	2700049A03Rik
1.44506e-45	-1.22994	0.035	0.111	2.81007e-41	2	Zfp429
1.77863e-66	-1.23303	0.067	0.183	3.45871e-62	2	Rras2
9.76096e-199	-1.23512	0.256	0.547	1.89812e-194	2	Rreb1
4.44428e-62	-1.23636	0.076	0.188	8.64235e-58	2	Adamts6
7.24675e-188	-1.23685	0.24	0.516	1.4092e-183	2	Myb
4.54517e-44	-1.23863	0.035	0.109	8.83855e-40	2	Zfp81
0	-1.2391	0.614	0.865	0	2	Sema4d
1.12368e-125	-1.24173	0.153	0.364	2.1851e-121	2	Zfp654
5.21412e-141	-1.24182	0.167	0.396	1.01394e-136	2	Tex14
1.52419e-144	-1.24209	0.155	0.39	2.96394e-140	2	Psd4
3.56995e-74	-1.24563	0.06	0.183	6.94212e-70	2	Tubgcp5
3.651e-41	-1.24635	0.033	0.101	7.09973e-37	2	Cep152
3.081e-123	-1.24683	0.131	0.334	5.9913e-119	2	Washc4
1.23837e-53	-1.24914	0.039	0.127	2.40814e-49	2	Zfp825
2.69442e-42	-1.24928	0.044	0.12	5.23957e-38	2	Tbc1d12
0	-1.25043	0.777	0.923	0	2	Arhgap6
4.8264e-70	-1.25099	0.059	0.176	9.38541e-66	2	Ncr1
1.41457e-56	-1.25164	0.055	0.154	2.75077e-52	2	Trmt13
1.27208e-77	-1.25191	0.091	0.229	2.47368e-73	2	Ccdc171
6.52499e-47	-1.25225	0.031	0.106	1.26885e-42	2	Ppm1k
5.23266e-44	-1.25246	0.031	0.102	1.01754e-39	2	Polh
3.19244e-55	-1.2532	0.056	0.153	6.20801e-51	2	Gstcd
1.69974e-68	-1.25433	0.043	0.15	3.30531e-64	2	Zfp780b
1.28581e-63	-1.25495	0.082	0.2	2.50038e-59	2	Garem1
3.71176e-74	-1.25586	0.051	0.168	7.21788e-70	2	Arhgap27os3
7.7381e-63	-1.25677	0.07	0.183	1.50475e-58	2	E230016M11Rik
1.2097e-63	-1.25851	0.051	0.157	2.35238e-59	2	Traf3ip1
3.04203e-94	-1.25892	0.115	0.28	5.91553e-90	2	Rap1gds1
6.61155e-64	-1.25985	0.06	0.169	1.28568e-59	2	Sacs
1.66009e-44	-1.26019	0.033	0.106	3.2282e-40	2	Kctd18
1.07151e-104	-1.26134	0.086	0.255	2.08365e-100	2	Luzp1
6.53241e-154	-1.26141	0.152	0.393	1.27029e-149	2	Edem1
1.02907e-52	-1.2627	0.044	0.132	2.00113e-48	2	Zfp74
1.7683e-57	-1.26316	0.04	0.133	3.43863e-53	2	Nudt16
5.41885e-87	-1.266	0.095	0.247	1.05375e-82	2	Tmem131
3.21669e-79	-1.26816	0.08	0.217	6.25518e-75	2	Acaca
0	-1.26827	0.469	0.789	0	2	Lims1
2.30522e-104	-1.27084	0.085	0.254	4.48274e-100	2	Slc20a1
7.9995e-168	-1.271	0.15	0.404	1.55558e-163	2	Commd8
6.02529e-187	-1.27224	0.193	0.472	1.17168e-182	2	Hcfc2
4.10676e-87	-1.27282	0.063	0.201	7.98601e-83	2	Rnaseh2b
2.81765e-54	-1.27296	0.049	0.141	5.47921e-50	2	Heatr5a
3.33237e-120	-1.27535	0.105	0.297	6.48013e-116	2	Dzip3
2.74485e-46	-1.27646	0.032	0.106	5.33764e-42	2	Zfp866
2.69249e-102	-1.27656	0.086	0.252	5.23581e-98	2	Zfp994
5.3502e-164	-1.27709	0.174	0.428	1.0404e-159	2	Sfi1
0	-1.28248	0.514	0.834	0	2	Arhgap45
3.63571e-81	-1.28551	0.063	0.195	7.07001e-77	2	Klhl18
1.99416e-72	-1.28558	0.064	0.186	3.87785e-68	2	Pot1a
8.16587e-54	-1.28592	0.045	0.136	1.58793e-49	2	Parp6
2.2807e-188	-1.28764	0.215	0.495	4.43504e-184	2	Relch
2.95026e-165	-1.2884	0.212	0.464	5.73708e-161	2	Ssh2
0	-1.28931	0.36	0.695	0	2	Fam174b
1.25359e-92	-1.29011	0.098	0.257	2.43773e-88	2	Snx13
3.73061e-53	-1.29322	0.036	0.121	7.25454e-49	2	Guf1
4.60354e-201	-1.29341	0.2	0.487	8.95205e-197	2	2610507B11Rik
3.32256e-44	-1.29365	0.03	0.102	6.46105e-40	2	Fbxw17
1.14406e-78	-1.29451	0.06	0.188	2.22474e-74	2	Sugp2
1.22082e-52	-1.29487	0.037	0.122	2.374e-48	2	Cep83os
8.11479e-56	-1.29549	0.041	0.132	1.578e-51	2	Zfp715
1.31151e-49	-1.29659	0.067	0.16	2.55036e-45	2	Large1
7.71954e-52	-1.29743	0.046	0.135	1.50114e-47	2	Asb7
2.2695e-46	-1.29809	0.031	0.105	4.41328e-42	2	Pithd1
1.04461e-75	-1.30016	0.051	0.17	2.03135e-71	2	Terf2ip
1.61287e-133	-1.3002	0.133	0.346	3.13639e-129	2	Xpo7
3.0862e-52	-1.30578	0.042	0.129	6.00143e-48	2	Stxbp4
2.80729e-105	-1.30611	0.101	0.276	5.45906e-101	2	Lrpprc
2.33987e-110	-1.30661	0.13	0.316	4.55011e-106	2	Copg2
1.50199e-93	-1.30724	0.093	0.251	2.92077e-89	2	Mcm9
1.12729e-41	-1.30772	0.118	0.219	2.19212e-37	2	Gm26917
1.57796e-49	-1.30778	0.067	0.159	3.06849e-45	2	Ube2e2
3.43983e-48	-1.30932	0.038	0.118	6.68909e-44	2	Zfp595
1.66905e-65	-1.31318	0.04	0.142	3.24563e-61	2	Wdr92
3.76924e-51	-1.31352	0.035	0.118	7.32966e-47	2	Selenoo
8.99165e-78	-1.31458	0.057	0.182	1.74852e-73	2	2010315B03Rik
1.4802e-112	-1.31512	0.082	0.257	2.8784e-108	2	Gypc
0	-1.31567	0.663	0.902	0	2	Cd244a
7.02154e-47	-1.31697	0.033	0.108	1.36541e-42	2	Nif3l1
4.70433e-84	-1.31735	0.085	0.227	9.14804e-80	2	Atr
1.94343e-178	-1.31857	0.202	0.474	3.77919e-174	2	Dym
1.26793e-66	-1.31876	0.048	0.155	2.46563e-62	2	Slc36a1
0	-1.32091	0.493	0.769	0	2	Glipr1
2.22131e-110	-1.3221	0.089	0.265	4.31956e-106	2	B230307C23Rik
5.19836e-85	-1.32434	0.077	0.219	1.01087e-80	2	Wwp1
8.34729e-121	-1.32459	0.107	0.301	1.62321e-116	2	Cept1
3.01346e-114	-1.32578	0.083	0.259	5.85998e-110	2	Zfp260
2.93891e-147	-1.3259	0.127	0.354	5.71501e-143	2	Ldah
5.88974e-54	-1.32646	0.048	0.14	1.14532e-49	2	3110082I17Rik
3.43676e-103	-1.33047	0.067	0.224	6.68312e-99	2	Slc39a4
3.38444e-217	-1.33053	0.202	0.503	6.58138e-213	2	P4ha1
3.00869e-98	-1.33159	0.074	0.23	5.85069e-94	2	Ptcd3
6.38435e-54	-1.33301	0.043	0.133	1.2415e-49	2	1110002L01Rik
4.75525e-105	-1.33378	0.083	0.251	9.24705e-101	2	Atg16l1
1.4213e-63	-1.33519	0.047	0.151	2.76386e-59	2	Tmem209
8.11594e-81	-1.33565	0.062	0.192	1.57822e-76	2	Timm9
4.71893e-102	-1.33586	0.089	0.254	9.17643e-98	2	Itgb6
2.28074e-297	-1.33711	0.368	0.695	4.43512e-293	2	Ncoa2
5.98853e-244	-1.33833	0.271	0.589	1.16453e-239	2	C2cd5
1.08208e-144	-1.33938	0.139	0.365	2.10421e-140	2	Ttc39b
7.63033e-72	-1.34056	0.055	0.171	1.48379e-67	2	Fyco1
0	-1.34063	0.728	0.912	0	2	Scin
1.75459e-235	-1.34069	0.238	0.55	3.41197e-231	2	Hacd4
1.88459e-223	-1.34397	0.229	0.532	3.66477e-219	2	Nfatc3
1.67757e-76	-1.34417	0.057	0.18	3.2622e-72	2	Rbbp5
1.52291e-51	-1.34445	0.029	0.109	2.96144e-47	2	Ska2
3.12967e-80	-1.34482	0.074	0.208	6.08596e-76	2	Scai
2.74238e-170	-1.34633	0.143	0.398	5.33283e-166	2	Prkag2
2.14297e-64	-1.3464	0.037	0.136	4.16721e-60	2	Zfp958
3.8375e-55	-1.34733	0.036	0.123	7.46239e-51	2	Rab40c
8.01276e-69	-1.34867	0.042	0.148	1.55816e-64	2	Susd3
2.3044e-64	-1.34938	0.04	0.141	4.48114e-60	2	Zfp617
5.64629e-68	-1.3512	0.036	0.137	1.09798e-63	2	Adra2a
9.54315e-170	-1.35374	0.172	0.426	1.85576e-165	2	Ube3c
0	-1.35375	0.577	0.836	0	2	Plscr1
2.22262e-114	-1.35436	0.087	0.264	4.3221e-110	2	Zfp729a
7.60471e-110	-1.35934	0.117	0.301	1.47881e-105	2	Fnip2
1.89661e-103	-1.36038	0.09	0.257	3.68815e-99	2	Yeats2
2.61765e-163	-1.36187	0.159	0.406	5.09029e-159	2	Lrrk1
0	-1.3627	0.444	0.789	0	2	Apbb1ip
7.25364e-129	-1.36329	0.109	0.311	1.41054e-124	2	Orc3
1.54e-117	-1.36798	0.101	0.288	2.99469e-113	2	Btbd1
1.05239e-68	-1.36982	0.054	0.165	2.04648e-64	2	Ccdc15
1.98127e-87	-1.37141	0.058	0.195	3.85277e-83	2	Oit3
1.61437e-114	-1.37191	0.068	0.238	3.13931e-110	2	Zfp217
4.41588e-63	-1.37209	0.042	0.143	8.58713e-59	2	Zfp346
5.72048e-65	-1.37411	0.048	0.153	1.11241e-60	2	Fam149b
3.40546e-160	-1.37516	0.189	0.436	6.62227e-156	2	Tmtc2
2.65841e-267	-1.37538	0.318	0.64	5.16955e-263	2	Plcl2
7.82944e-46	-1.3763	0.043	0.122	1.52251e-41	2	Ppp3cc
5.28916e-237	-1.37688	0.266	0.579	1.02853e-232	2	Mgat5
2.72213e-78	-1.37731	0.056	0.181	5.29346e-74	2	Coq2
2.62884e-50	-1.38305	0.03	0.108	5.11203e-46	2	Zfp60
1.74349e-133	-1.38499	0.102	0.306	3.39038e-129	2	2310001H17Rik
3.24688e-66	-1.38668	0.043	0.147	6.31388e-62	2	Zfp35
3.4568e-124	-1.39112	0.105	0.298	6.72209e-120	2	Zfp182
0	-1.39248	0.529	0.873	0	2	Flnb
3.70138e-58	-1.39422	0.037	0.128	7.1977e-54	2	Fbxo32
1.34887e-67	-1.39571	0.039	0.143	2.623e-63	2	Gm6712
6.86107e-68	-1.39653	0.059	0.172	1.3342e-63	2	Agbl3
8.12426e-52	-1.40002	0.033	0.115	1.57984e-47	2	Pms2
4.54388e-61	-1.40049	0.048	0.149	8.83604e-57	2	6430590A07Rik
5.95123e-216	-1.40088	0.15	0.444	1.15728e-211	2	Sept1
7.33992e-49	-1.403	0.035	0.114	1.42732e-44	2	Mcm6
3.46836e-55	-1.40337	0.038	0.126	6.74458e-51	2	Serac1
0	-1.40576	0.544	0.824	0	2	E330020D12Rik
4.29022e-155	-1.40648	0.131	0.363	8.34276e-151	2	Strbp
1.24876e-64	-1.40848	0.06	0.169	2.42835e-60	2	Klhdc10
3.04703e-87	-1.41114	0.05	0.181	5.92525e-83	2	Mtif3
4.78067e-41	-1.41292	0.038	0.109	9.29649e-37	2	Il12rb2
2.67659e-93	-1.41368	0.067	0.213	5.2049e-89	2	Nup160
2.16521e-143	-1.41375	0.101	0.316	4.21048e-139	2	Sirt3
6.14612e-90	-1.41541	0.064	0.205	1.19517e-85	2	Parp11
0	-1.41812	0.595	0.85	0	2	Kcnq5
0	-1.4186	0.355	0.752	0	2	Clec2d
0	-1.42205	0.598	0.858	0	2	Ly6e
2.55784e-76	-1.42212	0.063	0.188	4.97398e-72	2	Mtm1
3.00192e-54	-1.42266	0.031	0.115	5.83754e-50	2	Kctd9
2.50862e-64	-1.4241	0.049	0.154	4.87826e-60	2	Agk
2.6617e-145	-1.42545	0.168	0.386	5.17595e-141	2	Slc22a14
2.64953e-199	-1.42573	0.211	0.49	5.15227e-195	2	Thada
1.79204e-88	-1.42603	0.051	0.184	3.48481e-84	2	Trmt10c
0	-1.42654	0.643	0.875	0	2	Ripor2
6.31078e-266	-1.42748	0.134	0.461	1.22719e-261	2	Osgin1
5.08749e-179	-1.43005	0.141	0.399	9.89313e-175	2	Gnptab
1.42893e-82	-1.43075	0.056	0.185	2.7787e-78	2	Fig4
1.66471e-202	-1.43116	0.174	0.454	3.2372e-198	2	Kansl1l
4.05374e-73	-1.43363	0.041	0.152	7.8829e-69	2	Dennd2d
3.93958e-49	-1.44374	0.027	0.103	7.66091e-45	2	Zkscan8
1.92045e-135	-1.44523	0.104	0.309	3.7345e-131	2	Fbxw4
1.52706e-96	-1.44561	0.062	0.209	2.96952e-92	2	Apobr
1.07637e-204	-1.44847	0.197	0.482	2.09311e-200	2	Smurf2
6.00642e-74	-1.45135	0.046	0.161	1.16801e-69	2	Mms19
4.85668e-44	-1.45205	0.031	0.101	9.4443e-40	2	Gm14164
0	-1.45292	0.37	0.76	0	2	Abi3
1.7973e-76	-1.45308	0.046	0.163	3.49503e-72	2	Plekhm1
1.38622e-304	-1.45356	0.702	0.821	2.69565e-300	2	Cd69
1.10919e-53	-1.45681	0.041	0.129	2.15692e-49	2	Sec22a
0	-1.45704	0.808	0.945	0	2	Cmss1
1.7631e-58	-1.45821	0.033	0.123	3.42853e-54	2	Oasl1
5.90524e-84	-1.45823	0.045	0.171	1.14833e-79	2	Pomt1
2.32965e-54	-1.45965	0.04	0.128	4.53024e-50	2	Zmym6
1.33241e-74	-1.46288	0.048	0.164	2.59101e-70	2	Mblac2
0	-1.46386	0.85	0.947	0	2	Lrmda
3.29199e-58	-1.46404	0.033	0.122	6.40161e-54	2	Slc17a9
6.18342e-106	-1.46633	0.079	0.243	1.20243e-101	2	Ap4b1
3.75084e-70	-1.47036	0.051	0.164	7.29388e-66	2	Sepsecs
0	-1.47384	0.42	0.759	0	2	Slc4a7
7.54655e-67	-1.474	0.039	0.142	1.4675e-62	2	Sema4b
2.91124e-100	-1.47473	0.065	0.218	5.6612e-96	2	2810013P06Rik
8.99656e-116	-1.4751	0.084	0.26	1.74947e-111	2	Elmod2
1.53951e-255	-1.47657	0.208	0.533	2.99373e-251	2	Lair1
3.73768e-48	-1.47729	0.031	0.108	7.2683e-44	2	Ccl25
0	-1.478	0.454	0.762	0	2	Arhgap15
5.22626e-132	-1.47955	0.098	0.296	1.0163e-127	2	Strada
3.65732e-49	-1.48202	0.035	0.114	7.11202e-45	2	Rnf144a
1.01128e-66	-1.48356	0.039	0.141	1.96654e-62	2	Zfp951
2.41957e-84	-1.4839	0.047	0.173	4.7051e-80	2	Zfp160
1.07407e-103	-1.4897	0.055	0.205	2.08863e-99	2	Fxyd1
2.54885e-224	-1.49004	0.191	0.49	4.95649e-220	2	Cdk19
7.46023e-56	-1.49114	0.029	0.114	1.45072e-51	2	Mterf1a
1.60689e-62	-1.49125	0.042	0.14	3.12475e-58	2	Gm26510
1.03257e-137	-1.49149	0.106	0.314	2.00793e-133	2	Spopl
4.26584e-74	-1.49383	0.05	0.166	8.29535e-70	2	Gcfc2
3.90266e-209	-1.49454	0.178	0.467	7.58911e-205	2	Atxn7l1
2.12072e-205	-1.49542	0.196	0.479	4.12396e-201	2	Mllt3
2.18715e-253	-1.49546	0.18	0.502	4.25313e-249	2	Dcaf7
3.55548e-168	-1.49557	0.133	0.377	6.91399e-164	2	Nt5c2
0	-1.49652	0.342	0.739	0	2	Muc13
5.53489e-110	-1.49921	0.121	0.3	1.07631e-105	2	Sugct
1.89982e-124	-1.50169	0.089	0.277	3.6944e-120	2	Drosha
5.8039e-50	-1.50546	0.03	0.107	1.12863e-45	2	Zfp51
8.89799e-182	-1.50684	0.118	0.372	1.7303e-177	2	Eno1
1.75085e-107	-1.50926	0.074	0.238	3.40471e-103	2	Kif21b
0	-1.51104	0.557	0.856	0	2	Trerf1
0	-1.51241	0.286	0.651	0	2	St8sia4
6.01162e-55	-1.5137	0.027	0.108	1.16902e-50	2	Zfp961
5.33357e-82	-1.51449	0.038	0.156	1.03717e-77	2	Itm2a
3.92918e-95	-1.5171	0.063	0.209	7.64069e-91	2	Srr
5.303e-99	-1.51773	0.076	0.231	1.03122e-94	2	Abca13
2.26689e-164	-1.51856	0.116	0.35	4.40819e-160	2	G2e3
4.81833e-118	-1.51981	0.086	0.264	9.36973e-114	2	Abhd18
1.78811e-83	-1.52006	0.039	0.159	3.47717e-79	2	Etaa1
1.48997e-52	-1.52427	0.029	0.108	2.89739e-48	2	Zfp597
1.1594e-74	-1.52657	0.048	0.164	2.25456e-70	2	Uqcc1
8.07844e-127	-1.52677	0.073	0.257	1.57093e-122	2	Golga1
1.70283e-122	-1.52808	0.093	0.279	3.31133e-118	2	Map2k6
2.3789e-79	-1.52946	0.047	0.168	4.62601e-75	2	Zfp933
2.3354e-90	-1.53091	0.053	0.188	4.54142e-86	2	Golph3l
1.0336e-230	-1.53635	0.118	0.416	2.00995e-226	2	Plaat3
3.30417e-61	-1.53881	0.027	0.116	6.42529e-57	2	AI467606
0	-1.53896	0.316	0.655	0	2	Card11
2.14857e-135	-1.53922	0.089	0.288	4.17812e-131	2	Manba
8.57809e-53	-1.54188	0.034	0.117	1.66809e-48	2	Cask
1.28881e-77	-1.54282	0.037	0.151	2.50623e-73	2	Card6
1.01447e-80	-1.54321	0.059	0.186	1.97274e-76	2	Pign
3.38212e-78	-1.54364	0.049	0.168	6.57688e-74	2	Wdr62
1.13838e-93	-1.54446	0.064	0.209	2.2137e-89	2	Fam120c
2.40011e-119	-1.54477	0.065	0.237	4.66725e-115	2	Slc44a2
2.33959e-88	-1.54548	0.05	0.182	4.54957e-84	2	Slc17a5
6.13192e-192	-1.54649	0.149	0.416	1.19241e-187	2	Cdc14a
5.28108e-105	-1.55022	0.054	0.206	1.02696e-100	2	Uck2
0	-1.5515	0.438	0.826	0	2	Trf
1.01197e-108	-1.55179	0.062	0.221	1.96789e-104	2	Phtf2
1.13447e-113	-1.55542	0.066	0.233	2.20608e-109	2	Zfp729b
1.21704e-43	-1.55678	0.031	0.101	2.36666e-39	2	Man2c1os
4.2114e-103	-1.55831	0.067	0.221	8.1895e-99	2	Itgav
1.38343e-93	-1.56135	0.064	0.207	2.69022e-89	2	Msh3
0	-1.56314	0.484	0.87	0	2	Snx18
1.31678e-61	-1.56348	0.028	0.118	2.56061e-57	2	Zfp952
2.5045e-54	-1.56577	0.032	0.116	4.87025e-50	2	Cenpo
1.33228e-200	-1.56593	0.147	0.419	2.59075e-196	2	Gpr34
2.83603e-108	-1.5662	0.056	0.212	5.51494e-104	2	Mbp
9.88442e-46	-1.5678	0.029	0.102	1.92212e-41	2	Mms22l
4.23981e-123	-1.56847	0.079	0.261	8.24473e-119	2	Cbfa2t2
4.58829e-64	-1.56893	0.038	0.136	8.92238e-60	2	Tbccd1
1.50884e-82	-1.56981	0.041	0.161	2.93409e-78	2	Sgpp1
1.35053e-54	-1.57045	0.029	0.112	2.62624e-50	2	Dgcr8
0	-1.57307	0.352	0.716	0	2	Rabgap1l
3.85688e-68	-1.57406	0.034	0.135	7.50009e-64	2	Zfp568
0	-1.57828	0.236	0.592	0	2	Mta3
2.08538e-74	-1.57875	0.034	0.142	4.05523e-70	2	Tmem140
2.28028e-113	-1.58056	0.062	0.224	4.43423e-109	2	Csf1
0	-1.58214	0.267	0.651	0	2	Lpar6
0	-1.58595	0.559	0.819	0	2	Ctsc
3.44223e-115	-1.58732	0.062	0.228	6.69375e-111	2	Tmem156
1.94708e-78	-1.58902	0.07	0.201	3.78628e-74	2	Gm15261
2.72491e-71	-1.59106	0.041	0.149	5.29885e-67	2	Xndc1
1.9266e-144	-1.59142	0.106	0.317	3.74647e-140	2	Gm10138
9.53524e-101	-1.59154	0.05	0.196	1.85422e-96	2	Zfp738
3.80129e-51	-1.59236	0.025	0.101	7.39199e-47	2	Rnf135
2.20036e-72	-1.59544	0.056	0.172	4.27882e-68	2	Gab3
1.59173e-85	-1.59545	0.044	0.17	3.09527e-81	2	Tmem184c
7.69306e-100	-1.59598	0.06	0.209	1.49599e-95	2	Zfp942
1.33879e-107	-1.59705	0.07	0.232	2.60341e-103	2	Apex2
2.52628e-217	-1.59793	0.111	0.394	4.91261e-213	2	Lyl1
0	-1.59891	0.47	0.821	0	2	Pde7a
0	-1.60004	0.365	0.733	0	2	Fndc3a
1.50166e-94	-1.60104	0.063	0.208	2.92012e-90	2	Tmem260
0	-1.60393	0.73	0.885	0	2	Camk1d
4.9359e-209	-1.60607	0.148	0.425	9.59835e-205	2	Akap10
2.20696e-258	-1.60998	0.17	0.49	4.29165e-254	2	Ascc1
0	-1.61495	0.464	0.815	0	2	Txnip
2.17147e-64	-1.61639	0.035	0.132	4.22265e-60	2	Zfp141
2.3814e-76	-1.61697	0.037	0.149	4.63087e-72	2	Fam234b
1.24055e-127	-1.61704	0.074	0.257	2.41238e-123	2	Papolg
0	-1.61733	0.462	0.808	0	2	Atp8a1
0	-1.62344	0.382	0.84	0	2	Stk19
1.75669e-204	-1.62526	0.142	0.415	3.41606e-200	2	Tango2
6.18905e-148	-1.63686	0.112	0.326	1.20352e-143	2	Plcb4
2.93149e-59	-1.63755	0.036	0.128	5.70058e-55	2	Spata1
4.80975e-92	-1.63874	0.054	0.192	9.35303e-88	2	Arntl
4.26651e-69	-1.63982	0.036	0.139	8.29665e-65	2	Eif2ak3
4.52636e-97	-1.64157	0.057	0.201	8.80197e-93	2	Rpap2
0	-1.64444	0.583	0.878	0	2	Ikzf1
2.45354e-71	-1.6474	0.04	0.147	4.77115e-67	2	Gm13832
6.52811e-108	-1.64779	0.058	0.214	1.26946e-103	2	Arhgap12
2.25431e-56	-1.6543	0.044	0.135	4.38372e-52	2	Cenpp
2.54127e-107	-1.65647	0.046	0.197	4.94175e-103	2	Bbc3
6.01387e-105	-1.67325	0.046	0.194	1.16946e-100	2	Zfp84
0	-1.67602	0.384	0.724	0	2	Bcl2
3.50532e-113	-1.67913	0.053	0.212	6.81645e-109	2	Agl
1.6862e-259	-1.68186	0.218	0.526	3.27898e-255	2	Far2
8.36784e-59	-1.68225	0.029	0.116	1.62721e-54	2	Gm1976
1.00131e-139	-1.68286	0.056	0.243	1.94715e-135	2	Spint2
9.47503e-156	-1.68467	0.118	0.336	1.84251e-151	2	Pde7b
2.64545e-46	-1.69075	0.036	0.112	5.14435e-42	2	Cd46
1.47037e-154	-1.69276	0.092	0.306	2.85927e-150	2	Aoah
1.36676e-42	-1.69399	0.034	0.104	2.6578e-38	2	Thrb
3.33456e-93	-1.69806	0.049	0.184	6.48438e-89	2	Usp40
1.93727e-55	-1.69983	0.022	0.101	3.76721e-51	2	Zfp58
0	-1.70023	0.285	0.671	0	2	Dipk1a
5.1335e-100	-1.70244	0.041	0.18	9.9826e-96	2	Spock2
3.66469e-138	-1.703	0.072	0.264	7.12636e-134	2	Zc3h6
1.52938e-84	-1.70356	0.037	0.158	2.97402e-80	2	Rgs3
1.87493e-98	-1.70494	0.046	0.186	3.64598e-94	2	Zcchc2
8.88275e-63	-1.70501	0.026	0.115	1.72734e-58	2	1700028E10Rik
3.52023e-286	-1.70509	0.166	0.503	6.84545e-282	2	Arap2
0	-1.70648	0.406	0.796	0	2	Rin3
6.11932e-68	-1.7078	0.03	0.129	1.18996e-63	2	Zfp626
8.67414e-51	-1.70866	0.025	0.101	1.68677e-46	2	Armc9
6.05702e-155	-1.71697	0.074	0.284	1.17785e-150	2	Rnf149
0	-1.7192	0.342	0.723	0	2	Dip2c
0	-1.71933	0.256	0.649	0	2	Pigk
2.39998e-87	-1.72593	0.04	0.165	4.667e-83	2	Rnf219
2.66741e-101	-1.72616	0.051	0.197	5.18705e-97	2	Mmd
3.36993e-212	-1.73795	0.13	0.404	6.55316e-208	2	Fbxl20
1.10484e-51	-1.74435	0.031	0.11	2.14848e-47	2	A630089N07Rik
4.83063e-61	-1.74455	0.023	0.109	9.39364e-57	2	Hoxb4
6.88941e-104	-1.74519	0.044	0.188	1.33971e-99	2	Ttyh2
8.37937e-272	-1.74739	0.152	0.477	1.62945e-267	2	Fgd3
3.94791e-71	-1.75055	0.032	0.135	7.67711e-67	2	Adal
2.52195e-116	-1.75187	0.064	0.231	4.90418e-112	2	Ak8
6.65004e-102	-1.75333	0.045	0.189	1.29317e-97	2	Ripor1
0	-1.75758	0.397	0.761	0	2	Cobl
3.19226e-155	-1.76334	0.068	0.276	6.20766e-151	2	Aldh4a1
3.84272e-163	-1.77461	0.074	0.292	7.47255e-159	2	Dram2
1.75087e-60	-1.77681	0.028	0.116	3.40475e-56	2	Igf2r
1.10034e-56	-1.78338	0.025	0.107	2.13973e-52	2	Rmdn2
8.95008e-74	-1.78409	0.034	0.141	1.74043e-69	2	Rufy3
3.59766e-102	-1.78436	0.069	0.219	6.99602e-98	2	4933406I18Rik
7.49222e-263	-1.78887	0.14	0.459	1.45694e-258	2	Mrtfa
9.27021e-204	-1.78888	0.103	0.365	1.80269e-199	2	Rinl
6.18304e-167	-1.79394	0.082	0.304	1.20235e-162	2	AI504432
2.77649e-55	-1.79621	0.024	0.104	5.39916e-51	2	2610021A01Rik
5.52386e-185	-1.79657	0.085	0.325	1.07417e-180	2	5430427O19Rik
1.06508e-109	-1.79801	0.047	0.199	2.07116e-105	2	Naa16
5.77049e-113	-1.79996	0.068	0.232	1.12213e-108	2	Ppm1h
6.82525e-170	-1.80371	0.088	0.314	1.32724e-165	2	Eya3
0	-1.80839	0.17	0.561	0	2	Med10
0	-1.82182	0.598	0.887	0	2	Gphn
3.01474e-61	-1.82401	0.023	0.109	5.86246e-57	2	Zfp87
9.64025e-205	-1.83165	0.093	0.353	1.87464e-200	2	Vars
2.29457e-60	-1.83186	0.024	0.11	4.46202e-56	2	Zfp606
7.53016e-106	-1.83207	0.044	0.19	1.46432e-101	2	Zfp827
7.87605e-106	-1.83216	0.039	0.182	1.53158e-101	2	Aldh1l1
1.01151e-86	-1.83443	0.03	0.148	1.96699e-82	2	Gdf11
3.82733e-109	-1.83461	0.051	0.204	7.44262e-105	2	Acss1
9.89675e-150	-1.8412	0.052	0.243	1.92452e-145	2	Hgf
1.63799e-93	-1.84348	0.033	0.16	3.18523e-89	2	Polr3g
1.58588e-66	-1.84473	0.028	0.122	3.08391e-62	2	Ice2
9.1552e-90	-1.84518	0.069	0.205	1.78032e-85	2	Sntb1
1.07607e-64	-1.84795	0.026	0.117	2.09252e-60	2	Lncppara
5.03112e-111	-1.84985	0.054	0.21	9.78352e-107	2	Slc7a11
4.19547e-68	-1.86234	0.026	0.122	8.15851e-64	2	4930522L14Rik
5.18298e-199	-1.86285	0.109	0.366	1.00788e-194	2	Dyrk3
5.83839e-295	-1.86458	0.13	0.467	1.13533e-290	2	Xpc
7.92484e-94	-1.86857	0.039	0.169	1.54106e-89	2	Orc5
4.12757e-260	-1.87749	0.129	0.436	8.02648e-256	2	Slc6a13
5.03637e-69	-1.88009	0.027	0.123	9.79372e-65	2	Erlin1
4.83843e-122	-1.90063	0.052	0.217	9.4088e-118	2	Zfp398
0	-1.9064	0.152	0.503	0	2	Cbl
0	-1.91633	0.21	0.569	0	2	Gm6209
3.67729e-249	-1.91774	0.102	0.399	7.15087e-245	2	Gimap9
1.07677e-121	-1.93597	0.057	0.224	2.09388e-117	2	Hist1h2be
0	-1.93747	0.212	0.636	0	2	Epb41
1.86398e-69	-1.94133	0.023	0.118	3.62469e-65	2	Nanp
1.62802e-307	-1.9436	0.135	0.48	3.16584e-303	2	Gna12
4.88516e-119	-1.96707	0.046	0.206	9.49968e-115	2	Sh2d3c
8.20716e-68	-1.97289	0.02	0.111	1.59596e-63	2	Zfp975
0	-1.97864	0.238	0.64	0	2	Akt3
3.06183e-73	-1.98098	0.027	0.128	5.95404e-69	2	Arrdc3
1.3217e-64	-1.98598	0.026	0.116	2.57019e-60	2	Pkd1l2
1.96042e-240	-1.98759	0.11	0.398	3.81223e-236	2	Ppp2r3a
2.9208e-260	-1.99713	0.101	0.404	5.67979e-256	2	Fam102b
2.56429e-109	-1.99735	0.053	0.204	4.98652e-105	2	1700057G04Rik
0	-1.99828	0.152	0.538	0	2	Pi16
0	-2.0003	0.413	0.83	0	2	Ldlrad4
7.80398e-134	-2.01778	0.044	0.217	1.51756e-129	2	Ggta1
0	-2.01803	0.251	0.696	0	2	Znrf1
2.05727e-93	-2.02196	0.043	0.174	4.00057e-89	2	Ulbp1
0	-2.02976	0.193	0.646	0	2	Kcnn4
0	-2.03096	0.195	0.58	0	2	Lrba
5.13977e-285	-2.03283	0.134	0.457	9.99481e-281	2	Ralgapb
1.03437e-145	-2.04437	0.053	0.241	2.01143e-141	2	Dock5
8.41832e-74	-2.0477	0.027	0.128	1.63703e-69	2	Tcf4
3.06281e-73	-2.05787	0.018	0.113	5.95594e-69	2	Nfe2
2.59186e-286	-2.06228	0.116	0.439	5.04013e-282	2	B3galnt2
0	-2.06727	0.122	0.475	0	2	Bcl6
3.71831e-246	-2.06813	0.086	0.375	7.23063e-242	2	Zfp710
7.55098e-173	-2.07217	0.049	0.259	1.46836e-168	2	Myo1h
9.74047e-122	-2.07828	0.035	0.191	1.89413e-117	2	Zfp65
4.83044e-94	-2.0898	0.036	0.164	9.39326e-90	2	Snx25
1.03429e-69	-2.11429	0.026	0.122	2.01128e-65	2	Kctd1
8.98851e-238	-2.11786	0.081	0.361	1.74791e-233	2	Abcd3
7.99129e-124	-2.12452	0.033	0.19	1.55399e-119	2	Tmem150b
0	-2.12485	0.292	0.765	0	2	Myo1f
1.79358e-99	-2.13252	0.034	0.167	3.4878e-95	2	Gm26827
1.40617e-105	-2.13388	0.031	0.168	2.73443e-101	2	Dynlt1c
0	-2.13916	0.217	0.646	0	2	Ddit4
9.49182e-238	-2.14735	0.087	0.368	1.84578e-233	2	Foxo1
3.23316e-212	-2.14792	0.069	0.321	6.28721e-208	2	Ccdc62
1.63985e-130	-2.15015	0.037	0.202	3.18885e-126	2	Prmt9
7.25849e-134	-2.15099	0.045	0.217	1.41149e-129	2	Gm44148
1.00921e-76	-2.15842	0.025	0.127	1.96251e-72	2	Fktn
3.61611e-93	-2.15928	0.026	0.148	7.03188e-89	2	E230001N04Rik
1.4407e-180	-2.16173	0.058	0.279	2.80159e-176	2	Dusp6
0	-2.16348	0.136	0.486	0	2	Ppm1l
5.83058e-128	-2.17848	0.043	0.209	1.13381e-123	2	Zfp458
2.94344e-192	-2.1822	0.057	0.287	5.72381e-188	2	Dnah12
1.81898e-179	-2.19451	0.049	0.265	3.53719e-175	2	Zfp120
1.22389e-213	-2.19983	0.057	0.308	2.37998e-209	2	Zfp52
1.91229e-80	-2.20048	0.021	0.125	3.71863e-76	2	Ikzf4
1.89391e-114	-2.20958	0.051	0.205	3.68289e-110	2	Arpp21
4.08346e-92	-2.2107	0.029	0.151	7.94069e-88	2	Zfp607a
1.26467e-102	-2.22966	0.024	0.153	2.45928e-98	2	Ppil1
0	-2.23062	0.117	0.475	0	2	Grk3
3.09588e-88	-2.24402	0.022	0.135	6.02025e-84	2	Zfp748
4.66345e-141	-2.24865	0.049	0.228	9.06855e-137	2	Ahcyl2
0	-2.25253	0.107	0.466	0	2	Rasgrp1
1.10166e-81	-2.27454	0.019	0.122	2.14229e-77	2	Vangl1
0	-2.27496	0.146	0.53	0	2	St6galnac5
8.6723e-191	-2.27688	0.05	0.276	1.68642e-186	2	Prkd3
6.18273e-201	-2.28474	0.057	0.296	1.20229e-196	2	Nfatc2
2.17191e-136	-2.28841	0.034	0.203	4.2235e-132	2	Slc25a37
0	-2.30289	0.387	0.851	0	2	Wipf1
2.65499e-141	-2.3097	0.044	0.222	5.1629e-137	2	Gm33370
8.97156e-92	-2.31425	0.025	0.143	1.74461e-87	2	Gm5165
0	-2.31613	0.157	0.616	0	2	Rnase6
8.54625e-68	-2.31732	0.023	0.115	1.6619e-63	2	Mbnl3
3.1229e-138	-2.32936	0.032	0.201	6.0728e-134	2	Snhg20
0	-2.33634	0.095	0.465	0	2	Fads1
1.80873e-206	-2.36393	0.057	0.299	3.51726e-202	2	Sept6
0	-2.366	0.144	0.562	0	2	Pnpla7
0	-2.37312	0.094	0.479	0	2	Sash3
0	-2.37633	0.13	0.574	0	2	Ptprj
3.37293e-292	-2.38496	0.068	0.38	6.55901e-288	2	Fam3c
0	-2.40447	0.279	0.795	0	2	Ptpn22
0	-2.40499	0.475	0.917	0	2	Clnk
0	-2.40837	0.117	0.495	0	2	Mctp2
6.74829e-228	-2.41348	0.065	0.327	1.31227e-223	2	Car2
1.54906e-80	-2.41508	0.021	0.125	3.01229e-76	2	Slfn2
1.66689e-248	-2.41744	0.097	0.378	3.24144e-244	2	Aff3
0	-2.42299	0.092	0.447	0	2	Arhgap39
1.32795e-209	-2.42921	0.057	0.3	2.58233e-205	2	Pot1b
0	-2.44904	0.221	0.673	0	2	Adamtsl1
2.82393e-73	-2.44933	0.016	0.109	5.49141e-69	2	Gm12703
0	-2.44991	0.234	0.725	0	2	Gpr141
3.84694e-79	-2.45602	0.017	0.116	7.48075e-75	2	Gm19696
9.14677e-155	-2.46139	0.035	0.221	1.77868e-150	2	AU020206
1.64829e-93	-2.47262	0.03	0.152	3.20527e-89	2	Zfp608
1.93081e-83	-2.50537	0.016	0.119	3.75465e-79	2	AI480526
4.24242e-242	-2.5188	0.059	0.328	8.24981e-238	2	Pgm2l1
0	-2.52877	0.157	0.639	0	2	Padi2
0	-2.53104	0.113	0.538	0	2	Zfp277
0	-2.53142	0.107	0.508	0	2	Ankrd6
1.46985e-232	-2.56698	0.046	0.304	2.85827e-228	2	Hip1r
0	-2.57734	0.332	0.854	0	2	Pecam1
0	-2.61169	0.085	0.426	0	2	Npffr1
0	-2.65844	0.118	0.58	0	2	Txk
0	-2.6718	0.263	0.81	0	2	Fgl2
3.33558e-106	-2.68592	0.019	0.147	6.48637e-102	2	Jcad
2.58039e-211	-2.69467	0.059	0.301	5.01782e-207	2	Csgalnact1
0	-2.70126	0.075	0.463	0	2	Hlf
4.57424e-184	-2.70831	0.037	0.249	8.89507e-180	2	1700025G04Rik
8.01465e-109	-2.71933	0.015	0.143	1.55853e-104	2	Zfp472
1.93797e-150	-2.74089	0.026	0.201	3.76858e-146	2	Zfp955b
3.84523e-253	-2.77523	0.043	0.313	7.47742e-249	2	Intu
6.37559e-264	-2.79371	0.059	0.343	1.2398e-259	2	Arhgap10
0	-2.80228	0.077	0.44	0	2	Gng12
5.79072e-184	-2.82432	0.029	0.236	1.12606e-179	2	Gm13031
1.55299e-123	-2.8323	0.025	0.174	3.01994e-119	2	Parp8
0	-2.83452	0.067	0.438	0	2	Ffar2
3.7304e-221	-2.84401	0.036	0.277	7.25414e-217	2	Ccdc88c
0	-2.84682	0.265	0.791	0	2	Oxr1
3.29379e-131	-2.85276	0.019	0.172	6.4051e-127	2	Zfp169
2.25764e-291	-2.86156	0.046	0.347	4.39021e-287	2	Faah
0	-2.86209	0.131	0.617	0	2	Rnf180
8.15507e-77	-2.87339	0.012	0.106	1.58583e-72	2	Inka1
1.02046e-102	-2.90994	0.014	0.135	1.98439e-98	2	Arl4c
0	-2.91561	0.052	0.379	0	2	Itln1
0	-2.92369	0.062	0.413	0	2	Fermt2
8.92069e-110	-2.93673	0.014	0.141	1.73472e-105	2	Plekho1
1.28165e-169	-2.94937	0.024	0.214	2.4923e-165	2	Usp46
0	-2.95067	0.056	0.37	0	2	Dnajc6
2.69341e-109	-2.95967	0.02	0.151	5.23761e-105	2	Gm12353
0	-3.00071	0.277	0.775	0	2	Hist1h1e
0	-3.00159	0.802	0.968	0	2	Mcpt2
2.92525e-219	-3.05928	0.036	0.274	5.68845e-215	2	Ptger4
0	-3.06837	0.097	0.57	0	2	Gm48236
0	-3.08667	0.319	0.892	0	2	Thsd4
3.76014e-252	-3.14509	0.032	0.295	7.31198e-248	2	Ptpn3
2.13999e-107	-3.16246	0.011	0.135	4.16142e-103	2	Atp1b2
1.65973e-94	-3.19355	0.009	0.118	3.2275e-90	2	Stom
8.46591e-97	-3.19933	0.014	0.129	1.64628e-92	2	Osbpl3
2.00745e-146	-3.20404	0.021	0.188	3.90368e-142	2	Shroom4
0	-3.22446	0.037	0.374	0	2	Atp13a4
2.14641e-105	-3.23298	0.165	0.357	4.17391e-101	2	Cma2
2.02629e-80	-3.24355	0.01	0.105	3.94033e-76	2	Smpdl3a
3.01607e-186	-3.24657	0.02	0.222	5.86506e-182	2	5830428M24Rik
3.06481e-113	-3.25027	0.012	0.141	5.95984e-109	2	1500035N22Rik
1.92756e-79	-3.27325	0.011	0.105	3.74834e-75	2	Adgrv1
3.56525e-136	-3.27908	0.015	0.168	6.93298e-132	2	Gm26740
2.24524e-80	-3.28118	0.008	0.101	4.3661e-76	2	Adamtsl2
5.27698e-237	-3.32553	0.043	0.296	1.02616e-232	2	Gm19951
5.18432e-217	-3.32812	0.02	0.248	1.00814e-212	2	Dkk3
1.93953e-195	-3.33408	0.022	0.232	3.77161e-191	2	Adgra3
5.56816e-111	-3.36143	0.015	0.143	1.08278e-106	2	Tek
0	-3.37852	0.655	0.968	0	2	Mcpt1
0	-3.5044	0.051	0.49	0	2	Kifc3
0	-3.51474	0.028	0.395	0	2	Cpne5
4.35783e-118	-3.53552	0.01	0.143	8.47424e-114	2	Dennd3
4.62629e-159	-3.59706	0.011	0.182	8.99628e-155	2	B3gnt8
0	-3.60036	0.043	0.384	0	2	Bcl2l15
1.47454e-109	-3.60136	0.009	0.132	2.86738e-105	2	Sec14l2
1.29985e-143	-3.61094	0.013	0.172	2.52768e-139	2	Fads2
0	-3.70818	0.04	0.381	0	2	Nav2
0	-3.73372	0.075	0.516	0	2	Hist1h1d
0	-3.74496	0.051	0.465	0	2	Gm4258
5.64342e-164	-3.7657	0.012	0.188	1.09742e-159	2	C130050O18Rik
0	-3.79877	0.107	0.683	0	2	Plcb1
2.31791e-97	-3.90742	0.005	0.113	4.50741e-93	2	Glt8d2
2.73536e-114	-3.90905	0.009	0.136	5.31918e-110	2	Ptafr
0	-3.9279	0.119	0.724	0	2	Slc9a9
7.60928e-153	-4.03276	0.01	0.173	1.4797e-148	2	Gm21057
0	-4.17083	0.043	0.568	0	2	Tjp1
2.63036e-88	-4.18808	0.007	0.106	5.11499e-84	2	Fgd4
7.29687e-99	-4.31072	0.005	0.114	1.41895e-94	2	Evl
5.76421e-161	-4.33436	0.009	0.179	1.12091e-156	2	4930471E19Rik
0	-4.34454	0.035	0.531	0	2	Galm
3.44347e-185	-4.35214	0.008	0.199	6.69618e-181	2	S1pr3
7.83937e-196	-4.38057	0.009	0.21	1.52444e-191	2	Appl2
9.10652e-232	-4.51822	0.011	0.242	1.77085e-227	2	Rnf150
0	-4.54021	0.012	0.304	0	2	Otop1
5.04224e-90	-4.68602	0.006	0.107	9.80515e-86	2	Hist1h2ac
3.03427e-197	-4.72626	0.008	0.209	5.90044e-193	2	Slc26a11
0	-4.7574	0.017	0.416	0	2	Adgrg1
0	-4.82795	0.016	0.408	0	2	Lsp1
1.16597e-163	-4.85695	0.005	0.175	2.26735e-159	2	Calcrl
7.69999e-293	-4.91074	0.01	0.288	1.49734e-288	2	Gm15472
0	-4.91801	0.03	0.58	0	2	Mrgpra9
3.2802e-96	-4.9249	0.004	0.109	6.37867e-92	2	Defa24
0	-4.95463	0.019	0.449	0	2	Plxna2
4.91159e-164	-5.04631	0.004	0.172	9.55107e-160	2	Gm47754
3.75558e-156	-5.05722	0.005	0.167	7.3031e-152	2	Gm43065
5.01269e-232	-5.14928	0.007	0.236	9.74767e-228	2	9230112J17Rik
6.05918e-136	-5.22202	0.004	0.148	1.17827e-131	2	Emid1
2.18203e-94	-5.2504	0.002	0.104	4.24317e-90	2	Ramp1
0	-5.26047	0.081	0.821	0	2	Hnrnpll
0	-5.27458	0.011	0.385	0	2	Sorl1
1.24906e-202	-5.31775	0.007	0.21	2.42892e-198	2	Cd300c2
0	-5.43299	0.009	0.34	0	2	Prkch
8.19289e-95	-5.45216	0.002	0.104	1.59319e-90	2	Amz1
2.7305e-116	-5.47367	0.002	0.125	5.30973e-112	2	Fsd1l
1.56034e-270	-5.47486	0.006	0.263	3.03423e-266	2	Apol9b
1.85454e-129	-5.6599	0.002	0.137	3.60634e-125	2	Chdh
1.57959e-91	-5.70232	0.002	0.101	3.07166e-87	2	Tbc1d4
1.0816e-298	-5.91458	0.005	0.283	2.10327e-294	2	Hey1
0	-6.09266	0.006	0.376	0	2	Dock4
1.33034e-120	-6.11767	0.001	0.127	2.58698e-116	2	Dapk2
3.02176e-101	-6.33375	0.001	0.108	5.87611e-97	2	Gm13708
1.74075e-303	-6.40372	0.004	0.285	3.38507e-299	2	Il17rb
0	-7.17514	0.006	0.49	0	2	Plac8
0	-7.30714	0.006	0.643	0	2	Itgax
1.37566e-157	-7.43177	0.001	0.16	2.6751e-153	2	Qpct
0	-7.83882	0.003	0.426	0	2	2900026A02Rik
0	-7.99748	0.001	0.304	0	2	Cdh1
0	-8.26249	0.002	0.411	0	2	Htra1
0	-8.79665	0.003	0.62	0	2	Dpp4
0	-8.86819	0.008	0.895	0	2	Itgae
2.1453e-113	-9.77772	0	0.118	4.17176e-109	2	Lyzl4
0	-9.90247	0.006	0.889	0	2	Mcpt9
0	-10.0601	0.001	0.34	0	2	Adam23
6.48525e-136	-10.6643	0	0.139	1.26112e-131	2	Hmgcll1
1.50261e-87	1.17259	0.313	0.183	2.92197e-83	3	H19
1.84524e-30	1.16239	0.133	0.08	3.58826e-26	3	Inka1
6.70716e-84	1.15741	0.306	0.186	1.30427e-79	3	Rpl10-ps3
3.14343e-28	1.05868	0.131	0.08	6.11272e-24	3	Gm14164
7.96803e-51	-1.00127	0.135	0.25	1.54946e-46	3	Dnmbp
7.8044e-57	-1.00388	0.233	0.364	1.51764e-52	3	Sik2
2.37775e-85	-1.00648	0.367	0.519	4.62377e-81	3	Arl15
5.12995e-170	-1.00717	0.762	0.813	9.9757e-166	3	Kcnq5
5.37045e-15	-1.00822	0.091	0.136	1.04434e-10	3	Cd200r3
9.32042e-29	-1.01098	0.053	0.114	1.81245e-24	3	Fgfr1
3.95622e-23	-1.01141	0.056	0.109	7.69327e-19	3	Rnf144a
5.32663e-23	-1.01169	0.134	0.201	1.03582e-18	3	Med12l
2.29632e-78	-1.01215	0.3	0.455	4.46542e-74	3	Mctp2
5.11353e-11	-1.01594	0.099	0.136	9.94378e-07	3	Meis2
1.38971e-28	-1.01936	0.086	0.156	2.70242e-24	3	Cyth1
6.20463e-38	-1.02061	0.11	0.199	1.20655e-33	3	Il31ra
0	-1.02078	0.881	0.951	0	3	Pde4d
8.33959e-156	-1.02093	0.593	0.749	1.62172e-151	3	Sytl3
4.91694e-99	-1.02148	0.389	0.557	9.56147e-95	3	Rere
0	-1.02152	0.867	0.94	0	3	Slc24a3
4.11467e-58	-1.02172	0.252	0.384	8.00139e-54	3	Als2
1.88731e-38	-1.02452	0.162	0.258	3.67006e-34	3	Arl5b
6.16907e-70	-1.02915	0.27	0.422	1.19964e-65	3	Chst11
1.08494e-24	-1.0321	0.116	0.183	2.10977e-20	3	Rfx3
4.30213e-104	-1.03214	0.409	0.577	8.36592e-100	3	Bcas3
6.8705e-49	-1.03226	0.213	0.33	1.33604e-44	3	Adgrg6
7.30308e-67	-1.03364	0.259	0.4	1.42016e-62	3	Braf
4.04212e-44	-1.03815	0.207	0.315	7.86031e-40	3	Atg10
5.24879e-25	-1.03829	0.104	0.17	1.02068e-20	3	Shroom4
3.25948e-56	-1.03944	0.21	0.341	6.33838e-52	3	Pag1
6.44426e-39	-1.03972	0.141	0.236	1.25315e-34	3	Ralgapa2
2.59853e-34	-1.0402	0.097	0.178	5.05309e-30	3	Zfp827
1.57714e-95	-1.04071	0.33	0.508	3.06691e-91	3	Arid1b
6.23794e-87	-1.04091	0.304	0.474	1.21303e-82	3	Fto
8.29566e-47	-1.04206	0.388	0.495	1.61317e-42	3	Zfp36l1
7.68458e-25	-1.04379	0.058	0.115	1.49434e-20	3	Dapk2
8.43231e-149	-1.04393	0.501	0.681	1.63975e-144	3	Arih1
5.04048e-35	-1.04578	0.139	0.228	9.80172e-31	3	Tbc1d8
1.74947e-14	-1.05245	0.148	0.197	3.40201e-10	3	Vim
5.71326e-30	-1.05367	0.171	0.253	1.111e-25	3	CAAA01118383.1
2.04064e-92	-1.05448	0.38	0.551	3.96823e-88	3	Myo1e
5.00636e-97	-1.05453	0.316	0.493	9.73538e-93	3	Msi2
2.37285e-39	-1.0551	0.148	0.245	4.61424e-35	3	Ppp1r12b
3.8172e-22	-1.05586	0.08	0.136	7.42292e-18	3	Klf9
6.49671e-139	-1.05763	0.537	0.708	1.26335e-134	3	Spag9
3.30513e-263	-1.05777	0.792	0.871	6.42715e-259	3	Camk1d
2.06604e-82	-1.05894	0.388	0.535	4.01762e-78	3	Zmat4
6.77654e-30	-1.05988	0.075	0.144	1.31777e-25	3	Trak1
1.47959e-61	-1.06	0.377	0.503	2.87721e-57	3	Itga9
0	-1.06404	0.835	0.911	0	3	Pde1c
1.14201e-19	-1.06508	0.064	0.114	2.22076e-15	3	Gm20732
1.96627e-76	-1.06589	0.231	0.387	3.82361e-72	3	Itpkb
1.66599e-18	-1.068	0.073	0.122	3.23968e-14	3	Grk5
2.58214e-35	-1.07187	0.135	0.225	5.02123e-31	3	Txndc11
2.30875e-32	-1.07264	0.099	0.177	4.4896e-28	3	Etv3
1.47736e-87	-1.07468	0.284	0.453	2.87287e-83	3	Fars2
2.13073e-15	-1.07539	0.236	0.289	4.14343e-11	3	Maob
5.92742e-169	-1.08119	0.604	0.747	1.15265e-164	3	Hs6st2
7.79888e-27	-1.08307	0.071	0.134	1.51657e-22	3	Zfp951
7.82943e-21	-1.08551	0.098	0.155	1.52251e-16	3	2700097O09Rik
2.44305e-19	-1.09356	0.058	0.105	4.75075e-15	3	Zc3h12c
1.82588e-25	-1.0978	0.068	0.127	3.5506e-21	3	6720427I07Rik
6.95628e-24	-1.10109	0.092	0.155	1.35272e-19	3	Large1
2.12778e-24	-1.10224	0.104	0.17	4.13768e-20	3	Epm2aip1
4.06413e-29	-1.10235	0.248	0.324	7.90311e-25	3	Fhit
2.21681e-66	-1.10325	0.181	0.322	4.31081e-62	3	Rptor
2.97422e-134	-1.1064	0.451	0.627	5.78367e-130	3	Fbxl17
2.33904e-103	-1.10977	0.323	0.507	4.54849e-99	3	Etv6
5.83402e-105	-1.11048	0.554	0.666	1.13448e-100	3	Pde3a
1.92715e-23	-1.11186	0.118	0.184	3.74754e-19	3	Gem
1.15508e-86	-1.11201	0.282	0.449	2.24617e-82	3	Btaf1
7.22973e-57	-1.11712	0.318	0.434	1.40589e-52	3	Wwox
1.64729e-33	-1.11922	0.108	0.192	3.20332e-29	3	Gm15261
5.16412e-69	-1.11924	0.276	0.427	1.00422e-64	3	Foxo3
1.83998e-138	-1.12507	0.457	0.638	3.57803e-134	3	Gab2
2.34711e-262	-1.13049	0.757	0.858	4.56419e-258	3	Slc8a1
1.77497e-43	-1.13372	0.182	0.286	3.45161e-39	3	Sugct
2.65232e-25	-1.1344	0.325	0.398	5.1577e-21	3	Zfp36
6.09533e-20	-1.13612	0.371	0.432	1.1853e-15	3	Cebpb
2.5707e-18	-1.13718	0.064	0.111	4.99898e-14	3	Synpo2
2.36729e-163	-1.13863	0.538	0.699	4.60342e-159	3	9530026P05Rik
8.87536e-81	-1.13884	0.417	0.569	1.7259e-76	3	Gm20186
4.08703e-134	-1.13973	0.401	0.593	7.94763e-130	3	Psd3
2.36034e-49	-1.14008	0.472	0.574	4.58992e-45	3	Fos
6.38045e-33	-1.14309	0.086	0.162	1.24074e-28	3	Anks1
8.35021e-83	-1.14527	0.506	0.596	1.62378e-78	3	Plcb1
4.62353e-83	-1.14595	0.254	0.415	8.99092e-79	3	Arhgap26
1.81938e-39	-1.1468	0.147	0.242	3.53797e-35	3	Vegfc
1.02131e-68	-1.14733	0.19	0.336	1.98603e-64	3	Snx29
1.69742e-12	-1.14802	0.095	0.135	3.30081e-08	3	Bzw2
9.59916e-19	-1.14993	0.089	0.141	1.86665e-14	3	Gch1
3.94544e-38	-1.15239	0.135	0.226	7.67231e-34	3	Relb
6.41135e-19	-1.15487	0.38	0.423	1.24675e-14	3	Lsamp
4.04115e-39	-1.15729	0.076	0.159	7.85843e-35	3	Calcrl
3.77812e-86	-1.15989	0.301	0.463	7.34694e-82	3	Dleu2
1.97429e-121	-1.16051	0.363	0.543	3.83921e-117	3	Lrba
6.74853e-63	-1.16738	0.204	0.336	1.31232e-58	3	Nr3c2
2.8818e-28	-1.16813	0.048	0.107	5.60395e-24	3	Il12rb2
9.75592e-81	-1.16865	0.84	0.866	1.89714e-76	3	Junb
9.87731e-30	-1.1718	0.066	0.132	1.92074e-25	3	Tek
1.90387e-26	-1.17533	0.086	0.15	3.70227e-22	3	Gtdc1
3.60483e-235	-1.17801	0.801	0.876	7.00995e-231	3	Nfkb1
3.05235e-163	-1.18077	0.527	0.683	5.9356e-159	3	Dip2c
2.11925e-161	-1.18233	0.554	0.709	4.12109e-157	3	Sox5
1.01792e-100	-1.18552	0.306	0.48	1.97944e-96	3	Btbd9
8.12983e-29	-1.18555	0.076	0.142	1.58093e-24	3	Tmem67
1.10375e-36	-1.18868	0.082	0.163	2.14635e-32	3	4930471E19Rik
7.0764e-50	-1.18873	0.18	0.292	1.37608e-45	3	Prkn
5.48695e-139	-1.1894	0.382	0.582	1.06699e-134	3	Sik3
9.47951e-91	-1.196	0.377	0.533	1.84338e-86	3	Crem
2.69226e-52	-1.19865	0.299	0.403	5.23537e-48	3	Immp2l
5.34806e-140	-1.20044	0.41	0.604	1.03998e-135	3	Stat4
3.70923e-21	-1.21476	0.061	0.11	7.21297e-17	3	Sertad1
1.49985e-115	-1.22165	0.383	0.554	2.91661e-111	3	Smyd3
5.30488e-168	-1.22242	0.468	0.659	1.03159e-163	3	Mctp1
2.057e-40	-1.22489	0.146	0.242	4.00005e-36	3	Rab43
0	-1.22679	0.905	0.935	0	3	Lrmda
4.27118e-67	-1.23191	0.176	0.317	8.30574e-63	3	Aff1
4.19739e-89	-1.23657	0.205	0.372	8.16224e-85	3	Per1
1.17254e-118	-1.24194	0.396	0.563	2.28013e-114	3	Auts2
1.03039e-45	-1.24411	0.119	0.218	2.00369e-41	3	Rnf150
7.5471e-134	-1.24503	0.405	0.586	1.46761e-129	3	Maml3
0	-1.24553	0.774	0.887	0	3	St6galnac3
0	-1.24811	0.792	0.897	0	3	Rab27b
0	-1.26106	0.677	0.855	0	3	Abr
1.65905e-54	-1.27622	0.175	0.296	3.22619e-50	3	Lin54
1.18353e-47	-1.27743	0.063	0.154	2.3015e-43	3	Gm43065
4.68995e-103	-1.27761	0.286	0.467	9.12008e-99	3	Hivep2
1.91224e-184	-1.28336	0.508	0.71	3.71854e-180	3	Atxn1
5.81758e-39	-1.28672	0.08	0.162	1.13129e-34	3	Parp8
6.57715e-75	-1.29056	0.161	0.307	1.27899e-70	3	Prkch
4.42245e-58	-1.29324	0.164	0.283	8.5999e-54	3	Coq10b
5.83952e-25	-1.29929	0.049	0.102	1.13555e-20	3	Acer2
3.63735e-191	-1.30045	0.519	0.697	7.0732e-187	3	Nfkbiz
1.9345e-76	-1.30215	0.19	0.336	3.76182e-72	3	Atp8a2
3.63548e-19	-1.30357	0.065	0.112	7.06955e-15	3	Slc7a5
3.01841e-27	-1.30382	0.065	0.125	5.86961e-23	3	Hmgcll1
1.2505e-59	-1.30625	0.46	0.582	2.43172e-55	3	Furin
2.19051e-30	-1.31422	0.133	0.21	4.25967e-26	3	Tmcc3
1.78481e-66	-1.31477	0.214	0.349	3.47073e-62	3	Pim1
5.52429e-47	-1.33521	0.141	0.245	1.07425e-42	3	Dot1l
4.73822e-29	-1.3361	0.119	0.192	9.21394e-25	3	Ston2
1.59478e-45	-1.33729	0.088	0.182	3.10122e-41	3	A330023F24Rik
1.4657e-34	-1.35245	0.144	0.226	2.85019e-30	3	Prkg1
2.48047e-59	-1.36786	0.181	0.301	4.82352e-55	3	Adam23
1.0899e-161	-1.3729	0.501	0.641	2.11943e-157	3	Slc9a9
8.81442e-59	-1.37458	0.105	0.219	1.71405e-54	3	Dusp16
4.45807e-125	-1.38526	0.29	0.487	8.66917e-121	3	Nup98
8.29257e-79	-1.38875	0.199	0.346	1.61257e-74	3	Nav2
1.53481e-60	-1.39444	0.34	0.462	2.98459e-56	3	Lmna
9.25165e-63	-1.39504	0.158	0.287	1.79908e-58	3	Tex2
1.08078e-33	-1.39554	0.088	0.161	2.10169e-29	3	Hilpda
6.44445e-118	-1.412	0.432	0.603	1.25319e-113	3	Plek
2.55153e-54	-1.41869	0.091	0.196	4.9617e-50	3	Arpp21
2.69201e-24	-1.42025	0.122	0.186	5.23489e-20	3	Smarca1
3.12041e-168	-1.42035	0.387	0.598	6.06794e-164	3	Ell2
1.9883e-68	-1.43668	0.115	0.242	3.86645e-64	3	AC160336.1
7.38958e-76	-1.43902	0.181	0.322	1.43698e-71	3	Pde7b
1.98043e-73	-1.45303	0.197	0.335	3.85115e-69	3	Dock4
2.57717e-22	-1.46012	0.067	0.119	5.01156e-18	3	Lhfp
2.13748e-44	-1.46118	0.087	0.178	4.15654e-40	3	Tsix
1.53907e-37	-1.47222	0.068	0.145	2.99287e-33	3	Ipmk
1.12036e-49	-1.47362	0.134	0.242	2.17864e-45	3	Elovl5
2.0749e-36	-1.53087	0.057	0.128	4.03486e-32	3	Zswim6
2.23996e-55	-1.53783	0.196	0.309	4.35583e-51	3	AW011738
0	-1.54585	0.715	0.889	0	3	Dennd4a
1.43029e-44	-1.54695	0.097	0.187	2.78135e-40	3	Nfkbid
4.53284e-88	-1.55432	0.378	0.519	8.81456e-84	3	Dusp1
0	-1.56919	0.686	0.878	0	3	Susd6
6.01399e-207	-1.577	0.378	0.609	1.16948e-202	3	Tnfaip3
4.05105e-132	-1.58014	0.223	0.424	7.87767e-128	3	Lncpint
3.89413e-133	-1.6161	0.311	0.514	7.57253e-129	3	Ern1
1.65365e-58	-1.63046	0.117	0.231	3.2157e-54	3	B4galt5
1.33945e-56	-1.63132	0.078	0.181	2.6047e-52	3	Zhx2
4.88404e-49	-1.64229	0.084	0.179	9.49751e-45	3	Gm12840
3.17279e-41	-1.6553	0.165	0.254	6.16981e-37	3	Cdkn1a
1.04111e-61	-1.71628	0.163	0.275	2.02454e-57	3	Adk
5.02057e-39	-1.74635	0.087	0.166	9.763e-35	3	Pim3
2.53646e-22	-1.77593	0.072	0.125	4.93241e-18	3	Rab38
1.07582e-42	-1.79676	0.124	0.216	2.09203e-38	3	Vps37b
1.29268e-79	-1.8517	0.111	0.243	2.51375e-75	3	Tiam1
1.1157e-38	-1.85802	0.08	0.157	2.16958e-34	3	Gadd45b
2.47081e-115	-1.86809	0.228	0.412	4.80474e-111	3	Ap1s3
1.04981e-190	-1.8727	0.323	0.546	2.04146e-186	3	Fosb
3.05129e-111	-1.87285	0.314	0.49	5.93354e-107	3	Rabgef1
3.40334e-94	-1.87507	0.299	0.437	6.61813e-90	3	Rad51b
3.95392e-23	-1.89078	0.066	0.117	7.68879e-19	3	Cyp26a1
3.18428e-42	-1.90472	0.047	0.119	6.19216e-38	3	Smpx
1.4423e-48	-1.90631	0.061	0.147	2.80469e-44	3	Gm26532
4.32009e-37	-1.92097	0.039	0.104	8.40084e-33	3	Gm12940
1.19657e-31	-1.93685	0.049	0.109	2.32685e-27	3	Serpine1
1.31111e-46	-1.94124	0.046	0.125	2.54958e-42	3	Csrnp1
3.86885e-38	-1.96224	0.054	0.124	7.52337e-34	3	1700016P03Rik
1.33021e-126	-2.02439	0.272	0.454	2.58672e-122	3	Kdm6b
4.19771e-41	-2.03859	0.045	0.116	8.16287e-37	3	Dgat1
4.85398e-37	-2.04774	0.106	0.187	9.43905e-33	3	Hk2
3.57712e-58	-2.05427	0.056	0.15	6.95607e-54	3	Cadm1
4.6383e-49	-2.05427	0.265	0.363	9.01963e-45	3	Hes1
1.38834e-78	-2.06355	0.091	0.224	2.69977e-74	3	Gm26917
3.68258e-45	-2.07656	0.095	0.186	7.16115e-41	3	Ntng2
3.48926e-184	-2.09768	0.263	0.49	6.78521e-180	3	Ext1
7.16463e-292	-2.12083	0.592	0.798	1.39323e-287	3	Itk
6.64117e-145	-2.1322	0.323	0.51	1.29144e-140	3	Ifrd1
1.03307e-43	-2.21711	0.074	0.154	2.00892e-39	3	Ndrg1
3.0823e-25	-2.2209	0.067	0.123	5.99383e-21	3	Tpsb2
2.03895e-53	-2.28891	0.047	0.133	3.96495e-49	3	Gpr132
1.55932e-119	-2.30675	0.307	0.483	3.03225e-115	3	Ube2v2
2.2036e-36	-2.33167	0.042	0.107	4.28511e-32	3	Egr3
4.679e-38	-2.3444	0.091	0.17	9.09878e-34	3	Ccl4
3.00764e-42	-2.43741	0.033	0.101	5.84866e-38	3	Dusp10
4.16237e-124	-2.50345	0.069	0.235	8.09415e-120	3	Rbfox1
3.98267e-55	-2.51645	0.049	0.139	7.74469e-51	3	Homer1
1.11588e-159	-2.57737	0.198	0.402	2.16994e-155	3	Nr4a1
1.17768e-90	-2.58762	0.072	0.205	2.29012e-86	3	Ccl2
1.63829e-68	-2.74619	0.038	0.136	3.18582e-64	3	Gm47599
3.39574e-110	-2.9919	0.036	0.177	6.60335e-106	3	Cd3e
1.16089e-126	-2.99584	0.063	0.228	2.25747e-122	3	Fosl2
5.11065e-119	-3.0177	0.092	0.253	9.93817e-115	3	Isg15
3.14006e-75	-3.13233	0.073	0.19	6.10617e-71	3	Cma1
6.91756e-127	-3.39673	0.053	0.214	1.34519e-122	3	Nr4a3
2.91844e-126	-3.56039	0.026	0.176	5.6752e-122	3	Gzmb
9.04862e-76	-3.64374	0.027	0.127	1.7596e-71	3	Adamts9
2.04317e-97	-3.66472	0.021	0.139	3.97314e-93	3	Socs2
9.48477e-142	-4.07865	0.033	0.198	1.84441e-137	3	Hdc
2.81096e-194	3.4124	0.398	0.181	5.46618e-190	4	Gm26917
4.37821e-29	2.47699	0.237	0.172	8.51386e-25	4	Gm15261
8.16036e-30	2.31179	0.225	0.156	1.58686e-25	4	Tsix
2.67974e-07	2.29673	0.113	0.087	0.00521102	4	Gm13708
2.78411e-08	2.21567	0.172	0.147	0.000541398	4	4930471E19Rik
2.978e-13	2.03919	0.173	0.133	5.79103e-09	4	4930469K13Rik
0	2.02275	0.982	0.925	0	4	Lrmda
0	1.98146	0.935	0.861	0	4	St6galnac3
3.68323e-25	1.91343	0.319	0.278	7.1624e-21	4	Prkch
4.05931e-109	1.91319	0.582	0.518	7.89374e-105	4	Smyd3
1.85407e-13	1.89379	0.234	0.204	3.60542e-09	4	Rai1
5.34296e-218	1.88195	0.718	0.65	1.03899e-213	4	Dip2c
3.49958e-21	1.87378	0.306	0.269	6.80528e-17	4	Prkn
2.53769e-40	1.85893	0.421	0.385	4.9348e-36	4	Lncpint
3.24242e-45	1.85794	0.386	0.313	6.30521e-41	4	Nav2
2.35201e-43	1.84509	0.42	0.393	4.57372e-39	4	Chst11
2.37925e-27	1.84407	0.333	0.294	4.62669e-23	4	Rptor
6.03328e-90	1.81857	0.575	0.552	1.17323e-85	4	Maml3
3.63544e-10	1.81263	0.233	0.213	7.06947e-06	4	Tbc1d22a
1.03175e-24	1.81117	0.338	0.307	2.00634e-20	4	Snx29
7.71346e-185	1.80942	0.704	0.608	1.49996e-180	4	Slc9a9
1.51108e-60	1.80691	0.474	0.441	2.93845e-56	4	Fto
5.70255e-22	1.80245	0.346	0.326	1.10892e-17	4	Xylt1
1.23298e-141	1.8023	0.663	0.572	2.39764e-137	4	Plcb1
4.79914e-12	1.80091	0.317	0.31	9.33241e-08	4	Fhit
1.87892e-06	1.79921	0.197	0.184	0.0365375	4	Inpp5a
3.74354e-25	1.79846	0.399	0.384	7.27969e-21	4	Immp2l
2.00307e-85	1.79246	0.542	0.509	3.89516e-81	4	Ksr1
5.31886e-31	1.77224	0.39	0.376	1.03431e-26	4	Snd1
3.36013e-54	1.77128	0.454	0.42	6.53411e-50	4	Fars2
1.10302e-44	1.76825	0.432	0.388	2.14493e-40	4	Gm4258
4.95153e-39	1.76459	0.413	0.385	9.62874e-35	4	Arhgap26
0	1.76277	0.87	0.782	0	4	Thsd4
3.33793e-14	1.75061	0.28	0.256	6.49094e-10	4	Csgalnact1
1.15361e-142	1.74338	0.645	0.592	2.24332e-138	4	Fbxl17
1.58861e-54	1.73403	0.541	0.533	3.08921e-50	4	Auts2
1.13665e-27	1.72021	0.384	0.366	2.21033e-23	4	Zfp407
3.85652e-07	1.71096	0.242	0.237	0.0074994	4	Pcca
0	1.69906	0.888	0.836	0	4	Slc8a1
0	1.69481	0.959	0.924	0	4	Slc24a3
3.25035e-76	1.688	0.541	0.527	6.32063e-72	4	Rere
1.73837e-37	1.68099	0.453	0.449	3.38043e-33	4	Btbd9
8.05095e-26	1.66902	0.406	0.414	1.56559e-21	4	Cdkal1
1.90079e-07	1.66775	0.263	0.264	0.00369628	4	Scfd2
4.88219e-45	1.66304	0.45	0.425	9.49391e-41	4	Mctp2
5.98464e-17	1.65682	0.342	0.334	1.16377e-12	4	Exoc6b
0	1.65678	0.871	0.83	0	4	Ripor2
4.02501e-47	1.65651	0.48	0.475	7.82704e-43	4	Etv6
1.0394e-13	1.6495	0.321	0.318	2.02122e-09	4	Pag1
9.73717e-55	1.64648	0.488	0.475	1.89349e-50	4	Arid1b
3.49633e-10	1.64488	0.296	0.296	6.79896e-06	4	Atg10
4.20265e-19	1.64353	0.362	0.359	8.17248e-15	4	AW554918
2.34074e-38	1.64168	0.436	0.427	4.5518e-34	4	Gramd1b
4.56314e-16	1.63789	0.432	0.413	8.87347e-12	4	Lsamp
2.59223e-87	1.63757	0.571	0.552	5.04084e-83	4	Dennd1a
2.07536e-23	1.63255	0.42	0.413	4.03575e-19	4	Wwox
0	1.6314	0.935	0.894	0	4	Pde1c
9.64936e-09	1.61555	0.29	0.299	0.000187641	4	Tmem135
4.08408e-104	1.61442	0.635	0.632	7.94191e-100	4	Neat1
4.41111e-68	1.61121	0.553	0.547	8.57784e-64	4	Bcas3
1.99725e-186	1.60815	0.724	0.714	3.88384e-182	4	Exoc4
0	1.60002	0.894	0.866	0	4	Elmo1
4.60643e-09	1.5906	0.309	0.313	8.95765e-05	4	Nr3c2
3.70454e-41	1.59011	0.475	0.46	7.20384e-37	4	St6galnac5
1.37012e-289	1.58753	0.841	0.822	2.66434e-285	4	Abr
1.17287e-63	1.58547	0.528	0.51	2.28076e-59	4	Lrba
9.20042e-11	1.58324	0.317	0.31	1.78911e-06	4	Dock4
0	1.58101	0.863	0.856	0	4	Chn2
3.28136e-257	1.57488	0.848	0.8	6.38093e-253	4	Kcnq5
1.89665e-11	1.56777	0.35	0.369	3.68823e-07	4	Gmds
1.55771e-168	1.56433	0.734	0.702	3.02912e-164	4	Maml2
6.8957e-98	1.56267	0.653	0.682	1.34094e-93	4	Pbx1
8.1845e-21	1.56163	0.405	0.428	1.59156e-16	4	Dym
4.80778e-13	1.55259	0.312	0.296	9.34921e-09	4	Pde7b
3.87859e-135	1.54976	0.699	0.695	7.54231e-131	4	Camkmt
2.36938e-34	1.5482	0.453	0.466	4.6075e-30	4	Carmil1
2.98487e-25	1.54579	0.422	0.43	5.80438e-21	4	Lpp
1.29822e-30	1.54504	0.44	0.451	2.52453e-26	4	Pld1
7.25712e-150	1.54093	0.677	0.651	1.41122e-145	4	Vps13b
2.27367e-13	1.53577	0.347	0.36	4.42138e-09	4	Map2k5
0	1.52627	0.891	0.885	0	4	Prkca
5.76294e-42	1.52572	0.502	0.525	1.12066e-37	4	Mgat5
9.62499e-08	1.52348	0.309	0.33	0.00187168	4	Ttc7b
3.7728e-71	1.51815	0.572	0.584	7.3366e-67	4	Plcl2
5.8897e-53	1.51603	0.622	0.688	1.14531e-48	4	Sox5
1.21235e-19	1.51105	0.436	0.483	2.35754e-15	4	Ssbp2
1.48262e-17	1.5084	0.389	0.407	2.8831e-13	4	Dtnb
2.2463e-13	1.50575	0.364	0.386	4.36815e-09	4	Arhgap39
6.11412e-91	1.50528	0.656	0.672	1.18895e-86	4	9530026P05Rik
6.03104e-174	1.50112	0.725	0.723	1.1728e-169	4	Zcchc7
2.32098e-06	1.50036	0.28	0.294	0.0451338	4	Arhgap10
0	1.49987	0.941	0.902	0	4	Zbtb20
1.82958e-50	1.49734	0.537	0.561	3.5578e-46	4	Psd3
2.86116e-32	1.49487	0.472	0.494	5.56381e-28	4	Arl15
5.96545e-113	1.49425	0.638	0.64	1.16004e-108	4	Vti1a
1.56236e-95	1.49158	0.619	0.59	3.03816e-91	4	Adamtsl1
2.43218e-16	1.48987	0.404	0.44	4.72963e-12	4	Gnaq
1.95596e-102	1.48701	0.665	0.708	3.80356e-98	4	Gfod1
0	1.48689	0.969	0.985	0	4	mt-Nd1
1.06884e-26	1.48524	0.429	0.441	2.07846e-22	4	Thada
3.81791e-33	1.48244	0.473	0.497	7.42432e-29	4	Ptprj
1.33972e-32	1.47817	0.468	0.494	2.60521e-28	4	Ankrd44
2.52548e-95	1.47476	0.628	0.638	4.91105e-91	4	Tbc1d5
2.87912e-44	1.47306	0.51	0.545	5.59873e-40	4	Zfand3
5.62634e-16	1.46869	0.404	0.442	1.0941e-11	4	Faf1
2.44551e-12	1.46767	0.357	0.379	4.75555e-08	4	Sdccag8
1.01917e-19	1.46673	0.436	0.481	1.98187e-15	4	Tnik
4.047e-42	1.46303	0.495	0.518	7.86979e-38	4	Cog5
5.3605e-57	1.46152	0.558	0.57	1.0424e-52	4	Akt3
0	1.45949	0.915	0.895	0	4	Arhgap6
0	1.45743	0.948	0.937	0	4	Pde4d
5.81891e-69	1.45597	0.624	0.667	1.13155e-64	4	Bcl2
1.86946e-15	1.45422	0.391	0.414	3.63536e-11	4	Dis3l2
2.6135e-103	1.45337	0.635	0.637	5.08222e-99	4	Ncoa2
1.79454e-74	1.45273	0.666	0.645	3.48966e-70	4	Pde3a
1.38754e-32	1.45181	0.45	0.457	2.69822e-28	4	Ambra1
6.82524e-16	1.44872	0.396	0.416	1.32724e-11	4	Enox2
2.42371e-41	1.44651	0.505	0.524	4.71314e-37	4	Tmem164
[truncated: 3,139 more rows]
