# Supplementary material for: Intestinal mast cell-derived leukotrienes mediate anaphylactic response to ingested antigens
Source: Science. Author manuscript; Available in PMC 2025 Oct 10. (PMC12513082; doi:10.1126/science.adp0246)
Supplement: Table S4 [file NIHMS2111023-supplement-Table_S4.xlsx]

## Sheet: All
	p_val	avg_log2FC	pct.1	pct.2	p_val_adj
Hmgcll1	2.07508e-21	10.852	0.19	0	4.0352e-17
Adam23	0	10.2743	0.449	0.001	0
Mcpt9	0	10.1108	0.986	0.006	0
Lyzl4	0.000742022	9.98953	0.166	0	1
Cdh4	0.972108	9.17384	0.058	0	1
Itgae	0	9.11446	0.996	0.008	0
Olfr9	0.894715	9.10415	0.101	0	1
Dpp4	0	9.09369	0.812	0.003	0
Htra1	0	8.56557	0.563	0.002	0
Fgr	0.481398	8.54768	0.067	0	1
1700041M19Rik	0.497494	8.42536	0.054	0	1
Gm42109	0.463707	8.41865	0.065	0	1
Cdh1	1.28866e-192	8.26521	0.419	0.001	2.50593e-188
Gm32569	0.808104	8.16472	0.092	0	1
Mcam	0.386004	8.11014	0.057	0	1
9630002D21Rik	0.569007	8.0595	0.032	0	1
2900026A02Rik	0	8.04046	0.562	0.003	0
Ankrd34b	0.461279	7.96516	0.051	0	1
Itga7	0.343324	7.85869	0.053	0	1
1810073O08Rik	0.350099	7.84219	0.051	0	1
Gm30726	0.354473	7.82193	0.047	0	1
4930543E12Rik	0.393281	7.8181	0.043	0	1
Qpct	1.21371e-15	7.80347	0.232	0.001	2.36018e-11
Gucy2g	0.3653	7.78276	0.045	0	1
AI463229	0.392752	7.55628	0.036	0	1
Itgax	0	7.53395	0.802	0.006	0
Trpa1	0.409675	7.50284	0.034	0	1
Vdr	0.388763	7.48344	0.035	0	1
Plac8	0	7.41205	0.627	0.006	0
Speg	0.404584	7.38856	0.071	0	1
Apol9a	0.522079	7.26106	0.082	0	1
Ccdc125	0.437733	7.12217	0.028	0	1
Gm16079	0.460663	7.03764	0.025	0	1
Gm45479	0.534739	7.02728	0.066	0	1
Gm33858	0.404537	7.00618	0.03	0	1
Hsf2bp	0.429086	6.9985	0.027	0	1
Gm45623	0.451811	6.96845	0.025	0	1
Casq2	0.453219	6.96655	0.026	0	1
Nlgn1	4.52747e-15	6.93732	0.125	0.002	8.80412e-11
Gm31036	0.434613	6.81592	0.025	0	1
Gm39348	0.45285	6.73575	0.023	0	1
Cd300lb	0.530408	6.71337	0.017	0	1
Il17rb	2.0478e-191	6.69045	0.383	0.004	3.98216e-187
Gm35715	0.477814	6.64464	0.021	0	1
Rapgef4	0.652448	6.61272	0.068	0.001	1
D030025E07Rik	0.49382	6.59283	0.019	0	1
Proser2	0.70562	6.56461	0.125	0.001	1
5330413P13Rik	0.487728	6.55474	0.02	0	1
Pkib	0.541699	6.51307	0.016	0	1
Scel	0.486688	6.51011	0.032	0	1
Mtmr7	0.530248	6.49603	0.016	0	1
Mycn	0.514574	6.48149	0.018	0	1
Gucy1a1	0.568517	6.41343	0.014	0	1
Dapk2	7.38039e-07	6.41285	0.183	0.001	0.0143519
Gm11685	0.552619	6.38289	0.015	0	1
Gm30790	0.578057	6.37424	0.013	0	1
Gm47734	0.46791	6.3258	0.021	0	1
Afp	0.547103	6.29894	0.014	0	1
Hist1h2an	0.532486	6.29735	0.016	0	1
Dock4	0	6.26667	0.495	0.006	0
Tspan8	0.378454	6.24384	0.049	0	1
Nefh	0.587505	6.19317	0.012	0	1
Hey1	7.22206e-148	6.18807	0.381	0.005	1.4044e-143
Grm1	0.590217	6.17387	0.012	0	1
Gm16341	0.259111	6.17147	0.124	0.001	1
Tbc1d4	0.00230465	6.11128	0.149	0.002	1
Gm13708	0.417658	6.09608	0.135	0.001	1
BC067074	0.226593	6.08707	0.136	0.002	1
Wdr49	0.758985	6.06546	0.088	0.001	1
Dgkg	0.417993	6.06519	0.033	0	1
Clec4e	0.583287	6.02457	0.012	0	1
Schip1	0.719417	6.0221	0.073	0.001	1
Gm21190	0.513716	5.97385	0.022	0	1
Tro	0.610234	5.97231	0.011	0	1
B3gnt7	0.97924	5.97216	0.113	0.001	1
Cpne7	0.523985	5.94174	0.016	0	1
Gm33732	0.573505	5.94116	0.013	0	1
Chdh	1.00108e-05	5.93792	0.191	0.002	0.19467
Tlr2	0.564551	5.91882	0.013	0	1
Ndrg2	0.568054	5.91709	0.013	0	1
Gm41206	0.588822	5.88652	0.012	0	1
Albfm1	0.615058	5.87729	0.092	0.001	1
Defa29	0.635268	5.85569	0.01	0	1
Defa30	0.456314	5.83719	0.036	0.001	1
Gm20628	0.58563	5.81661	0.012	0	1
Sytl4	0.529329	5.80847	0.016	0	1
Gm28626	0.547598	5.79788	0.014	0	1
Hist1h3d	0.815223	5.79727	0.067	0.001	1
Matn4	0.554426	5.77564	0.014	0	1
Gm43691	0.580477	5.75098	0.012	0	1
Hist1h1b	9.85091e-06	5.72218	0.086	0.004	0.191561
Fsd1l	0.000351151	5.71994	0.174	0.002	1
9030616G12Rik	0.609636	5.70086	0.01	0	1
Siglecf	0.991101	5.69183	0.111	0.002	1
Gm43403	0.593243	5.68764	0.011	0	1
Amz1	0.289416	5.68763	0.143	0.002	1
Lyz1	0.481802	5.67724	0.022	0	1
Glrp1	0.607961	5.67037	0.011	0	1
Gm31224	0.574356	5.66574	0.012	0	1
Rag2	0.625884	5.63847	0.01	0	1
Cd300c2	5.62969e-68	5.61105	0.287	0.007	1.09475e-63
Gm15873	0.592987	5.57692	0.011	0	1
Slc25a31	0.615342	5.57027	0.01	0	1
D430036J16Rik	0.618254	5.56344	0.01	0	1
Apol9b	9.52291e-60	5.53514	0.325	0.006	1.85183e-55
Gm16214	0.624072	5.51841	0.01	0	1
Sorl1	0	5.51721	0.521	0.011	0
Prkch	1.93375e-278	5.49937	0.451	0.009	3.76036e-274
Tff3	0.375362	5.43085	0.034	0	1
Lnx1	0.625173	5.42785	0.01	0	1
Hnrnpll	0	5.41229	0.941	0.081	0
Olfr1404	0.535925	5.41042	0.015	0	1
Spint1	0.621483	5.38806	0.01	0	1
Gm33936	0.614944	5.37271	0.01	0	1
Emid1	2.20385e-05	5.34238	0.194	0.004	0.42856
Ctla2b	0.433185	5.2822	0.026	0	1
Ramp1	0.470201	5.27029	0.131	0.002	1
Gm43065	7.59661e-14	5.237	0.235	0.005	1.47724e-09
Cyp1b1	0.413706	5.21545	0.04	0.001	1
Gm15472	4.80488e-170	5.21493	0.398	0.01	9.34356e-166
Arhgap24	0.523003	5.2144	0.032	0.001	1
9230112J17Rik	1.86654e-52	5.17683	0.309	0.007	3.62968e-48
Clec4d	0.553806	5.17177	0.014	0	1
Plxna2	0	5.12856	0.59	0.019	0
Gm47754	7.69951e-10	5.12758	0.221	0.004	1.49725e-05
Lsp1	0	5.08683	0.542	0.016	0
Calcrl	8.72506e-26	5.05352	0.244	0.005	1.69667e-21
Mrgpra9	0	5.02479	0.725	0.03	0
Mdfic	0.657312	4.99662	0.075	0.002	1
Zfp599	0.489292	4.95959	0.02	0	1
Gm44516	0.354944	4.95523	0.056	0.001	1
Slc26a11	9.87847e-39	4.92895	0.287	0.008	1.92097e-34
Fgf14	0.521871	4.9267	0.016	0	1
Adgrg1	0	4.92298	0.529	0.017	0
Hist1h2ac	2.48615e-06	4.89319	0.134	0.006	0.0483457
Fam124b	0.448215	4.86069	0.079	0.002	1
1700023H06Rik	0.353887	4.84715	0.048	0.001	1
Defa24	0.0798804	4.84662	0.139	0.004	1
Gm44040	0.677331	4.84271	0.092	0.002	1
Drc7	0.50357	4.81757	0.079	0.002	1
Rassf6	0.392078	4.79533	0.032	0.001	1
Rasgrf1	0.490968	4.78749	0.022	0.001	1
Ly75	0.502967	4.74959	0.067	0.002	1
Rnf150	7.62279e-117	4.73738	0.331	0.011	1.48233e-112
Otop1	3.12408e-151	4.70678	0.397	0.012	6.07508e-147
Gm48089	0.508994	4.6729	0.018	0.001	1
Vsir	0.714222	4.65445	0.088	0.003	1
Sgcg	0.580633	4.64405	0.012	0	1
Evl	0.00793509	4.60713	0.162	0.005	1
Sspn	0.497407	4.59007	0.017	0.001	1
Gm10874	0.451991	4.58029	0.023	0.001	1
AI838599	0.487904	4.57798	0.064	0.003	1
Gm13561	0.338226	4.55409	0.05	0.001	1
Appl2	8.62287e-43	4.55016	0.288	0.009	1.6768e-38
Ndst3	0.489539	4.54148	0.033	0.001	1
Pam	0.964123	4.52636	0.077	0.003	1
Galm	0	4.50072	0.662	0.035	0
Zfp157	0.726236	4.50072	0.096	0.003	1
S1pr3	2.90161e-24	4.49756	0.264	0.008	5.64247e-20
Gapt	0.464521	4.47357	0.021	0.001	1
Lypd8	0.51988	4.46434	0.016	0	1
Sncaip	0.538723	4.44974	0.017	0.001	1
Tjp1	0	4.43354	0.74	0.043	0
Gm46563	0.346055	4.43275	0.039	0.001	1
Haao	0.353216	4.4285	0.056	0.002	1
Ceacam1	0.536991	4.40638	0.015	0.001	1
Fgd4	0.000395758	4.39938	0.142	0.007	1
Sult1a1	0.601496	4.38905	0.011	0	1
Hook1	0.835416	4.38816	0.093	0.003	1
Defa17	0.550226	4.3494	0.014	0.001	1
Pvrig	0.414346	4.34481	0.027	0.001	1
Sema6b	0.333118	4.33941	0.046	0.001	1
Lncbate6	0.903021	4.31962	0.113	0.003	1
Rab17	0.418056	4.30168	0.026	0.001	1
Map3k8	0.372781	4.28717	0.062	0.002	1
St18	0.575944	4.2842	0.022	0.001	1
Ptprr	0.537495	4.25784	0.015	0.001	1
Gm21057	2.43503e-19	4.24809	0.24	0.01	4.73515e-15
Mdga1	0.393753	4.24781	0.049	0.002	1
Zfp273	0.386161	4.24727	0.032	0.001	1
4930471E19Rik	5.22732e-14	4.24305	0.238	0.009	1.01651e-09
Hoxb3	0.534043	4.21616	0.015	0	1
Abcg3	0.710674	4.20765	0.082	0.003	1
Clec4a4	0.578774	4.19669	0.012	0.001	1
Glt8d2	0.078718	4.18724	0.156	0.005	1
Zg16	0.373918	4.18148	0.067	0.002	1
Aqp9	0.502544	4.17288	0.018	0.001	1
Fmnl3	0.382981	4.14642	0.032	0.001	1
Hist1h2br	0.463632	4.1338	0.021	0.001	1
Chad	0.468164	4.11622	0.022	0.001	1
Gm36756	0.462736	4.07749	0.021	0.001	1
Ptafr	0.00148179	4.04975	0.184	0.009	1
Slc9a9	0	4.0455	0.884	0.119	0
Mpzl3	0.53333	4.01969	0.016	0.001	1
Itgam	0.436226	4.00873	0.027	0.001	1
Plxdc1	0.769627	3.94232	0.103	0.003	1
C130050O18Rik	1.38044e-19	3.93511	0.25	0.012	2.68441e-15
Srgap3	0.581509	3.93422	0.067	0.003	1
9630028H03Rik	0.387903	3.93208	0.031	0.001	1
Fcgr4	0.473298	3.92993	0.021	0.001	1
Hrh1	0.585603	3.91179	0.012	0	1
Ms4a6b	0.512058	3.91135	0.017	0.001	1
Zdhhc14	0.623554	3.90268	0.07	0.004	1
Cxcr5	0.391442	3.89269	0.033	0.001	1
Kdm4d	0.582477	3.89079	0.013	0.001	1
Plcb1	0	3.88457	0.824	0.107	0
Nrxn1	0.508858	3.87874	0.023	0.001	1
Hist1h1d	0	3.87328	0.633	0.075	0
Airn	0.554246	3.86904	0.026	0.002	1
Aldh1a3	0.376148	3.82931	0.037	0.002	1
Nav2	0	3.822	0.498	0.04	0
Trdv4	0.935004	3.81853	0.113	0.006	1
Gm3716	0.459238	3.81049	0.066	0.003	1
Prr5	0.584731	3.80226	0.094	0.005	1
Slc6a9	0.507741	3.80111	0.017	0.001	1
Gm4258	0	3.78996	0.576	0.051	0
Twist2	0.377774	3.78459	0.044	0.002	1
Ccdc74a	0.41556	3.76853	0.069	0.003	1
4932443L11Rik	0.563158	3.76825	0.013	0.001	1
B3gnt8	1.79941e-11	3.76094	0.238	0.011	3.49913e-07
Bcl2l15	0	3.76056	0.491	0.043	0
Ccdc146	0.521207	3.75566	0.086	0.004	1
Gm50277	0.363847	3.73133	0.051	0.002	1
Fads2	5.0651e-11	3.73013	0.224	0.013	9.84959e-07
Sec14l2	0.0161769	3.7244	0.174	0.009	1
6030468B19Rik	0.348352	3.72228	0.04	0.001	1
Kifc3	0	3.72031	0.635	0.051	0
Cd180	0.995474	3.71874	0.107	0.006	1
Vipr1	0.560157	3.71078	0.127	0.006	1
Gm15555	0.436392	3.7085	0.024	0.001	1
Lfng	0.330176	3.70806	0.063	0.003	1
Gm39129	0.409566	3.70369	0.027	0.002	1
Cpne5	0	3.70202	0.515	0.028	0
Gm28286	0.461199	3.69614	0.021	0.001	1
B4galnt2	0.509824	3.67159	0.017	0.001	1
Mpzl1	0.424594	3.65302	0.027	0.001	1
Dennd3	9.72713e-05	3.64004	0.194	0.01	1
Trabd2b	0.661142	3.6349	0.107	0.007	1
9130019O22Rik	0.35765	3.63121	0.038	0.002	1
Gm26936	0.403271	3.62371	0.028	0.001	1
Gm27008	0.406459	3.61172	0.027	0.001	1
Gm26839	0.473524	3.60351	0.021	0.001	1
Slc18b1	0.563326	3.60304	0.013	0.001	1
Tek	7.30814e-12	3.58159	0.2	0.015	1.42114e-07
Tnip3	0.555107	3.57048	0.014	0.001	1
Hist1h2ap	0.355003	3.56398	0.065	0.003	1
Ggt5	0.340274	3.56325	0.046	0.002	1
Dkk3	3.33952e-69	3.55557	0.333	0.02	6.49403e-65
Gm38414	0.620862	3.53791	0.01	0.001	1
Stom	0.0318998	3.52812	0.17	0.009	1
Smpdl3a	0.316452	3.52299	0.143	0.01	1
Jup	0.358098	3.52178	0.071	0.004	1
Cdk14	0.388076	3.51781	0.039	0.002	1
Hist1h1a	0.377541	3.51719	0.044	0.003	1
Gcnt2	0.389987	3.51068	0.038	0.003	1
Adgra3	2.01644e-61	3.50723	0.319	0.022	3.92117e-57
Id3	0.446035	3.50562	0.029	0.002	1
Tctex1d4	0.451518	3.5024	0.023	0.001	1
A930029G22Rik	0.36378	3.47192	0.05	0.003	1
Zfp503	0.400624	3.45946	0.055	0.003	1
Fkbp11	0.409259	3.45646	0.045	0.003	1
Mcpt1	0	3.45416	1	0.655	0
0610038B21Rik	0.415264	3.45389	0.026	0.001	1
Gm30054	0.841612	3.44961	0.1	0.006	1
Atp1b2	0.00193781	3.44049	0.184	0.011	1
Atp13a4	0	3.4404	0.501	0.037	0
Dkkl1	0.468636	3.42676	0.02	0.001	1
Gm26740	3.65337e-12	3.41378	0.229	0.015	7.10434e-08
Clec2e	0.490913	3.40963	0.019	0.001	1
1700016D06Rik	0.324471	3.40157	0.066	0.004	1
1500035N22Rik	0.00152592	3.40087	0.181	0.012	1
Oosp2	0.430394	3.39823	0.024	0.002	1
5830428M24Rik	4.82143e-38	3.39618	0.29	0.02	9.37575e-34
2610008E11Rik	0.438395	3.39406	0.074	0.004	1
Adamtsl2	0.636718	3.39263	0.136	0.008	1
Epb41l4a	0.605409	3.38562	0.011	0.001	1
Gpr18	0.571134	3.38126	0.093	0.006	1
Gm30275	0.588386	3.37445	0.011	0.001	1
Gm35769	0.385443	3.37287	0.028	0.003	1
Efhc1	0.518586	3.35744	0.016	0.002	1
Shroom4	3.60168e-36	3.34959	0.251	0.021	7.00384e-32
Zfp763	0.635707	3.34646	0.095	0.006	1
Dpt	0.600809	3.33905	0.011	0.001	1
Hist2h4	0.853293	3.33274	0.088	0.008	1
Adgrv1	0.000141385	3.32523	0.137	0.011	1
Ptpn3	2.34448e-152	3.32022	0.396	0.032	4.55908e-148
Pacsin1	0.624086	3.30702	0.01	0.001	1
Gm49334	0.34545	3.29225	0.038	0.002	1
Osbpl3	0.00205491	3.28925	0.173	0.014	1
D130062J10Rik	0.495763	3.28133	0.017	0.001	1
Gstp2	0.354698	3.27642	0.042	0.003	1
Gm13388	0.429407	3.27102	0.025	0.001	1
Cma2	0	3.27023	0.432	0.165	0
Lama4	0.555307	3.25485	0.015	0.001	1
Marveld2	0.442186	3.25424	0.024	0.002	1
Napb	0.446469	3.24904	0.023	0.001	1
Mro	0.338186	3.23431	0.056	0.005	1
Gm19951	6.19254e-101	3.22324	0.373	0.043	1.2042e-96
4930545L23Rik	0.520963	3.22211	0.016	0.001	1
Gm48236	0	3.22066	0.704	0.097	0
C1qtnf4	0.462303	3.21571	0.021	0.001	1
Ptger4	2.36191e-109	3.2082	0.355	0.036	4.59297e-105
Me3	0.410493	3.20384	0.041	0.003	1
Gm50035	0.415778	3.1966	0.063	0.005	1
Arhgap32	0.582118	3.18698	0.012	0.001	1
Oosp1	0.399527	3.1766	0.065	0.005	1
F630028O10Rik	0.452684	3.17584	0.075	0.005	1
Fhdc1	0.472546	3.17326	0.082	0.006	1
Atp2b4	0.395775	3.16396	0.033	0.003	1
Cyp26b1	0.474287	3.16358	0.019	0.001	1
Kif15	0.4191	3.161	0.029	0.003	1
Hist1h1e	0	3.16002	0.886	0.277	0
Arl4c	0.000102757	3.15027	0.187	0.014	1
Zfp551	0.431091	3.13863	0.023	0.002	1
Plet1os	0.371512	3.13534	0.071	0.005	1
Thsd4	0	3.12384	0.988	0.319	0
Plekho1	0.00226482	3.11586	0.186	0.014	1
Il1rl2	0.376952	3.11509	0.038	0.002	1
Zfp759	0.384867	3.0952	0.073	0.005	1
Cdnf	0.349363	3.09323	0.04	0.003	1
Jaml	0.501853	3.08891	0.02	0.002	1
Hist1h2bf	0.523456	3.08822	0.015	0.001	1
Usp46	2.07641e-33	3.07337	0.285	0.024	4.03779e-29
Prag1	0.343356	3.07022	0.043	0.003	1
Tnfsf8	0.91668	3.06901	0.101	0.009	1
Stag3	0.373351	3.06469	0.06	0.005	1
Mcpt2	0	3.06462	1	0.802	0
Tbc1d30	0.809999	3.05514	0.103	0.008	1
Dnajc6	5.78464e-285	3.05505	0.478	0.056	1.12488e-280
Fermt2	0	3.05186	0.518	0.062	0
Lipt2	0.499961	3.05132	0.017	0.001	1
Hist1h2bn	0.473111	3.0396	0.019	0.002	1
Gm12353	1.80992e-13	3.03956	0.195	0.02	3.51957e-09
Grid2	0.436721	3.03855	0.023	0.002	1
Faah	8.06607e-217	3.03362	0.459	0.046	1.56853e-212
Clec2i	0.562431	3.03046	0.12	0.011	1
Itln1	1.43837e-257	3.03046	0.492	0.052	2.79706e-253
Zfp169	4.66242e-12	3.03037	0.232	0.019	9.06654e-08
AI847159	0.587137	3.02364	0.011	0.001	1
Gm49708	0.446905	3.0214	0.023	0.002	1
Gm50276	0.335764	3.02086	0.039	0.003	1
Rnf180	0	3.0144	0.761	0.131	0
Fhl2	0.901932	3.00884	0.125	0.012	1
Intu	3.35607e-184	3.00511	0.423	0.043	6.52621e-180
Oxr1	0	3.00398	0.922	0.265	0
Lgals2	0.436031	2.99257	0.023	0.002	1
Paqr8	0.852149	2.98094	0.109	0.008	1
Slc4a4	0.388463	2.97802	0.051	0.005	1
Jakmip1	0.529979	2.95956	0.093	0.008	1
Gm13031	2.31929e-50	2.95801	0.306	0.029	4.51009e-46
Ffar2	0	2.95537	0.538	0.067	0
Zfp85	0.328058	2.94283	0.051	0.004	1
Gm7160	0.396193	2.94245	0.028	0.002	1
A430033K04Rik	0.340082	2.93548	0.056	0.005	1
Fgl2	0	2.93052	0.954	0.263	0
Ccdc88c	2.53859e-86	2.92478	0.362	0.036	4.93655e-82
Zfp966	0.58019	2.92389	0.012	0.001	1
Parp8	1.1448e-17	2.92197	0.233	0.025	2.22617e-13
Ms4a7	0.369394	2.9211	0.047	0.004	1
Gng12	0	2.91963	0.565	0.077	0
Gm10135	0.54126	2.91915	0.014	0.001	1
Gm13481	0.480216	2.90212	0.03	0.004	1
1700025G04Rik	2.33091e-75	2.89703	0.335	0.037	4.53268e-71
Hlf	0	2.88989	0.592	0.075	0
Jcad	2.04459e-05	2.88955	0.195	0.019	0.397591
Zfp955b	5.23016e-20	2.88786	0.26	0.026	1.01706e-15
Ddx3y	0.465365	2.88096	0.02	0.002	1
Klrb1f	0.526558	2.87508	0.015	0.001	1
Gm26930	0.3008	2.87222	0.065	0.006	1
Ulk4	0.666601	2.87012	0.08	0.008	1
Pfkfb1	0.400923	2.86768	0.069	0.006	1
Cxxc5	0.420159	2.86316	0.073	0.006	1
Zfp433	0.335207	2.86246	0.037	0.004	1
Gm47467	0.589883	2.86194	0.011	0.001	1
Plekhf1	0.317079	2.8595	0.045	0.004	1
Ldhc	0.572598	2.85851	0.074	0.008	1
Txk	0	2.85461	0.736	0.118	0
Gzma	0.997253	2.85332	0.017	0	1
Spsb1	0.322885	2.85246	0.046	0.004	1
Arhgap10	4.72786e-194	2.84228	0.439	0.059	9.19379e-190
Dram1	0.418528	2.83906	0.026	0.003	1
Zfp472	0.00660932	2.83082	0.184	0.015	1
Gm42743	0.675755	2.82767	0.088	0.01	1
Inka1	0.945739	2.82092	0.122	0.012	1
Lratd2	0.337485	2.8172	0.046	0.003	1
Boll	0.581071	2.81255	0.012	0.002	1
Hist1h3a	0.560147	2.81183	0.09	0.007	1
Smpdl3b	0.517554	2.80739	0.016	0.001	1
Npffr1	0	2.79832	0.544	0.085	0
9430060I03Rik	0.502437	2.79624	0.016	0.002	1
Gm44066	0.531624	2.78824	0.015	0.001	1
Spink4	0.557012	2.78482	0.013	0.001	1
Gm12708	0.490627	2.78197	0.018	0.002	1
Cysltr2	0.436523	2.76974	0.077	0.008	1
Ablim1	0.621123	2.76904	0.01	0.001	1
Pecam1	0	2.76522	0.97	0.332	0
Gm41708	0.45838	2.75774	0.08	0.009	1
Hip1r	3.23778e-139	2.75734	0.408	0.046	6.29619e-135
Hist1h3i	0.352077	2.75681	0.034	0.003	1
Arntl2	0.546031	2.75499	0.014	0.001	1
Zfp54	0.342665	2.74581	0.062	0.006	1
Pgm2l1	6.93013e-210	2.74544	0.438	0.059	1.34763e-205
Zfp385a	0.739529	2.73583	0.112	0.01	1
Bmp1	0.434214	2.73165	0.023	0.002	1
Gm4356	0.298002	2.73106	0.049	0.004	1
Spic	0.434644	2.72199	0.024	0.002	1
Stc2	0.577875	2.71673	0.012	0.001	1
Lactbl1	0.572435	2.71586	0.012	0.001	1
Csgalnact1	4.96755e-160	2.71434	0.378	0.059	9.65991e-156
Gm12703	0.184603	2.7114	0.153	0.016	1
Zfp11	0.488527	2.70793	0.018	0.002	1
Gm20337	0.353996	2.70218	0.039	0.004	1
Gm10373	0.612526	2.69254	0.011	0.001	1
Gm12258	0.602132	2.68874	0.101	0.01	1
Entpd3	0.368441	2.68872	0.034	0.003	1
D530033B14Rik	0.44672	2.67808	0.021	0.002	1
Padi2	0	2.67152	0.783	0.157	0
Hist4h4	0.667623	2.66941	0.075	0.009	1
Ttc23	0.485673	2.66422	0.018	0.002	1
Zfp202	0.443586	2.66144	0.022	0.002	1
Gm15232	0.381536	2.6583	0.034	0.003	1
Zmynd12	0.537163	2.65803	0.015	0.001	1
Zfp277	0	2.64866	0.675	0.113	0
Itga6	0.412673	2.64048	0.027	0.003	1
Gm29291	0.647998	2.63583	0.109	0.01	1
Zfp229	0.493722	2.63365	0.018	0.001	1
Gm33699	0.302089	2.63138	0.058	0.006	1
Car2	1.79676e-193	2.63129	0.429	0.065	3.49397e-189
Ankrd6	0	2.62383	0.637	0.107	0
Zfp563	0.386634	2.61352	0.074	0.008	1
Tmc1	0.482019	2.60974	0.024	0.003	1
AI480526	0.176555	2.60772	0.159	0.016	1
Gm12743	0.681854	2.60629	0.095	0.011	1
Gnrh1	0.453128	2.60527	0.021	0.002	1
Gm42463	0.604218	2.60085	0.01	0.001	1
Gm15663	0.548514	2.60059	0.013	0.001	1
Zfp39	0.327846	2.59883	0.054	0.005	1
AU020206	1.11707e-34	2.59837	0.286	0.035	2.17226e-30
Gm43462	0.353876	2.59617	0.071	0.007	1
Frmd4b	0.5034	2.58796	0.018	0.002	1
Grik3	0.435897	2.58586	0.022	0.002	1
A630052C17Rik	0.44943	2.583	0.021	0.002	1
Fam3c	8.90047e-272	2.57771	0.498	0.068	1.73079e-267
Gpr141	0	2.575	0.86	0.234	0
Zfp948	0.349334	2.57329	0.058	0.007	1
9530062K07Rik	0.403857	2.5725	0.031	0.004	1
Slc9a3r2	0.433948	2.56545	0.023	0.002	1
Cfap100	0.328652	2.56545	0.044	0.004	1
Adamtsl1	0	2.55991	0.811	0.221	0
Sept6	2.01379e-113	2.55534	0.389	0.057	3.91602e-109
B130034C11Rik	0.433119	2.55373	0.024	0.003	1
Gm19935	0.317282	2.55292	0.058	0.006	1
Fbxo5	0.334124	2.54966	0.058	0.006	1
Hist2h2bb	0.360831	2.54799	0.073	0.008	1
Ptpn22	0	2.54661	0.93	0.279	0
Elmo3	0.567925	2.54096	0.012	0.001	1
Gm47731	0.544323	2.54094	0.014	0.002	1
Zfp324	0.31277	2.54054	0.051	0.005	1
Zfp760	0.730453	2.54032	0.104	0.011	1
Gm12227	0.592075	2.53855	0.011	0.001	1
Fads1	0	2.53844	0.601	0.095	0
Zfp773	0.350016	2.53737	0.035	0.004	1
Adgrg7	0.741844	2.53706	0.092	0.013	1
Apoa1	0.48632	2.5358	0.018	0.001	1
Vangl1	0.00840424	2.52775	0.165	0.019	1
Gm26854	0.549136	2.52334	0.013	0.001	1
A430073D23Rik	0.33899	2.52188	0.071	0.008	1
Gm26628	0.457586	2.5212	0.02	0.002	1
Gm19696	0.262224	2.51975	0.153	0.017	1
Prkd3	3.19593e-100	2.51788	0.373	0.05	6.21481e-96
Pot1b	5.15241e-118	2.51591	0.385	0.057	1.00194e-113
Cacna1d	0.57423	2.51506	0.09	0.007	1
Dnajc28	0.441932	2.51403	0.022	0.003	1
Slfn2	0.0248343	2.5065	0.157	0.021	1
Clnk	0	2.50158	0.995	0.475	0
AA467197	0.540722	2.50065	0.014	0.001	1
Mctp2	0	2.49929	0.634	0.117	0
Kcna3	0.310321	2.4987	0.044	0.005	1
Gm50211	0.605792	2.49585	0.01	0.001	1
Scn11a	0.612934	2.49436	0.01	0.001	1
Sash3	0	2.49384	0.599	0.094	0
Arhgap39	0	2.49287	0.57	0.092	0
Prss23	0.601381	2.48972	0.011	0.001	1
Zfp846	0.348992	2.48946	0.059	0.006	1
Prss8	0.566217	2.48903	0.012	0.001	1
Hist1h2ae	0.582193	2.48822	0.083	0.009	1
Ikzf4	0.008807	2.48437	0.169	0.021	1
Zfp608	9.71359e-10	2.47661	0.193	0.03	1.8889e-05
Slc25a37	1.05149e-20	2.47649	0.273	0.034	2.04474e-16
Aff3	0	2.46713	0.468	0.097	0
Ptprj	0	2.46409	0.72	0.13	0
Hist1h3e	0.579255	2.46379	0.102	0.013	1
Slamf6	0.511944	2.46131	0.017	0.002	1
Pnpla7	0	2.45984	0.709	0.144	0
Bc1	0.439826	2.45642	0.022	0.003	1
Gm12474	0.596645	2.45373	0.011	0.001	1
Gm1647	0.501726	2.45104	0.016	0.002	1
Gm33370	1.4656e-47	2.45062	0.29	0.044	2.85e-43
Filip1	0.419103	2.44903	0.028	0.003	1
Zfp748	0.0238834	2.44839	0.18	0.022	1
Mbnl3	0.0315725	2.44649	0.151	0.023	1
Rnase6	0	2.44289	0.746	0.157	0
Rasgrp1	0	2.44204	0.605	0.107	0
Zfp799	0.932408	2.43723	0.124	0.016	1
Gpc2	0.466355	2.43537	0.019	0.002	1
Zfp267	0.367963	2.42506	0.035	0.003	1
Tmsb15b1	0.311161	2.417	0.044	0.005	1
Gm30117	0.582387	2.41523	0.011	0.001	1
Cd302	0.443988	2.41137	0.021	0.004	1
4930447K03Rik	0.307314	2.41136	0.05	0.005	1
Xkr8	0.383223	2.40996	0.028	0.003	1
Gm12367	0.551855	2.40954	0.013	0.002	1
Wipf1	0	2.40787	0.959	0.387	0
Gm43768	0.573809	2.4042	0.012	0.001	1
Slfn3	0.332369	2.40158	0.048	0.005	1
Gm5165	0.00958923	2.40062	0.182	0.025	1
Snhg20	3.40507e-12	2.39796	0.254	0.032	6.62149e-08
Ppp1r3d	0.422791	2.39619	0.024	0.002	1
Raet1e	0.434866	2.39228	0.022	0.003	1
Tmsb15b2	0.318582	2.38637	0.046	0.005	1
Spata5l1	0.540725	2.38397	0.014	0.002	1
B3galt4	0.287626	2.37908	0.057	0.006	1
Gm45871	0.457358	2.37328	0.093	0.011	1
Gm671	0.487217	2.3725	0.017	0.002	1
Hist1h3f	0.361408	2.36801	0.031	0.004	1
Gm36371	0.457865	2.3575	0.02	0.002	1
Gm17399	0.343715	2.35375	0.035	0.004	1
Gm41541	0.602145	2.35125	0.01	0.001	1
Ahcyl2	1.84021e-51	2.35036	0.294	0.049	3.57847e-47
Dnah12	1.32299e-115	2.34809	0.371	0.057	2.57268e-111
Zfp553	0.417413	2.3474	0.089	0.009	1
0610039K10Rik	0.548931	2.34536	0.013	0.002	1
Zfp52	3.59905e-117	2.34492	0.396	0.057	6.99871e-113
Dusp6	1.09228e-96	2.34334	0.359	0.058	2.12405e-92
Fam222a	0.402678	2.34178	0.088	0.009	1
Arpp21	5.07225e-43	2.34143	0.278	0.051	9.8635e-39
Zfp120	4.45128e-65	2.33851	0.343	0.049	8.65595e-61
Zscan12	0.323624	2.32995	0.05	0.006	1
Btnl9	0.34482	2.32847	0.061	0.008	1
Gm13270	0.452498	2.32507	0.021	0.003	1
Trim58	0.492618	2.32348	0.017	0.002	1
Slc36a3os	0.862959	2.32305	0.119	0.015	1
Phactr1	0.453507	2.32093	0.021	0.003	1
Gm42664	0.552547	2.31951	0.012	0.002	1
Gm7854	0.607336	2.31902	0.01	0.002	1
Zfp607a	0.000399319	2.31861	0.204	0.029	1
Gm15886	0.307668	2.31802	0.04	0.007	1
Slc36a3	0.525425	2.3161	0.015	0.002	1
Zfp955a	0.84738	2.30988	0.131	0.017	1
1700041G16Rik	0.500972	2.30983	0.016	0.002	1
Ccdc62	7.53279e-171	2.30879	0.417	0.069	1.46483e-166
A530088E08Rik	0.334983	2.30709	0.062	0.008	1
Gm26692	0.84325	2.30515	0.126	0.017	1
Grk3	0	2.30399	0.603	0.117	0
St6galnac5	0	2.3006	0.638	0.146	0
Nfatc2	6.55908e-93	2.30055	0.378	0.057	1.27548e-88
Mrm2	0.311357	2.29732	0.042	0.005	1
Trmt12	0.295012	2.2963	0.049	0.006	1
Nudt12	0.865085	2.29599	0.126	0.017	1
Trpc7	0.561438	2.29557	0.013	0.001	1
Ap1m2	0.549058	2.29534	0.013	0.001	1
9430024E24Rik	0.509107	2.29422	0.016	0.002	1
Zfp418	0.3881	2.29264	0.029	0.003	1
Gm14029	0.604206	2.29263	0.01	0.001	1
Abcd3	7.1711e-219	2.2863	0.471	0.081	1.39449e-214
Samd10	0.3744	2.28167	0.029	0.004	1
Themis2	0.387811	2.28018	0.091	0.012	1
Rsl1	0.298294	2.27997	0.064	0.008	1
Gm11770	0.366623	2.2795	0.031	0.003	1
Prmt9	3.63905e-18	2.27673	0.264	0.037	7.07649e-14
Nckap5	0.484636	2.27608	0.05	0.009	1
Ppm1l	0	2.27428	0.608	0.136	0
Ctla2a	0.459427	2.27405	0.073	0.007	1
Bcl6	0	2.27313	0.602	0.122	0
Ddit4	0	2.27177	0.763	0.217	0
Gm10451	0.584582	2.27148	0.011	0.001	1
Zfp65	2.47417e-16	2.26616	0.255	0.035	4.81128e-12
Kcne3	0.308042	2.26151	0.059	0.006	1
Kctd12b	0.496102	2.25988	0.083	0.01	1
Traf3ip3	0.760328	2.25832	0.112	0.014	1
Myo1f	0	2.2573	0.895	0.292	0
2900009J06Rik	0.562369	2.25706	0.013	0.002	1
Pars2	0.447089	2.2535	0.021	0.002	1
Ppil1	0.0289129	2.24745	0.187	0.024	1
E330017L17Rik	0.471678	2.24652	0.019	0.002	1
Ankrd61	0.512629	2.24269	0.016	0.002	1
Gm10101	0.376334	2.23771	0.031	0.003	1
Fam102b	0	2.23307	0.534	0.101	0
Nfe2	0.549639	2.23061	0.147	0.018	1
Gm44148	3.69576e-33	2.22894	0.275	0.045	7.18678e-29
1810041H14Rik	0.507281	2.22888	0.016	0.002	1
Zfp870	0.303372	2.22837	0.058	0.007	1
Palb2	0.328967	2.22335	0.047	0.006	1
Ano1	0.430583	2.22322	0.023	0.003	1
Rora	0.472533	2.21847	0.02	0.003	1
Micall2	0.358419	2.21517	0.033	0.003	1
Colec11	0.405899	2.21303	0.027	0.003	1
Cd7	0.492238	2.21258	0.018	0.002	1
Acss2	0.637542	2.20823	0.092	0.013	1
Ccdc142	0.382512	2.2074	0.028	0.003	1
Myo1h	5.61319e-55	2.2072	0.338	0.049	1.09154e-50
Zik1	0.335489	2.20534	0.04	0.006	1
Tmem150b	2.08819e-13	2.20484	0.249	0.033	4.0607e-09
A830035O19Rik	0.608116	2.20384	0.01	0.001	1
Gm36839	0.348209	2.20356	0.069	0.007	1
Snx25	3.52163e-11	2.20316	0.22	0.036	6.84816e-07
C230038L03Rik	0.580771	2.19733	0.012	0.001	1
Zfp458	3.30102e-17	2.19541	0.263	0.043	6.41917e-13
Oplah	0.428658	2.19293	0.023	0.003	1
Armc7	0.618226	2.19057	0.107	0.014	1
2810021J22Rik	0.508693	2.18939	0.1	0.012	1
Foxo1	4.46991e-216	2.18856	0.469	0.087	8.69219e-212
Ggta1	8.15051e-31	2.18349	0.287	0.044	1.58495e-26
Gm48960	0.5407	2.18124	0.014	0.002	1
Dock5	1.50785e-54	2.18059	0.322	0.053	2.93217e-50
Fktn	0.0624509	2.17972	0.164	0.025	1
D830025C05Rik	0.692207	2.17629	0.098	0.014	1
Zfp119b	0.290187	2.17556	0.056	0.008	1
4933433G15Rik	0.325313	2.17319	0.038	0.005	1
B3galnt2	0	2.17044	0.561	0.116	0
6030442K20Rik	0.341646	2.17004	0.057	0.008	1
Gm34921	0.524352	2.15373	0.015	0.002	1
Lrba	0	2.15234	0.735	0.195	0
Gm20033	0.334644	2.15066	0.068	0.008	1
Arrdc3	0.00771223	2.14735	0.169	0.027	1
Dynlt1c	0.000638753	2.14222	0.211	0.031	1
Gm28068	0.333546	2.14069	0.039	0.006	1
Slc28a2	0.40842	2.13963	0.03	0.005	1
Bmf	0.543653	2.13938	0.014	0.001	1
Pdk1	0.481902	2.13846	0.018	0.003	1
Ralgapb	0	2.13772	0.579	0.134	0
Zfp7	0.414554	2.13635	0.024	0.003	1
Zfp710	8.83452e-225	2.13551	0.481	0.086	1.71796e-220
AC154200.1	0.273958	2.1347	0.049	0.008	1
4933406C10Rik	0.318882	2.1327	0.05	0.008	1
E230001N04Rik	0.00359845	2.131	0.184	0.026	1
E130215H24Rik	0.302363	2.12905	0.063	0.009	1
Zfp128	0.347094	2.12853	0.035	0.004	1
Tcf4	0.0177993	2.12422	0.158	0.027	1
Gm40608	0.556248	2.12345	0.013	0.001	1
Alcam	0.614145	2.12336	0.01	0.003	1
Zfp975	0.311862	2.1227	0.146	0.02	1
4833417C18Rik	0.457543	2.12127	0.02	0.002	1
Teddm2	0.454546	2.11994	0.021	0.004	1
Fam57a	0.350329	2.11991	0.055	0.009	1
Gm9725	0.2998	2.1166	0.064	0.01	1
Dipk2a	0.880712	2.11373	0.13	0.019	1
Gm29055	0.481401	2.11251	0.018	0.002	1
Ulbp1	1.62063e-09	2.11168	0.224	0.043	3.15149e-05
Ppp2r3a	3.09775e-293	2.11031	0.497	0.11	6.02388e-289
Ldlrad4	0	2.10872	0.95	0.413	0
Ccr2	0.443571	2.10837	0.044	0.008	1
Ncam2	0.543945	2.10728	0.018	0.006	1
4932422M17Rik	0.317976	2.10668	0.042	0.006	1
4930503B20Rik	0.522178	2.10595	0.015	0.002	1
Nr6a1os	0.508608	2.10516	0.017	0.003	1
Gm17473	0.661372	2.10446	0.094	0.017	1
Gm35330	0.597633	2.10363	0.01	0.002	1
Rab11fip1	0.319011	2.09746	0.069	0.01	1
Erp27	0.511986	2.09436	0.015	0.002	1
Kcnn4	0	2.09382	0.768	0.193	0
Gm16759	0.415711	2.09252	0.062	0.01	1
Epb41	0	2.09076	0.792	0.212	0
Gm44777	0.358553	2.08921	0.033	0.005	1
Zfp456	0.289389	2.0854	0.075	0.011	1
2810405F17Rik	0.362655	2.08519	0.029	0.005	1
1700057G04Rik	8.45642e-35	2.08339	0.26	0.053	1.64444e-30
Dyrk3	5.3801e-256	2.07706	0.472	0.109	1.04621e-251
Gm14636	0.859653	2.07374	0.097	0.015	1
Zfp296	0.589973	2.06866	0.01	0.002	1
Nek6	0.291368	2.06865	0.07	0.01	1
Akt3	0	2.06804	0.78	0.238	0
Rsph3a	0.344376	2.06317	0.071	0.012	1
Erlin1	0.116622	2.06223	0.165	0.027	1
Gorab	0.832583	2.06197	0.116	0.017	1
Zfp87	0.767673	2.05812	0.147	0.023	1
Fam185a	0.623398	2.05666	0.116	0.019	1
Exog	0.302479	2.05445	0.047	0.007	1
Slc6a13	0	2.05395	0.547	0.129	0
Pi16	0	2.05322	0.649	0.152	0
Kctd1	0.0264611	2.05103	0.151	0.026	1
Cbl	0	2.05061	0.631	0.152	0
Hist1h2be	7.27916e-41	2.04888	0.291	0.057	1.41551e-36
Gm43466	0.50019	2.04671	0.016	0.003	1
Mirt1	0.643095	2.0437	0.092	0.014	1
Znrf1	0	2.0424	0.821	0.251	0
Gna12	0	2.0394	0.605	0.135	0
Zfp974	0.410805	2.03722	0.084	0.012	1
Zfp105	0.31331	2.0364	0.045	0.007	1
5930430L01Rik	0.474052	2.03549	0.018	0.003	1
Nqo1	0.391437	2.03364	0.079	0.011	1
Zfp882	0.290498	2.03272	0.046	0.008	1
Xpc	0	2.03134	0.588	0.13	0
Cd22	0.57391	2.03087	0.012	0.002	1
Smyd1	0.561707	2.03004	0.012	0.002	1
Egf	0.490146	2.02969	0.018	0.002	1
AI504432	1.2736e-124	2.02406	0.401	0.082	2.47665e-120
Gm15832	0.299412	2.02381	0.041	0.006	1
Car12	0.445226	2.02301	0.022	0.003	1
Gimap9	5.46773e-234	2.0229	0.49	0.102	1.06326e-229
Zfp459	0.287786	2.02151	0.059	0.01	1
Gm46336	0.580685	2.02086	0.011	0.001	1
Nphs2	0.920942	2.01787	0.122	0.017	1
Sh2d3c	3.09188e-16	2.01704	0.264	0.046	6.01247e-12
Ehhadh	0.316548	2.01314	0.048	0.006	1
Gm26935	0.563272	2.01072	0.012	0.002	1
Gm31793	0.417309	2.0107	0.025	0.003	1
Nanp	0.589024	2.00963	0.147	0.023	1
Slc44a1	0.465955	2.00571	0.02	0.003	1
Hecw2	0.556404	2.00192	0.098	0.015	1
Mpp7	0.42784	2.00113	0.026	0.004	1
Pdf	0.5804	2.00095	0.011	0.001	1
9930111J21Rik1	0.29914	2.00044	0.043	0.007	1
Gm15441	0.300835	1.99904	0.05	0.007	1
Zfp40	0.626346	1.99699	0.133	0.022	1
Zfp709	0.599174	1.99617	0.11	0.016	1
Gm43774	0.486269	1.99082	0.017	0.002	1
Gm49871	0.295362	1.9881	0.044	0.007	1
Tarbp1	0.339343	1.98652	0.035	0.005	1
Psma8	0.429486	1.98523	0.024	0.004	1
Gm35031	0.402223	1.98505	0.103	0.016	1
Smug1	0.613639	1.98458	0.11	0.015	1
A930024E05Rik	0.312324	1.97872	0.043	0.006	1
Hgf	9.65304e-58	1.97789	0.322	0.052	1.87713e-53
Cd3d	0.596046	1.9756	0.01	0.001	1
Fads3	0.543478	1.97522	0.013	0.002	1
Gm14410	0.27759	1.97433	0.051	0.008	1
Vars	6.80368e-164	1.96883	0.453	0.093	1.32304e-159
Gm15446	0.337848	1.96845	0.074	0.011	1
Zfp398	8.24325e-27	1.96776	0.278	0.052	1.60298e-22
C4a	0.835662	1.96754	0.117	0.022	1
Aldh1l1	2.2734e-10	1.96725	0.239	0.039	4.42086e-06
Gm11520	0.459699	1.9672	0.021	0.003	1
Sntb1	2.06671e-47	1.96056	0.262	0.069	4.01893e-43
Zfp712	0.343327	1.96048	0.074	0.012	1
Gm6209	0	1.95984	0.679	0.21	0
Lrrc49	0.346252	1.95685	0.034	0.006	1
Gm34961	0.292126	1.95577	0.056	0.009	1
Ankrd37	0.413398	1.95277	0.024	0.003	1
Slc7a11	1.45724e-29	1.95268	0.277	0.054	2.83375e-25
N4bp3	0.361892	1.95236	0.03	0.004	1
Igf2r	0.16931	1.95004	0.153	0.028	1
5830408C22Rik	0.462405	1.94916	0.019	0.003	1
Fan1	0.467882	1.9489	0.094	0.014	1
Gm20939	0.351147	1.94791	0.083	0.014	1
Cpeb1	0.346584	1.94707	0.099	0.019	1
Plag1	0.418998	1.94652	0.025	0.005	1
Pdzd2	0.477395	1.94599	0.018	0.004	1
Gdf11	0.00984075	1.94596	0.189	0.03	1
Lncppara	0.264024	1.94183	0.156	0.026	1
Gm4924	0.310753	1.94163	0.058	0.01	1
Gm5141	0.318362	1.94014	0.071	0.011	1
Pkd1l2	0.142128	1.93923	0.144	0.026	1
Zfp408	0.312794	1.93671	0.076	0.012	1
Iqck	0.327135	1.93662	0.043	0.007	1
5430427O19Rik	6.71374e-128	1.93636	0.42	0.085	1.30555e-123
Gm43696	0.306953	1.9331	0.057	0.008	1
Zfp606	0.605476	1.93273	0.141	0.024	1
Zfp78	0.441388	1.93253	0.021	0.004	1
Zfp827	6.90553e-17	1.92987	0.254	0.044	1.34285e-12
Acss1	2.32472e-22	1.92973	0.268	0.051	4.52065e-18
Med10	0	1.92962	0.689	0.17	0
Gm17655	0.76574	1.92578	0.115	0.019	1
Gm10762	0.330642	1.92464	0.067	0.01	1
Ice2	0.180705	1.92346	0.156	0.028	1
4933406I18Rik	6.19788e-62	1.92212	0.281	0.069	1.20524e-57
1700108F19Rik	0.389307	1.91945	0.027	0.004	1
Zfp764	0.284259	1.91753	0.066	0.01	1
Orc5	7.27775e-07	1.91753	0.221	0.039	0.0141523
Gm15473	0.498082	1.91423	0.016	0.003	1
2610021A01Rik	0.852715	1.9134	0.136	0.024	1
Gm26827	0.000319769	1.91284	0.203	0.034	1
Hoxb4	0.521693	1.91276	0.143	0.023	1
Pcx	0.416418	1.91182	0.023	0.004	1
Gm10778	0.505489	1.90626	0.016	0.002	1
Pmepa1	0.402993	1.90599	0.026	0.004	1
Naa16	5.88422e-19	1.90592	0.262	0.047	1.14424e-14
Tjp2	0.33719	1.90089	0.037	0.006	1
Aldh4a1	4.47796e-70	1.89924	0.363	0.068	8.70785e-66
Polr3g	3.38116e-05	1.89851	0.202	0.033	0.6575
4930522L14Rik	0.384638	1.89758	0.155	0.026	1
Wdfy2	0.542852	1.89707	0.093	0.016	1
Ppcs	0.423439	1.8964	0.1	0.015	1
Gm43378	0.608441	1.89515	0.01	0.001	1
Frem3	0.60259	1.89322	0.01	0.001	1
Rufy3	0.00118483	1.89116	0.187	0.034	1
Eya3	1.35094e-114	1.8907	0.404	0.088	2.62703e-110
Tcte2	0.463891	1.89025	0.02	0.004	1
Lrrc36	0.28973	1.88677	0.069	0.011	1
Ctla4	0.263118	1.88454	0.046	0.009	1
Tram2	0.320827	1.8844	0.075	0.011	1
Gm12279	0.472349	1.88415	0.018	0.003	1
A530010L16Rik	0.269209	1.8802	0.059	0.009	1
Dram2	2.88114e-81	1.8788	0.373	0.074	5.60267e-77
Ect2	0.338118	1.87858	0.071	0.013	1
9530052E02Rik	0.375228	1.87355	0.056	0.011	1
Rmdn2	0.565857	1.87355	0.138	0.025	1
Commd5	0.428614	1.87337	0.021	0.004	1
Gm31645	0.595737	1.87072	0.01	0.002	1
Adal	0.031635	1.86954	0.175	0.032	1
Zfp58	0.874525	1.86868	0.133	0.022	1
Styxl1	0.303353	1.86841	0.055	0.008	1
Zfp947	0.353398	1.86545	0.072	0.012	1
Nnt	0.397501	1.86466	0.025	0.004	1
Gm3417	0.473502	1.86456	0.018	0.003	1
Zfp97	0.346642	1.86303	0.033	0.005	1
4930429F24Rik	0.351	1.86204	0.031	0.005	1
Frmd3	0.556138	1.8606	0.013	0.001	1
Gphn	0	1.86056	0.985	0.598	0
Gm48187	0.533779	1.85863	0.013	0.002	1
Fgd3	0	1.85661	0.606	0.152	0
Gm26590	0.368498	1.85501	0.03	0.004	1
Gm37202	0.359224	1.85499	0.03	0.005	1
Iffo2	0.455767	1.8541	0.019	0.003	1
1700028E10Rik	0.0354914	1.85336	0.153	0.026	1
Rnf149	7.6852e-78	1.85221	0.369	0.074	1.49446e-73
Mmd	2.33995e-15	1.85137	0.255	0.051	4.55026e-11
Ripor1	1.11258e-09	1.84954	0.246	0.045	2.16353e-05
Tulp2	0.320615	1.84672	0.04	0.006	1
9930012K11Rik	0.418461	1.84494	0.023	0.003	1
Mrtfa	0	1.84406	0.576	0.14	0
Gpam	0.530032	1.84399	0.108	0.018	1
Spint2	6.13805e-35	1.83975	0.315	0.056	1.19361e-30
4930405A10Rik	0.513802	1.83747	0.015	0.002	1
Arap2	0	1.83704	0.629	0.166	0
Lrriq3	0.423884	1.83674	0.023	0.005	1
Rgs3	0.000225335	1.83654	0.213	0.037	1
Ercc6l	0.290652	1.83513	0.056	0.01	1
Zfp101	0.505003	1.83478	0.096	0.016	1
A330035P11Rik	0.477335	1.83429	0.018	0.003	1
Cdca2	0.337581	1.83354	0.036	0.007	1
Zc3h6	2.3284e-67	1.83186	0.338	0.072	4.52781e-63
Rinl	2.12898e-155	1.83175	0.449	0.103	4.14002e-151
Gm46218	0.571436	1.82989	0.125	0.023	1
Spock2	1.56448e-08	1.82981	0.23	0.041	0.000304228
Cobl	0	1.8287	0.888	0.397	0
Acvr2a	0.407247	1.82827	0.071	0.014	1
Cenpk	0.477383	1.82771	0.018	0.003	1
Fbxl20	2.74343e-258	1.82666	0.516	0.13	5.33488e-254
Ccdc166	0.297444	1.82302	0.081	0.011	1
Csf1	1.68336e-41	1.82122	0.304	0.062	3.27347e-37
Zswim3	0.360684	1.82031	0.082	0.013	1
Mtcp1	0.755903	1.81949	0.123	0.021	1
Sgpp1	1.47363e-05	1.81691	0.221	0.041	0.286563
Tmem240	0.466862	1.81636	0.019	0.002	1
Fastkd3	0.344357	1.81631	0.032	0.005	1
Zfp420	0.292294	1.81569	0.048	0.008	1
Thap8	0.345348	1.81395	0.059	0.01	1
Uprt	0.260739	1.81382	0.059	0.01	1
Aoah	1.47088e-127	1.81375	0.4	0.092	2.86028e-123
Gm10366	0.522445	1.81253	0.014	0.003	1
Gm45620	0.395785	1.81169	0.025	0.004	1
D730045B01Rik	0.438465	1.81153	0.021	0.003	1
Txnip	0	1.81124	0.943	0.464	0
Agl	5.7062e-23	1.81122	0.274	0.053	1.10963e-18
Parpbp	0.547215	1.8085	0.013	0.002	1
Zfp937	0.318064	1.80695	0.043	0.007	1
Rnf219	7.87637e-06	1.80639	0.209	0.04	0.153164
Gm30881	0.348425	1.80613	0.032	0.006	1
Gm5122	0.522912	1.80514	0.015	0.002	1
Zfp626	0.208751	1.80397	0.167	0.03	1
4930532G15Rik	0.333147	1.80336	0.035	0.006	1
2210408F21Rik	0.428574	1.80255	0.065	0.014	1
Gca	0.574061	1.80083	0.012	0.002	1
Zcchc2	4.76098e-11	1.79905	0.246	0.046	9.25821e-07
Usp40	2.00567e-10	1.79712	0.239	0.049	3.90023e-06
Myorg	0.321116	1.79386	0.037	0.006	1
Ralgps2	0.603736	1.79113	0.01	0.002	1
Polq	0.354848	1.78937	0.034	0.007	1
Mocs1	0.274996	1.78879	0.048	0.008	1
Fabp1	0.356498	1.78825	0.031	0.003	1
Slc25a29	0.565988	1.78819	0.012	0.002	1
Papolg	1.03474e-53	1.78507	0.339	0.074	2.01215e-49
Plxna4os1	0.600307	1.78445	0.01	0.002	1
Ctsc	0	1.7844	0.927	0.559	0
Pkp2	0.49047	1.78403	0.017	0.003	1
Sfxn4	0.271333	1.78387	0.057	0.01	1
Zfp874b	0.856331	1.7825	0.13	0.024	1
Pde7b	4.64539e-196	1.7822	0.427	0.118	9.03342e-192
Bcdin3d	0.734439	1.78184	0.114	0.02	1
Cdyl2	0.752865	1.77931	0.117	0.024	1
Rexo5	0.30164	1.77729	0.054	0.009	1
Fgd1	0.410448	1.77425	0.023	0.004	1
Lgmn	0.50902	1.77254	0.016	0.002	1
Ppm1h	5.56131e-35	1.77248	0.295	0.068	1.08145e-30
A830008E24Rik	0.33565	1.77236	0.039	0.006	1
Ctu1	0.321574	1.77183	0.035	0.006	1
2010109A12Rik	0.337701	1.77081	0.035	0.006	1
Slc12a9	0.30832	1.77003	0.039	0.007	1
Fam234b	0.00394714	1.76835	0.203	0.037	1
Gm17259	0.447398	1.76831	0.02	0.004	1
Gm15747	0.52648	1.76648	0.015	0.002	1
Dipk1a	0	1.76626	0.795	0.285	0
Zfp59	0.284861	1.76615	0.06	0.009	1
Neu3	0.269424	1.76406	0.053	0.009	1
Gm10248	0.452689	1.76391	0.02	0.003	1
Trf	0	1.76373	0.957	0.438	0
Poli	0.46137	1.76363	0.101	0.018	1
Ttyh2	4.03483e-10	1.76255	0.242	0.044	7.84613e-06
Ak8	1.52893e-36	1.76246	0.303	0.064	2.97316e-32
Abraxas1	0.35947	1.76088	0.083	0.014	1
Rin3	0	1.76055	0.916	0.406	0
Zfp84	2.54036e-10	1.75895	0.248	0.046	4.93998e-06
Lipt1	0.478296	1.75657	0.018	0.003	1
Zfp790	0.905833	1.75621	0.13	0.023	1
Gm10392	0.312244	1.75568	0.039	0.007	1
Stk38l	0.300384	1.75541	0.046	0.009	1
Ska3	0.498991	1.75519	0.016	0.002	1
Gm34121	0.378884	1.75207	0.029	0.005	1
Fads6	0.572211	1.75142	0.011	0.002	1
Gm29642	0.313385	1.75137	0.046	0.008	1
Zfp952	0.345102	1.75075	0.156	0.028	1
Arhgap12	9.71636e-26	1.75019	0.283	0.058	1.88944e-21
Gm42869	0.381108	1.74974	0.026	0.005	1
Card6	0.000108109	1.74972	0.204	0.037	1
Far2	0	1.74744	0.637	0.218	0
Gm43042	0.275348	1.74506	0.046	0.009	1
Gm32633	0.543214	1.7432	0.014	0.002	1
Gpr34	1.44615e-268	1.74109	0.53	0.147	2.81219e-264
Zfp119a	0.329589	1.73984	0.084	0.014	1
Cd46	0.0505855	1.73785	0.142	0.036	1
Stamos	0.351722	1.73699	0.03	0.006	1
Sh3bp2	0.293913	1.73602	0.076	0.012	1
Gm49893	0.60585	1.73469	0.01	0.002	1
Pde6h	0.323006	1.73365	0.037	0.006	1
Cfap299	0.620131	1.73357	0.011	0.002	1
Itm2a	0.000222322	1.7322	0.208	0.038	1
Gm43920	0.344344	1.73123	0.03	0.006	1
Ikzf1	0	1.73117	0.975	0.583	0
Syngr1	0.402	1.73007	0.024	0.004	1
Pigk	0	1.72861	0.769	0.256	0
Gins3	0.301263	1.72832	0.061	0.011	1
Tcaim	0.517441	1.72543	0.093	0.02	1
Mterf4	0.440193	1.72484	0.103	0.019	1
Nrg2	0.551634	1.7239	0.013	0.002	1
A630089N07Rik	0.186817	1.7239	0.135	0.031	1
Dip2c	0	1.72189	0.869	0.342	0
Gm10130	0.290419	1.72166	0.054	0.008	1
Gm15545	0.29498	1.72136	0.044	0.008	1
Camk1d	0	1.72009	0.982	0.73	0
Lzts2	0.46831	1.71977	0.018	0.003	1
5430403G16Rik	0.541397	1.71887	0.102	0.019	1
C330018D20Rik	0.821287	1.71872	0.115	0.024	1
Akap10	1.14467e-280	1.71776	0.536	0.148	2.22593e-276
Arntl	2.01721e-14	1.71725	0.253	0.054	3.92267e-10
Aste1	0.270334	1.71655	0.061	0.012	1
2210414B05Rik	0.58491	1.71574	0.011	0.002	1
Tmem260	4.20379e-22	1.71152	0.268	0.063	8.17468e-18
Eif2ak3	0.0281674	1.71149	0.181	0.036	1
Zswim1	0.267564	1.71105	0.052	0.008	1
Gm13832	0.000201625	1.71018	0.19	0.04	1
Plcb4	7.62596e-131	1.70946	0.414	0.112	1.48294e-126
Atp8a1	0	1.70854	0.931	0.462	0
Tango2	6.08019e-259	1.70807	0.515	0.142	1.18235e-254
Magi1	0.56773	1.7079	0.012	0.003	1
Gm28379	0.506466	1.70775	0.015	0.003	1
Gm21814	0.399675	1.70635	0.025	0.005	1
Tmem184c	2.719e-06	1.70618	0.222	0.044	0.0528738
Tmem177	0.313964	1.70616	0.035	0.006	1
Bbc3	6.43721e-09	1.70615	0.244	0.046	0.000125178
Snx18	0	1.70594	0.974	0.484	0
Gm1976	0.275702	1.70558	0.149	0.029	1
Fndc3a	0	1.70429	0.866	0.365	0
Slc25a53	0.803	1.70427	0.136	0.027	1
Ttl	0.314475	1.70276	0.079	0.016	1
Zfp14	0.493966	1.70263	0.016	0.003	1
Cenpp	6.63845e-10	1.70227	0.167	0.044	1.29091e-05
Smpd5	0.32361	1.70102	0.089	0.015	1
Gm43773	0.599901	1.70063	0.01	0.001	1
Thrb	0.0446248	1.69967	0.134	0.034	1
Zfp942	3.47484e-20	1.699	0.271	0.06	6.75718e-16
Unc80	0.51624	1.69881	0.015	0.002	1
Ascc1	0	1.69855	0.601	0.17	0
Lpar6	0	1.69806	0.782	0.267	0
Gm10138	1.16954e-124	1.697	0.398	0.106	2.27428e-120
Epm2a	0.518172	1.69652	0.094	0.019	1
Rdh9	0.386137	1.69648	0.027	0.004	1
Zfp738	1.25779e-12	1.69616	0.253	0.05	2.4459e-08
Catsperg1	0.426705	1.6959	0.022	0.004	1
Agrp	0.337442	1.69423	0.032	0.006	1
Olfr1392	0.499171	1.69297	0.016	0.003	1
Fut10	0.305942	1.69028	0.065	0.012	1
Rnf135	0.857319	1.68738	0.131	0.025	1
Dcaf7	0	1.68724	0.637	0.18	0
Zfp493	0.324489	1.68446	0.037	0.007	1
Tmem62	0.287906	1.68409	0.064	0.012	1
Zfp282	0.794997	1.68396	0.119	0.023	1
Tmem140	0.0844063	1.68395	0.179	0.034	1
Zfp141	0.0829127	1.68366	0.169	0.035	1
Spata48	0.362834	1.68355	0.032	0.006	1
Atp10a	0.334646	1.68263	0.055	0.012	1
Trmt44	0.296214	1.68118	0.08	0.015	1
Ninl	0.469815	1.68022	0.018	0.003	1
Mbp	5.85703e-20	1.67996	0.277	0.056	1.13896e-15
Pde7a	0	1.67966	0.938	0.47	0
Etaa1	4.81967e-05	1.67962	0.206	0.039	0.937233
Xndc1	0.00402597	1.67686	0.193	0.041	1
Gpr45	0.312721	1.67685	0.048	0.009	1
Rabgap1l	0	1.67375	0.858	0.352	0
St8sia4	0	1.6694	0.795	0.286	0
Stk19	0	1.66901	0.958	0.382	0
AW046200	0.339449	1.66813	0.033	0.005	1
Hist1h2bh	0.516496	1.66487	0.015	0.003	1
0610040F04Rik	0.476977	1.66429	0.017	0.003	1
Adam8	0.432125	1.66344	0.021	0.005	1
Bcl2	0	1.66292	0.824	0.384	0
Gm17690	0.310421	1.66253	0.038	0.007	1
Brdt	0.473557	1.66197	0.019	0.003	1
Mta3	0	1.6618	0.722	0.236	0
Gm27253	0.558656	1.66173	0.012	0.003	1
Gm26779	0.274677	1.66095	0.045	0.009	1
Stradb	0.40808	1.6608	0.094	0.017	1
Plaat3	4.55717e-229	1.65879	0.522	0.118	8.86187e-225
Lyl1	1.4497e-201	1.65746	0.48	0.111	2.81909e-197
Tmem156	5.27498e-27	1.65623	0.293	0.062	1.02577e-22
Gab3	3.33942e-13	1.65554	0.223	0.056	6.49383e-09
Gm28981	0.541659	1.65529	0.013	0.003	1
Pign	1.83889e-13	1.65365	0.242	0.059	3.57591e-09
Efcab11	0.421523	1.65294	0.027	0.005	1
Ccnb1ip1	0.280906	1.65276	0.06	0.01	1
Sema6d	0.477794	1.65207	0.019	0.003	1
Spata1	0.0392125	1.65151	0.159	0.036	1
Gm14399	0.399887	1.65146	0.024	0.004	1
Mms22l	0.567219	1.65134	0.132	0.029	1
Zfp729b	3.63042e-28	1.65114	0.294	0.066	7.05972e-24
Rpap2	6.32386e-13	1.64958	0.254	0.057	1.22974e-08
Zfp568	0.0426524	1.64875	0.176	0.034	1
Golph3l	1.11774e-10	1.64745	0.244	0.053	2.17355e-06
Uck2	1.16814e-14	1.64615	0.265	0.054	2.27156e-10
Itgav	7.4227e-28	1.64437	0.289	0.067	1.44342e-23
Slc17a5	4.50865e-09	1.64422	0.232	0.05	8.76752e-05
Usp44	0.481116	1.6439	0.017	0.003	1
Unc5cl	0.965691	1.64369	0.122	0.025	1
Gm13166	0.327451	1.64327	0.033	0.006	1
Erbb3	0.283483	1.64251	0.047	0.009	1
Cldn12	0.349426	1.64162	0.031	0.006	1
AI467606	0.846279	1.64083	0.149	0.027	1
Slc44a2	3.75398e-27	1.63781	0.303	0.065	7.29999e-23
Bid	0.259266	1.63524	0.059	0.011	1
Muc13	0	1.63507	0.862	0.342	0
Zfp300	0.461365	1.63434	0.019	0.004	1
Il12rb2	0.0828002	1.63423	0.152	0.038	1
Eno1	1.44661e-164	1.63412	0.468	0.118	2.81308e-160
Rnf144a	0.183206	1.63298	0.158	0.035	1
Elmod2	2.613e-53	1.63295	0.341	0.084	5.08125e-49
Rnf113a1	0.340277	1.63205	0.032	0.006	1
Clhc1	0.362112	1.63181	0.081	0.017	1
Fam217b	0.299062	1.63157	0.045	0.008	1
Gm28557	0.538073	1.63063	0.013	0.003	1
Zfp597	0.631143	1.63023	0.143	0.029	1
Ccdc14	0.300059	1.63002	0.053	0.011	1
Drosha	4.32848e-66	1.63	0.367	0.089	8.41716e-62
Hist2h2ac	0.28649	1.62876	0.08	0.017	1
Gm36445	0.356376	1.62859	0.029	0.005	1
Kif21b	8.41534e-32	1.62843	0.307	0.074	1.63645e-27
Dact1	0.495828	1.6275	0.017	0.003	1
Slc4a7	0	1.62638	0.901	0.42	0
AA386476	0.481484	1.62453	0.017	0.003	1
Taco1os	0.499293	1.62414	0.096	0.019	1
Apex2	2.8051e-32	1.62309	0.297	0.07	5.4548e-28
Wdr62	2.01316e-07	1.62109	0.214	0.049	0.0039148
Gm9856	0.275364	1.62077	0.051	0.01	1
Cask	0.0943204	1.62009	0.153	0.034	1
G2e3	8.64985e-154	1.61859	0.442	0.116	1.68205e-149
1810024B03Rik	0.321047	1.61704	0.064	0.013	1
Msh3	8.45947e-21	1.61697	0.267	0.064	1.64503e-16
Zbtb9	0.539771	1.61517	0.119	0.023	1
A330009N23Rik	0.508885	1.61431	0.015	0.003	1
Gm3604	0.323884	1.61365	0.035	0.007	1
Card11	0	1.61238	0.789	0.316	0
Tfeb	0.261618	1.61082	0.062	0.012	1
Mterf1a	0.812999	1.60874	0.147	0.029	1
Zkscan8	0.979445	1.60845	0.136	0.027	1
Oasl1	0.407234	1.60697	0.16	0.033	1
Glb1l	0.265651	1.60469	0.059	0.014	1
Pkia	0.183118	1.6022	0.127	0.029	1
Manba	1.62011e-76	1.60124	0.371	0.089	3.15046e-72
Etfbkmt	0.306766	1.60077	0.041	0.008	1
Phtf2	5.28219e-29	1.60073	0.284	0.062	1.02717e-24
Cdc14a	6.20134e-245	1.59929	0.524	0.149	1.20591e-240
Tbccd1	0.101932	1.59863	0.175	0.038	1
Carmil2	0.535246	1.5983	0.013	0.002	1
Adssl1	0.554704	1.59785	0.116	0.025	1
Apobr	2.90084e-18	1.59753	0.274	0.062	5.64097e-14
Ap4b1	2.22795e-40	1.5969	0.319	0.079	4.33248e-36
Map2k6	8.11215e-75	1.59684	0.354	0.093	1.57749e-70
Fam222b	0.413624	1.59645	0.072	0.014	1
Gcfc2	1.15186e-05	1.59558	0.214	0.05	0.223991
Clec2d	0	1.59388	0.893	0.355	0
Ckap2l	0.374581	1.59221	0.031	0.006	1
Zfp961	0.859344	1.5921	0.137	0.027	1
Zfp930	0.80036	1.59183	0.124	0.026	1
Fam120c	1.31358e-22	1.59169	0.267	0.064	2.5544e-18
Zfp51	0.92873	1.59161	0.138	0.03	1
Sema4b	0.0248247	1.59157	0.186	0.039	1
AU041133	0.437945	1.59029	0.1	0.022	1
Abca13	3.73387e-38	1.58916	0.302	0.076	7.26089e-34
E430024I08Rik	0.572682	1.58915	0.108	0.021	1
Map3k13	0.400598	1.58865	0.024	0.005	1
Golga1	2.12417e-46	1.58848	0.325	0.073	4.13067e-42
Srr	3.39464e-22	1.58773	0.262	0.063	6.60121e-18
Zfp747	0.289025	1.58522	0.045	0.007	1
Zfp949	0.775005	1.58511	0.119	0.025	1
Abcg1	0.289893	1.58454	0.054	0.009	1
Catsper3	0.467681	1.58432	0.018	0.004	1
Rsf1os1	0.265526	1.58333	0.049	0.009	1
Cdk19	0	1.58308	0.615	0.191	0
Cd1d1	0.516877	1.5825	0.11	0.021	1
Acoxl	0.540697	1.58169	0.014	0.002	1
Igf2bp2	0.325316	1.57921	0.037	0.007	1
Kctd9	0.473015	1.5787	0.156	0.031	1
Pomt1	4.60727e-05	1.57862	0.22	0.045	0.89593
Fam78a	0.290403	1.57791	0.05	0.01	1
Zfp867	0.275427	1.57696	0.046	0.009	1
Fxyd1	7.5684e-21	1.57648	0.257	0.055	1.47175e-16
Gm13012	0.265635	1.57616	0.055	0.01	1
Dgcr8	0.809071	1.57584	0.143	0.029	1
Trerf1	0	1.57514	0.963	0.557	0
Cd69	0	1.56845	0.893	0.702	0
Cdkn3	0.530959	1.56806	0.013	0.003	1
Strada	1.21088e-86	1.56747	0.376	0.098	2.35467e-82
Agbl3	2.37152e-11	1.56625	0.224	0.059	4.61166e-07
Abhd18	5.25396e-57	1.56606	0.33	0.086	1.02169e-52
Mccc2	0.477172	1.56567	0.099	0.021	1
Man2c1os	0.694357	1.56507	0.129	0.031	1
Plekhm1	0.000336035	1.56477	0.217	0.046	1
Dgka	0.676349	1.56415	0.121	0.026	1
Med18	0.282454	1.56407	0.078	0.014	1
Ttc30b	0.559822	1.56362	0.012	0.002	1
Cenpo	0.705807	1.56303	0.15	0.032	1
A430106G13Rik	0.496644	1.56208	0.016	0.003	1
Fbxo32	0.115058	1.56077	0.168	0.037	1
A530041M06Rik	0.465304	1.56063	0.018	0.003	1
Btbd19	0.473815	1.56012	0.111	0.022	1
Tmod4	0.485657	1.55962	0.016	0.003	1
Lmln	0.492953	1.55952	0.017	0.003	1
Gnptab	2.239e-215	1.55933	0.513	0.141	4.35395e-211
Lair1	0	1.55884	0.644	0.208	0
4930432K21Rik	0.307135	1.55816	0.04	0.008	1
Tmem186	0.513347	1.55692	0.12	0.023	1
Zbtb42	0.398672	1.55445	0.024	0.004	1
Gm35315	0.394402	1.55392	0.026	0.005	1
Mllt3	0	1.55166	0.596	0.196	0
Trip13	0.414642	1.55165	0.023	0.005	1
5730405O15Rik	0.377839	1.5509	0.026	0.005	1
A230072E10Rik	0.594782	1.54976	0.01	0.002	1
Vps26c	0.271596	1.54884	0.084	0.017	1
Zfp933	6.57943e-05	1.54836	0.218	0.047	1
4632404H12Rik	0.314087	1.5482	0.036	0.008	1
Gm3550	0.325631	1.54786	0.031	0.007	1
Nt5c2	1.28708e-164	1.54763	0.475	0.133	2.50285e-160
Armc9	0.990568	1.54672	0.127	0.025	1
Cbfa2t2	2.58803e-51	1.54626	0.331	0.079	5.03267e-47
Zfp995	0.495224	1.5462	0.102	0.023	1
Zfp319	0.261442	1.54589	0.084	0.017	1
3300002I08Rik	0.323734	1.54383	0.07	0.014	1
2810013P06Rik	1.12748e-21	1.54356	0.276	0.065	2.19249e-17
Arl11	0.302093	1.54339	0.04	0.008	1
Zfp951	0.00558839	1.54129	0.187	0.039	1
Mypopos	0.271578	1.54018	0.075	0.013	1
Zfp160	4.17604e-06	1.54012	0.222	0.047	0.0812073
Mblac2	3.13859e-05	1.54011	0.21	0.048	0.610331
Gm10785	0.315648	1.53969	0.047	0.009	1
Sugct	2.11338e-118	1.53905	0.379	0.121	4.10969e-114
Zfp677	0.447283	1.53904	0.104	0.023	1
Rbak	0.264488	1.53813	0.068	0.013	1
2610044O15Rik8	0.704456	1.53765	0.123	0.023	1
Atxn7l1	0	1.53655	0.588	0.178	0
Zfp688	0.382053	1.53631	0.101	0.021	1
Gulp1	0.422637	1.53625	0.046	0.014	1
Gm13421	0.457845	1.53593	0.019	0.004	1
Uqcc1	8.7746e-05	1.53402	0.209	0.048	1
Abcg2	0.899574	1.53341	0.125	0.03	1
Gys1	0.337989	1.53341	0.08	0.018	1
Sobp	0.566394	1.53332	0.012	0.002	1
Slc22a14	5.28477e-197	1.53304	0.459	0.168	1.02768e-192
Prkcg	0.35223	1.53214	0.031	0.007	1
Rab39	0.295822	1.53185	0.038	0.008	1
5730455P16Rik	0.749698	1.5314	0.113	0.025	1
Zkscan14	0.267986	1.53128	0.083	0.017	1
Rragb	0.361441	1.53115	0.067	0.015	1
Ccdc30	0.549725	1.53044	0.013	0.003	1
Gm4890	0.28473	1.53031	0.07	0.014	1
Pigh	0.635677	1.52956	0.118	0.026	1
Eno1b	0.274957	1.52912	0.045	0.008	1
Gm6712	0.0222948	1.52857	0.189	0.039	1
Ppp1r3b	0.289587	1.52825	0.066	0.012	1
Rassf7	0.373858	1.52637	0.026	0.005	1
Slc39a4	6.30268e-22	1.52591	0.292	0.067	1.22562e-17
Arhgap15	0	1.5256	0.866	0.454	0
Flnb	0	1.5246	0.97	0.529	0
Tpd52l1	0.416877	1.5206	0.021	0.005	1
Trmt10c	3.16316e-07	1.51952	0.23	0.051	0.00615109
Zfp113	0.830364	1.51895	0.129	0.028	1
Map10	0.453278	1.51849	0.02	0.004	1
2610507B11Rik	0	1.51839	0.623	0.2	0
5430402O13Rik	0.302455	1.5178	0.044	0.008	1
Coa4	0.484083	1.51627	0.113	0.023	1
E330020D12Rik	0	1.51552	0.94	0.544	0
Gm37170	0.392018	1.51527	0.025	0.005	1
1700084C06Rik	0.285057	1.51459	0.068	0.015	1
Ccdc57	0.368378	1.51434	0.03	0.005	1
Zfp3	0.32433	1.51395	0.036	0.006	1
Sept1	4.13823e-250	1.51381	0.554	0.15	8.0472e-246
Zmym6	0.137186	1.51369	0.165	0.04	1
Ly6e	0	1.51368	0.974	0.598	0
Gm26510	0.013926	1.51356	0.177	0.042	1
Tbc1d16	0.386181	1.513	0.025	0.006	1
Scin	0	1.51231	0.985	0.728	0
Reck	0.544392	1.51196	0.013	0.003	1
Nup160	9.09506e-18	1.51183	0.274	0.067	1.76863e-13
Mtx3	0.258832	1.51123	0.058	0.011	1
Kansl1l	2.14468e-280	1.51063	0.566	0.174	4.17054e-276
Enthd1	0.922927	1.50909	0.119	0.028	1
Spopl	2.27146e-98	1.50903	0.402	0.106	4.41708e-94
Mms19	0.000474519	1.50738	0.208	0.046	1
4930549G23Rik	0.324459	1.50502	0.04	0.008	1
1500004A13Rik	0.357194	1.50403	0.029	0.005	1
Plekha7	0.344478	1.50394	0.035	0.008	1
Sepsecs	0.000555919	1.50355	0.21	0.051	1
Smurf2	0	1.5011	0.595	0.197	0
Gna15	0.252862	1.50036	0.054	0.012	1
Rad52	0.277862	1.49915	0.088	0.02	1
Pik3r2	0.31123	1.49901	0.092	0.021	1
Grpel2	0.667353	1.49868	0.123	0.029	1
Fbxw4	4.33447e-85	1.49838	0.392	0.104	8.4288e-81
Fig4	9.7619e-09	1.49468	0.24	0.056	0.00018983
Ska2	0.855432	1.49458	0.142	0.029	1
Mtif3	9.92587e-07	1.49401	0.229	0.05	0.0193018
Gm16741	0.582588	1.49368	0.011	0.002	1
Abi3	0	1.49292	0.875	0.37	0
9230109A22Rik	0.421525	1.49262	0.023	0.005	1
Thada	0	1.49261	0.617	0.211	0
Zfp60	0.834817	1.49247	0.138	0.03	1
Zfp35	0.0546767	1.49217	0.19	0.043	1
Osgin1	3.84981e-258	1.49135	0.56	0.134	7.48634e-254
Chst14	0.231688	1.49111	0.064	0.014	1
Gdf3	0.556123	1.49101	0.012	0.002	1
Echdc3	0.307681	1.48995	0.036	0.008	1
Oit3	2.06161e-08	1.48981	0.247	0.058	0.0004009
Zfp217	4.48239e-31	1.48905	0.311	0.068	8.71646e-27
Fkbpl	0.350262	1.48903	0.03	0.006	1
Zscan20	0.376232	1.48783	0.029	0.004	1
Exo5	0.318784	1.48715	0.092	0.02	1
A930016O22Rik	0.471012	1.48613	0.018	0.003	1
Gm48027	0.270079	1.48539	0.047	0.009	1
Fam174b	0	1.48527	0.844	0.36	0
Zscan25	0.303322	1.48431	0.038	0.008	1
Jade3	0.867021	1.48402	0.118	0.028	1
5430405H02Rik	0.621478	1.48174	0.108	0.022	1
2310001H17Rik	2.33759e-85	1.48164	0.389	0.102	4.54568e-81
Zfp729a	6.07199e-46	1.48038	0.34	0.087	1.18076e-41
Sirt3	5.13417e-84	1.47979	0.398	0.101	9.9839e-80
Glipr1	0	1.47949	0.887	0.493	0
Zfp526	0.295241	1.47875	0.039	0.007	1
Zfp940	0.49865	1.47789	0.016	0.003	1
Mtm1	3.20825e-11	1.47768	0.247	0.063	6.23877e-07
Pter	0.323632	1.47767	0.042	0.01	1
1700066B19Rik	0.398567	1.47733	0.025	0.004	1
Ccdc15	2.49818e-06	1.4756	0.217	0.054	0.0485797
Zfp27	0.269637	1.47498	0.046	0.01	1
Gm45890	0.300732	1.47454	0.04	0.008	1
Tti2	0.248614	1.47436	0.076	0.016	1
Gm29112	0.474536	1.47385	0.017	0.004	1
Agk	0.000292254	1.47271	0.199	0.049	1
A730061H03Rik	0.408602	1.47106	0.023	0.004	1
Rps6ka4	0.476088	1.46949	0.017	0.003	1
Slx1b	0.357558	1.46863	0.029	0.006	1
Slc17a9	0.471754	1.46838	0.154	0.033	1
Cdhr4	0.334764	1.46779	0.032	0.006	1
F8	0.355001	1.46736	0.051	0.012	1
1700066M21Rik	0.437326	1.46664	0.02	0.004	1
Pex12	0.238819	1.46629	0.078	0.018	1
Plscr1	0	1.46609	0.94	0.577	0
Hist2h2be	0.534176	1.46527	0.013	0.003	1
Zfp617	0.0725901	1.46506	0.183	0.04	1
Gm4598	0.268889	1.46373	0.048	0.009	1
P4ha1	0	1.46278	0.629	0.202	0
Dennd2d	0.0182621	1.46274	0.192	0.041	1
Kcnq5	0	1.46215	0.939	0.595	0
Ttc39b	6.67636e-174	1.46119	0.481	0.139	1.29829e-169
Zfp61	0.246555	1.46035	0.066	0.013	1
Zpbp	0.372149	1.45975	0.062	0.015	1
Gm46378	0.25098	1.45952	0.054	0.01	1
Ubox5	0.263456	1.45944	0.064	0.015	1
Zfp982	0.378136	1.45927	0.026	0.006	1
Gm16283	0.537225	1.45759	0.013	0.002	1
Mettl18	0.294392	1.45568	0.087	0.02	1
Mcm6	0.815577	1.45533	0.148	0.035	1
Pms2	0.790206	1.45519	0.147	0.033	1
Zkscan7	0.295737	1.45476	0.084	0.018	1
Ccl25	0.856787	1.45427	0.137	0.031	1
Zfp873	0.297115	1.45407	0.043	0.009	1
Soga1	0.345675	1.45358	0.03	0.006	1
Edem1	2.61313e-208	1.4531	0.516	0.152	5.08149e-204
Slc36a1	0.00138801	1.45216	0.209	0.048	1
Terf2ip	4.30256e-05	1.452	0.219	0.051	0.836675
Cptp	0.270212	1.4519	0.048	0.009	1
2310058D17Rik	0.294834	1.45011	0.042	0.009	1
Itgb6	3.06035e-46	1.447	0.316	0.089	5.95115e-42
Zfp976	0.547644	1.44679	0.099	0.024	1
Parp16	0.79939	1.44654	0.125	0.028	1
Ripor2	0	1.44643	0.972	0.643	0
Sec22a	0.11918	1.4461	0.165	0.041	1
Yeats2	2.32086e-48	1.44594	0.334	0.09	4.51314e-44
Mrm1	0.445496	1.44572	0.109	0.026	1
Zfp346	0.0269775	1.44533	0.186	0.042	1
Mtmr10	0.403936	1.44432	0.101	0.024	1
Zfp595	0.494555	1.44377	0.155	0.038	1
Fam149b	0.006093	1.44254	0.196	0.048	1
Btbd1	1.73448e-64	1.44231	0.362	0.101	3.37288e-60
Gm28905	0.342589	1.4416	0.055	0.012	1
5830432E09Rik	0.264364	1.44107	0.051	0.01	1
Atr	6.02411e-30	1.44007	0.292	0.085	1.17145e-25
Gm29114	0.279909	1.43941	0.046	0.012	1
Gm34983	0.453428	1.43935	0.02	0.003	1
Zbtb26	0.242252	1.43919	0.064	0.014	1
Gm38115	0.594436	1.43815	0.01	0.002	1
Gm22146	0.440784	1.43785	0.02	0.003	1
Zfp182	6.0896e-89	1.43673	0.377	0.105	1.18418e-84
Gm16201	0.25774	1.43619	0.075	0.015	1
Hacd4	0	1.43548	0.661	0.238	0
Prdm15	0.597317	1.43534	0.116	0.025	1
Prkag2	1.99484e-193	1.43367	0.5	0.143	3.87917e-189
Zfp189	0.351521	1.4334	0.084	0.018	1
8430430B14Rik	0.531691	1.43252	0.013	0.003	1
Klhl25	0.252331	1.43177	0.068	0.012	1
Apbb1ip	0	1.4316	0.903	0.444	0
Nfatc3	0	1.43077	0.659	0.229	0
Gm14023	0.305342	1.43076	0.039	0.009	1
Commd8	5.55477e-194	1.43007	0.512	0.15	1.08018e-189
Serac1	0.262855	1.42973	0.165	0.038	1
Fbxo36	0.545897	1.42943	0.102	0.023	1
Zfp958	0.229285	1.42918	0.173	0.037	1
Gm26787	0.427677	1.42879	0.022	0.004	1
Zfp770	0.619452	1.42752	0.112	0.023	1
6030443J06Rik	0.415792	1.42752	0.025	0.005	1
Tmem198	0.562802	1.42746	0.012	0.002	1
Rab40c	0.318046	1.42676	0.161	0.036	1
Gm20756	0.621098	1.42475	0.013	0.003	1
Ppfibp1	0.374377	1.4243	0.083	0.021	1
Stxbp4	0.0405458	1.42354	0.168	0.042	1
Orc3	2.12695e-84	1.42185	0.394	0.109	4.13608e-80
Rbbp5	3.34907e-06	1.42123	0.231	0.057	0.0651261
Sacs	6.29262e-08	1.421	0.222	0.06	0.00122366
Lrrk1	4.05282e-202	1.42011	0.51	0.159	7.88111e-198
C130026I21Rik	0.215679	1.42003	0.067	0.018	1
Parp11	3.02439e-11	1.41877	0.262	0.064	5.88123e-07
C2cd5	0	1.41869	0.728	0.271	0
Gm10384	0.335274	1.41774	0.093	0.02	1
Zfp512b	0.575012	1.41731	0.116	0.026	1
Ptcd3	1.66052e-24	1.4172	0.298	0.074	3.22904e-20
Klhdc10	2.75973e-06	1.4167	0.215	0.06	0.0536658
4930520O04Rik	0.412051	1.41622	0.099	0.023	1
Tmtc3	0.585876	1.41581	0.103	0.024	1
Fam228b	0.438901	1.41544	0.021	0.004	1
Tmem209	0.0104862	1.41507	0.193	0.047	1
Lrpprc	3.40237e-61	1.41473	0.359	0.101	6.61626e-57
Zfp260	2.50255e-41	1.41356	0.328	0.083	4.86646e-37
Pex26	0.301213	1.41241	0.092	0.021	1
Npnt	0.58557	1.41239	0.011	0.002	1
Tmtc2	8.07758e-223	1.41184	0.56	0.189	1.57077e-218
Sema4d	0	1.41163	0.97	0.614	0
Cmtr2	0.259836	1.41024	0.047	0.01	1
Pot1a	3.14481e-10	1.4102	0.245	0.064	6.1154e-06
F8a	0.271746	1.40956	0.088	0.017	1
Fyco1	2.26004e-06	1.40868	0.222	0.055	0.0439486
Strbp	2.15634e-149	1.40799	0.452	0.131	4.19322e-145
Gm49625	0.520678	1.4079	0.014	0.003	1
Ldah	1.96e-133	1.40756	0.446	0.127	3.81142e-129
4930557K07Rik	0.467191	1.40745	0.017	0.004	1
Cept1	3.95978e-77	1.40634	0.381	0.107	7.70018e-73
Nr2c1	0.838561	1.40627	0.125	0.031	1
E2f8	0.334594	1.40441	0.033	0.007	1
Lrmda	0	1.40401	0.998	0.85	0
Asb7	0.0547059	1.40314	0.174	0.046	1
Ube2e2	1.90277e-17	1.40249	0.201	0.067	3.70013e-13
Gm42567	0.356659	1.4023	0.04	0.009	1
Ppp3cc	0.140881	1.40223	0.154	0.043	1
Acsl1	0.78824	1.39995	0.119	0.027	1
Pik3ap1	0.268962	1.39974	0.053	0.013	1
Gm35035	0.279469	1.39821	0.038	0.01	1
Cerkl	0.35092	1.39805	0.08	0.019	1
Gm15952	0.289503	1.39775	0.045	0.009	1
Gm11639	0.32238	1.39563	0.043	0.01	1
Zfp213	0.257857	1.39439	0.052	0.012	1
Clnkos	0.379336	1.39413	0.025	0.006	1
Slc22a13	0.267162	1.39372	0.045	0.009	1
Zfp866	0.977618	1.39355	0.14	0.032	1
Senp8	0.67653	1.3935	0.116	0.027	1
Plcl2	0	1.39316	0.776	0.318	0
Atg16l1	1.97972e-34	1.39151	0.321	0.083	3.84976e-30
Ssh2	3.83765e-284	1.38909	0.58	0.212	7.46269e-280
Copg2	8.10278e-102	1.389	0.393	0.13	1.57567e-97
Gm49539	0.235333	1.38894	0.064	0.013	1
Snx13	2.14143e-48	1.38838	0.334	0.098	4.16423e-44
B230217O12Rik	0.539129	1.38686	0.013	0.003	1
Plekhg5	0.286804	1.38658	0.08	0.018	1
Gm12248	0.510907	1.38602	0.015	0.003	1
Gypc	2.43375e-32	1.38585	0.321	0.082	4.73267e-28
2010315B03Rik	1.14608e-06	1.38553	0.232	0.057	0.0222867
Mpv17l	0.306021	1.38549	0.073	0.017	1
Selenoo	0.813073	1.38547	0.151	0.035	1
Fut4	0.345313	1.38522	0.03	0.007	1
Klhl18	6.48102e-11	1.38482	0.255	0.063	1.2603e-06
Guf1	0.517515	1.3848	0.158	0.036	1
Lpar2	0.568484	1.3831	0.012	0.002	1
9030407P20Rik	0.524512	1.38249	0.014	0.003	1
Zfp174	0.520329	1.38205	0.014	0.003	1
2900076A07Rik	0.343077	1.38067	0.095	0.021	1
Wdr92	0.0583955	1.38049	0.18	0.04	1
Nif3l1	0.89122	1.3799	0.139	0.033	1
Ube3c	2.23524e-220	1.37902	0.526	0.172	4.34665e-216
Uevld	0.463969	1.3786	0.095	0.023	1
Fnip2	7.66397e-78	1.37842	0.381	0.117	1.49034e-73
Tor4a	0.385546	1.37834	0.109	0.025	1
A230083N12Rik	0.580621	1.37814	0.011	0.002	1
Mcm9	7.15175e-44	1.37759	0.328	0.093	1.39073e-39
Zfp442	0.24848	1.37727	0.053	0.013	1
Top3a	0.533852	1.37696	0.155	0.035	1
Hgh1	0.299128	1.3769	0.036	0.008	1
Dzip3	3.55822e-77	1.37618	0.372	0.105	6.91931e-73
6430590A07Rik	0.113248	1.3761	0.186	0.048	1
Faap24	0.370576	1.37593	0.097	0.023	1
Gm46224	0.511827	1.37512	0.015	0.003	1
E330009J07Rik	0.268956	1.37388	0.059	0.012	1
Tnfrsf18	0.2953	1.37339	0.039	0.008	1
Pdpr	4.7494e-06	1.37316	0.227	0.058	0.0923569
Prnp	0	1.37276	1	0.957	0
Sugp2	2.63225e-07	1.37153	0.244	0.06	0.00511867
Sft2d2	4.5136e-33	1.37136	0.32	0.085	8.77715e-29
Bora	0.325353	1.37111	0.082	0.021	1
Fam102a	0.619163	1.37079	0.123	0.027	1
Prr36	0.416597	1.37067	0.022	0.004	1
Zfp235	0.238787	1.36982	0.067	0.014	1
Slc25a13	0.47159	1.36805	0.018	0.004	1
Cd244a	0	1.36802	0.982	0.663	0
Rai14	0.313137	1.36788	0.062	0.015	1
Arhgap27os3	0.00019728	1.36776	0.217	0.051	1
Tbc1d12	0.0666296	1.36748	0.158	0.044	1
Zfp74	0.090924	1.36731	0.169	0.044	1
Axdnd1	0.399584	1.3666	0.026	0.006	1
Zfp780b	0.0113335	1.36639	0.196	0.043	1
Gm47484	0.353484	1.36607	0.031	0.008	1
Gm14164	0.337918	1.36474	0.116	0.031	1
Xpo7	6.07605e-124	1.36448	0.435	0.133	1.18155e-119
Brca1	0.413759	1.36435	0.023	0.007	1
Ppm1k	0.94444	1.3643	0.135	0.031	1
Gm43625	0.547322	1.3641	0.013	0.002	1
3110082I17Rik	0.0500366	1.36328	0.185	0.048	1
Susd3	0.171987	1.3632	0.183	0.042	1
Dgke	0.285456	1.36254	0.055	0.011	1
Efcab5	0.498604	1.36231	0.016	0.004	1
Olfr1393	0.40039	1.36227	0.024	0.005	1
Jrk	0.434427	1.36063	0.021	0.004	1
Zfp251	0.22234	1.36047	0.167	0.041	1
Wwp1	4.55211e-21	1.35998	0.274	0.077	8.85203e-17
Zfp825	0.334782	1.3599	0.162	0.039	1
Washc4	3.04532e-111	1.35988	0.426	0.131	5.92193e-107
Coq2	0.000226101	1.35966	0.223	0.056	1
Gm7072	1.07304e-82	1.35937	0.398	0.115	2.08662e-78
Slc20a1	1.58258e-36	1.35887	0.328	0.085	3.07749e-32
Traf3ip1	0.00138794	1.35724	0.205	0.051	1
Zfp81	0.804581	1.35703	0.142	0.035	1
Prune2	0.291036	1.35663	0.059	0.015	1
Myb	0	1.35611	0.63	0.24	0
Kctd18	0.889321	1.35447	0.138	0.033	1
Ncoa2	0	1.35438	0.823	0.368	0
Zfp715	0.313008	1.35353	0.17	0.041	1
Adra2a	0.0305485	1.353	0.167	0.036	1
Zfp629	0.351946	1.34995	0.097	0.022	1
B230307C23Rik	1.13734e-40	1.34922	0.331	0.089	2.21168e-36
Scai	7.32805e-19	1.34865	0.267	0.074	1.42501e-14
Glg1	1.29327e-38	1.34828	0.314	0.086	2.5149e-34
9330160F10Rik	0.320695	1.34775	0.033	0.007	1
Narf	3.63629e-14	1.34744	0.267	0.066	7.07112e-10
Psd4	5.89066e-170	1.34724	0.498	0.155	1.1455e-165
Luzp1	6.81843e-45	1.34677	0.323	0.086	1.32591e-40
Zkscan5	0.269056	1.34673	0.047	0.011	1
Rbp2	0.439411	1.34404	0.02	0.003	1
Zfp959	0.482873	1.3432	0.112	0.028	1
Spata2l	0.400568	1.34301	0.023	0.005	1
4833418N02Rik	0.360546	1.34259	0.027	0.007	1
1110002L01Rik	0.10608	1.34179	0.171	0.043	1
Zfp455	0.378594	1.34132	0.026	0.006	1
Bloc1s6os	0.426294	1.34012	0.021	0.004	1
Dffa	0.244511	1.33928	0.09	0.023	1
Parp6	0.12226	1.33881	0.178	0.045	1
Lims1	0	1.33794	0.908	0.469	0
Ncr1	1.66173e-06	1.33717	0.217	0.059	0.032314
Mgat5	0	1.33709	0.696	0.266	0
Acaca	3.87235e-25	1.33678	0.28	0.08	7.53016e-21
Zfp62	3.81571e-262	1.33578	0.58	0.188	7.42003e-258
Map3k20	0.520936	1.33514	0.013	0.005	1
Zfp82	0.454185	1.33495	0.018	0.005	1
Gm15834	0.301698	1.33468	0.059	0.015	1
Zfp263	3.74504e-06	1.33438	0.236	0.057	0.0728261
Gm39469	0.792279	1.33389	0.126	0.031	1
Kbtbd7	0.371325	1.33372	0.025	0.007	1
Pithd1	0.688503	1.33286	0.133	0.031	1
Pdik1l	0.00184381	1.33242	0.203	0.051	1
Pnpt1	0.00355267	1.33199	0.199	0.053	1
Kctd11	0.29649	1.33184	0.093	0.021	1
Gm46430	0.336394	1.33166	0.099	0.025	1
Zbtb5	0.0879786	1.33129	0.181	0.043	1
Snx21	0.399842	1.33111	0.024	0.005	1
Fabp2	0.334975	1.33093	0.033	0.004	1
Tubgcp5	7.3665e-08	1.33012	0.232	0.06	0.00143249
Gm29170	0.325625	1.33006	0.031	0.009	1
Asb6	0.230873	1.32962	0.062	0.013	1
Mical1	3.44749e-162	1.32948	0.486	0.148	6.70399e-158
Zfp994	1.18023e-32	1.32935	0.313	0.086	2.29507e-28
Lrrc29	0.296293	1.32846	0.041	0.008	1
Rap1gds1	1.90374e-71	1.32806	0.349	0.115	3.70201e-67
Phf11c	0.389251	1.328	0.025	0.006	1
Tefm	0.248075	1.32796	0.062	0.015	1
2810408A11Rik	0.56954	1.32768	0.011	0.002	1
Mtrf1l	0.824743	1.32699	0.145	0.035	1
Trim34a	0.233573	1.32685	0.086	0.02	1
Relch	0	1.32651	0.613	0.215	0
Polk	0.305971	1.3265	0.059	0.016	1
Zfp768	0.255815	1.32542	0.063	0.012	1
Cbll1	1.34748e-26	1.3244	0.306	0.079	2.6203e-22
Cep152	0.951113	1.32402	0.133	0.033	1
Polh	0.982956	1.32392	0.135	0.031	1
Fv1	0.246078	1.32318	0.051	0.011	1
Hrh2	0.447035	1.32267	0.1	0.023	1
Dtx4	1.19506e-246	1.32262	0.572	0.181	2.32392e-242
B930036N10Rik	3.80695e-06	1.32247	0.203	0.053	0.07403
9930104L06Rik	0.263438	1.32222	0.087	0.022	1
Tex14	6.0025e-185	1.32045	0.481	0.167	1.16725e-180
Uroc1	0.424464	1.32024	0.098	0.024	1
Rnaseh2b	7.718e-10	1.31847	0.252	0.063	1.50084e-05
1700037F03Rik	0.413899	1.31675	0.024	0.004	1
Hcfc2	3.35908e-261	1.31583	0.583	0.193	6.53207e-257
Plod2	0.331489	1.3147	0.033	0.008	1
Gdpgp1	0.234111	1.31451	0.071	0.017	1
Zfp809	2.21823e-19	1.31418	0.286	0.078	4.31356e-15
Gm29994	0.542321	1.3114	0.013	0.003	1
Gm26759	0.318299	1.31127	0.161	0.045	1
Vrk1	0	1.31108	0.664	0.246	0
Gtf3c4	0.307677	1.31093	0.093	0.022	1
Nckap1l	2.56681e-164	1.31041	0.499	0.159	4.99142e-160
Gm20658	0.540189	1.30986	0.013	0.004	1
Gm48383	0.487584	1.3082	0.016	0.003	1
Rap2b	1.79264e-14	1.30796	0.27	0.07	3.48597e-10
Fbxw17	0.721153	1.30698	0.128	0.03	1
Kbtbd4	0.258938	1.30659	0.092	0.024	1
Arhgap6	0	1.30609	0.991	0.777	0
Arhgap45	0	1.30586	0.937	0.514	0
Erbin	0	1.30557	0.978	0.68	0
Dym	1.29399e-268	1.30553	0.587	0.202	2.51629e-264
Zfp397	1.00555e-70	1.30443	0.381	0.116	1.9554e-66
Gm19705	0.320425	1.30414	0.039	0.008	1
Sfi1	1.35192e-224	1.30399	0.532	0.174	2.62895e-220
Cbx2	0.553135	1.30359	0.012	0.002	1
Saxo2	0.410272	1.30315	0.023	0.006	1
9530036M11Rik	0.258086	1.30307	0.051	0.013	1
Trp53rka	0.264611	1.30297	0.085	0.018	1
Tmem233	0	1.30202	0.711	0.313	0
Frg2f1	0.272643	1.30197	0.042	0.011	1
Hist2h2aa1	0.238814	1.30195	0.06	0.013	1
Accs	0.221489	1.30139	0.075	0.018	1
Fahd1	0.291802	1.30138	0.04	0.01	1
Zfp68	4.49368e-10	1.29927	0.258	0.069	8.73841e-06
Zfp429	0.825362	1.29925	0.139	0.035	1
Zfp945	5.45022e-23	1.2985	0.295	0.088	1.05985e-18
Adamts6	7.30255e-18	1.29819	0.236	0.076	1.42005e-13
Eral1	0.32326	1.29814	0.098	0.021	1
Dph2	0.323763	1.29671	0.031	0.008	1
Gm16794	0.254271	1.29628	0.057	0.013	1
Gm15764	0.395226	1.29603	0.024	0.005	1
Tmem131	1.94358e-31	1.29535	0.318	0.095	3.77949e-27
Bhlhe40	0	1.29436	0.822	0.357	0
Oxld1	0.357069	1.29429	0.103	0.023	1
Pcdhgb4	0.558798	1.29371	0.012	0.003	1
Trmt13	0.00473827	1.29363	0.193	0.055	1
Zfp109	0.536855	1.29333	0.013	0.003	1
Tbc1d10c	1.48295e-161	1.29253	0.492	0.145	2.88374e-157
Mob3a	0	1.29225	0.687	0.25	0
Lrig2	2.35269e-14	1.29191	0.262	0.075	4.57505e-10
Shprh	3.86996e-139	1.29092	0.463	0.153	7.52553e-135
Rfwd3	4.47711e-05	1.29077	0.218	0.06	0.870619
Heatr5a	0.0187745	1.28997	0.178	0.049	1
Gm11084	0.287949	1.28968	0.04	0.008	1
Fam161a	0.255762	1.28959	0.058	0.016	1
Hira	6.15004e-15	1.28934	0.259	0.075	1.19594e-10
4930579K19Rik	0.555128	1.28818	0.012	0.003	1
Fbxo45	0.432123	1.28737	0.109	0.026	1
Cux2	0.594188	1.28658	0.087	0.02	1
Atf7	2.84028e-225	1.2864	0.551	0.194	5.52321e-221
Timm9	7.9297e-06	1.28631	0.23	0.062	0.154201
Zfp668	0.254184	1.28571	0.05	0.011	1
Nudt7	0.799417	1.2852	0.129	0.031	1
Gm10390	0.242124	1.2852	0.068	0.015	1
F630206G17Rik	0.270177	1.28412	0.072	0.019	1
2700049A03Rik	2.70025e-21	1.28387	0.283	0.082	5.25091e-17
AW209491	0.230215	1.28272	0.067	0.016	1
Gm50186	0.24718	1.28235	0.056	0.013	1
Tnrc6a	0	1.28187	0.673	0.251	0
Gm37494	7.93153e-09	1.28036	0.242	0.063	0.000154237
Mis12	0.97936	1.27939	0.141	0.037	1
Qrsl1	0.246145	1.2792	0.07	0.017	1
Lin9	0.289889	1.27904	0.07	0.021	1
Gbp5	0.793672	1.27901	0.127	0.034	1
Evi2b	0.525062	1.27847	0.014	0.003	1
Zfp984	1.92058e-48	1.27827	0.347	0.105	3.73476e-44
Xlr4a	0.356853	1.27785	0.03	0.007	1
Rrnad1	0.348562	1.27771	0.175	0.044	1
Ormdl1	2.59685e-05	1.27725	0.234	0.058	0.504984
AW146154	0.814959	1.27655	0.144	0.037	1
1600014C10Rik	0.0204168	1.27624	0.2	0.051	1
Setdb2	0.00139462	1.27569	0.205	0.06	1
Ttc9c	9.74337e-13	1.27527	0.267	0.066	1.8947e-08
Mfsd8	0.00285028	1.27524	0.211	0.057	1
Cmss1	0	1.2751	0.996	0.808	0
Selenoi	7.26882e-119	1.27458	0.437	0.137	1.41349e-114
Gm4285	0.648161	1.27421	0.117	0.031	1
AV099323	0.246268	1.27413	0.07	0.015	1
Zfp654	3.9141e-149	1.27404	0.458	0.153	7.61135e-145
Cep83os	0.511878	1.27389	0.151	0.037	1
Eml5	0.381937	1.2725	0.028	0.007	1
Rras2	1.87908e-07	1.27233	0.234	0.067	0.00365405
Rmi1	3.16226e-24	1.27123	0.306	0.088	6.14934e-20
Gm32856	0.366818	1.27116	0.027	0.008	1
Snapc2	0.236802	1.27101	0.081	0.019	1
Lrp1b	0.443002	1.27033	0.02	0.006	1
Slc38a6	0.920727	1.26961	0.129	0.037	1
Dbt	0.923283	1.26923	0.136	0.035	1
Cfap126	0.271827	1.26837	0.079	0.02	1
Mcm8	0.377336	1.26835	0.027	0.006	1
Snx7	0.556407	1.26794	0.097	0.029	1
2900052L18Rik	0.491424	1.26787	0.016	0.004	1
Nxpe2	5.54625e-34	1.26646	0.283	0.101	1.07852e-29
Slfn5	0.534292	1.26635	0.101	0.027	1
Large1	2.02647e-08	1.26601	0.201	0.067	0.000394068
Mmut	0.306391	1.26555	0.165	0.046	1
Atp8b4	0.841463	1.26545	0.108	0.031	1
Cep19	0.262127	1.26512	0.065	0.018	1
Garem1	1.60666e-23	1.26493	0.252	0.082	3.12432e-19
C4b	0.602318	1.26429	0.118	0.032	1
Btbd6	0.46684	1.26412	0.017	0.005	1
Rsrp1	0	1.26187	0.987	0.758	0
E430024P14Rik	0.411297	1.26149	0.022	0.006	1
Zfp426	1.13447e-06	1.26148	0.234	0.065	0.022061
Tlr6	0.23227	1.26138	0.063	0.014	1
Zfp963	0.280169	1.26054	0.081	0.019	1
2500002B13Rik	0.308129	1.25975	0.035	0.008	1
Champ1	0.399807	1.25896	0.11	0.028	1
Chrnb1	0.468761	1.25711	0.017	0.005	1
Krt80	5.01451e-142	1.25698	0.465	0.157	9.75121e-138
Gm49359	0.0206655	1.25652	0.196	0.052	1
March3	0.095355	1.2559	0.09	0.037	1
Cpped1	0.525983	1.25583	0.113	0.031	1
Vav1	9.1762e-164	1.25537	0.496	0.161	1.7844e-159
Pdss1	0.337164	1.2547	0.069	0.019	1
Zbtb14	0.383707	1.25231	0.163	0.041	1
Dip2a	0.352042	1.2521	0.089	0.025	1
Gm10602	0.503695	1.25209	0.015	0.003	1
Net1	0.417841	1.25084	0.109	0.027	1
Nudt16	0.582681	1.25048	0.164	0.04	1
Fmo5	0.0175149	1.24946	0.193	0.053	1
Rreb1	0	1.24924	0.673	0.256	0
Mettl7a1	1.5924e-63	1.24806	0.379	0.114	3.09659e-59
Rttn	1.77982e-11	1.24629	0.244	0.077	3.46103e-07
Slc39a8	0.274215	1.2455	0.048	0.012	1
Mtbp	0.608361	1.24538	0.114	0.03	1
Rgs1	0	1.24534	1	0.898	0
Gpr155	0.314048	1.2452	0.037	0.01	1
Rnase4	0.554882	1.24491	0.012	0.003	1
Sec61a2	0.406352	1.24411	0.111	0.029	1
Ints3	0.0011608	1.24399	0.215	0.061	1
Fbxl8	0.250106	1.24255	0.088	0.02	1
Gm47863	0.833993	1.24152	0.138	0.038	1
Gda	0.4697	1.24124	0.13	0.035	1
Hsf2	0.294531	1.24119	0.041	0.009	1
Zfp142	0.295832	1.24114	0.092	0.024	1
H2-M5	0.332763	1.23997	0.034	0.01	1
Ccdc171	4.3452e-26	1.2399	0.288	0.091	8.44968e-22
Gm26533	0.370901	1.23893	0.028	0.007	1
Tcta	0.281821	1.23874	0.098	0.025	1
Gm14296	0.311944	1.23786	0.033	0.009	1
Wdhd1	0.250841	1.23768	0.067	0.018	1
Ccdc122	0.658347	1.23738	0.11	0.03	1
Gm10399	0.472331	1.23717	0.018	0.003	1
Uggt1	1.49526e-129	1.23707	0.464	0.153	2.90768e-125
Ccdc93	1.45679e-37	1.23701	0.33	0.096	2.83288e-33
Plcg2	1.28357e-255	1.23673	0.593	0.213	2.49603e-251
Fam129a	0	1.23648	0.902	0.389	0
Gm37529	0.3506	1.23628	0.027	0.007	1
Rubcn	0.789151	1.23481	0.128	0.034	1
Fancl	4.35365e-19	1.23459	0.278	0.083	8.46612e-15
Eif2ak2	0.264063	1.23442	0.16	0.045	1
Plekha5	4.86336e-57	1.23385	0.348	0.115	9.45728e-53
Zbed5	0.468023	1.23244	0.017	0.005	1
Ptdss1	9.89476e-13	1.23206	0.27	0.079	1.92414e-08
Ccng1	0	1.23146	0.736	0.305	0
E230016M11Rik	3.98369e-10	1.23103	0.231	0.07	7.74668e-06
AI182371	0.580805	1.23084	0.011	0.002	1
Usp15	0	1.23077	0.732	0.302	0
Gstcd	0.0062042	1.23061	0.194	0.056	1
Dcaf17	2.00882e-86	1.23019	0.4	0.126	3.90635e-82
P2ry10	5.00446e-140	1.22689	0.494	0.137	9.73166e-136
Shpk	0.288798	1.22595	0.038	0.01	1
Ano6	1.0225e-40	1.22563	0.328	0.101	1.98835e-36
9330151L19Rik	0.245649	1.22462	0.047	0.011	1
Llgl2	0.327016	1.22453	0.032	0.008	1
Wee1	0.468997	1.22421	0.108	0.03	1
Cep70	5.71133e-135	1.2232	0.454	0.148	1.11062e-130
Mfap3	0.0015592	1.22261	0.215	0.056	1
Platr25	0.0200186	1.22248	0.192	0.051	1
Rhof	8.46465e-42	1.22227	0.344	0.098	1.64604e-37
Klrg1	0.516036	1.22111	0.014	0.003	1
Sytl1	0.278684	1.22097	0.04	0.01	1
Klhl42	0.481278	1.22056	0.116	0.027	1
Ctsl	0.364498	1.2205	0.027	0.007	1
Txnrd1	7.78385e-277	1.22038	0.627	0.231	1.51365e-272
9130023H24Rik	0.445027	1.21997	0.019	0.005	1
Mars2	0.280998	1.21889	0.038	0.01	1
Fzd7	0.583612	1.21836	0.124	0.028	1
Mastl	0.35473	1.21816	0.032	0.008	1
Mccc1	0.574091	1.21648	0.118	0.032	1
Wdr78	0.315011	1.21642	0.064	0.015	1
Lars2	0	1.21531	0.984	0.692	0
Pdzd8	8.32213e-151	1.21371	0.494	0.17	1.61832e-146
Mbtps1	2.82468e-141	1.21365	0.445	0.174	5.49288e-137
Gimap1	5.4959e-139	1.21352	0.464	0.146	1.06873e-134
Prorp	0.50398	1.21333	0.144	0.044	1
Myh9	0	1.21322	0.944	0.588	0
Gm43138	0.475426	1.21278	0.016	0.005	1
Snx32	0.443495	1.21267	0.117	0.028	1
Inip	0.109752	1.21183	0.183	0.047	1
Rprd1a	0.00631286	1.21182	0.205	0.058	1
BC065397	0.44504	1.21158	0.097	0.028	1
Dph1	0.591323	1.21148	0.01	0.002	1
Letm2	4.67843e-42	1.21141	0.32	0.105	9.09767e-38
Ndufaf1	0.595687	1.21125	0.13	0.033	1
Plekha2	5.47901e-33	1.20939	0.327	0.095	1.06545e-28
Atp2c1	6.42375e-69	1.20872	0.378	0.123	1.24916e-64
Rint1	0.00126675	1.20868	0.215	0.061	1
Kifc5b	0.379893	1.20867	0.024	0.007	1
Gm4631	0.356934	1.20803	0.026	0.007	1
Zfp322a	6.02938e-13	1.2078	0.253	0.07	1.17247e-08
Limk1	0.00452361	1.20719	0.206	0.054	1
Cep192	1.09893e-52	1.20644	0.356	0.111	2.13698e-48
Bag4	9.39273e-09	1.2063	0.247	0.069	0.000182651
Lclat1	1.39284e-07	1.20622	0.233	0.073	0.00270851
Pde4a	3.27407e-15	1.20603	0.28	0.078	6.36676e-11
Traf5	6.4184e-150	1.20541	0.487	0.155	1.24812e-145
Tspear	0.460455	1.2045	0.018	0.004	1
Etaa1os	0.310534	1.20448	0.035	0.007	1
Trim34b	0.255407	1.20426	0.046	0.011	1
Mrm3	0.284482	1.20425	0.039	0.01	1
Snapc3	1.94297e-46	1.20374	0.35	0.109	3.77831e-42
6330408M09Rik	0.53288	1.2037	0.013	0.003	1
Anxa4	5.06692e-89	1.20296	0.418	0.133	9.85312e-85
D11Wsu47e	0.231827	1.20269	0.068	0.016	1
Arsb	0.280813	1.20254	0.056	0.017	1
Ercc8	0.285598	1.20222	0.076	0.021	1
Rars2	9.37277e-30	1.20217	0.305	0.097	1.82263e-25
Tpk1	9.78592e-54	1.20171	0.322	0.109	1.90297e-49
Zfp719	0.289119	1.20167	0.087	0.021	1
Tnks	3.05264e-200	1.20103	0.524	0.195	5.93616e-196
Arl14ep	0.0586553	1.20084	0.192	0.049	1
Klf3	0	1.20036	0.716	0.292	0
2810403D21Rik	8.3809e-30	1.20024	0.28	0.093	1.62975e-25
Gm15261	6.66424e-07	1.19997	0.247	0.07	0.0129593
Recql	0.00172092	1.19967	0.216	0.062	1
Fbxl4	0.303355	1.19934	0.164	0.043	1
Mettl15	1.84609e-08	1.1963	0.215	0.072	0.000358991
Mast4	0.00151278	1.19602	0.185	0.056	1
Kif24	0.272948	1.19582	0.065	0.018	1
Rhot1	4.70539e-38	1.19521	0.335	0.102	9.1501e-34
D230022J07Rik	0.472931	1.19471	0.017	0.004	1
Zfp788	0.41517	1.19463	0.115	0.031	1
Mcat	0.221951	1.19421	0.058	0.014	1
Nr2c2	3.16912e-217	1.19335	0.552	0.204	6.16266e-213
Zbtb39	0.245391	1.1932	0.084	0.021	1
Gm17484	0.504143	1.1932	0.015	0.003	1
Trmt2b	5.5306e-18	1.19309	0.28	0.083	1.07548e-13
Ppip5k2	3.58278e-40	1.19307	0.336	0.104	6.96708e-36
Ube2w	0	1.19209	0.692	0.279	0
Zfp410	0.0456196	1.19206	0.19	0.052	1
Edrf1	5.56638e-12	1.19169	0.264	0.077	1.08244e-07
Rbm48	0.0266655	1.19151	0.197	0.054	1
Tbc1d31	0.494604	1.19099	0.111	0.032	1
Gm31597	0.325063	1.19078	0.033	0.007	1
Fam219a	0.541598	1.19029	0.09	0.028	1
Zfp507	3.31973e-33	1.18978	0.326	0.098	6.45554e-29
Car9	0.302247	1.18911	0.093	0.023	1
Tab1	0.253491	1.18871	0.05	0.012	1
Pde3b	0	1.18861	0.659	0.269	0
Zkscan6	0.572439	1.18859	0.128	0.035	1
Gmcl1	2.03271e-17	1.18644	0.278	0.085	3.9528e-13
1700019D03Rik	0.269851	1.18444	0.042	0.009	1
Ipp	0.83366	1.18429	0.141	0.04	1
Ints8	4.14768e-140	1.18346	0.477	0.16	8.06558e-136
Smpd1	0.00105401	1.18336	0.222	0.063	1
Pde5a	0.349656	1.18273	0.079	0.024	1
Scmh1	6.08658e-268	1.18225	0.594	0.242	1.1836e-263
Zdhhc6	2.80037e-07	1.18147	0.238	0.069	0.00544561
Stat3	0	1.18109	0.9	0.479	0
Mzt1	1.23181e-25	1.17993	0.316	0.091	2.39539e-21
Chek2	0.530064	1.17931	0.112	0.031	1
Zfp358	0.223572	1.17885	0.078	0.019	1
Dand5	0.233417	1.17785	0.063	0.015	1
Gm20234	0.313407	1.17766	0.102	0.025	1
Usp54	0.275888	1.17759	0.041	0.012	1
Rrp1b	0.877165	1.17696	0.13	0.035	1
Sh3d19	3.96829e-11	1.17665	0.263	0.079	7.71673e-07
Smad7	2.20665e-282	1.17663	0.629	0.236	4.29105e-278
Mettl2	0.528894	1.17512	0.124	0.033	1
Tti1	0.338147	1.17414	0.105	0.031	1
Nup107	0.666496	1.17395	0.127	0.034	1
Ncoa4	0	1.1739	0.752	0.351	0
Zfp46	0.243701	1.17361	0.083	0.021	1
Nupl2	0.238278	1.17356	0.06	0.018	1
Klhl20	0.00958465	1.17295	0.193	0.056	1
Scap	0.491451	1.17225	0.121	0.034	1
C330011M18Rik	0.278398	1.17223	0.039	0.011	1
Ccdc71	0.899813	1.17221	0.15	0.04	1
Ddx43	0.864965	1.17215	0.117	0.034	1
Mre11a	4.14146e-06	1.17119	0.23	0.067	0.0805349
3830408C21Rik	0.468819	1.17103	0.017	0.004	1
Lcmt2	0.229451	1.17063	0.049	0.014	1
Nlrc3	2.13341e-63	1.17017	0.381	0.121	4.14862e-59
Wdr5b	0.289493	1.17003	0.094	0.022	1
Lig4	0.323965	1.16989	0.033	0.008	1
Gm16141	0.23281	1.16956	0.058	0.014	1
Nemp2	0.396012	1.16943	0.101	0.026	1
1700012D14Rik	0.714069	1.16922	0.099	0.032	1
Emp1	5.02251e-77	1.16799	0.392	0.134	9.76677e-73
Gm43713	0.423628	1.16669	0.02	0.005	1
Nhlrc2	1.14103e-73	1.16643	0.387	0.133	2.21886e-69
Fchsd2	3.83792e-74	1.16571	0.377	0.128	7.46323e-70
Usp47	0	1.16496	0.683	0.284	0
Fcsk	0.42067	1.16399	0.022	0.005	1
Smad2	3.67992e-141	1.16342	0.481	0.17	7.15597e-137
Wrap53	0.236393	1.16285	0.08	0.021	1
Dis3l	0.969366	1.16278	0.139	0.037	1
Gm3448	0.236765	1.1627	0.05	0.013	1
Slc25a43	0.316921	1.16195	0.032	0.009	1
Arhgap11a	0.287692	1.1615	0.039	0.011	1
Slc37a1	0.411759	1.16123	0.022	0.005	1
Selenop	3.48741e-90	1.16111	0.423	0.137	6.78162e-86
Edem3	1.11e-100	1.16101	0.424	0.145	2.1585e-96
Gstt3	0.233276	1.16089	0.051	0.013	1
Rsph3b	0.256301	1.16085	0.048	0.014	1
Krt7	0.27425	1.16075	0.041	0.01	1
1110059E24Rik	1.62038e-05	1.16042	0.217	0.067	0.315098
Elk3	3.72839e-88	1.15975	0.409	0.129	7.25023e-84
Ulk2	5.98356e-214	1.15873	0.551	0.199	1.16356e-209
Pygb	0.0207915	1.15766	0.2	0.058	1
Tnfsf10	9.55769e-262	1.15762	0.615	0.235	1.85859e-257
Dop1a	4.16191e-105	1.15758	0.43	0.15	8.09325e-101
Alkbh4	0.286316	1.1573	0.037	0.009	1
Acot6	0.252862	1.15719	0.045	0.013	1
Mtg2	0.183237	1.15715	0.186	0.052	1
Eml6	2.54028e-45	1.15695	0.302	0.113	4.93983e-41
Rbsn	0.857548	1.15652	0.152	0.041	1
Fzd6	0.730448	1.15635	0.123	0.032	1
Hus1	0.345799	1.15622	0.098	0.027	1
Lrrc56	0.326621	1.15619	0.032	0.008	1
Zfp623	0.332779	1.15586	0.029	0.008	1
Maml3	0	1.15553	0.729	0.334	0
Topors	1.56733e-113	1.15548	0.454	0.15	3.04782e-109
Plscr5	0.367481	1.15517	0.026	0.006	1
Hes6	0.0734327	1.155	0.195	0.047	1
Opa1	3.29631e-161	1.15494	0.508	0.178	6.41001e-157
Taf1a	0.351955	1.15452	0.098	0.027	1
Abcd4	0.278055	1.15437	0.09	0.023	1
Rp2	5.55741e-40	1.15344	0.331	0.108	1.08069e-35
Tmem69	0.736833	1.15236	0.139	0.037	1
Tubgcp4	1.03357e-05	1.15213	0.233	0.067	0.200987
Ahrr	1.0624e-77	1.15202	0.396	0.144	2.06594e-73
Zhx1	7.26415e-164	1.15154	0.518	0.182	1.41259e-159
Gm16093	0.399481	1.15102	0.118	0.032	1
Nudt13	0.0155654	1.15062	0.191	0.053	1
Zfp932	0.233695	1.14939	0.081	0.022	1
C1galt1	4.4662e-26	1.14895	0.31	0.095	8.68497e-22
Fanci	0.361699	1.14855	0.026	0.008	1
Fadd	0.286127	1.14855	0.097	0.024	1
Cog4	6.99416e-39	1.14852	0.337	0.105	1.36008e-34
Zfp369	0.000846677	1.14801	0.218	0.062	1
Pts	1.75801e-165	1.14687	0.513	0.175	3.41863e-161
Gm16124	0.0519635	1.14685	0.187	0.056	1
P2ry2	0.22008	1.14683	0.062	0.016	1
Fbxo47	0.452708	1.14673	0.018	0.006	1
Ccdc40	0.39746	1.14672	0.023	0.007	1
Tubb2a	0	1.1466	0.944	0.551	0
Ociad2	0.324529	1.14657	0.032	0.008	1
Prps1l3	0.429238	1.14646	0.181	0.052	1
Zfp605	0.460682	1.14614	0.112	0.033	1
1110020A21Rik	0.310255	1.14568	0.034	0.009	1
B3gntl1	0.723719	1.14563	0.152	0.044	1
Gga2	0	1.14556	0.699	0.324	0
Ap5m1	2.50965e-24	1.14515	0.312	0.1	4.88026e-20
Stat5a	2.80291e-164	1.14451	0.499	0.174	5.45055e-160
Spns3	0.580687	1.14388	0.011	0.002	1
Kif20b	0.373967	1.14366	0.139	0.041	1
Zfp810	0.257655	1.1435	0.061	0.017	1
Kiz	8.41627e-115	1.14323	0.432	0.154	1.63663e-110
Actr3	0	1.14302	0.877	0.457	0
Ppp6r2	2.41701e-32	1.14273	0.317	0.095	4.70011e-28
Elovl6	4.61703e-268	1.14187	0.608	0.248	8.97828e-264
Pigb	0.619777	1.14175	0.116	0.03	1
Hhat	0.23874	1.14144	0.073	0.018	1
Zfp524	0.422957	1.14131	0.12	0.03	1
Gm46440	0.562845	1.14077	0.012	0.003	1
Stat2	2.20813e-25	1.14018	0.309	0.09	4.29393e-21
Tbc1d13	0.59573	1.13978	0.13	0.036	1
Ranbp9	2.01001e-262	1.13925	0.61	0.247	3.90867e-258
Nup153	0	1.13885	0.698	0.295	0
Atg2b	0.314	1.13884	0.178	0.05	1
Galk2	3.83608e-97	1.13874	0.419	0.155	7.45964e-93
Itpkb	1.50455e-162	1.13803	0.517	0.169	2.92575e-158
Cacna1a	0.889633	1.13766	0.134	0.039	1
Lta4h	0	1.1371	0.651	0.257	0
Pitpnm1	0.232194	1.13677	0.088	0.023	1
Wdfy4	4.82631e-159	1.13573	0.507	0.188	9.38524e-155
Trappc8	5.33775e-206	1.13495	0.553	0.208	1.03798e-201
Bcl11a	4.28447e-22	1.13486	0.279	0.087	8.33158e-18
Riox2	0.798882	1.13455	0.158	0.044	1
Cdkl5	0.41755	1.13237	0.021	0.007	1
Tle1	0.31095	1.13235	0.088	0.022	1
Atg9a	0.328066	1.13222	0.111	0.03	1
Nf1	0	1.13127	0.813	0.411	0
Xrra1	0.230841	1.1309	0.072	0.018	1
Nsun3	0.832573	1.13073	0.151	0.043	1
Mtmr4	0.282743	1.13043	0.105	0.029	1
Zbtb6	3.92957e-10	1.13037	0.265	0.078	7.64145e-06
Gm14302	0.513036	1.13026	0.014	0.004	1
Cdh11	0.501486	1.12991	0.015	0.004	1
Zfp758	0.000436832	1.12968	0.22	0.068	1
Dus4l	0.266868	1.1284	0.05	0.014	1
Bbs4	0.25258	1.12835	0.048	0.014	1
Usp20	0.0896272	1.12804	0.19	0.051	1
Zfp146	0.551819	1.12799	0.169	0.049	1
Pctp	0.241828	1.1277	0.091	0.026	1
Mterf2	0.245218	1.12764	0.06	0.015	1
Armt1	0.454952	1.12722	0.12	0.033	1
Setd5	0	1.12711	0.759	0.358	0
Hps3	0.0511786	1.12679	0.189	0.056	1
Asb3	3.43897e-83	1.12665	0.407	0.142	6.68743e-79
Znrd1as	0.848114	1.12658	0.134	0.039	1
Csnk1g1	1.1144e-238	1.12637	0.586	0.223	2.16707e-234
Stard10	0.228385	1.12531	0.056	0.014	1
Zfp239	0.533248	1.12392	0.013	0.004	1
Tdrkh	0.724449	1.12332	0.127	0.035	1
Golim4	0	1.12267	0.907	0.539	0
B130055M24Rik	0.400915	1.12254	0.025	0.005	1
Lmbrd2	0.000737063	1.12252	0.208	0.066	1
Nr2c2ap	0.614286	1.12193	0.131	0.032	1
Cdca7l	0.236097	1.1214	0.065	0.017	1
Nxpe3	9.40704e-157	1.12066	0.481	0.18	1.82929e-152
Rnf145	0.272964	1.12046	0.083	0.021	1
Trappc12	0.187573	1.12039	0.186	0.055	1
9430091E24Rik	0.241571	1.11976	0.07	0.02	1
Chaf1b	0.344762	1.11972	0.029	0.007	1
Mbd5	0	1.11914	0.776	0.384	0
Slamf1	0.403961	1.11861	0.023	0.006	1
Zfp950	5.51201e-10	1.11841	0.25	0.08	1.07187e-05
Gm16023	0.231955	1.11827	0.064	0.015	1
Tnpo3	9.80363e-171	1.11816	0.517	0.192	1.90641e-166
Gm12655	0.263975	1.11653	0.042	0.012	1
Gm39526	0.560603	1.11552	0.011	0.004	1
Trim68	0.257998	1.11512	0.09	0.026	1
Stk26	1.76656e-05	1.11476	0.227	0.069	0.343525
Rtn4rl1	0.273971	1.11425	0.044	0.012	1
Exoc2	1.06786e-197	1.11347	0.549	0.212	2.07656e-193
Slc33a1	0.00831361	1.11343	0.204	0.06	1
Golm1	0.390707	1.11325	0.102	0.029	1
Cds1	0.255422	1.11287	0.046	0.012	1
Zfp993	0.264947	1.11281	0.04	0.011	1
Tmem126b	0.88156	1.11263	0.155	0.044	1
Rsf1os2	0.487018	1.11254	0.016	0.003	1
Tmprss3	0.394401	1.11248	0.022	0.006	1
Trim23	0.00494976	1.11243	0.205	0.062	1
Osbpl2	0.37565	1.1122	0.174	0.047	1
Vsig10	0.22973	1.11129	0.071	0.019	1
5330438D12Rik	0.278717	1.11114	0.096	0.023	1
S1pr4	0.568406	1.11095	0.011	0.003	1
Wdr20	2.01981e-74	1.11039	0.398	0.133	3.92773e-70
Lonrf1	1.29552e-14	1.1102	0.275	0.081	2.51927e-10
A430010J10Rik	0.55356	1.10974	0.013	0.004	1
Rilpl1	0.231853	1.10952	0.061	0.017	1
Efcab7	0.341089	1.10846	0.088	0.026	1
Zfp386	1.20221e-10	1.10644	0.262	0.079	2.33782e-06
Recql5	0.672012	1.10619	0.125	0.036	1
Acox1	0.199119	1.10609	0.187	0.054	1
Tes	1.19837e-30	1.10595	0.313	0.102	2.33035e-26
Lcor	1.85939e-307	1.10578	0.678	0.292	3.61577e-303
Gpr157	0.459603	1.10487	0.018	0.004	1
Tonsl	0.230602	1.10487	0.064	0.017	1
H2-T24	2.57517e-38	1.10377	0.348	0.12	5.00768e-34
Cwf19l1	0.269566	1.10372	0.095	0.028	1
Gm10353	0.287771	1.10332	0.035	0.01	1
Mtif2	5.25201e-103	1.10304	0.435	0.153	1.0213e-98
Ppp1r21	1.32388e-17	1.10254	0.294	0.094	2.57441e-13
[truncated: 9,777 more rows]

## Sheet: filter(p<0.05,log2fc>1,pct>0.1)
	p_val	avg_log2FC	pct.1	pct.2	p_val_adj
Hmgcll1	2.07508e-21	10.852	0.19	0	4.0352e-17
Adam23	0	10.2743	0.449	0.001	0
Mcpt9	0	10.1108	0.986	0.006	0
Itgae	0	9.11446	0.996	0.008	0
Dpp4	0	9.09369	0.812	0.003	0
Htra1	0	8.56557	0.563	0.002	0
Cdh1	1.28866e-192	8.26521	0.419	0.001	2.50593e-188
2900026A02Rik	0	8.04046	0.562	0.003	0
Qpct	1.21371e-15	7.80347	0.232	0.001	2.36018e-11
Itgax	0	7.53395	0.802	0.006	0
Plac8	0	7.41205	0.627	0.006	0
Nlgn1	4.52747e-15	6.93732	0.125	0.002	8.80412e-11
Il17rb	2.0478e-191	6.69045	0.383	0.004	3.98216e-187
Dapk2	7.38039e-07	6.41285	0.183	0.001	0.0143519
Dock4	0	6.26667	0.495	0.006	0
Hey1	7.22206e-148	6.18807	0.381	0.005	1.4044e-143
Cd300c2	5.62969e-68	5.61105	0.287	0.007	1.09475e-63
Apol9b	9.52291e-60	5.53514	0.325	0.006	1.85183e-55
Sorl1	0	5.51721	0.521	0.011	0
Prkch	1.93375e-278	5.49937	0.451	0.009	3.76036e-274
Hnrnpll	0	5.41229	0.941	0.081	0
Gm43065	7.59661e-14	5.237	0.235	0.005	1.47724e-09
Gm15472	4.80488e-170	5.21493	0.398	0.01	9.34356e-166
9230112J17Rik	1.86654e-52	5.17683	0.309	0.007	3.62968e-48
Plxna2	0	5.12856	0.59	0.019	0
Gm47754	7.69951e-10	5.12758	0.221	0.004	1.49725e-05
Lsp1	0	5.08683	0.542	0.016	0
Calcrl	8.72506e-26	5.05352	0.244	0.005	1.69667e-21
Mrgpra9	0	5.02479	0.725	0.03	0
Slc26a11	9.87847e-39	4.92895	0.287	0.008	1.92097e-34
Adgrg1	0	4.92298	0.529	0.017	0
Hist1h2ac	2.48615e-06	4.89319	0.134	0.006	0.0483457
Rnf150	7.62279e-117	4.73738	0.331	0.011	1.48233e-112
Otop1	3.12408e-151	4.70678	0.397	0.012	6.07508e-147
Appl2	8.62287e-43	4.55016	0.288	0.009	1.6768e-38
Galm	0	4.50072	0.662	0.035	0
S1pr3	2.90161e-24	4.49756	0.264	0.008	5.64247e-20
Tjp1	0	4.43354	0.74	0.043	0
Gm21057	2.43503e-19	4.24809	0.24	0.01	4.73515e-15
4930471E19Rik	5.22732e-14	4.24305	0.238	0.009	1.01651e-09
Slc9a9	0	4.0455	0.884	0.119	0
C130050O18Rik	1.38044e-19	3.93511	0.25	0.012	2.68441e-15
Plcb1	0	3.88457	0.824	0.107	0
Hist1h1d	0	3.87328	0.633	0.075	0
Nav2	0	3.822	0.498	0.04	0
Gm4258	0	3.78996	0.576	0.051	0
B3gnt8	1.79941e-11	3.76094	0.238	0.011	3.49913e-07
Bcl2l15	0	3.76056	0.491	0.043	0
Fads2	5.0651e-11	3.73013	0.224	0.013	9.84959e-07
Kifc3	0	3.72031	0.635	0.051	0
Cpne5	0	3.70202	0.515	0.028	0
Tek	7.30814e-12	3.58159	0.2	0.015	1.42114e-07
Dkk3	3.33952e-69	3.55557	0.333	0.02	6.49403e-65
Adgra3	2.01644e-61	3.50723	0.319	0.022	3.92117e-57
Mcpt1	0	3.45416	1	0.655	0
Atp13a4	0	3.4404	0.501	0.037	0
Gm26740	3.65337e-12	3.41378	0.229	0.015	7.10434e-08
5830428M24Rik	4.82143e-38	3.39618	0.29	0.02	9.37575e-34
Shroom4	3.60168e-36	3.34959	0.251	0.021	7.00384e-32
Ptpn3	2.34448e-152	3.32022	0.396	0.032	4.55908e-148
Cma2	0	3.27023	0.432	0.165	0
Gm19951	6.19254e-101	3.22324	0.373	0.043	1.2042e-96
Gm48236	0	3.22066	0.704	0.097	0
Ptger4	2.36191e-109	3.2082	0.355	0.036	4.59297e-105
Hist1h1e	0	3.16002	0.886	0.277	0
Thsd4	0	3.12384	0.988	0.319	0
Usp46	2.07641e-33	3.07337	0.285	0.024	4.03779e-29
Mcpt2	0	3.06462	1	0.802	0
Dnajc6	5.78464e-285	3.05505	0.478	0.056	1.12488e-280
Fermt2	0	3.05186	0.518	0.062	0
Gm12353	1.80992e-13	3.03956	0.195	0.02	3.51957e-09
Faah	8.06607e-217	3.03362	0.459	0.046	1.56853e-212
Itln1	1.43837e-257	3.03046	0.492	0.052	2.79706e-253
Zfp169	4.66242e-12	3.03037	0.232	0.019	9.06654e-08
Rnf180	0	3.0144	0.761	0.131	0
Intu	3.35607e-184	3.00511	0.423	0.043	6.52621e-180
Oxr1	0	3.00398	0.922	0.265	0
Gm13031	2.31929e-50	2.95801	0.306	0.029	4.51009e-46
Ffar2	0	2.95537	0.538	0.067	0
Fgl2	0	2.93052	0.954	0.263	0
Ccdc88c	2.53859e-86	2.92478	0.362	0.036	4.93655e-82
Parp8	1.1448e-17	2.92197	0.233	0.025	2.22617e-13
Gng12	0	2.91963	0.565	0.077	0
1700025G04Rik	2.33091e-75	2.89703	0.335	0.037	4.53268e-71
Hlf	0	2.88989	0.592	0.075	0
Zfp955b	5.23016e-20	2.88786	0.26	0.026	1.01706e-15
Txk	0	2.85461	0.736	0.118	0
Arhgap10	4.72786e-194	2.84228	0.439	0.059	9.19379e-190
Npffr1	0	2.79832	0.544	0.085	0
Pecam1	0	2.76522	0.97	0.332	0
Hip1r	3.23778e-139	2.75734	0.408	0.046	6.29619e-135
Pgm2l1	6.93013e-210	2.74544	0.438	0.059	1.34763e-205
Csgalnact1	4.96755e-160	2.71434	0.378	0.059	9.65991e-156
Padi2	0	2.67152	0.783	0.157	0
Zfp277	0	2.64866	0.675	0.113	0
Car2	1.79676e-193	2.63129	0.429	0.065	3.49397e-189
Ankrd6	0	2.62383	0.637	0.107	0
AU020206	1.11707e-34	2.59837	0.286	0.035	2.17226e-30
Fam3c	8.90047e-272	2.57771	0.498	0.068	1.73079e-267
Gpr141	0	2.575	0.86	0.234	0
Adamtsl1	0	2.55991	0.811	0.221	0
Sept6	2.01379e-113	2.55534	0.389	0.057	3.91602e-109
Ptpn22	0	2.54661	0.93	0.279	0
Fads1	0	2.53844	0.601	0.095	0
Prkd3	3.19593e-100	2.51788	0.373	0.05	6.21481e-96
Pot1b	5.15241e-118	2.51591	0.385	0.057	1.00194e-113
Clnk	0	2.50158	0.995	0.475	0
Mctp2	0	2.49929	0.634	0.117	0
Sash3	0	2.49384	0.599	0.094	0
Arhgap39	0	2.49287	0.57	0.092	0
Zfp608	9.71359e-10	2.47661	0.193	0.03	1.8889e-05
Slc25a37	1.05149e-20	2.47649	0.273	0.034	2.04474e-16
Aff3	0	2.46713	0.468	0.097	0
Ptprj	0	2.46409	0.72	0.13	0
Pnpla7	0	2.45984	0.709	0.144	0
Gm33370	1.4656e-47	2.45062	0.29	0.044	2.85e-43
Rnase6	0	2.44289	0.746	0.157	0
Rasgrp1	0	2.44204	0.605	0.107	0
Wipf1	0	2.40787	0.959	0.387	0
Snhg20	3.40507e-12	2.39796	0.254	0.032	6.62149e-08
Ahcyl2	1.84021e-51	2.35036	0.294	0.049	3.57847e-47
Dnah12	1.32299e-115	2.34809	0.371	0.057	2.57268e-111
Zfp52	3.59905e-117	2.34492	0.396	0.057	6.99871e-113
Dusp6	1.09228e-96	2.34334	0.359	0.058	2.12405e-92
Arpp21	5.07225e-43	2.34143	0.278	0.051	9.8635e-39
Zfp120	4.45128e-65	2.33851	0.343	0.049	8.65595e-61
Ccdc62	7.53279e-171	2.30879	0.417	0.069	1.46483e-166
Grk3	0	2.30399	0.603	0.117	0
St6galnac5	0	2.3006	0.638	0.146	0
Nfatc2	6.55908e-93	2.30055	0.378	0.057	1.27548e-88
Abcd3	7.1711e-219	2.2863	0.471	0.081	1.39449e-214
Prmt9	3.63905e-18	2.27673	0.264	0.037	7.07649e-14
Ppm1l	0	2.27428	0.608	0.136	0
Bcl6	0	2.27313	0.602	0.122	0
Ddit4	0	2.27177	0.763	0.217	0
Zfp65	2.47417e-16	2.26616	0.255	0.035	4.81128e-12
Myo1f	0	2.2573	0.895	0.292	0
Fam102b	0	2.23307	0.534	0.101	0
Gm44148	3.69576e-33	2.22894	0.275	0.045	7.18678e-29
Myo1h	5.61319e-55	2.2072	0.338	0.049	1.09154e-50
Tmem150b	2.08819e-13	2.20484	0.249	0.033	4.0607e-09
Snx25	3.52163e-11	2.20316	0.22	0.036	6.84816e-07
Zfp458	3.30102e-17	2.19541	0.263	0.043	6.41917e-13
Foxo1	4.46991e-216	2.18856	0.469	0.087	8.69219e-212
Ggta1	8.15051e-31	2.18349	0.287	0.044	1.58495e-26
Dock5	1.50785e-54	2.18059	0.322	0.053	2.93217e-50
B3galnt2	0	2.17044	0.561	0.116	0
Lrba	0	2.15234	0.735	0.195	0
Ralgapb	0	2.13772	0.579	0.134	0
Zfp710	8.83452e-225	2.13551	0.481	0.086	1.71796e-220
Ulbp1	1.62063e-09	2.11168	0.224	0.043	3.15149e-05
Ppp2r3a	3.09775e-293	2.11031	0.497	0.11	6.02388e-289
Ldlrad4	0	2.10872	0.95	0.413	0
Kcnn4	0	2.09382	0.768	0.193	0
Epb41	0	2.09076	0.792	0.212	0
1700057G04Rik	8.45642e-35	2.08339	0.26	0.053	1.64444e-30
Dyrk3	5.3801e-256	2.07706	0.472	0.109	1.04621e-251
Akt3	0	2.06804	0.78	0.238	0
Slc6a13	0	2.05395	0.547	0.129	0
Pi16	0	2.05322	0.649	0.152	0
Cbl	0	2.05061	0.631	0.152	0
Hist1h2be	7.27916e-41	2.04888	0.291	0.057	1.41551e-36
Znrf1	0	2.0424	0.821	0.251	0
Gna12	0	2.0394	0.605	0.135	0
Xpc	0	2.03134	0.588	0.13	0
AI504432	1.2736e-124	2.02406	0.401	0.082	2.47665e-120
Gimap9	5.46773e-234	2.0229	0.49	0.102	1.06326e-229
Sh2d3c	3.09188e-16	2.01704	0.264	0.046	6.01247e-12
Hgf	9.65304e-58	1.97789	0.322	0.052	1.87713e-53
Vars	6.80368e-164	1.96883	0.453	0.093	1.32304e-159
Zfp398	8.24325e-27	1.96776	0.278	0.052	1.60298e-22
Aldh1l1	2.2734e-10	1.96725	0.239	0.039	4.42086e-06
Sntb1	2.06671e-47	1.96056	0.262	0.069	4.01893e-43
Gm6209	0	1.95984	0.679	0.21	0
Slc7a11	1.45724e-29	1.95268	0.277	0.054	2.83375e-25
5430427O19Rik	6.71374e-128	1.93636	0.42	0.085	1.30555e-123
Zfp827	6.90553e-17	1.92987	0.254	0.044	1.34285e-12
Acss1	2.32472e-22	1.92973	0.268	0.051	4.52065e-18
Med10	0	1.92962	0.689	0.17	0
4933406I18Rik	6.19788e-62	1.92212	0.281	0.069	1.20524e-57
Orc5	7.27775e-07	1.91753	0.221	0.039	0.0141523
Naa16	5.88422e-19	1.90592	0.262	0.047	1.14424e-14
Aldh4a1	4.47796e-70	1.89924	0.363	0.068	8.70785e-66
Eya3	1.35094e-114	1.8907	0.404	0.088	2.62703e-110
Dram2	2.88114e-81	1.8788	0.373	0.074	5.60267e-77
Gphn	0	1.86056	0.985	0.598	0
Fgd3	0	1.85661	0.606	0.152	0
Rnf149	7.6852e-78	1.85221	0.369	0.074	1.49446e-73
Mmd	2.33995e-15	1.85137	0.255	0.051	4.55026e-11
Ripor1	1.11258e-09	1.84954	0.246	0.045	2.16353e-05
Mrtfa	0	1.84406	0.576	0.14	0
Spint2	6.13805e-35	1.83975	0.315	0.056	1.19361e-30
Arap2	0	1.83704	0.629	0.166	0
Zc3h6	2.3284e-67	1.83186	0.338	0.072	4.52781e-63
Rinl	2.12898e-155	1.83175	0.449	0.103	4.14002e-151
Spock2	1.56448e-08	1.82981	0.23	0.041	0.000304228
Cobl	0	1.8287	0.888	0.397	0
Fbxl20	2.74343e-258	1.82666	0.516	0.13	5.33488e-254
Csf1	1.68336e-41	1.82122	0.304	0.062	3.27347e-37
Aoah	1.47088e-127	1.81375	0.4	0.092	2.86028e-123
Txnip	0	1.81124	0.943	0.464	0
Agl	5.7062e-23	1.81122	0.274	0.053	1.10963e-18
Zcchc2	4.76098e-11	1.79905	0.246	0.046	9.25821e-07
Usp40	2.00567e-10	1.79712	0.239	0.049	3.90023e-06
Papolg	1.03474e-53	1.78507	0.339	0.074	2.01215e-49
Ctsc	0	1.7844	0.927	0.559	0
Pde7b	4.64539e-196	1.7822	0.427	0.118	9.03342e-192
Ppm1h	5.56131e-35	1.77248	0.295	0.068	1.08145e-30
Dipk1a	0	1.76626	0.795	0.285	0
Trf	0	1.76373	0.957	0.438	0
Ttyh2	4.03483e-10	1.76255	0.242	0.044	7.84613e-06
Ak8	1.52893e-36	1.76246	0.303	0.064	2.97316e-32
Rin3	0	1.76055	0.916	0.406	0
Zfp84	2.54036e-10	1.75895	0.248	0.046	4.93998e-06
Arhgap12	9.71636e-26	1.75019	0.283	0.058	1.88944e-21
Far2	0	1.74744	0.637	0.218	0
Gpr34	1.44615e-268	1.74109	0.53	0.147	2.81219e-264
Ikzf1	0	1.73117	0.975	0.583	0
Pigk	0	1.72861	0.769	0.256	0
Dip2c	0	1.72189	0.869	0.342	0
Camk1d	0	1.72009	0.982	0.73	0
Akap10	1.14467e-280	1.71776	0.536	0.148	2.22593e-276
Arntl	2.01721e-14	1.71725	0.253	0.054	3.92267e-10
Tmem260	4.20379e-22	1.71152	0.268	0.063	8.17468e-18
Plcb4	7.62596e-131	1.70946	0.414	0.112	1.48294e-126
Atp8a1	0	1.70854	0.931	0.462	0
Tango2	6.08019e-259	1.70807	0.515	0.142	1.18235e-254
Bbc3	6.43721e-09	1.70615	0.244	0.046	0.000125178
Snx18	0	1.70594	0.974	0.484	0
Fndc3a	0	1.70429	0.866	0.365	0
Cenpp	6.63845e-10	1.70227	0.167	0.044	1.29091e-05
Zfp942	3.47484e-20	1.699	0.271	0.06	6.75718e-16
Ascc1	0	1.69855	0.601	0.17	0
Lpar6	0	1.69806	0.782	0.267	0
Gm10138	1.16954e-124	1.697	0.398	0.106	2.27428e-120
Zfp738	1.25779e-12	1.69616	0.253	0.05	2.4459e-08
Dcaf7	0	1.68724	0.637	0.18	0
Mbp	5.85703e-20	1.67996	0.277	0.056	1.13896e-15
Pde7a	0	1.67966	0.938	0.47	0
Rabgap1l	0	1.67375	0.858	0.352	0
St8sia4	0	1.6694	0.795	0.286	0
Stk19	0	1.66901	0.958	0.382	0
Bcl2	0	1.66292	0.824	0.384	0
Mta3	0	1.6618	0.722	0.236	0
Plaat3	4.55717e-229	1.65879	0.522	0.118	8.86187e-225
Lyl1	1.4497e-201	1.65746	0.48	0.111	2.81909e-197
Tmem156	5.27498e-27	1.65623	0.293	0.062	1.02577e-22
Gab3	3.33942e-13	1.65554	0.223	0.056	6.49383e-09
Pign	1.83889e-13	1.65365	0.242	0.059	3.57591e-09
Zfp729b	3.63042e-28	1.65114	0.294	0.066	7.05972e-24
Rpap2	6.32386e-13	1.64958	0.254	0.057	1.22974e-08
Golph3l	1.11774e-10	1.64745	0.244	0.053	2.17355e-06
Uck2	1.16814e-14	1.64615	0.265	0.054	2.27156e-10
Itgav	7.4227e-28	1.64437	0.289	0.067	1.44342e-23
Slc17a5	4.50865e-09	1.64422	0.232	0.05	8.76752e-05
Slc44a2	3.75398e-27	1.63781	0.303	0.065	7.29999e-23
Muc13	0	1.63507	0.862	0.342	0
Eno1	1.44661e-164	1.63412	0.468	0.118	2.81308e-160
Elmod2	2.613e-53	1.63295	0.341	0.084	5.08125e-49
Drosha	4.32848e-66	1.63	0.367	0.089	8.41716e-62
Kif21b	8.41534e-32	1.62843	0.307	0.074	1.63645e-27
Slc4a7	0	1.62638	0.901	0.42	0
Apex2	2.8051e-32	1.62309	0.297	0.07	5.4548e-28
Wdr62	2.01316e-07	1.62109	0.214	0.049	0.0039148
G2e3	8.64985e-154	1.61859	0.442	0.116	1.68205e-149
Msh3	8.45947e-21	1.61697	0.267	0.064	1.64503e-16
Card11	0	1.61238	0.789	0.316	0
Manba	1.62011e-76	1.60124	0.371	0.089	3.15046e-72
Phtf2	5.28219e-29	1.60073	0.284	0.062	1.02717e-24
Cdc14a	6.20134e-245	1.59929	0.524	0.149	1.20591e-240
Apobr	2.90084e-18	1.59753	0.274	0.062	5.64097e-14
Ap4b1	2.22795e-40	1.5969	0.319	0.079	4.33248e-36
Map2k6	8.11215e-75	1.59684	0.354	0.093	1.57749e-70
Clec2d	0	1.59388	0.893	0.355	0
Fam120c	1.31358e-22	1.59169	0.267	0.064	2.5544e-18
Abca13	3.73387e-38	1.58916	0.302	0.076	7.26089e-34
Golga1	2.12417e-46	1.58848	0.325	0.073	4.13067e-42
Srr	3.39464e-22	1.58773	0.262	0.063	6.60121e-18
Cdk19	0	1.58308	0.615	0.191	0
Fxyd1	7.5684e-21	1.57648	0.257	0.055	1.47175e-16
Trerf1	0	1.57514	0.963	0.557	0
Cd69	0	1.56845	0.893	0.702	0
Strada	1.21088e-86	1.56747	0.376	0.098	2.35467e-82
Agbl3	2.37152e-11	1.56625	0.224	0.059	4.61166e-07
Abhd18	5.25396e-57	1.56606	0.33	0.086	1.02169e-52
Gnptab	2.239e-215	1.55933	0.513	0.141	4.35395e-211
Lair1	0	1.55884	0.644	0.208	0
Mllt3	0	1.55166	0.596	0.196	0
Nt5c2	1.28708e-164	1.54763	0.475	0.133	2.50285e-160
Cbfa2t2	2.58803e-51	1.54626	0.331	0.079	5.03267e-47
2810013P06Rik	1.12748e-21	1.54356	0.276	0.065	2.19249e-17
Sugct	2.11338e-118	1.53905	0.379	0.121	4.10969e-114
Atxn7l1	0	1.53655	0.588	0.178	0
Slc22a14	5.28477e-197	1.53304	0.459	0.168	1.02768e-192
Slc39a4	6.30268e-22	1.52591	0.292	0.067	1.22562e-17
Arhgap15	0	1.5256	0.866	0.454	0
Flnb	0	1.5246	0.97	0.529	0
Trmt10c	3.16316e-07	1.51952	0.23	0.051	0.00615109
2610507B11Rik	0	1.51839	0.623	0.2	0
E330020D12Rik	0	1.51552	0.94	0.544	0
Sept1	4.13823e-250	1.51381	0.554	0.15	8.0472e-246
Ly6e	0	1.51368	0.974	0.598	0
Scin	0	1.51231	0.985	0.728	0
Nup160	9.09506e-18	1.51183	0.274	0.067	1.76863e-13
Kansl1l	2.14468e-280	1.51063	0.566	0.174	4.17054e-276
Spopl	2.27146e-98	1.50903	0.402	0.106	4.41708e-94
Smurf2	0	1.5011	0.595	0.197	0
Fbxw4	4.33447e-85	1.49838	0.392	0.104	8.4288e-81
Fig4	9.7619e-09	1.49468	0.24	0.056	0.00018983
Mtif3	9.92587e-07	1.49401	0.229	0.05	0.0193018
Abi3	0	1.49292	0.875	0.37	0
Thada	0	1.49261	0.617	0.211	0
Osgin1	3.84981e-258	1.49135	0.56	0.134	7.48634e-254
Oit3	2.06161e-08	1.48981	0.247	0.058	0.0004009
Zfp217	4.48239e-31	1.48905	0.311	0.068	8.71646e-27
Fam174b	0	1.48527	0.844	0.36	0
2310001H17Rik	2.33759e-85	1.48164	0.389	0.102	4.54568e-81
Zfp729a	6.07199e-46	1.48038	0.34	0.087	1.18076e-41
Sirt3	5.13417e-84	1.47979	0.398	0.101	9.9839e-80
Glipr1	0	1.47949	0.887	0.493	0
Mtm1	3.20825e-11	1.47768	0.247	0.063	6.23877e-07
Ccdc15	2.49818e-06	1.4756	0.217	0.054	0.0485797
Plscr1	0	1.46609	0.94	0.577	0
P4ha1	0	1.46278	0.629	0.202	0
Kcnq5	0	1.46215	0.939	0.595	0
Ttc39b	6.67636e-174	1.46119	0.481	0.139	1.29829e-169
Edem1	2.61313e-208	1.4531	0.516	0.152	5.08149e-204
Itgb6	3.06035e-46	1.447	0.316	0.089	5.95115e-42
Ripor2	0	1.44643	0.972	0.643	0
Yeats2	2.32086e-48	1.44594	0.334	0.09	4.51314e-44
Btbd1	1.73448e-64	1.44231	0.362	0.101	3.37288e-60
Atr	6.02411e-30	1.44007	0.292	0.085	1.17145e-25
Zfp182	6.0896e-89	1.43673	0.377	0.105	1.18418e-84
Hacd4	0	1.43548	0.661	0.238	0
Prkag2	1.99484e-193	1.43367	0.5	0.143	3.87917e-189
Apbb1ip	0	1.4316	0.903	0.444	0
Nfatc3	0	1.43077	0.659	0.229	0
Commd8	5.55477e-194	1.43007	0.512	0.15	1.08018e-189
Orc3	2.12695e-84	1.42185	0.394	0.109	4.13608e-80
Sacs	6.29262e-08	1.421	0.222	0.06	0.00122366
Lrrk1	4.05282e-202	1.42011	0.51	0.159	7.88111e-198
Parp11	3.02439e-11	1.41877	0.262	0.064	5.88123e-07
C2cd5	0	1.41869	0.728	0.271	0
Ptcd3	1.66052e-24	1.4172	0.298	0.074	3.22904e-20
Lrpprc	3.40237e-61	1.41473	0.359	0.101	6.61626e-57
Zfp260	2.50255e-41	1.41356	0.328	0.083	4.86646e-37
Tmtc2	8.07758e-223	1.41184	0.56	0.189	1.57077e-218
Sema4d	0	1.41163	0.97	0.614	0
Pot1a	3.14481e-10	1.4102	0.245	0.064	6.1154e-06
Fyco1	2.26004e-06	1.40868	0.222	0.055	0.0439486
Strbp	2.15634e-149	1.40799	0.452	0.131	4.19322e-145
Ldah	1.96e-133	1.40756	0.446	0.127	3.81142e-129
Cept1	3.95978e-77	1.40634	0.381	0.107	7.70018e-73
Lrmda	0	1.40401	0.998	0.85	0
Ube2e2	1.90277e-17	1.40249	0.201	0.067	3.70013e-13
Plcl2	0	1.39316	0.776	0.318	0
Atg16l1	1.97972e-34	1.39151	0.321	0.083	3.84976e-30
Ssh2	3.83765e-284	1.38909	0.58	0.212	7.46269e-280
Copg2	8.10278e-102	1.389	0.393	0.13	1.57567e-97
Snx13	2.14143e-48	1.38838	0.334	0.098	4.16423e-44
Gypc	2.43375e-32	1.38585	0.321	0.082	4.73267e-28
2010315B03Rik	1.14608e-06	1.38553	0.232	0.057	0.0222867
Klhl18	6.48102e-11	1.38482	0.255	0.063	1.2603e-06
Ube3c	2.23524e-220	1.37902	0.526	0.172	4.34665e-216
Fnip2	7.66397e-78	1.37842	0.381	0.117	1.49034e-73
Mcm9	7.15175e-44	1.37759	0.328	0.093	1.39073e-39
Dzip3	3.55822e-77	1.37618	0.372	0.105	6.91931e-73
Prnp	0	1.37276	1	0.957	0
Sugp2	2.63225e-07	1.37153	0.244	0.06	0.00511867
Sft2d2	4.5136e-33	1.37136	0.32	0.085	8.77715e-29
Cd244a	0	1.36802	0.982	0.663	0
Xpo7	6.07605e-124	1.36448	0.435	0.133	1.18155e-119
Wwp1	4.55211e-21	1.35998	0.274	0.077	8.85203e-17
Washc4	3.04532e-111	1.35988	0.426	0.131	5.92193e-107
Gm7072	1.07304e-82	1.35937	0.398	0.115	2.08662e-78
Slc20a1	1.58258e-36	1.35887	0.328	0.085	3.07749e-32
Myb	0	1.35611	0.63	0.24	0
Ncoa2	0	1.35438	0.823	0.368	0
B230307C23Rik	1.13734e-40	1.34922	0.331	0.089	2.21168e-36
Scai	7.32805e-19	1.34865	0.267	0.074	1.42501e-14
Glg1	1.29327e-38	1.34828	0.314	0.086	2.5149e-34
Narf	3.63629e-14	1.34744	0.267	0.066	7.07112e-10
Psd4	5.89066e-170	1.34724	0.498	0.155	1.1455e-165
Luzp1	6.81843e-45	1.34677	0.323	0.086	1.32591e-40
Lims1	0	1.33794	0.908	0.469	0
Ncr1	1.66173e-06	1.33717	0.217	0.059	0.032314
Mgat5	0	1.33709	0.696	0.266	0
Acaca	3.87235e-25	1.33678	0.28	0.08	7.53016e-21
Zfp62	3.81571e-262	1.33578	0.58	0.188	7.42003e-258
Tubgcp5	7.3665e-08	1.33012	0.232	0.06	0.00143249
Mical1	3.44749e-162	1.32948	0.486	0.148	6.70399e-158
Zfp994	1.18023e-32	1.32935	0.313	0.086	2.29507e-28
Rap1gds1	1.90374e-71	1.32806	0.349	0.115	3.70201e-67
Relch	0	1.32651	0.613	0.215	0
Cbll1	1.34748e-26	1.3244	0.306	0.079	2.6203e-22
Dtx4	1.19506e-246	1.32262	0.572	0.181	2.32392e-242
Tex14	6.0025e-185	1.32045	0.481	0.167	1.16725e-180
Rnaseh2b	7.718e-10	1.31847	0.252	0.063	1.50084e-05
Hcfc2	3.35908e-261	1.31583	0.583	0.193	6.53207e-257
Zfp809	2.21823e-19	1.31418	0.286	0.078	4.31356e-15
Vrk1	0	1.31108	0.664	0.246	0
Nckap1l	2.56681e-164	1.31041	0.499	0.159	4.99142e-160
Rap2b	1.79264e-14	1.30796	0.27	0.07	3.48597e-10
Arhgap6	0	1.30609	0.991	0.777	0
Arhgap45	0	1.30586	0.937	0.514	0
Erbin	0	1.30557	0.978	0.68	0
Dym	1.29399e-268	1.30553	0.587	0.202	2.51629e-264
Zfp397	1.00555e-70	1.30443	0.381	0.116	1.9554e-66
Sfi1	1.35192e-224	1.30399	0.532	0.174	2.62895e-220
Tmem233	0	1.30202	0.711	0.313	0
Zfp68	4.49368e-10	1.29927	0.258	0.069	8.73841e-06
Zfp945	5.45022e-23	1.2985	0.295	0.088	1.05985e-18
Adamts6	7.30255e-18	1.29819	0.236	0.076	1.42005e-13
Tmem131	1.94358e-31	1.29535	0.318	0.095	3.77949e-27
Bhlhe40	0	1.29436	0.822	0.357	0
Tbc1d10c	1.48295e-161	1.29253	0.492	0.145	2.88374e-157
Mob3a	0	1.29225	0.687	0.25	0
Lrig2	2.35269e-14	1.29191	0.262	0.075	4.57505e-10
Shprh	3.86996e-139	1.29092	0.463	0.153	7.52553e-135
Hira	6.15004e-15	1.28934	0.259	0.075	1.19594e-10
Atf7	2.84028e-225	1.2864	0.551	0.194	5.52321e-221
2700049A03Rik	2.70025e-21	1.28387	0.283	0.082	5.25091e-17
Tnrc6a	0	1.28187	0.673	0.251	0
Gm37494	7.93153e-09	1.28036	0.242	0.063	0.000154237
Zfp984	1.92058e-48	1.27827	0.347	0.105	3.73476e-44
Ttc9c	9.74337e-13	1.27527	0.267	0.066	1.8947e-08
Cmss1	0	1.2751	0.996	0.808	0
Selenoi	7.26882e-119	1.27458	0.437	0.137	1.41349e-114
Zfp654	3.9141e-149	1.27404	0.458	0.153	7.61135e-145
Rras2	1.87908e-07	1.27233	0.234	0.067	0.00365405
Rmi1	3.16226e-24	1.27123	0.306	0.088	6.14934e-20
Nxpe2	5.54625e-34	1.26646	0.283	0.101	1.07852e-29
Large1	2.02647e-08	1.26601	0.201	0.067	0.000394068
Garem1	1.60666e-23	1.26493	0.252	0.082	3.12432e-19
Rsrp1	0	1.26187	0.987	0.758	0
Zfp426	1.13447e-06	1.26148	0.234	0.065	0.022061
Krt80	5.01451e-142	1.25698	0.465	0.157	9.75121e-138
Vav1	9.1762e-164	1.25537	0.496	0.161	1.7844e-159
Rreb1	0	1.24924	0.673	0.256	0
Mettl7a1	1.5924e-63	1.24806	0.379	0.114	3.09659e-59
Rttn	1.77982e-11	1.24629	0.244	0.077	3.46103e-07
Rgs1	0	1.24534	1	0.898	0
Ccdc171	4.3452e-26	1.2399	0.288	0.091	8.44968e-22
Uggt1	1.49526e-129	1.23707	0.464	0.153	2.90768e-125
Ccdc93	1.45679e-37	1.23701	0.33	0.096	2.83288e-33
Plcg2	1.28357e-255	1.23673	0.593	0.213	2.49603e-251
Fam129a	0	1.23648	0.902	0.389	0
Fancl	4.35365e-19	1.23459	0.278	0.083	8.46612e-15
Plekha5	4.86336e-57	1.23385	0.348	0.115	9.45728e-53
Ptdss1	9.89476e-13	1.23206	0.27	0.079	1.92414e-08
Ccng1	0	1.23146	0.736	0.305	0
E230016M11Rik	3.98369e-10	1.23103	0.231	0.07	7.74668e-06
Usp15	0	1.23077	0.732	0.302	0
Dcaf17	2.00882e-86	1.23019	0.4	0.126	3.90635e-82
P2ry10	5.00446e-140	1.22689	0.494	0.137	9.73166e-136
Ano6	1.0225e-40	1.22563	0.328	0.101	1.98835e-36
Cep70	5.71133e-135	1.2232	0.454	0.148	1.11062e-130
Rhof	8.46465e-42	1.22227	0.344	0.098	1.64604e-37
Txnrd1	7.78385e-277	1.22038	0.627	0.231	1.51365e-272
Lars2	0	1.21531	0.984	0.692	0
Pdzd8	8.32213e-151	1.21371	0.494	0.17	1.61832e-146
Mbtps1	2.82468e-141	1.21365	0.445	0.174	5.49288e-137
Gimap1	5.4959e-139	1.21352	0.464	0.146	1.06873e-134
Myh9	0	1.21322	0.944	0.588	0
Letm2	4.67843e-42	1.21141	0.32	0.105	9.09767e-38
Plekha2	5.47901e-33	1.20939	0.327	0.095	1.06545e-28
Atp2c1	6.42375e-69	1.20872	0.378	0.123	1.24916e-64
Zfp322a	6.02938e-13	1.2078	0.253	0.07	1.17247e-08
Cep192	1.09893e-52	1.20644	0.356	0.111	2.13698e-48
Bag4	9.39273e-09	1.2063	0.247	0.069	0.000182651
Lclat1	1.39284e-07	1.20622	0.233	0.073	0.00270851
Pde4a	3.27407e-15	1.20603	0.28	0.078	6.36676e-11
Traf5	6.4184e-150	1.20541	0.487	0.155	1.24812e-145
Snapc3	1.94297e-46	1.20374	0.35	0.109	3.77831e-42
Anxa4	5.06692e-89	1.20296	0.418	0.133	9.85312e-85
Rars2	9.37277e-30	1.20217	0.305	0.097	1.82263e-25
Tpk1	9.78592e-54	1.20171	0.322	0.109	1.90297e-49
Tnks	3.05264e-200	1.20103	0.524	0.195	5.93616e-196
Klf3	0	1.20036	0.716	0.292	0
2810403D21Rik	8.3809e-30	1.20024	0.28	0.093	1.62975e-25
Gm15261	6.66424e-07	1.19997	0.247	0.07	0.0129593
Mettl15	1.84609e-08	1.1963	0.215	0.072	0.000358991
Rhot1	4.70539e-38	1.19521	0.335	0.102	9.1501e-34
Nr2c2	3.16912e-217	1.19335	0.552	0.204	6.16266e-213
Trmt2b	5.5306e-18	1.19309	0.28	0.083	1.07548e-13
Ppip5k2	3.58278e-40	1.19307	0.336	0.104	6.96708e-36
Ube2w	0	1.19209	0.692	0.279	0
Edrf1	5.56638e-12	1.19169	0.264	0.077	1.08244e-07
Zfp507	3.31973e-33	1.18978	0.326	0.098	6.45554e-29
Pde3b	0	1.18861	0.659	0.269	0
Gmcl1	2.03271e-17	1.18644	0.278	0.085	3.9528e-13
Ints8	4.14768e-140	1.18346	0.477	0.16	8.06558e-136
Scmh1	6.08658e-268	1.18225	0.594	0.242	1.1836e-263
Zdhhc6	2.80037e-07	1.18147	0.238	0.069	0.00544561
Stat3	0	1.18109	0.9	0.479	0
Mzt1	1.23181e-25	1.17993	0.316	0.091	2.39539e-21
Sh3d19	3.96829e-11	1.17665	0.263	0.079	7.71673e-07
Smad7	2.20665e-282	1.17663	0.629	0.236	4.29105e-278
Ncoa4	0	1.1739	0.752	0.351	0
Nlrc3	2.13341e-63	1.17017	0.381	0.121	4.14862e-59
Emp1	5.02251e-77	1.16799	0.392	0.134	9.76677e-73
Nhlrc2	1.14103e-73	1.16643	0.387	0.133	2.21886e-69
Fchsd2	3.83792e-74	1.16571	0.377	0.128	7.46323e-70
Usp47	0	1.16496	0.683	0.284	0
Smad2	3.67992e-141	1.16342	0.481	0.17	7.15597e-137
Selenop	3.48741e-90	1.16111	0.423	0.137	6.78162e-86
Edem3	1.11e-100	1.16101	0.424	0.145	2.1585e-96
Elk3	3.72839e-88	1.15975	0.409	0.129	7.25023e-84
Ulk2	5.98356e-214	1.15873	0.551	0.199	1.16356e-209
Tnfsf10	9.55769e-262	1.15762	0.615	0.235	1.85859e-257
Dop1a	4.16191e-105	1.15758	0.43	0.15	8.09325e-101
Eml6	2.54028e-45	1.15695	0.302	0.113	4.93983e-41
Maml3	0	1.15553	0.729	0.334	0
Topors	1.56733e-113	1.15548	0.454	0.15	3.04782e-109
Opa1	3.29631e-161	1.15494	0.508	0.178	6.41001e-157
Rp2	5.55741e-40	1.15344	0.331	0.108	1.08069e-35
Ahrr	1.0624e-77	1.15202	0.396	0.144	2.06594e-73
Zhx1	7.26415e-164	1.15154	0.518	0.182	1.41259e-159
C1galt1	4.4662e-26	1.14895	0.31	0.095	8.68497e-22
Cog4	6.99416e-39	1.14852	0.337	0.105	1.36008e-34
Pts	1.75801e-165	1.14687	0.513	0.175	3.41863e-161
Tubb2a	0	1.1466	0.944	0.551	0
Gga2	0	1.14556	0.699	0.324	0
Ap5m1	2.50965e-24	1.14515	0.312	0.1	4.88026e-20
Stat5a	2.80291e-164	1.14451	0.499	0.174	5.45055e-160
Kiz	8.41627e-115	1.14323	0.432	0.154	1.63663e-110
Actr3	0	1.14302	0.877	0.457	0
Ppp6r2	2.41701e-32	1.14273	0.317	0.095	4.70011e-28
Elovl6	4.61703e-268	1.14187	0.608	0.248	8.97828e-264
Stat2	2.20813e-25	1.14018	0.309	0.09	4.29393e-21
Ranbp9	2.01001e-262	1.13925	0.61	0.247	3.90867e-258
Nup153	0	1.13885	0.698	0.295	0
Galk2	3.83608e-97	1.13874	0.419	0.155	7.45964e-93
Itpkb	1.50455e-162	1.13803	0.517	0.169	2.92575e-158
Lta4h	0	1.1371	0.651	0.257	0
Wdfy4	4.82631e-159	1.13573	0.507	0.188	9.38524e-155
Trappc8	5.33775e-206	1.13495	0.553	0.208	1.03798e-201
Bcl11a	4.28447e-22	1.13486	0.279	0.087	8.33158e-18
Nf1	0	1.13127	0.813	0.411	0
Zbtb6	3.92957e-10	1.13037	0.265	0.078	7.64145e-06
Setd5	0	1.12711	0.759	0.358	0
Asb3	3.43897e-83	1.12665	0.407	0.142	6.68743e-79
Csnk1g1	1.1144e-238	1.12637	0.586	0.223	2.16707e-234
Golim4	0	1.12267	0.907	0.539	0
Nxpe3	9.40704e-157	1.12066	0.481	0.18	1.82929e-152
Mbd5	0	1.11914	0.776	0.384	0
Zfp950	5.51201e-10	1.11841	0.25	0.08	1.07187e-05
Tnpo3	9.80363e-171	1.11816	0.517	0.192	1.90641e-166
Exoc2	1.06786e-197	1.11347	0.549	0.212	2.07656e-193
Wdr20	2.01981e-74	1.11039	0.398	0.133	3.92773e-70
Lonrf1	1.29552e-14	1.1102	0.275	0.081	2.51927e-10
Zfp386	1.20221e-10	1.10644	0.262	0.079	2.33782e-06
Tes	1.19837e-30	1.10595	0.313	0.102	2.33035e-26
Lcor	1.85939e-307	1.10578	0.678	0.292	3.61577e-303
H2-T24	2.57517e-38	1.10377	0.348	0.12	5.00768e-34
Mtif2	5.25201e-103	1.10304	0.435	0.153	1.0213e-98
Ppp1r21	1.32388e-17	1.10254	0.294	0.094	2.57441e-13
Rnf19a	1.32674e-133	1.10253	0.47	0.189	2.57998e-129
Alkbh8	4.38484e-07	1.10124	0.234	0.073	0.00852676
Camkmt	0	1.1004	0.847	0.487	0
Mtmr3	9.41603e-260	1.10026	0.618	0.248	1.83104e-255
Abl2	2.31655e-24	1.099	0.294	0.098	4.50477e-20
Atxn3	7.71789e-10	1.09817	0.26	0.079	1.50082e-05
D130009I18Rik	8.45178e-20	1.09404	0.319	0.11	1.64353e-15
Zfp934	1.20034e-21	1.09368	0.287	0.094	2.33418e-17
Memo1	4.83303e-43	1.09291	0.345	0.114	9.3983e-39
Ubr1	7.29892e-182	1.09156	0.54	0.204	1.41935e-177
Atf7ip	0	1.09087	0.807	0.393	0
Fam214a	1.51472e-23	1.09052	0.298	0.095	2.94553e-19
Frmd6	3.00059e-28	1.08958	0.311	0.098	5.83496e-24
Tia1	3.70405e-64	1.08794	0.378	0.122	7.20289e-60
Rcbtb2	5.22968e-146	1.08697	0.498	0.177	1.01696e-141
Atrn	2.4572e-08	1.08657	0.232	0.081	0.000477827
Pacsin2	4.57671e-44	1.0835	0.353	0.109	8.89987e-40
Zbtb37	1.84967e-09	1.08349	0.252	0.08	3.59688e-05
Rab19	3.10436e-98	1.08178	0.437	0.147	6.03674e-94
Adgrg3	7.19728e-52	1.08126	0.365	0.124	1.39958e-47
Abcc1	0	1.08066	0.706	0.306	0
Irf2bpl	5.46552e-08	1.0803	0.251	0.067	0.00106283
Nbr1	1.21029e-61	1.07887	0.391	0.132	2.35353e-57
Eef2k	0	1.07871	0.733	0.329	0
Tmem175	1.78583e-20	1.07632	0.288	0.088	3.47272e-16
Rasa1	1.18732e-281	1.07626	0.655	0.291	2.30887e-277
Gm35853	4.8461e-100	1.07611	0.432	0.159	9.42373e-96
Syne1	4.69589e-110	1.07577	0.442	0.158	9.13162e-106
Ddhd1	3.76917e-28	1.07532	0.307	0.105	7.32952e-24
Ptpn4	6.51846e-35	1.07504	0.307	0.111	1.26758e-30
Abhd15	7.1189e-199	1.07476	0.556	0.222	1.38434e-194
Idh2	1.8701e-44	1.07349	0.356	0.119	3.63659e-40
Ecpas	0	1.07276	0.931	0.587	0
Npat	2.87709e-24	1.06918	0.307	0.104	5.5948e-20
Herc4	4.07808e-122	1.06905	0.463	0.164	7.93023e-118
Apaf1	1.66209e-32	1.0688	0.329	0.103	3.23211e-28
Ocrl	2.46709e-245	1.06779	0.597	0.25	4.79751e-241
Nxpe4	0	1.06741	0.763	0.348	0
Tmem87a	3.63678e-187	1.0672	0.54	0.204	7.07209e-183
Slc25a12	1.04157e-21	1.06719	0.297	0.1	2.02544e-17
Map3k3	4.37465e-13	1.06647	0.257	0.091	8.50694e-09
Rfx7	0	1.06394	0.869	0.502	0
Ppfibp2	0	1.0627	0.751	0.324	0
Rabgap1	6.75409e-193	1.06243	0.552	0.223	1.3134e-188
Atg10	1.12706e-92	1.0624	0.407	0.156	2.19168e-88
Prkn	3.12938e-93	1.06169	0.371	0.154	6.08539e-89
Myo6	4.33535e-197	1.05915	0.551	0.219	8.43052e-193
Sp3	0	1.05896	0.727	0.325	0
Rptor	3.46097e-81	1.05833	0.419	0.151	6.73021e-77
Prkdc	2.79753e-147	1.05784	0.502	0.198	5.44007e-143
E130307A14Rik	3.08456e-15	1.05497	0.251	0.088	5.99824e-11
Klhl2	7.48716e-100	1.05424	0.424	0.154	1.45595e-95
Epcam	8.07048e-17	1.05349	0.261	0.065	1.56938e-12
Dars	1.14398e-109	1.05341	0.456	0.166	2.22459e-105
Ganc	2.54152e-42	1.05327	0.345	0.123	4.94224e-38
Kdm3b	4.17434e-279	1.0515	0.662	0.285	8.11742e-275
Mapre2	4.94203e-288	1.05039	0.67	0.302	9.61028e-284
Slfn8	8.57945e-82	1.05013	0.419	0.148	1.66836e-77
Dyrk2	4.17578e-12	1.04875	0.273	0.085	8.12021e-08
Foxn2	2.43989e-88	1.04874	0.42	0.151	4.74461e-84
Utp20	6.65495e-08	1.04835	0.243	0.08	0.00129412
Hacd3	1.28575e-67	1.04628	0.394	0.132	2.50028e-63
Zzz3	1.96629e-95	1.04536	0.427	0.158	3.82365e-91
Sytl2	5.54402e-144	1.04525	0.464	0.204	1.07809e-139
Nup210	2.32484e-84	1.04268	0.419	0.141	4.52088e-80
Ifih1	1.65226e-06	1.04224	0.227	0.074	0.0321298
Afg1l	1.11662e-13	1.04104	0.256	0.088	2.17138e-09
Trpc4ap	8.74761e-150	1.03647	0.515	0.192	1.70106e-145
Miga1	6.48257e-11	1.03621	0.259	0.083	1.2606e-06
B230118H07Rik	2.5695e-25	1.03557	0.314	0.104	4.99665e-21
Fkbp15	2.06972e-83	1.03471	0.425	0.153	4.02478e-79
Lcorl	1.20368e-133	1.03462	0.463	0.187	2.34068e-129
Homer2	0	1.03341	0.773	0.384	0
Invs	5.49186e-22	1.03293	0.28	0.107	1.06795e-17
Il1rap	2.72797e-252	1.03211	0.643	0.274	5.30481e-248
Phkb	7.79892e-199	1.03205	0.563	0.241	1.51658e-194
St7l	6.93573e-32	1.03168	0.322	0.115	1.34872e-27
Avl9	1.24408e-68	1.03073	0.401	0.145	2.41924e-64
Abcb7	1.32945e-82	1.02965	0.413	0.153	2.58524e-78
Pcca	2.51918e-37	1.02775	0.331	0.118	4.8988e-33
Il6	3.33663e-35	1.02689	0.32	0.098	6.48841e-31
Fam126a	8.18593e-21	1.02638	0.292	0.099	1.59184e-16
Phip	0	1.02524	0.811	0.436	0
Atg4a	3.3804e-28	1.02463	0.281	0.101	6.57353e-24
Rapgef1	1.96874e-49	1.02431	0.367	0.127	3.82841e-45
Chd9	0	1.02289	0.86	0.474	0
Git2	2.90943e-281	1.02253	0.66	0.28	5.65768e-277
Ksr1	2.82438e-278	1.02249	0.679	0.297	5.49229e-274
Scaf8	1.22218e-289	1.02054	0.674	0.286	2.37664e-285
AW112010	4.49761e-193	1.01763	0.595	0.235	8.74605e-189
Arhgap26	3.59817e-160	1.01526	0.536	0.216	6.99701e-156
Inpp5b	0	1.01379	0.699	0.312	0
Btrc	2.13668e-84	1.0133	0.415	0.152	4.15499e-80
Tmem161b	8.45779e-20	1.01298	0.287	0.101	1.6447e-15
N4bp1	6.21287e-38	1.01296	0.344	0.117	1.20815e-33
Ireb2	3.80394e-100	1.01184	0.453	0.167	7.39714e-96
Cdkn2d	4.31202e-49	1.01135	0.373	0.118	8.38514e-45
Adam17	8.15606e-64	1.01122	0.392	0.137	1.58603e-59
Foxk1	1.96071e-11	1.01103	0.272	0.086	3.81279e-07
Pdss2	3.13727e-51	1.01085	0.343	0.13	6.10073e-47
Lnpep	0	1.00943	0.919	0.551	0
Ptpn9	6.25533e-23	1.00773	0.289	0.109	1.21641e-18
Setdb1	8.86615e-16	1.0068	0.29	0.093	1.72411e-11
Slmap	2.95279e-205	1.00623	0.584	0.246	5.742e-201
Prpf39	1.88522e-122	1.00549	0.487	0.183	3.66601e-118
Fam160b1	4.68729e-07	1.00405	0.251	0.08	0.0091149
Ankrd10	5.19242e-70	1.00246	0.407	0.142	1.00972e-65
Tmem245	5.19945e-11	1.00238	0.26	0.09	1.01109e-06
Cadps2	6.45735e-76	1.00213	0.375	0.153	1.2557e-71
Atm	5.02858e-121	1.0019	0.472	0.184	9.77858e-117
Micu2	3.62411e-209	1.00127	0.597	0.259	7.04745e-205
Cd96	0	1.00097	0.819	0.438	0
Mnat1	5.47796e-60	1.00058	0.372	0.128	1.06524e-55
AW554918	1.00446e-141	1.00016	0.487	0.204	1.95328e-137
Plekhg3	4.36454e-10	-1.00101	0.171	0.189	8.48729e-06
Uap1	9.12158e-50	-1.00243	0.398	0.389	1.77378e-45
5031425E22Rik	4.14031e-37	-1.00632	0.368	0.37	8.05124e-33
Tyrobp	0	-1.00825	0.987	0.991	0
Ubl5	3.24502e-109	-1.00892	0.797	0.808	6.31026e-105
Cdk4	2.82992e-34	-1.00937	0.312	0.337	5.50306e-30
Gtf2b	1.38378e-53	-1.01052	0.447	0.464	2.6909e-49
Trappc2l	4.10155e-32	-1.01159	0.318	0.336	7.97587e-28
Ppp2r2d	1.83054e-28	-1.01647	0.287	0.307	3.55967e-24
Vamp2	3.77482e-23	-1.01659	0.256	0.275	7.34051e-19
Hmgcr	4.11436e-34	-1.01744	0.347	0.378	8.00079e-30
Als2	1.40088e-56	-1.01924	0.413	0.449	2.72415e-52
Mnt	2.67257e-11	-1.02016	0.166	0.18	5.19708e-07
Atp8a2	4.90146e-33	-1.02491	0.335	0.43	9.53139e-29
Rela	8.75544e-24	-1.0256	0.241	0.258	1.70258e-19
Depdc5	8.08218e-45	-1.02672	0.322	0.381	1.57166e-40
Stat4	4.70576e-93	-1.02803	0.653	0.673	9.15082e-89
Slc50a1	2.92537e-23	-1.02837	0.244	0.269	5.68867e-19
BC004004	2.02898e-41	-1.02839	0.621	0.711	3.94555e-37
Renbp	1.56104e-08	-1.02931	0.153	0.166	0.000303561
Cyth2	1.33806e-10	-1.02968	0.155	0.177	2.60198e-06
Tcn2	2.12791e-07	-1.03359	0.129	0.142	0.00413794
Cyfip2	3.22898e-39	-1.03541	0.381	0.322	6.27907e-35
Dpysl2	8.388e-23	-1.04129	0.294	0.331	1.63113e-18
Slc38a2	3.46107e-46	-1.04138	0.489	0.551	6.7304e-42
Fkbp3	1.34116e-43	-1.04453	0.359	0.392	2.60803e-39
Abt1	1.0657e-06	-1.05032	0.13	0.121	0.0207237
Irf1	5.35958e-35	-1.0507	0.448	0.369	1.04222e-30
Cited4	1.08326e-197	-1.05394	0.954	0.92	2.1065e-193
Sik3	6.95908e-81	-1.05396	0.616	0.656	1.35326e-76
Sar1a	4.90249e-61	-1.05804	0.419	0.455	9.53337e-57
Gna13	1.62327e-86	-1.0595	0.493	0.497	3.15661e-82
Rnf113a2	2.12502e-29	-1.06064	0.259	0.286	4.13232e-25
Magoh	7.03933e-56	-1.0607	0.399	0.425	1.36887e-51
Nsmce1	1.16693e-26	-1.06237	0.249	0.279	2.26921e-22
Hook3	7.25859e-64	-1.06601	0.441	0.518	1.41151e-59
Capg	1.17005e-06	-1.06673	0.125	0.145	0.0227528
Rgs10	1.56324e-304	-1.06675	0.951	0.961	3.03987e-300
S100a10	5.2484e-73	-1.06724	0.5	0.572	1.0206e-68
Ing3	5.60109e-23	-1.06778	0.224	0.253	1.08919e-18
Bax	3.50565e-38	-1.06806	0.335	0.362	6.81709e-34
Sec61g	2.12285e-85	-1.06829	0.698	0.74	4.12809e-81
Taf7	1.2579e-62	-1.07167	0.42	0.472	2.44611e-58
Fdx1	1.79472e-22	-1.07256	0.28	0.258	3.49001e-18
Daam1	2.06623e-06	-1.07294	0.117	0.129	0.0401799
Gm47283	1.07608e-29	-1.07717	0.264	0.301	2.09254e-25
Msh5	5.59528e-11	-1.07922	0.159	0.181	1.08806e-06
Armcx3	5.12178e-17	-1.08288	0.186	0.217	9.95981e-13
Ier3	2.23593e-70	-1.08375	0.731	0.686	4.348e-66
Paxbp1	3.55327e-117	-1.08418	0.669	0.717	6.9097e-113
Gata2	1.01544e-209	-1.08568	0.927	0.932	1.97463e-205
Hivep2	4.57187e-71	-1.08983	0.5	0.536	8.89045e-67
Ldha	5.88495e-147	-1.09234	0.748	0.774	1.14439e-142
Prkar2b	1.31033e-32	-1.09314	0.233	0.299	2.54806e-28
A930015D03Rik	2.03757e-51	-1.09332	0.347	0.4	3.96226e-47
Fam110c	4.89883e-13	-1.09367	0.172	0.189	9.52627e-09
Rel	2.13829e-131	-1.0943	0.777	0.787	4.15812e-127
Chst15	5.20011e-56	-1.09538	0.402	0.449	1.01121e-51
Itm2c	0	-1.09805	0.96	0.98	0
H3f3b	8.97827e-289	-1.09842	0.999	0.997	1.74591e-284
Basp1	8.97594e-262	-1.10241	0.958	0.951	1.74546e-257
Hexim1	8.07958e-18	-1.10276	0.18	0.212	1.57116e-13
Azin1	2.90279e-46	-1.10346	0.299	0.351	5.64476e-42
Ftl1	0	-1.10943	0.997	0.992	0
Etf1	9.69061e-89	-1.11007	0.473	0.555	1.88444e-84
Arpc3	0	-1.11893	0.877	0.883	0
Dbi	3.6773e-73	-1.12138	0.517	0.574	7.15088e-69
Sept11	2.93747e-22	-1.13929	0.21	0.259	5.71219e-18
Anks1	8.23344e-14	-1.14266	0.165	0.199	1.60107e-09
Arih2	1.73003e-89	-1.14292	0.414	0.455	3.36422e-85
Nfkbib	3.87802e-15	-1.14606	0.178	0.2	7.5412e-11
Arhgef2	1.95064e-156	-1.14797	0.704	0.708	3.79322e-152
Anapc13	1.86627e-28	-1.15006	0.261	0.292	3.62915e-24
Ercc6l2	8.97172e-45	-1.15589	0.348	0.419	1.74464e-40
Nme7	2.18191e-26	-1.16175	0.201	0.244	4.24293e-22
Eif1	0	-1.16224	0.996	0.998	0
Hic1	1.22481e-46	-1.16569	0.358	0.348	2.38176e-42
Oaz1	0	-1.16643	0.924	0.955	0
Med12l	5.39002e-22	-1.17418	0.202	0.261	1.04814e-17
Lst1	1.00231e-13	-1.17778	0.17	0.191	1.9491e-09
Il4	1.62608e-218	-1.17808	0.817	0.839	3.16207e-214
Mtfr1l	1.48991e-82	-1.18539	0.44	0.495	2.89727e-78
Ptpn2	3.01781e-60	-1.1858	0.359	0.446	5.86843e-56
Dnaja1	1.41161e-172	-1.18583	0.83	0.836	2.74501e-168
Gpr171	6.07068e-89	-1.19006	0.486	0.518	1.1805e-84
Mfhas1	4.22853e-15	-1.19201	0.146	0.209	8.2228e-11
Higd1a	1.01452e-13	-1.19678	0.168	0.199	1.97284e-09
Kifap3	1.19989e-08	-1.20503	0.113	0.167	0.000233332
Mbd6	3.41875e-07	-1.2051	0.119	0.139	0.0066481
Mef2d	2.72805e-24	-1.20888	0.196	0.235	5.30496e-20
U2af1	7.77574e-94	-1.21085	0.42	0.487	1.51207e-89
Fyn	4.86493e-95	-1.21214	0.411	0.496	9.46033e-91
Romo1	1.1658e-31	-1.21488	0.265	0.305	2.26702e-27
Dnajb2	2.3466e-07	-1.21497	0.111	0.137	0.0045632
Rheb	9.92836e-132	-1.21668	0.491	0.56	1.93067e-127
Ndel1	9.02724e-76	-1.21711	0.348	0.421	1.75544e-71
Ccnl1	2.5366e-279	-1.22255	0.834	0.907	4.93268e-275
Cdk11b	2.94383e-184	-1.22893	0.668	0.696	5.72457e-180
Ciao2b	3.80414e-54	-1.22997	0.291	0.348	7.39754e-50
H2-D1	0	-1.23155	0.965	0.97	0
Mxd1	5.07272e-20	-1.23311	0.192	0.201	9.86441e-16
Ccnd2	4.74723e-127	-1.24113	0.529	0.661	9.23147e-123
Zfp131	5.72898e-85	-1.24381	0.337	0.423	1.11406e-80
Cklf	1.9831e-22	-1.24461	0.179	0.222	3.85633e-18
Nap1l3	2.04002e-22	-1.24928	0.184	0.235	3.96701e-18
Cd53	2.28732e-96	-1.25019	0.442	0.612	4.44793e-92
Mylip	7.52765e-27	-1.25213	0.203	0.24	1.46383e-22
Snhg1	1.27386e-32	-1.25262	0.211	0.269	2.47715e-28
Zfas1	2.12733e-06	-1.25351	0.102	0.126	0.0413681
Ubb	0	-1.26016	0.998	0.995	0
Crip1	2.24373e-124	-1.2633	0.675	0.689	4.36317e-120
Tiparp	2.43018e-145	-1.26651	0.707	0.794	4.72573e-141
Arf4	3.29025e-206	-1.28477	0.848	0.956	6.39822e-202
Hspa8	0	-1.28795	0.878	0.917	0
Tax1bp1	0	-1.28984	0.994	0.997	0
Mrpl54	2.11959e-48	-1.29166	0.264	0.322	4.12176e-44
Prkce	3.44183e-25	-1.29508	0.171	0.261	6.69297e-21
Atp5md	2.03936e-160	-1.29592	0.571	0.622	3.96574e-156
Nfkb2	6.59511e-15	-1.29771	0.145	0.194	1.28249e-10
Plgrkt	0	-1.30045	0.797	0.874	0
Eif4a1	4.06388e-260	-1.30339	0.704	0.802	7.90261e-256
Lilrb4a	7.27311e-226	-1.30675	0.628	0.763	1.41433e-221
Lap3	1.70621e-29	-1.31296	0.203	0.243	3.3179e-25
Zswim6	3.5531e-13	-1.31486	0.119	0.188	6.90936e-09
Reep5	1.87189e-227	-1.31519	0.628	0.727	3.64008e-223
Nabp1	4.41804e-26	-1.32623	0.167	0.232	8.59131e-22
Srgn	0	-1.3317	1	1	0
Yrdc	3.88046e-12	-1.3324	0.135	0.172	7.54595e-08
Blvrb	7.34803e-38	-1.33624	0.22	0.277	1.4289e-33
Dusp16	2.18464e-49	-1.33876	0.22	0.305	4.24826e-45
Cldnd1	6.58361e-14	-1.33952	0.132	0.188	1.28025e-09
P2ry14	3.31402e-87	-1.34077	0.376	0.492	6.44444e-83
Hspa2	1.5376e-08	-1.34155	0.118	0.147	0.000299002
Isca1	6.96196e-32	-1.35615	0.181	0.241	1.35382e-27
Csrp1	1.87617e-14	-1.35729	0.149	0.181	3.6484e-10
Sec24a	2.41103e-53	-1.3575	0.247	0.286	4.68849e-49
Sox5	1.21335e-228	-1.35764	0.692	0.884	2.35948e-224
Arl5b	2.01816e-64	-1.35798	0.258	0.364	3.92452e-60
Cycs	1.43581e-88	-1.36603	0.327	0.405	2.79208e-84
Atp6v0c	6.70359e-273	-1.37732	0.633	0.713	1.30358e-268
Acer2	1.79351e-07	-1.38326	0.103	0.134	0.00348765
Kif3a	1.46022e-13	-1.39325	0.127	0.185	2.83954e-09
Btaf1	8.37388e-174	-1.39774	0.469	0.558	1.62838e-169
Pnrc1	0	-1.39829	0.898	0.951	0
Tesk2	1.59343e-88	-1.40071	0.338	0.477	3.09859e-84
Usp36	1.26513e-22	-1.41083	0.158	0.223	2.46017e-18
Spag9	0	-1.41574	0.747	0.804	0
Zhx2	4.36178e-34	-1.41627	0.173	0.251	8.48191e-30
Sqstm1	0	-1.41902	0.941	0.962	0
Fbl	7.16626e-62	-1.41909	0.263	0.33	1.39355e-57
Btg3	1.28642e-12	-1.43616	0.118	0.175	2.50157e-08
Hccs	2.82422e-37	-1.44228	0.191	0.244	5.49197e-33
Ube2s	1.56032e-190	-1.4434	0.439	0.567	3.0342e-186
Olfr1033	9.04521e-38	-1.44763	0.212	0.268	1.75893e-33
Tmem181a	4.90947e-129	-1.44864	0.441	0.556	9.54696e-125
Jun	0	-1.45097	0.934	0.992	0
Chka	5.97924e-25	-1.45506	0.145	0.245	1.16272e-20
Emp3	9.11579e-84	-1.46942	0.295	0.414	1.77266e-79
Rab27b	0	-1.48208	0.933	0.961	0
Nfkb1	0	-1.483	0.95	0.879	0
Dhx40	1.25763e-159	-1.48316	0.552	0.553	2.44558e-155
Osgin2	1.74299e-13	-1.48546	0.119	0.16	3.38942e-09
Mctp1	4.41539e-233	-1.48553	0.643	0.872	8.58617e-229
Cd72	1.36007e-09	-1.4893	0.108	0.156	2.64479e-05
Dnajb6	0	-1.48999	0.707	0.77	0
Ppp1r15a	7.01285e-182	-1.50506	0.555	0.89	1.36372e-177
Galnt6	2.09647e-29	-1.50946	0.158	0.236	4.07679e-25
Jmy	2.79797e-36	-1.5164	0.176	0.231	5.44094e-32
Sde2	1.36077e-149	-1.51919	0.344	0.463	2.64616e-145
Rgs13	4.701e-200	-1.51988	0.545	0.804	9.14157e-196
Slc29a1	5.22527e-09	-1.52	0.104	0.153	0.000101611
Egr2	4.21545e-09	-1.5236	0.089	0.136	8.19736e-05
0610010F05Rik	1.06485e-41	-1.52459	0.179	0.263	2.07071e-37
Epm2aip1	9.64867e-35	-1.5282	0.183	0.202	1.87628e-30
Ptgr1	4.65776e-28	-1.53011	0.157	0.241	9.05748e-24
Bst2	2.29507e-72	-1.53493	0.247	0.346	4.463e-68
Scn1b	4.69893e-25	-1.53758	0.17	0.244	9.13753e-21
Abcb1b	9.51407e-212	-1.54327	0.599	0.59	1.85011e-207
Ets1	1.86485e-54	-1.54599	0.21	0.309	3.62639e-50
Tnfaip3	4.09444e-210	-1.5462	0.6	0.807	7.96204e-206
Nfkbiz	1.20008e-280	-1.55378	0.697	0.925	2.33368e-276
AY036118	7.72575e-303	-1.55556	0.684	0.859	1.50235e-298
Il10rb	2.72977e-24	-1.55939	0.148	0.202	5.30831e-20
Adora2a	2.29565e-25	-1.56601	0.155	0.219	4.46412e-21
5430416N02Rik	8.55895e-15	-1.56767	0.115	0.183	1.66437e-10
Ripk2	8.23837e-86	-1.57573	0.245	0.326	1.60203e-81
Midn	4.38044e-52	-1.58565	0.215	0.279	8.51821e-48
Zc3h12c	5.82923e-13	-1.58703	0.099	0.168	1.13355e-08
Ptpn13	1.74711e-08	-1.58741	0.094	0.151	0.000339743
Zc3h12a	3.02491e-97	-1.59023	0.255	0.389	5.88224e-93
Rtn4r	6.94979e-11	-1.59451	0.107	0.148	1.35146e-06
Mns1	7.16541e-45	-1.59786	0.2	0.293	1.39338e-40
Khdc4	2.29435e-160	-1.59846	0.474	0.455	4.46159e-156
Bex3	6.86045e-41	-1.60299	0.171	0.256	1.33408e-36
Zrsr1	1.69453e-135	-1.60442	0.336	0.375	3.29518e-131
Per1	9.52308e-189	-1.60705	0.358	0.528	1.85186e-184
Bag3	9.50342e-08	-1.61262	0.084	0.137	0.00184804
Tmem64	1.92854e-186	-1.61397	0.357	0.463	3.75024e-182
Insig1	4.7446e-57	-1.6145	0.216	0.297	9.22635e-53
Ifitm2	0	-1.61476	0.969	0.983	0
Sla	1.17799e-92	-1.61638	0.25	0.38	2.29073e-88
Slc25a5	0	-1.62321	0.69	0.772	0
Ubald2	1.3266e-169	-1.6236	0.37	0.483	2.57971e-165
Stk10	3.03329e-293	-1.62796	0.464	0.632	5.89854e-289
H2-K1	0	-1.63531	0.739	0.839	0
Ell2	0	-1.63888	0.608	0.774	0
Ids	2.22155e-163	-1.64312	0.32	0.456	4.32002e-159
Ece1	2.07491e-102	-1.64956	0.25	0.352	4.03486e-98
9030624G23Rik	9.51463e-23	-1.65363	0.138	0.189	1.85022e-18
Pcyt1a	0	-1.65758	0.503	0.643	0
Tceal9	5.19491e-208	-1.66064	0.355	0.487	1.0102e-203
Slc45a3	1.75563e-90	-1.66116	0.239	0.347	3.41401e-86
Rab20	1.1298e-182	-1.66148	0.353	0.461	2.19702e-178
Smco4	5.26652e-283	-1.66819	0.423	0.587	1.02413e-278
Tob2	5.85754e-195	-1.67179	0.359	0.478	1.13906e-190
Pdxk	4.49363e-168	-1.67614	0.31	0.457	8.73831e-164
Enah	2.4674e-111	-1.67625	0.255	0.461	4.7981e-107
Klk8	1.11693e-115	-1.67805	0.252	0.404	2.17197e-111
Kat6b	3.84224e-144	-1.69531	0.283	0.45	7.47162e-140
Il4ra	2.58829e-90	-1.69898	0.215	0.333	5.03319e-86
St3gal5	1.22817e-126	-1.71015	0.256	0.422	2.38831e-122
Dnajb1	8.96779e-120	-1.71354	0.383	0.433	1.74388e-115
Slc25a3	0	-1.73011	0.683	0.815	0
Fbxo34	0	-1.74005	0.533	0.665	0
Tpst2	2.4041e-23	-1.74036	0.131	0.218	4.67502e-19
Otulinl	0	-1.75756	0.764	0.877	0
Tmcc3	5.44221e-71	-1.75785	0.216	0.265	1.05829e-66
Hat1	0	-1.75869	0.476	0.634	0
Hpcal1	7.00838e-31	-1.77776	0.149	0.196	1.36285e-26
Ucp2	0	-1.77875	0.698	0.87	0
Ern1	3.89579e-266	-1.77899	0.563	0.566	7.57576e-262
Etv3	1.08408e-56	-1.78547	0.174	0.27	2.1081e-52
Tmem51	2.82974e-112	-1.78714	0.237	0.384	5.50271e-108
Hs3st1	0	-1.79123	0.931	0.981	0
Atf4	0	-1.79457	0.463	0.697	0
Lat	0	-1.79945	0.424	0.634	0
Mapkapk3	4.08984e-292	-1.80975	0.375	0.524	7.9531e-288
Egr1	0	-1.81425	0.857	0.967	0
Anpep	1.08907e-58	-1.81448	0.18	0.298	2.1178e-54
Susd6	0	-1.82495	0.913	0.949	0
Anxa11	0	-1.83576	0.535	0.699	0
Grk5	8.94788e-19	-1.84215	0.099	0.219	1.74e-14
Snap47	2.04413e-13	-1.84259	0.099	0.178	3.97502e-09
Zmat4	0	-1.85255	0.497	0.787	0
Lin54	6.40979e-204	-1.85801	0.291	0.433	1.24645e-199
Gpsm1	9.25075e-15	-1.85999	0.104	0.184	1.7989e-10
Ubc	0	-1.86435	0.592	0.758	0
Creb3l1	0	-1.8663	0.674	0.843	0
Elovl5	8.54672e-128	-1.87228	0.243	0.328	1.662e-123
Gm20186	0	-1.87972	0.583	0.742	0
Dennd4a	0	-1.88044	0.924	0.975	0
Ifitm3	2.93629e-19	-1.88186	0.112	0.186	5.70991e-15
Slc3a2	0	-1.88914	0.448	0.619	0
Tob1	8.37764e-07	-1.8939	0.067	0.128	0.0162912
Atxn1	0	-1.89424	0.697	0.906	0
Ipmk	1.78846e-39	-1.89496	0.148	0.218	3.47783e-35
Gm48228	4.24998e-54	-1.89876	0.14	0.281	8.26452e-50
Nfkbia	0	-1.90376	0.747	0.871	0
Nup98	0	-1.91266	0.476	0.689	0
4932438H23Rik	3.82439e-193	-1.91763	0.302	0.482	7.43692e-189
Tmsb10	0	-1.91785	0.512	0.739	0
Opa3	3.11318e-47	-1.9345	0.146	0.266	6.05389e-43
CAAA01118383.1	4.07632e-139	-1.93629	0.243	0.393	7.92681e-135
Plek	0	-1.93981	0.622	0.776	0
Ube2l6	4.68223e-07	-1.95086	0.071	0.134	0.00910507
Emd	0	-1.95115	0.351	0.541	0
AC160336.1	6.45814e-109	-1.95275	0.221	0.397	1.25585e-104
Ddit3	2.75527e-88	-1.95589	0.179	0.314	5.3579e-84
Mir155hg	9.43992e-07	-1.96486	0.063	0.117	0.0183569
Tex2	2.59109e-207	-1.974	0.267	0.414	5.03863e-203
Psen2	0	-1.98234	0.339	0.566	0
Gpr65	0	-1.99413	0.661	0.9	0
Tbc1d8	8.57309e-128	-1.99783	0.207	0.377	1.66712e-123
Gadd45a	2.84643e-105	-2.00955	0.201	0.309	5.53516e-101
Ahnak	0	-2.01653	0.308	0.639	0
Pde3a	0	-2.04191	0.612	0.917	0
Ctdspl	4.32808e-14	-2.044	0.085	0.186	8.41639e-10
Cdip1	1.28259e-09	-2.04951	0.071	0.151	2.49413e-05
Etfb	1.30523e-186	-2.05236	0.223	0.423	2.53814e-182
Tnfaip8	0	-2.05427	0.852	0.943	0
Crem	0	-2.05502	0.524	0.758	0
Ccrl2	0	-2.06255	0.424	0.577	0
2700097O09Rik	8.92175e-59	-2.06501	0.141	0.269	1.73492e-54
Igf2	2.53831e-106	-2.07368	0.191	0.335	4.936e-102
Ets2	2.80848e-09	-2.08498	0.069	0.145	5.46137e-05
Nos1ap	0	-2.11568	0.274	0.621	0
Slc41a3	8.85399e-115	-2.11585	0.184	0.366	1.72175e-110
Tagln2	0	-2.13055	0.685	0.892	0
Slc7a1	1.6926e-09	-2.15561	0.066	0.141	3.29142e-05
Tmbim1	1.78771e-39	-2.17641	0.121	0.259	3.47638e-35
Itga9	0	-2.17891	0.466	0.771	0
Spty2d1	0	-2.20343	0.388	0.619	0
Isy1	0	-2.21678	0.359	0.557	0
Plxdc2	3.7034e-26	-2.25304	0.084	0.213	7.20164e-22
Ptms	0	-2.25709	0.642	0.922	0
Lxn	2.23377e-100	-2.26467	0.157	0.343	4.34379e-96
Zfp36l1	0	-2.26805	0.469	0.791	0
Rab43	3.60392e-227	-2.28528	0.221	0.406	7.00819e-223
Vcl	4.29685e-36	-2.28744	0.101	0.263	8.35565e-32
Rgl1	3.90878e-08	-2.30816	0.052	0.153	0.000760102
Pomgnt1	1.83226e-222	-2.31191	0.23	0.413	3.56301e-218
Tmem67	1.09047e-51	-2.32602	0.119	0.273	2.12053e-47
Cd276	1.62484e-11	-2.33604	0.068	0.172	3.15966e-07
Pex13	0	-2.36087	0.23	0.477	0
Gch1	3.30105e-63	-2.36643	0.108	0.288	6.41922e-59
Rrad	4.58943e-19	-2.37689	0.091	0.15	8.9246e-15
Cobll1	2.5168e-06	-2.40216	0.044	0.133	0.0489416
Gchfr	7.77622e-40	-2.41016	0.104	0.258	1.51216e-35
Ifnar2	7.79778e-149	-2.41683	0.165	0.325	1.51636e-144
Pilrb2	5.52656e-35	-2.43657	0.09	0.259	1.07469e-30
Map1lc3a	0	-2.45615	0.3	0.586	0
Stk39	2.73274e-16	-2.46679	0.069	0.2	5.31409e-12
Emb	0	-2.48098	0.47	0.814	0
Espn	3.97076e-70	-2.4858	0.124	0.294	7.72153e-66
Kalrn	4.29397e-07	-2.5068	0.041	0.143	0.00835006
Dot1l	5.85603e-304	-2.50704	0.202	0.461	1.13876e-299
Pilrb1	3.36946e-07	-2.51141	0.048	0.142	0.00655226
Mt1	0	-2.51245	0.403	0.61	0
Relb	3.85417e-251	-2.51582	0.182	0.445	7.49482e-247
Bzw2	2.38469e-60	-2.60385	0.106	0.251	4.63727e-56
Hcst	4.97702e-14	-2.6117	0.065	0.185	9.67832e-10
Jund	0	-2.64087	0.958	0.998	0
Serpinb1a	0	-2.65696	0.399	0.774	0
Bmp2	8.73158e-09	-2.66081	0.047	0.129	0.000169794
Fosb	0	-2.67542	0.478	0.897	0
Rab4a	5.70131e-22	-2.68182	0.07	0.209	1.10868e-17
Pim1	0	-2.69512	0.302	0.633	0
Optn	1.2164e-205	-2.69512	0.151	0.424	2.36542e-201
B4galt5	6.3381e-283	-2.69895	0.183	0.44	1.23251e-278
Egr3	5.38518e-66	-2.71287	0.093	0.191	1.0472e-61
Cd200r3	6.36538e-56	-2.7163	0.093	0.299	1.23781e-51
Ap1s3	0	-2.73264	0.383	0.632	0
Prxl2a	7.53153e-10	-2.7387	0.046	0.166	1.46458e-05
Pla2g7	0	-2.76276	0.529	0.964	0
Cd200r1	1.77579e-06	-2.77102	0.04	0.125	0.034532
Furin	0	-2.77218	0.57	0.829	0
Lhfp	8.12941e-46	-2.78471	0.071	0.279	1.58085e-41
Nfkbid	6.96765e-215	-2.81186	0.142	0.403	1.35493e-210
Sub1	0	-2.82204	0.789	0.978	0
Il13	7.58055e-51	-2.83819	0.1	0.208	1.47411e-46
Ext1	0	-2.86381	0.406	0.82	0
Eid2	5.5768e-197	-2.88198	0.139	0.396	1.08446e-192
Slc7a5	6.2695e-37	-2.89178	0.086	0.237	1.21917e-32
Ston2	5.0825e-211	-2.89791	0.139	0.394	9.88343e-207
Mcpt4	0	-2.94062	0.486	0.928	0
Gas7	0	-2.96007	0.222	0.682	0
Klf9	4.37097e-84	-2.97982	0.092	0.322	8.49979e-80
Gm12940	2.23211e-25	-2.99955	0.064	0.23	4.34056e-21
Fos	0	-3.0054	0.515	0.906	0
Gsg1l	9.03846e-07	-3.01547	0.034	0.138	0.0175762
Rasa3	1.16316e-10	-3.03251	0.041	0.176	2.26187e-06
Coq10b	0	-3.04162	0.202	0.626	0
Junb	0	-3.04311	0.883	0.999	0
Traf1	1.23142e-25	-3.07053	0.065	0.204	2.39463e-21
Klf10	3.12842e-21	-3.13403	0.053	0.216	6.08353e-17
Ntng2	1.11529e-233	-3.16215	0.165	0.303	2.16879e-229
Lmna	0	-3.18189	0.398	0.81	0
Maob	0	-3.19344	0.223	0.596	0
Gm12840	8.68159e-191	-3.23289	0.127	0.386	1.68822e-186
Itk	0	-3.25293	0.796	0.979	0
C77080	2.6903e-37	-3.27769	0.06	0.27	5.23155e-33
Adora3	1.46025e-241	-3.34395	0.115	0.431	2.8396e-237
Smarca1	3.33614e-291	-3.3778	0.116	0.436	6.48745e-287
H2-Q7	1.02317e-12	-3.41419	0.048	0.183	1.98965e-08
AW011738	0	-3.41934	0.211	0.685	0
Rabgef1	0	-3.48472	0.419	0.851	0
Asphd2	9.76604e-08	-3.50207	0.025	0.162	0.0018991
Prr7	8.21741e-12	-3.51626	0.038	0.183	1.59796e-07
Zfp36	0	-3.53345	0.304	0.803	0
Hspa1b	1.31293e-13	-3.53558	0.028	0.142	2.55312e-09
Fer	3.7529e-20	-3.54238	0.036	0.221	7.29788e-16
Rab38	9.66121e-116	-3.54652	0.082	0.286	1.87872e-111
Vim	0	-3.55027	0.118	0.487	0
Cebpb	0	-3.58579	0.365	0.818	0
Homer1	1.34782e-173	-3.60463	0.086	0.329	2.62097e-169
Vps37b	0	-3.64373	0.149	0.478	0
Hk2	0	-3.6904	0.15	0.357	0
Tesc	1.82346e-32	-3.71213	0.047	0.262	3.54591e-28
Meis2	1.47886e-141	-3.71482	0.057	0.382	2.87579e-137
Rhoc	2.51358e-29	-3.75146	0.046	0.243	4.88792e-25
Dgat1	2.08877e-81	-3.75277	0.064	0.304	4.06183e-77
Sertad1	1.22807e-64	-3.84337	0.055	0.32	2.3881e-60
Cish	1.97436e-34	-3.89258	0.043	0.262	3.83933e-30
Maff	4.71155e-08	-3.89773	0.023	0.156	0.000916208
Tarm1	8.7633e-16	-3.94698	0.03	0.213	1.70411e-11
Dusp1	0	-3.95441	0.414	0.97	0
Dusp10	1.05446e-56	-3.99839	0.049	0.276	2.0505e-52
Ifrd1	0	-4.01447	0.405	0.948	0
Gstm1	2.21069e-09	-4.10213	0.021	0.175	4.29891e-05
Kdm6b	0	-4.10584	0.335	0.922	0
Rad51b	0	-4.12231	0.268	0.959	0
Serpine1	1.06644e-157	-4.15719	0.04	0.337	2.0738e-153
Hilpda	0	-4.16338	0.086	0.46	0
Gm26532	2.77926e-201	-4.21644	0.064	0.413	5.40455e-197
Camk2n1	2.81079e-23	-4.21816	0.031	0.236	5.46586e-19
Dusp5	1.76298e-71	-4.2373	0.038	0.305	3.42829e-67
Tiam1	0	-4.26355	0.118	0.669	0
Adk	0	-4.27572	0.116	0.756	0
Klf2	3.29928e-47	-4.28496	0.031	0.181	6.41577e-43
Ccl3	2.88328e-138	-4.28661	0.046	0.253	5.60683e-134
Cdkn1a	0	-4.30414	0.144	0.667	0
Cadm3	1.55287e-10	-4.35599	0.017	0.189	3.01972e-06
Pim3	0	-4.53382	0.079	0.497	0
Mir22hg	1.34066e-11	-4.56766	0.017	0.195	2.60705e-07
Csrnp1	3.22818e-131	-4.56836	0.045	0.399	6.27753e-127
Ube2v2	0	-4.57406	0.395	0.888	0
1700016P03Rik	1.5684e-202	-4.58725	0.039	0.405	3.0499e-198
Tmem158	5.12201e-21	-4.63906	0.021	0.222	9.96026e-17
Gpr132	3.7024e-170	-4.65185	0.05	0.406	7.19969e-166
Hes1	0	-4.6669	0.238	0.8	0
P4ha2	8.48763e-07	-4.68284	0.013	0.16	0.016505
Rbfox1	0	-4.68695	0.1	0.696	0
Gadd45b	0	-4.70119	0.069	0.481	0
Cd9	0	-4.79248	0.083	0.704	0
Gm47599	2.45795e-187	-4.84668	0.043	0.427	4.77972e-183
C430002N11Rik	2.85172e-78	-4.92048	0.033	0.328	5.54546e-74
Tnfrsf9	7.09352e-28	-4.94199	0.019	0.216	1.37941e-23
Nr4a3	0	-5.02171	0.072	0.667	0
Gm49457	7.81269e-14	-5.02915	0.016	0.16	1.51926e-09
Fosl2	0	-5.13175	0.093	0.656	0
Ccl4	0	-5.13644	0.073	0.481	0
Nr4a1	0	-5.18294	0.239	0.961	0
Fam129b	4.37168e-11	-5.24676	0.011	0.195	8.50117e-07
Adamts9	2.57904e-239	-5.35814	0.038	0.4	5.01521e-235
Pilra	6.85174e-20	-5.42535	0.013	0.232	1.33239e-15
Osm	3.75134e-33	-5.45274	0.019	0.239	7.29485e-29
Gm31522	7.66787e-12	-5.61122	0.008	0.201	1.49109e-07
Efcc1	3.75606e-10	-5.73361	0.007	0.191	7.30403e-06
Cadm1	0	-6.06757	0.021	0.543	0
Cyp26a1	8.54823e-244	-6.20965	0.023	0.407	1.66229e-239
Cma1	0	-6.21857	0.065	0.571	0
Gm17276	4.02954e-16	-6.31807	0.007	0.154	7.83584e-12
Arhgef28	6.96969e-07	-6.33772	0.004	0.163	0.0135533
Tpsb2	0	-6.3863	0.024	0.368	0
Nr4a2	7.64577e-94	-6.48567	0.013	0.255	1.4868e-89
Sik1	2.42418e-85	-6.7775	0.008	0.371	4.71406e-81
Cd3e	0	-6.83726	0.024	0.631	0
Plaur	2.37644e-09	-6.8746	0.003	0.146	4.62123e-05
Ndrg1	0	-6.90113	0.02	0.58	0
Gzmb	0	-7.50488	0.024	0.621	0
Fyb2	7.28178e-15	-7.58792	0.002	0.212	1.41602e-10
Smpx	3.14745e-189	-7.73675	0.005	0.469	6.12053e-185
Isg15	0	-7.86139	0.052	0.884	0
Slco2b1	1.10467e-100	-8.09565	0.004	0.284	2.14814e-96
Gm48719	2.8139e-08	-8.13651	0.001	0.171	0.000547191
Socs2	0	-8.47853	0.005	0.537	0
Bach2	1.78382e-63	-9.06618	0.002	0.317	3.46882e-59
Ccl2	0	-9.57609	0.009	0.804	0
Hdc	0	-9.9438	0.011	0.735	0
Chst1	5.29663e-65	-10.7098	0.001	0.359	1.02998e-60
Pmp22	3.01574e-36	-12.904	0	0.232	5.8644e-32
