# Supplementary material for: Intestinal mast cell-derived leukotrienes mediate anaphylactic response to ingested antigens
Source: Science. Author manuscript; Available in PMC 2025 Oct 10. (PMC12513082; doi:10.1126/science.adp0246)
Supplement: Table S5 [file NIHMS2111023-supplement-Table_S5.xlsx]

## Sheet: GO_Hallmark
	ID	Description	GeneRatio	BgRatio	pvalue	p.adjust	qvalue	geneID	Count
HALLMARK_TNFA_SIGNALING_VIA_NFKB	HALLMARK_TNFA_SIGNALING_VIA_NFKB	HALLMARK_TNFA_SIGNALING_VIA_NFKB	68/391	199/4393	9.08475e-25	4.54237e-23	3.15575e-23	Ptger4/Bcl6/Csf1/Cd69/Bhlhe40/Tubb2a/Stat5a/Ifih1/Il6/Rela/Irf1/Ier3/Rel/Eif1/Ccnl1/Mxd1/Tiparp/Nfkb2/Yrdc/Pnrc1/Sqstm1/Btg3/Jun/Nfkb1/Ppp1r15a/Egr2/Tnfaip3/Ripk2/Zc3h12a/Per1/Egr1/Nfkbia/Plek/Gadd45a/Tnfaip8/Ccrl2/Ets2/Gch1/Relb/Bmp2/Fosb/B4galt5/Egr3/Klf9/Fos/Junb/Traf1/Klf10/Zfp36/Cebpb/Maff/Dusp1/Kdm6b/Serpine1/Dusp5/Klf2/Cdkn1a/Hes1/Gadd45b/Tnfrsf9/Nr4a3/Fosl2/Ccl4/Nr4a1/Nr4a2/Sik1/Plaur/Ccl2	68
HALLMARK_IL2_STAT5_SIGNALING	HALLMARK_IL2_STAT5_SIGNALING	HALLMARK_IL2_STAT5_SIGNALING	41/391	199/4393	1.51793e-07	3.79483e-06	2.63641e-06	Itgae/Prkch/Galm/Fgl2/Car2/Csf1/Rabgap1l/Bcl2/Uck2/Itgav/Phtf2/Plscr1/P4ha1/Ttc39b/Prnp/Bhlhe40/Lclat1/Anxa4/Emp1/Tnfsf10/Capg/Mxd1/Ccnd2/Nfkbiz/Il4ra/Ifitm3/Gpr65/Ahnak/Bmp2/Pim1/Furin/Il13/Traf1/Hk2/Cish/Maff/Tiam1/Gadd45b/Tnfrsf9/Ndrg1/Socs2	41
HALLMARK_HYPOXIA	HALLMARK_HYPOXIA	HALLMARK_HYPOXIA	37/391	200/4393	9.54328e-06	0.000159055	0.000110501	Plac8/Ddit4/Bcl2/Eno1/P4ha1/Bhlhe40/Large1/Myh9/Tes/Il6/Ier3/Ldha/Tiparp/Pnrc1/Jun/Ppp1r15a/Ets1/Tnfaip3/Ids/Tpst2/Hs3st1/Ddit3/Lxn/Mt1/Pim1/Ext1/Fos/Zfp36/Hk2/Maff/Dusp1/Serpine1/Cdkn1a/P4ha2/Fosl2/Plaur/Ndrg1	37
HALLMARK_MTORC1_SIGNALING	HALLMARK_MTORC1_SIGNALING	HALLMARK_MTORC1_SIGNALING	34/391	201/4393	0.000147572	0.00184465	0.00128155	Fads2/Fgl2/Fads1/Ddit4/Slc7a11/Ctsc/Eno1/P4ha1/Edem1/Acaca/Bhlhe40/Ccng1/Txnrd1/Gga2/Actr3/Elovl6/Lta4h/Tes/Sytl2/Hmgcr/Ldha/Etf1/Nfkbib/Sqstm1/Ppp1r15a/Insig1/Sla/Elovl5/Ddit3/Slc7a5/Hk2/Ifrd1/Cdkn1a/Cd9	34
HALLMARK_APOPTOSIS	HALLMARK_APOPTOSIS	HALLMARK_APOPTOSIS	28/391	160/4393	0.000321651	0.00321651	0.00223463	Hgf/Txnip/Cd69/Slc20a1/Smad7/Emp1/Tnfsf10/Il6/Rela/Irf1/Bax/Ier3/Etf1/Dnaja1/Ccnd2/Sqstm1/Btg3/Jun/Ifitm3/Ddit3/Psen2/Gadd45a/Gch1/Bmp2/Egr3/Lmna/Cdkn1a/Gadd45b	28
HALLMARK_INTERFERON_GAMMA_RESPONSE	HALLMARK_INTERFERON_GAMMA_RESPONSE	HALLMARK_INTERFERON_GAMMA_RESPONSE	33/391	205/4393	0.000476491	0.00397076	0.00275863	Fgl2/Txnip/St8sia4/Cd69/Ly6e/Plscr1/Stat3/Tnfsf10/Stat2/Ifih1/Il6/Stat4/Irf1/Ptpn2/H2-D1/Lap3/Nfkb1/Bst2/Tnfaip3/Ripk2/Ifitm2/Il4ra/St3gal5/Ifitm3/Nfkbia/Ube2l6/Gch1/Ifnar2/Pim1/H2-Q7/Cdkn1a/Isg15/Ccl2	33
HALLMARK_INFLAMMATORY_RESPONSE	HALLMARK_INFLAMMATORY_RESPONSE	HALLMARK_INFLAMMATORY_RESPONSE	32/391	201/4393	0.000707655	0.00505468	0.00351167	Calcrl/Ptger4/Ffar2/Rasgrp1/Csf1/Cd69/Ly6e/Sema4d/Rgs1/Atp2c1/Tnfsf10/Il6/Rela/Irf1/Mxd1/Emp3/Nfkb1/Bst2/Scn1b/Ripk2/Il4ra/Nfkbia/Ccrl2/Slc7a1/Gch1/Serpine1/Cdkn1a/Gpr132/Tnfrsf9/Osm/Plaur/Ccl2	32
HALLMARK_P53_PATHWAY	HALLMARK_P53_PATHWAY	HALLMARK_P53_PATHWAY	31/391	199/4393	0.00124053	0.00775334	0.00538653	Ddit4/Xpc/Slc7a11/Txnip/Osgin1/Wwp1/Rap2b/Ccng1/Apaf1/Tcn2/Cyfip2/S100a10/Bax/Ier3/Hexim1/Mxd1/Ccnd2/Jun/Ppp1r15a/Klk8/Mapkapk3/Slc3a2/Tob1/Ddit3/Gadd45a/Zfp36l1/Rrad/Bmp2/Fos/Cdkn1a/Ndrg1	31
HALLMARK_UV_RESPONSE_DN	HALLMARK_UV_RESPONSE_DN	HALLMARK_UV_RESPONSE_DN	24/391	144/4393	0.00172941	0.00960781	0.0066749	Tjp1/Akt3/Plcb4/Bhlhe40/Atp2c1/Anxa4/Smad7/Atrn/Abcc1/Syne1/Scaf8/Prkar2b/Fyn/Prkce/Nfkb1/Insig1/Grk5/Atxn1/Slc7a1/Kalrn/Mt1/Dusp1/Serpine1/Pmp22	24
HALLMARK_INTERFERON_ALPHA_RESPONSE	HALLMARK_INTERFERON_ALPHA_RESPONSE	HALLMARK_INTERFERON_ALPHA_RESPONSE	18/391	100/4393	0.0027064	0.013532	0.00940118	Csf1/Txnip/Lpar6/Ly6e/Plscr1/Stat2/Ifih1/Irf1/Lap3/Bst2/Ripk2/Ifitm2/Il4ra/Ifitm3/Ube2l6/Ccrl2/H2-Q7/Isg15	18
HALLMARK_TGF_BETA_SIGNALING	HALLMARK_TGF_BETA_SIGNALING	HALLMARK_TGF_BETA_SIGNALING	11/391	54/4393	0.00690073	0.0308586	0.0214386	Cdh1/Tjp1/Smurf2/Slc20a1/Smad7/Ppp1r15a/Bmp2/Furin/Junb/Klf10/Serpine1	11
HALLMARK_COMPLEMENT	HALLMARK_COMPLEMENT	HALLMARK_COMPLEMENT	28/391	196/4393	0.00740607	0.0308586	0.0214386	Dpp4/Dock4/Car2/Rasgrp1/Dusp6/Spock2/Ctsc/Akap10/Plscr1/Usp15/Lta4h/Dyrk2/Il6/Irf1/Fdx1/Fyn/Lap3/Csrp1/Tnfaip3/Plek/Pim1/Pla2g7/Cebpb/Maff/Serpine1/Dusp5/Plaur/Gzmb	28
HALLMARK_PI3K_AKT_MTOR_SIGNALING	HALLMARK_PI3K_AKT_MTOR_SIGNALING	HALLMARK_PI3K_AKT_MTOR_SIGNALING	16/391	105/4393	0.022074	0.0848998	0.058983	Plcb1/Map2k6/Acaca/Smad2/Actr3/Stat2/Rptor/Cdk4/Arpc3/Nfkbib/Il4/Sqstm1/Sla/Ddit3/Tiam1/Cdkn1a	16
HALLMARK_HEDGEHOG_SIGNALING	HALLMARK_HEDGEHOG_SIGNALING	HALLMARK_HEDGEHOG_SIGNALING	7/391	36/4393	0.0364335	0.121721	0.0845639	Hey1/Adgrg1/Myh9/Nf1/Rasa1/Dpysl2/Ets2	7
HALLMARK_ANDROGEN_RESPONSE	HALLMARK_ANDROGEN_RESPONSE	HALLMARK_ANDROGEN_RESPONSE	16/391	112/4393	0.0378647	0.121721	0.0845639	Fads1/Itgav/Ncoa4/Selenop/Homer2/Uap1/Hmgcr/Slc38a2/Dbi/Insig1/Ell2/Elovl5/Tnfaip8/Stk39/Rab4a/Ndrg1	16
HALLMARK_UV_RESPONSE_UP	HALLMARK_UV_RESPONSE_UP	HALLMARK_UV_RESPONSE_UP	21/391	158/4393	0.0389506	0.121721	0.0845639	Car2/Rasgrp1/Epcam/Il6/Irf1/Dnaja1/Hspa2/Sqstm1/Btg3/Chka/Dnajb1/Nfkbia/Gch1/Rrad/Bmp2/Fosb/Furin/Fos/Junb/Dgat1/Nr4a1	21
HALLMARK_IL6_JAK_STAT3_SIGNALING	HALLMARK_IL6_JAK_STAT3_SIGNALING	HALLMARK_IL6_JAK_STAT3_SIGNALING	13/391	88/4393	0.0459443	0.13513	0.0938799	Il17rb/Cbl/Csf1/Stat3/Stat2/Il6/Irf1/Ptpn2/Jun/Il10rb/Il4ra/Pim1/Cd9	13
HALLMARK_ALLOGRAFT_REJECTION	HALLMARK_ALLOGRAFT_REJECTION	HALLMARK_ALLOGRAFT_REJECTION	25/391	201/4393	0.0516776	0.143549	0.0997287	Dyrk3/Csf1/St8sia4/Ncr1/Mtif2/Dars/Il6/Cd96/Stat4/Capg/Il4/Ccnd2/Srgn/Ets1/Ripk2/Il4ra/Gpr65/Ifnar2/Il13/Itk/H2-Q7/Ccl4/Cd3e/Gzmb/Ccl2	25
HALLMARK_KRAS_SIGNALING_UP	HALLMARK_KRAS_SIGNALING_UP	HALLMARK_KRAS_SIGNALING_UP	25/391	203/4393	0.0569698	0.14722	0.102279	Pecam1/Zfp277/Car2/Dusp6/Kcnn4/Cbl/Mmd/Ikzf1/Rabgap1l/Gypc/Emp1/Atg10/Avl9/Adam17/Ccnd2/Yrdc/Ppp1r15a/Scn1b/Ets1/Tnfaip3/Igf2/Bmp2/Traf1/Tmem158/Plaur	25
HALLMARK_REACTIVE_OXYGEN_SPECIES_PATHWAY	HALLMARK_REACTIVE_OXYGEN_SPECIES_PATHWAY	HALLMARK_REACTIVE_OXYGEN_SPECIES_PATHWAY	8/391	48/4393	0.0588879	0.14722	0.102279	Lsp1/Mbp/Prnp/Txnrd1/Abcc1/Cdkn2d/Ftl1/Junb	8
HALLMARK_ESTROGEN_RESPONSE_LATE	HALLMARK_ESTROGEN_RESPONSE_LATE	HALLMARK_ESTROGEN_RESPONSE_LATE	25/391	206/4393	0.0656184	0.156234	0.108542	Cdh1/Il17rb/Car2/Bcl2/Plaat3/Flnb/Myb/Large1/Idh2/Homer2/Prkar2b/Blvrb/Btg3/Slc29a1/Elovl5/Tob1/Etfb/Egr3/Slc7a5/Fos/Zfp36/Cish/Tiam1/Cd9/Tpsb2	25
HALLMARK_HEME_METABOLISM	HALLMARK_HEME_METABOLISM	HALLMARK_HEME_METABOLISM	23/391	194/4393	0.0920897	0.209295	0.145405	Car2/Slc25a37/Epb41/Aldh1l1/Slc7a11/Gypc/Xpo7/Narf/Usp15/Klf3/Ncoa4/Rnf19a/Atg4a/Btrc/Daam1/Mfhas1/Blvrb/Isca1/Ell2/Fbxo34/Ucp2/Optn/P4ha2	23
HALLMARK_COAGULATION	HALLMARK_COAGULATION	HALLMARK_COAGULATION	16/391	139/4393	0.170379	0.370388	0.257322	Dpp4/Htra1/Gng12/Pecam1/Dusp6/Trf/Lta4h/Fyn/Arf4/Csrp1/Klk8/Plek/Furin/Maff/Serpine1/Cd9	16
HALLMARK_MITOTIC_SPINDLE	HALLMARK_MITOTIC_SPINDLE	HALLMARK_MITOTIC_SPINDLE	21/391	199/4393	0.23385	0.487188	0.338467	Dock4/Arhgap10/Epb41/Flnb/Lrpprc/Ssh2/Tubgcp5/Rhof/Myh9/Cep192/Ranbp9/Nf1/Rasa1/Rabgap1/Als2/Cyth2/Hook3/Arhgef2/Kifap3/Vcl/Tiam1	21
HALLMARK_UNFOLDED_PROTEIN_RESPONSE	HALLMARK_UNFOLDED_PROTEIN_RESPONSE	HALLMARK_UNFOLDED_PROTEIN_RESPONSE	12/391	113/4393	0.302955	0.60591	0.420948	Ddit4/Edem1/Tubb2a/Exoc2/Eif4a1/Nabp1/Bag3/Ern1/Atf4/Slc7a5/Cebpb/Ccl2	12
HALLMARK_ESTROGEN_RESPONSE_EARLY	HALLMARK_ESTROGEN_RESPONSE_EARLY	HALLMARK_ESTROGEN_RESPONSE_EARLY	20/391	200/4393	0.323698	0.622495	0.43247	Il17rb/Nav2/Thsd4/Rasgrp1/Bcl2/Plaat3/Flnb/Myb/Bhlhe40/Tiparp/Blvrb/Elovl5/Tob1/Egr3/Slc7a5/Fos/Klf10/Cish/Tiam1/Hes1	20
HALLMARK_EPITHELIAL_MESENCHYMAL_TRANSITION	HALLMARK_EPITHELIAL_MESENCHYMAL_TRANSITION	HALLMARK_EPITHELIAL_MESENCHYMAL_TRANSITION	20/391	206/4393	0.374379	0.693295	0.481658	Htra1/Fermt2/Wipf1/Sntb1/Itgav/Glipr1/Il6/Capg/Basp1/Jun/Emp3/Tnfaip3/Anpep/Gadd45a/Vim/Serpine1/Gadd45b/Cadm1/Plaur/Pmp22	20
HALLMARK_CHOLESTEROL_HOMEOSTASIS	HALLMARK_CHOLESTEROL_HOMEOSTASIS	HALLMARK_CHOLESTEROL_HOMEOSTASIS	7/391	75/4393	0.506598	0.899336	0.624802	Fads2/Plscr1/Hmgcr/Pnrc1/Chka/Cd9/Plaur	7
HALLMARK_WNT_BETA_CATENIN_SIGNALING	HALLMARK_WNT_BETA_CATENIN_SIGNALING	HALLMARK_WNT_BETA_CATENIN_SIGNALING	4/391	42/4393	0.521615	0.899336	0.624802	Hey1/Adam17/Ccnd2/Psen2	4
HALLMARK_NOTCH_SIGNALING	HALLMARK_NOTCH_SIGNALING	HALLMARK_NOTCH_SIGNALING	3/391	32/4393	0.551948	0.919914	0.639098	Dtx4/Psen2/Hes1	3
HALLMARK_OXIDATIVE_PHOSPHORYLATION	HALLMARK_OXIDATIVE_PHOSPHORYLATION	HALLMARK_OXIDATIVE_PHOSPHORYLATION	17/391	199/4393	0.610045	0.983944	0.683582	Lrpprc/Rhot1/Opa1/Idh2/Slc25a12/Abcb7/Bax/Fdx1/Ldha/Isca1/Cycs/Atp6v0c/Hccs/Slc25a5/Slc25a3/Etfb/Maob	17
HALLMARK_PANCREAS_BETA_CELLS	HALLMARK_PANCREAS_BETA_CELLS	HALLMARK_PANCREAS_BETA_CELLS	3/391	40/4393	0.70448	0.999914	0.694677	Dpp4/Foxo1/Akt3	3
HALLMARK_ADIPOGENESIS	HALLMARK_ADIPOGENESIS	HALLMARK_ADIPOGENESIS	16/391	200/4393	0.713444	0.999914	0.694677	Bcl6/Dram2/Gphn/Ptcd3/Rreb1/Stat5a/Elovl6/Reep5/Nabp1/Ucp2/Ubc/Tob1/Gadd45a/Etfb/Dgat1/Pim3	16
HALLMARK_APICAL_JUNCTION	HALLMARK_APICAL_JUNCTION	HALLMARK_APICAL_JUNCTION	15/391	199/4393	0.790479	0.999914	0.694677	Adam23/Cdh1/Tjp1/Pecam1/Akt3/Rhof/Myh9/Nf1/Rasa1/Insig1/Itga9/Vcl/Cd276/Traf1/Cadm3	15
HALLMARK_BILE_ACID_METABOLISM	HALLMARK_BILE_ACID_METABOLISM	HALLMARK_BILE_ACID_METABOLISM	8/391	112/4393	0.79291	0.999914	0.694677	Fads2/Fads1/Abcd3/Idh2/Slc29a1/Atxn1/Pex13/Optn	8
HALLMARK_MYOGENESIS	HALLMARK_MYOGENESIS	HALLMARK_MYOGENESIS	15/391	201/4393	0.802839	0.999914	0.694677	Dapk2/Lsp1/Nav2/Kifc3/Agl/Fxyd1/Prnp/Bhlhe40/Large1/Myh9/Mef2d/Psen2/Ifrd1/Cdkn1a/Gadd45b	15
HALLMARK_PEROXISOME	HALLMARK_PEROXISOME	HALLMARK_PEROXISOME	7/391	102/4393	0.816062	0.999914	0.694677	Fads1/Abcd3/Idh2/Elovl5/Atxn1/Pex13/Cadm1	7
HALLMARK_ANGIOGENESIS	HALLMARK_ANGIOGENESIS	HALLMARK_ANGIOGENESIS	2/391	36/4393	0.843578	0.999914	0.694677	Itgav/Ccnd2	2
HALLMARK_MYC_TARGETS_V2	HALLMARK_MYC_TARGETS_V2	HALLMARK_MYC_TARGETS_V2	3/391	58/4393	0.900821	0.999914	0.694677	Utp20/Cdk4/Hk2	3
HALLMARK_XENOBIOTIC_METABOLISM	HALLMARK_XENOBIOTIC_METABOLISM	HALLMARK_XENOBIOTIC_METABOLISM	13/391	203/4393	0.925507	0.999914	0.694677	Car2/Spint2/Ap4b1/Pts/Cyfip2/Blvrb/Ptgr1/Elovl5/Ets2/Gch1/Sertad1/Serpine1/Cyp26a1	13
HALLMARK_FATTY_ACID_METABOLISM	HALLMARK_FATTY_ACID_METABOLISM	HALLMARK_FATTY_ACID_METABOLISM	9/391	157/4393	0.948422	0.999914	0.694677	Car2/Acss1/Rap1gds1/Pts/S100a10/Ldha/Hccs/Elovl5/Ube2l6	9
HALLMARK_GLYCOLYSIS	HALLMARK_GLYCOLYSIS	HALLMARK_GLYCOLYSIS	12/391	200/4393	0.951891	0.999914	0.694677	Ddit4/Agl/Eno1/P4ha1/Galk2/Ier3/Ldha/Ext1/Homer1/Hk2/P4ha2/Chst1	12
HALLMARK_G2M_CHECKPOINT	HALLMARK_G2M_CHECKPOINT	HALLMARK_G2M_CHECKPOINT	11/391	198/4393	0.972125	0.999914	0.694677	Orc5/Uck2/Hira/Mnat1/Cdk4/Hspa8/Ube2s/Nup98/Slc7a1/Slc7a5/Meis2	11
HALLMARK_APICAL_SURFACE	HALLMARK_APICAL_SURFACE	HALLMARK_APICAL_SURFACE	1/391	44/4393	0.983801	0.999914	0.694677	Plaur	1
HALLMARK_PROTEIN_SECRETION	HALLMARK_PROTEIN_SECRETION	HALLMARK_PROTEIN_SECRETION	3/391	96/4393	0.993421	0.999914	0.694677	Ctsc/Dop1a/Ocrl	3
HALLMARK_KRAS_SIGNALING_DN	HALLMARK_KRAS_SIGNALING_DN	HALLMARK_KRAS_SIGNALING_DN	9/391	202/4393	0.995369	0.999914	0.694677	Ptprj/Arpp21/Camk1d/Selenop/Prkn/Msh5/Klk8/Nr4a2/Smpx	9
HALLMARK_MYC_TARGETS_V1	HALLMARK_MYC_TARGETS_V1	HALLMARK_MYC_TARGETS_V1	8/391	201/4393	0.998137	0.999914	0.694677	Cdk4/Ldha/Etf1/U2af1/Eif4a1/Fbl/Slc25a3/Ifrd1	8
HALLMARK_SPERMATOGENESIS	HALLMARK_SPERMATOGENESIS	HALLMARK_SPERMATOGENESIS	3/391	135/4393	0.999702	0.999914	0.694677	Strbp/Gmcl1/Hspa2	3
HALLMARK_E2F_TARGETS	HALLMARK_E2F_TARGETS	HALLMARK_E2F_TARGETS	6/391	200/4393	0.999812	0.999914	0.694677	Nup153/Prkdc/Cdk4/Ing3/Ube2s/Cdkn1a	6
HALLMARK_DNA_REPAIR	HALLMARK_DNA_REPAIR	HALLMARK_DNA_REPAIR	3/391	150/4393	0.999914	0.999914	0.694677	Xpc/Gtf2b/Vps37b	3
