# Supplementary material for: Intestinal mast cell-derived leukotrienes mediate anaphylactic response to ingested antigens
Source: Science. Author manuscript; Available in PMC 2025 Oct 10. (PMC12513082; doi:10.1126/science.adp0246)
Supplement: Table S7 [file NIHMS2111023-supplement-Table_S7.xlsx]

## Sheet: Sheet1
Target	Forward	Reverse
PLA2G4A	TGGTGGGATTCTCTGGTGTGA	GGAAAATCGGGGTGAGAGTACA
COX1	ATGAGTCGAAGGAGTCTCTCG	GCACGGATAGTAACAACAGGGA
COX2	TTCAACACACTCTATCACTGGC	AGAAGCGTTTGCGGTACTCAT
hPGDS	GGAAGAGCCGAAATTATTCGCT	ACCACTGCATCAGCTTGACAT
ALOX5	ACTCTCTCCAGGGGTTTGGT	CCCCTGTACACACCAGTTCC
aLOX5AP	AGCATGAAAGCAAGGCGCATA	GTACGCATCTACGCAGTTCTG
LTA4H	CTGACTTTGGACACAAAAGACCT	AGATTTCCATCGGTGACCCTT
LTC4S	ATGAAGGACGAAGTGGCTCTT	CCTGTAGGGAGAAGTAGGCTTG
TPH1	AACAAAGACCATTCCTCCGAAAG	TGTAACAGGCTCACATGATTCTC
HDC	CGTGAATACTACCGAGCTAGAGG	ACTCGTTCAATGTCCCCAAAG
IL4	GGTCTCAACCCCCAGCTAGT	GCCGATGATCTCTCTCAAGTGAT
IL9	ATGTTGGTGACATACATCCTTGC	TGACGGTGGATCATCCTTCAG
IL13	AACGGCAGCATGGTATGGAGTG	TGGGTCCTGTAGATGGCATTGC
IL33	CTACTGCATGAGACTCCGTTCTG	AGAATCCCGTGGATAGGCAGAG
MRGPRB2	ATCAAGAATCTAAGCACCTCAGC	GAAAGCAAAATCATGGCTTGGT
CMA1	CGCCCCTACATGGCCTATC	AGGAGGACTGTTATAGACCTTCC
MCPT1	AAGTTCCACAAAGTTAAAAACAGCATAC	GTGAATCCCCATAAGATACAATACCAT
RPL13A	GAGGTCGGGTGGAAGTACCA	TGCATCTTGGCCTTTTCCTT
